# Supplementary material for: Optimized libraries for CRISPR-Cas9 genetic screens with multiple modalities
Source: Nat Commun. 2018 Dec 21;9:5416. doi: 10.1038/s41467-018-07901-8 (PMC6303322; doi:10.1038/s41467-018-07901-8)
Supplement: Supplementary file 4 — Supplementary Data 1 [file 41467_2018_7901_MOESM4_ESM.xlsx]

## Sheet: A375_orig_tracr raw reads
Supplementary Data 1. Brunello CRISPR-knockout screening data
	pDNA	A375	A375
sgRNA Sequence	pDNA	RepA	RepB
AAAAAAAATCCGGACAATGG	522	729	774
AAAAAAAGGATGGTGATCAA	511	1484	1393
AAAAAAATGACATTACTGCA	467	375	603
AAAAAAATGTCAGTCGAGTG	200	737	506
AAAAAACACAAGCAAGACCG	286	672	352
AAAAAACAGATGCCACCTGT	213	197	62
AAAAAACCAAACTTTGAAGT	215	819	1031
AAAAAACCCGTAGATAGCCT	162	347	484
AAAAAACCTGGGCAAAACAG	172	296	507
AAAAAACCTTCAAAGTACAA	218	781	902
AAAAAACGAACGGATTAACA	651	2301	2028
AAAAAACTCTACCACCCAGT	325	895	804
AAAAAACTGGAGTACGACAG	561	1244	1078
AAAAAACTTACAAGTCCAGG	128	765	571
AAAAAACTTATGTCCATGGA	274	796	596
AAAAAACTTGTATCAGCTGT	339	1386	1571
AAAAAAGAATGCCCCAAAGG	178	174	197
AAAAAAGACCCCATCCGAGA	546	940	1296
AAAAAAGCATTGCCTGACAG	337	372	498
AAAAAAGCCCTCACCAACTG	239	608	342
AAAAAAGCGGTCCTACACCA	357	289	304
AAAAAAGGGCTCCAAAAAGG	238	427	282
AAAAAAGTCTCCATCAGCAT	214	882	543
AAAAAAGTTAAGTCCACCGG	255	521	376
AAAAAATATGTGCTATGGAG	275	527	593
AAAAAATGAAGACTTGAGGG	150	469	481
AAAAAATGAATGCAATGCGA	668	1646	1340
AAAAAATGTCTGCCCCACCA	398	1484	1154
AAAAAATTCCTGGAAAACCC	160	141	219
AAAAACACCCGTGGAGCCGG	439	219	70
AAAAACACTCACATATCGCT	258	665	587
AAAAACACTCACCTTACGGA	372	1107	892
AAAAACACTCACCTTATGGT	236	551	579
AAAAACACTTCATCAAACAC	267	730	730
AAAAACCAAGGAATACAGTG	315	1197	752
AAAAACCACAAGTTGGGACA	635	1567	1438
AAAAACCAGCGGCTTCAAGA	762	3004	2653
AAAAACCCACCAGCCTTCTG	718	550	748
AAAAACCCTCCAGACATAGT	397	1552	950
AAAAACCTATTCCAATGACG	252	641	576
AAAAACCTGAGAGTCAATGC	625	1385	1481
AAAAACCTTTAACTATGAAG	177	125	378
AAAAACGAAGGCTCCTACGG	577	1138	1142
AAAAACGCAAACATCGTGCA	381	1207	1568
AAAAACGCAACAATCAGATA	663	435	265
AAAAACGCATGTCACAAATG	516	999	858
AAAAACGCGTTTCTTAGCCG	150	138	222
AAAAACGGGTCACTATCCCA	488	1520	1638
AAAAACGGTCCATTGGTAGG	235	315	522
AAAAACTCACGAAGGCAGGA	288	705	604
AAAAACTCTGGGAAATGACT	185	729	606
AAAAACTGCCAACCAACTGA	330	422	601
AAAAAGAAGACCTTAGATTG	520	843	671
AAAAAGAAGCGGGAGAATCT	108	346	311
AAAAAGACAACCTCGCCCTG	318	893	607
AAAAAGACACCTGACATATG	600	2329	1984
AAAAAGACATACGATTGGAG	342	838	848
AAAAAGAGAGTTGCATTCGA	233	527	691
AAAAAGAGGAGAATGCTACG	315	938	1190
AAAAAGATATGGGTAACACC	327	129	40
AAAAAGATCAGTATTAACAG	310	621	774
AAAAAGATCATGATTGAGCG	271	140	161
AAAAAGATCCTCATATGGTC	503	840	1037
AAAAAGCAATCGTTCAGCAG	255	653	671
AAAAAGCAGTGATCATTCTG	525	785	477
AAAAAGCAGTTTATCCAATG	240	1195	729
AAAAAGCCCCGAGCATTCAA	330	1582	806
AAAAAGCCTGGATAACGGAA	346	1054	785
AAAAAGCCTTAAGTTAACCG	186	328	674
AAAAAGCTCATTACCCGAGC	489	785	1517
AAAAAGCTTCCGCCTGATGG	757	3269	3080
AAAAAGCTTGTGGTGAAGGG	392	288	169
AAAAAGCTTTCTGCTAGGGG	276	1510	505
AAAAAGGCAGCTGAACCGTG	676	1773	2076
AAAAAGGTGAAGGACAGGAT	152	184	424
AAAAAGGTGAATATATGCAG	361	500	567
AAAAAGTAGACTGACCTGGT	359	588	407
AAAAAGTATGTCCTACTTTG	308	1014	780
AAAAAGTCACTATAACACCC	273	374	95
AAAAAGTCCCCACGCGCTCG	324	881	609
AAAAAGTGATTAAGTTTCTG	201	528	512
AAAAAGTGTCTAAACGACGT	199	509	440
AAAAAGTTAAAAAAGACCGT	306	488	637
AAAAAGTTACCATTCCAGGT	375	825	964
AAAAAGTTCCCAAACAACTG	242	668	414
AAAAAGTTCTTCCAAATGGT	330	1116	686
AAAAATACATCAGACTTACA	321	699	1019
AAAAATACTGGACGTCACGG	506	1038	1406
AAAAATAGAAAAGGACCGCA	492	1298	929
AAAAATCAAGGAGGTTACCG	360	1375	1275
AAAAATCCCGACAGTTACAA	458	1284	1142
AAAAATCCTAAAATAAAATA	308	1130	1042
AAAAATCGATGGGACAACTG	341	727	734
AAAAATCGCGTTCAAAACCT	272	552	628
AAAAATCGTGGAATTTGACT	528	1552	1365
AAAAATCTCCACTTAAAACA	408	1968	1809
AAAAATGATAACAAAAACAG	298	873	1012
AAAAATGATGATTAGCAGAG	169	741	132
AAAAATGCGCAAATTCAGCG	643	1514	1600
AAAAATGGCTCTGCTACAGG	547	694	995
AAAAATGTACCCAAGCAACG	530	2363	2514
AAAAATGTGAAATTTATCGG	143	179	384
AAAAATTAAGAAAGCAACGG	351	887	668
AAAAATTCATACCTGACTCG	531	1216	1509
AAAAATTGAGAGTAACACAG	271	900	1137
AAAAATTGGCTGCCATCTCA	440	1151	670
AAAAATTGTAGGGCGCACCA	371	113	108
AAAACAAAAGCAGATGACCG	314	509	430
AAAACAAAGGTAGAACATGG	452	455	299
AAAACAACACCCCATACGTG	635	1059	1433
AAAACAACATCGAAGATGTG	425	724	1132
AAAACAACTTGGTCATAGTG	348	228	279
AAAACAAGAAATTGGCACCT	595	2441	2106
AAAACAAGAGTTGACTGCAC	609	1242	1365
AAAACAAGGGAGCTACAAGT	513	1462	1141
AAAACAAGTCCAGCTAGAGC	661	1026	990
AAAACAATACCTTAGCACTG	203	673	311
AAAACACATCAGTATAACAT	253	365	366
AAAACACATCCTGCTCTAGG	397	1088	621
AAAACACATCTTGGAGCACA	509	2186	1695
AAAACACCAGACGAATTGGC	645	2683	2040
AAAACACTATTAGCTGACAA	148	603	242
AAAACACTGAAGAGAACCGC	424	596	1087
AAAACAGCATAAGATTCCAG	641	2144	1643
AAAACAGCATGATCCCTAAG	511	1570	2007
AAAACAGCGTCCGCGCACTG	279	807	800
AAAACAGGACGATGTGCGGC	810	2655	3476
AAAACAGTCATCAGGTACAA	745	2040	1552
AAAACATAAAAGCATAACTG	371	1193	942
AAAACATAGAAAAACGTGTG	149	199	384
AAAACATCACAAGGAGACAC	215	240	669
AAAACATCATCTCCTACGCA	458	1030	1574
AAAACATCGACCGAAAGCGT	655	2249	1624
AAAACATCGGCAGATACCAA	260	797	792
AAAACATGGTCCTATCACTG	248	687	770
AAAACATTAGGCCGGCATGG	500	925	1332
AAAACATTTAAAGAAAGTAG	459	1104	1591
AAAACCAAAAAAGAACTACG	332	954	742
AAAACCAAAGCCCCACACTG	311	879	659
AAAACCAACTGTTATCAAGA	660	2569	2251
AAAACCACAGAACATGCCAA	193	277	565
AAAACCACAGTCAGTATACA	303	657	1050
AAAACCACCACCCGCTCAGT	796	1817	1670
AAAACCACCACTTACACCCA	658	1257	1452
AAAACCAGAAGCGTACCCAG	555	1669	1683
AAAACCAGTTTGTTCCACGA	358	982	658
AAAACCATACCCCAACAGTG	440	134	314
AAAACCATGGAATTGCACAA	315	1151	999
AAAACCATTTACCTCTGCAA	458	125	128
AAAACCCAACTGATGTCTGA	890	4404	2908
AAAACCCCAGGATGGTACTG	602	1464	1484
AAAACCCCCAAAAGTTGACA	282	505	214
AAAACCCCGTAACTCAGATG	743	2028	1395
AAAACCCCTGATACTCTCTG	311	992	976
AAAACCCTTACAGAAAATCT	295	906	475
AAAACCGAGACCATTACGGC	314	770	772
AAAACCGATTCTTCAATGTG	421	1662	1280
AAAACCGCAAAATCAGCCAG	705	2067	2041
AAAACCGGACCCCTCCGAAG	178	472	403
AAAACCTCAAAATATGATGG	227	616	864
AAAACCTGCAAGTTACAGTG	815	2117	2917
AAAACCTGTTACAGAGACAA	336	1389	888
AAAACCTTACTATCTGACAC	600	566	458
AAAACGACACAGAGAAAGGG	191	1248	641
AAAACGACGACTGGATATCG	223	333	511
AAAACGCAAGATAGACCAGG	580	578	555
AAAACGCCCAGTGATAGTGA	817	2396	2028
AAAACGCCCCCTACTGCCAG	274	785	760
AAAACGCGGGCATTGGACTG	173	558	996
AAAACGGGCTTATCATTGTG	382	1440	1181
AAAACGGTTCATGATTACGA	271	777	893
AAAACGTCCGATAAAAGTCT	226	224	349
AAAACGTGAAACTTACACAG	503	727	358
AAAACTAAAAGCCGTTACCA	594	1742	2024
AAAACTACAGCAATAACCGA	177	389	340
AAAACTACCAACAGGCACAG	697	1609	1848
AAAACTACGACCCCAACCTG	633	1634	1602
AAAACTACGTACCATTCTGT	772	1354	1455
AAAACTCAAACGATAAAACA	305	782	888
AAAACTCTACCTGATTGACT	329	798	909
AAAACTCTGACTATTTCGCA	361	984	276
AAAACTGAAAACTATCTGGG	414	1300	1042
AAAACTGAAGCAATTAATGG	184	922	376
AAAACTGCAAACCAACACCA	394	1326	1123
AAAACTGCACATAACTCCGA	619	1631	1645
AAAACTGGTACGTGATGCTA	431	1271	1088
AAAACTGGTTGGTATTGAGA	345	821	835
AAAACTGTAGGAACTAGTCC	325	719	545
AAAACTGTCCATAGTGACCG	246	472	723
AAAACTTAGCAAGACTCCAG	222	513	281
AAAACTTAGTTTCAACCCTG	446	261	210
AAAACTTCGAAACTCATGCA	305	44	144
AAAACTTGAAGAGCATCTGG	338	649	530
AAAACTTTAGTCCTCCCAGT	264	496	161
AAAAGAAAACGTGACCCCTG	172	487	330
AAAAGAAACTCTCGCCTGGT	486	1976	1370
AAAAGAACAACGTTTCATGC	755	1437	1926
AAAAGAAGACCAACGTCACA	303	384	973
AAAAGAAGATTCCCGATGCG	428	1606	1403
AAAAGAAGGACATCGCCGAG	318	1132	830
AAAAGAATCAGATAGACCCG	537	1018	991
AAAAGAATCCAACGTGCAAG	281	620	785
AAAAGACAACTCGGTGACGG	235	487	209
AAAAGACCAGCAATCAAAGA	300	981	797
AAAAGACCTGCTACTAGAGA	459	2134	2066
AAAAGACGAGCCATCACTGA	205	680	562
AAAAGAGAAAAGAGAAACGT	145	305	144
AAAAGAGAAAGCCGACCGGG	643	1506	1596
AAAAGAGACTGAGCCCCGTG	151	847	326
AAAAGAGATTCCTTCAGACA	524	1463	1295
AAAAGAGCAGCATCAGACAA	156	354	850
AAAAGAGCCGATATTCCATC	271	697	507
AAAAGAGCGATGATAACTCA	809	1245	1311
AAAAGATAAACAAATTTGCA	302	679	462
AAAAGATAATTCGAGAACGA	327	970	808
AAAAGATACCGTATTTCCGG	301	80	171
AAAAGATACTCACCATAGCA	405	1134	688
AAAAGATATTAAACACAATG	171	92	255
AAAAGATCGGAACCGGTCTG	597	1779	1698
AAAAGATGAAAAAATAGCCT	330	967	1363
AAAAGATGACACTTATGACA	372	972	800
AAAAGATGCCAAGTGCGCTG	712	1946	1440
AAAAGATTCTAGCAGCCAGG	401	1438	1704
AAAAGATTGAATGTAACAAG	530	1282	556
AAAAGATTGGTGTTTACGAG	207	589	518
AAAAGATTGTGACGAATGGG	414	1368	716
AAAAGCAAGATTGACTTACA	393	1817	1757
AAAAGCAAGGACGGTAACGG	316	1160	773
AAAAGCAAGTGCCAACCCAA	488	2384	1499
AAAAGCACCACCTTAACGCA	736	2402	1738
AAAAGCACGGAAACTTCTAG	183	1139	456
AAAAGCAGATAGAGCTCCCG	129	222	199
AAAAGCAGATGAATAGCGCC	298	849	1247
AAAAGCAGCCTATGACCGGG	264	719	904
AAAAGCAGTCTGATACTGCA	605	318	278
AAAAGCATTTGGGATAACTA	242	391	807
AAAAGCCAACACGCTGAAGT	287	451	773
AAAAGCCAACTTCTTAGGGA	308	128	183
AAAAGCCACCGACCTCATGG	314	766	963
AAAAGCCATACAAAGGATCG	307	691	864
AAAAGCCGGACCCTACAAAG	407	949	514
AAAAGCCGGAGATACAAGGG	142	415	391
AAAAGCCTCGACCACACACA	305	959	679
AAAAGCCTGCAGAGACAACG	708	1829	1593
AAAAGCCTGCTCAAACTCAG	218	1221	457
AAAAGCCTGGAATCCTTCCG	576	1713	2081
AAAAGCGAAGTCCCTAGCAG	588	1376	1246
AAAAGCGACAAAGTTCCAAA	314	947	1381
AAAAGCGCAAAGGCGTTGAA	622	1005	923
AAAAGCGCATTGCAATTCAG	403	1453	1401
AAAAGCGGCGAATTGAGGCT	320	1215	996
AAAAGCGTCTTATACAAATG	282	1078	564
AAAAGCTCTCTGTTGAACAA	479	416	385
AAAAGCTCTGTGGTGCAGTG	409	253	355
AAAAGCTGGCAATGTCAAGA	230	293	438
AAAAGCTGTACGTTATATGT	277	110	266
AAAAGCTTTCGGACTGCTGA	205	933	838
AAAAGCTTTCGGATTCGGAG	305	437	836
AAAAGGAACGAATTCAGGTA	549	894	1059
AAAAGGAAGGTGTTAGGTCA	529	1694	1623
AAAAGGAATAAGTAAAACAA	124	579	337
AAAAGGAATCAGAATCGAGA	304	305	97
AAAAGGACCCCCCTTAGCAG	282	911	682
AAAAGGACGGCACTGAGAAG	134	2	59
AAAAGGAGAAATTTCCATCC	200	864	124
AAAAGGATCAAGACGCTCTG	812	267	106
AAAAGGATCAATAGACAACG	451	605	1082
AAAAGGATGATATTGGACGA	566	805	362
AAAAGGATGCCATCGGAGTG	216	577	615
AAAAGGCAGGGTAGTCACCG	618	1312	1554
AAAAGGCAGGTGAAATACCA	357	877	989
AAAAGGCATCAAGACGAGTG	838	2017	1910
AAAAGGCATGACCTTCACTG	683	130	68
AAAAGGCCAAGATTGTCGGA	150	439	303
AAAAGGCTCAACATTTACAC	235	129	133
AAAAGGCTTCAACCATTCCA	361	872	871
AAAAGGGAAACATGGACGTG	564	1597	1604
AAAAGGGAATGGTCTAACTT	294	714	1048
AAAAGGGACATCAGTGACTG	409	754	1230
AAAAGGGAGAAAGAATGATG	296	330	520
AAAAGGGATGTTTATGACCA	398	1101	1138
AAAAGGGCAAAGTTTAGATG	227	593	1229
AAAAGGGGACGATGGACATG	251	290	663
AAAAGGGTGCATCGGATGTG	759	2303	2083
AAAAGGTAAAGAGCTAATGG	434	1196	1127
AAAAGGTATCGTGTATTAGC	694	1427	1766
AAAAGGTCAATTCTTGATGG	297	566	400
AAAAGGTCCACACATTCAGA	381	1304	1059
AAAAGGTCGCCGCAACCCCG	314	967	861
AAAAGGTGGCGATACTGATG	318	719	906
AAAAGGTGGGACTCCACAAG	535	1193	1850
AAAAGTAATATTCGACACAG	384	1218	1404
AAAAGTAATGCAAGCAAAGG	392	798	983
AAAAGTACAACCTGCCACTG	311	705	589
AAAAGTACATGGGACGATGA	274	1255	558
AAAAGTACCTTTGCAAGACG	304	1002	697
AAAAGTAGTTAATTACCTGT	432	857	1006
AAAAGTATAGAAAAGTCTGG	198	382	392
AAAAGTATTCTCAAACTAGA	348	1046	1007
AAAAGTCAGTAATCATCTTG	326	397	135
AAAAGTCATTGCCGATCCGA	572	1865	1281
AAAAGTCCTCCTGCAAAAGT	289	1117	814
AAAAGTGAACACAGACACCG	280	1052	901
AAAAGTGAGAGAATAAATGG	583	1813	1738
AAAAGTGATGTATGAAAAAG	171	148	222
AAAAGTGCTTCAAATATTCG	396	1650	1604
AAAAGTGGATCAATTTCCAA	210	390	477
AAAAGTTACTACATTGCTCA	303	1391	1171
AAAAGTTCTCCTCTTATTTG	538	1435	1212
AAAAGTTCTCGACCGTCGAG	578	1511	1086
AAAAGTTGTGCATTACGCCA	262	496	872
AAAAGTTTCTTATCACACGT	361	869	1141
AAAAGTTTGGAAGCTACACT	525	1621	972
AAAAGTTTGTAGCAGATCTA	164	432	504
AAAATAAATTGATTCACAGC	190	530	593
AAAATACAAGAAGAATGACG	242	608	505
AAAATACAGAATGAATACCT	384	803	788
AAAATACCATTATAAAGAAG	220	678	564
AAAATACCTATAATACCCTC	172	529	469
AAAATACTACTAGCTCACTC	262	848	560
AAAATACTGCGTGTCCTCAG	471	2292	1468
AAAATAGCAAACGATCCAGA	315	784	915
AAAATAGCAGTAAACTCAAC	615	1896	2012
AAAATAGTTACCTCTCCGCG	170	474	441
AAAATAGTTCCAGGCGCCAA	176	194	357
AAAATATCTCCATGGTGGAA	94	378	331
AAAATATGAAGGACTAACAA	415	550	278
AAAATATGAAGTGCGTGCTG	210	450	135
AAAATATTGATGACCCCGGG	310	752	909
AAAATCAAACCAGATACCAA	450	1192	1220
AAAATCAAAGTATTTATACG	433	966	533
AAAATCAAAGTGGACGACTG	613	1857	1331
AAAATCAAATGACATGCCAG	183	210	327
AAAATCAACAGATTCCACAC	294	949	719
AAAATCAATGTAGCATCCGG	236	290	441
AAAATCAATGTGGATCGACG	413	1361	1068
AAAATCACAAGATACATCTG	626	1587	1328
AAAATCACCAGTGCTGTTTG	969	808	727
AAAATCAGATGAACAATTGA	478	1469	1577
AAAATCAGCATAGTTGAACC	571	1169	1641
AAAATCAGGCAAAATAGCTG	492	1061	1132
AAAATCAGTAGATTCCACAC	306	879	666
AAAATCAGTTATGCTGCGAA	242	677	768
AAAATCATAATTGTCAGAAG	166	319	313
AAAATCCACCAACTGAGTTG	661	1571	1581
AAAATCCACTAGGGTTGGTA	213	441	828
AAAATCCACTCAGTAGGCCA	454	1441	1650
AAAATCCAGTCTCATAGCAG	158	328	195
AAAATCCCATTACCACACAC	307	606	963
AAAATCCCCATACCTTAGTG	361	848	860
AAAATCCCCCCCAGCCAATG	228	1286	1035
AAAATCCTGTAGCTGTGCAG	454	711	604
AAAATCGAAGGCAGGCCCGT	204	271	277
AAAATCGAGACTTCGCCACG	308	1192	1527
AAAATCGATGGGCTGAATCT	814	3702	3014
AAAATCGCAAATGCCCATCG	314	839	895
AAAATCGTCCCATTCCCCAG	266	25	77
AAAATCTACAGACACAGACG	174	894	514
AAAATCTACAGCCTTAACGA	326	331	759
AAAATCTACTAACATATTTG	394	1043	1287
AAAATCTATGACATGTACGT	239	340	301
AAAATCTCGTTTCTGCCGAG	241	658	1003
AAAATCTCTGAAATTTGGGG	490	1848	2364
AAAATCTGCCAAGACTAGGA	638	1586	1087
AAAATCTTCGAAATGCTTGA	220	1021	711
AAAATGAATGATACCTCAGG	253	488	778
AAAATGAATGTCACCCAGAG	160	393	416
AAAATGAGAATCAAAGATGC	460	800	543
AAAATGAGACCGGTTTCCTG	391	979	513
AAAATGAGCCTGACTCGCAG	399	904	647
AAAATGAGCCTTGAACACGA	692	1761	2485
AAAATGAGTAGGCGAGAAGC	155	544	499
AAAATGAGTTCCAGTGAAGT	413	1608	1434
AAAATGAGTTCTGAACGTGA	284	621	358
AAAATGATGCTTAGTCATGA	625	2359	1880
AAAATGCAAATGGTTTATCC	376	1216	1135
AAAATGCAACAGATGTACCC	718	1454	1401
AAAATGCAGATCACATCCTG	791	2303	2022
AAAATGCAGGTGAAGACCCA	658	1565	1495
AAAATGCCACTCGAAGCACC	290	498	596
AAAATGCCAGTGACCCTAGG	343	549	582
AAAATGGAGAAAGGTACACT	175	110	94
AAAATGGAGTGGATATGTTG	326	986	761
AAAATGGCCAAAAACTGGAG	609	180	451
AAAATGGCCACATCTCGCGG	587	2508	1902
AAAATGGCGCCTCACGACCC	168	521	418
AAAATGGCTAGGCAGCATCG	289	858	1027
AAAATGGCTGTAGTTAACTG	330	1412	1295
AAAATGGGCAACGAGAAACC	461	1590	844
AAAATGGTACCTGGCCACTT	206	993	933
AAAATGGTGCAGTCCCGCGT	233	413	304
AAAATGTAACGGTGACCGTG	339	981	1149
AAAATGTACCTTCTGCGAAG	387	529	525
AAAATGTATGTGTTCATCCG	569	305	225
AAAATGTCAGACAAGCTCAA	365	784	646
AAAATGTCTATCCTGGGCAA	158	413	421
AAAATGTGAACTTACCGGAT	245	734	865
AAAATGTGATTGGCCCCAAG	371	892	1491
AAAATGTTAGCTGAGACAAG	256	774	703
AAAATGTTGGCAATACATGT	307	903	1068
AAAATGTTGTAGGAGCCCGT	518	769	1195
AAAATTATCGGAAACGGTAG	579	2707	2037
AAAATTCACAAACCTGTGCG	484	1442	2019
AAAATTCAGAGGAGTTACAT	203	724	421
AAAATTCCGCAAAATTGACA	339	803	996
AAAATTCCTGGTTACCGTTG	497	1185	1081
AAAATTCTACTAACAATACG	199	465	830
AAAATTCTAGGCGCTAGAAT	177	339	232
AAAATTCTTGAACCACCTGA	268	169	121
AAAATTGACACACCTCAGCA	439	1799	1345
AAAATTGCGGAGAAGATATG	120	191	573
AAAATTGGAGATTCATACCG	167	423	304
AAAATTGGATAGTATCCACA	225	556	625
AAAATTTATCCAGACCCACC	302	1228	1098
AAAATTTCAACTTACCAGAG	224	53	134
AAAATTTCTGCCATCAAGTG	219	1505	1379
AAAATTTGCAGGAAGCCCAG	178	621	694
AAAATTTGGATACGAACATG	367	863	940
AAAATTTGGCTGCACTGCGG	342	806	1039
AAAATTTGTCCAGTCAAAAG	329	385	554
AAAATTTGTGAATTCAGCCT	234	407	844
AAACAAAACTAACTCAACCG	557	1643	1265
AAACAAAAGAGGATACGAAT	400	610	486
AAACAAAAGCCCATGAATGT	335	474	462
AAACAAAAGCTATTACAATG	507	884	870
AAACAAAAGTAGCGCATCGG	242	214	145
AAACAAAATCATCTGCACAT	350	1113	1359
AAACAAACCTGGCTAAACGT	595	184	141
AAACAAACGTACCACCCTGT	764	1599	1933
AAACAAAGGACATTAGACTC	344	297	326
AAACAAAGGACTGTATTGGG	745	2780	2238
AAACAAAGGCGACCCTCGAA	294	813	677
AAACAAATAATGAATTCCTG	429	1331	1206
AAACAAATGAACATTCCTGG	434	1307	1002
AAACAAATGGATTGTCCGAG	271	437	505
AAACAACAACCAGCATTGGG	256	867	840
AAACAACACCCATAGCAGAG	364	894	895
AAACAACATCCAACTTCAGT	408	693	983
AAACAACCAGATCCGCCGGG	769	2915	2168
AAACAACCCATATGGGTGTG	581	2507	2146
AAACAACCTGAATCCAACTT	238	455	709
AAACAACGCAAGTTGGATTG	260	255	643
AAACAAGAAAACAGATCGCA	184	790	523
AAACAAGAAAGGTCCTCGAG	383	1116	898
AAACAAGAAATGTAATGCAA	537	1103	1744
AAACAAGTGCAGTTCAACCC	308	948	835
AAACAAGTGCTCAGCTCTAG	225	71	77
AAACAATCAAAGGACCGAGA	552	2285	2739
AAACAATCACTGTTACTCCG	393	1378	1014
AAACAATCCACAAACAAAGT	442	1738	1365
AAACAATCTGATGACCTCTG	299	1194	639
AAACAATGCCTATCCTCACA	667	552	623
AAACAATGTATAGGTCATAG	212	434	411
AAACAATTCCCTGTCACTCG	791	1355	1639
AAACAATTCTCCTTAGATCG	255	827	372
AAACACAAAATTCACGTCCA	604	588	451
AAACACAACTGTATTAGTAG	444	121	170
AAACACAATTAACTGGACAC	629	1259	933
AAACACACATAGTCAAAACA	315	911	863
AAACACACATCCCTACCTCT	802	2341	2030
AAACACACTCTGTATCAATG	224	730	650
AAACACAGGACATGAGGGTA	349	659	919
AAACACATAAGGCACAGCTG	833	594	301
AAACACATCAATCACTCTGA	728	142	155
AAACACATCCGTGTTGGGGT	386	1245	1329
AAACACATCTCCATTGACTG	471	1286	1109
AAACACCAACAATACAAAGG	453	1390	1430
AAACACCAGAATCCCATCCA	741	2648	2228
AAACACCATACCACTAGCAG	609	1859	1994
AAACACCCGCCTATAACCTC	289	222	285
AAACACCGAGAAGACATGCG	772	3762	2231
AAACACGAAACCTTATAGGA	354	813	961
AAACACGATCACTAGCAGAG	226	995	595
AAACACGCAGAAGCCACACT	344	926	762
AAACACGCCTGCGCTCATAG	698	1838	1623
AAACACGGCTATTGACCAGG	353	1418	1010
AAACACTCACCGATCTGTGA	360	177	163
AAACACTCACCGTGCCATTG	260	1162	982
AAACACTCCGGACCTCATGT	693	1404	1094
AAACACTGGTTCTCAGTGGG	609	1537	1735
AAACACTTACTTCACTGCGG	276	655	623
AAACACTTGAGAGTTCACAC	383	613	468
AAACACTTTATCTCGCATGG	285	381	1144
AAACACTTTCTAAGCAGGCA	591	1784	2620
AAACAGAGGTCATCGAATGT	436	1169	1262
AAACAGATTGTTGAGGAACA	238	578	893
AAACAGCACAAGTTAGACAC	239	59	69
AAACAGCAGCAAATCAAAAG	264	1007	637
AAACAGCAGTATCAGAACTG	283	447	846
AAACAGCATCATACGTGTCA	392	409	364
AAACAGCATCCCGTAGTGCG	678	2102	3214
AAACAGCTATAAGAGCCGGA	360	1477	951
AAACAGGAACAGCTATTACG	475	1260	925
AAACAGGAACATGGAACGGG	519	1677	1696
AAACAGGCGCCACATGACCG	595	636	860
AAACAGGCTGACAAACCAAG	270	751	727
AAACAGGGACTGGATACCCA	360	978	881
AAACAGGGATGTGTCTACAC	196	365	255
AAACAGGTGCTGTCACATTG	578	1304	1392
AAACAGGTGTGGATTACAAC	378	1899	1582
AAACAGTAGAGTGTACCACG	270	795	802
AAACAGTCACAGTTGACCCT	566	514	488
AAACAGTGGCAAAACAACAC	510	1448	1119
AAACAGTGTCTAGCATGCTG	607	995	946
AAACAGTTAACCCTGAACCT	186	713	537
AAACATAAAATAATACATGC	558	1430	964
AAACATAAAATGAAAGCTAC	512	1899	1531
AAACATAAAGGAAAAGCGAA	350	269	369
AAACATACGGGCATTCATGG	364	1538	1032
AAACATAGGTTATATATTTG	260	457	566
AAACATAGTATAATTCACAC	413	1417	689
AAACATCACATGCTGGTAGA	334	1047	1308
AAACATCCATATCAACACGA	285	1354	915
AAACATCGTGAGTCCGACTG	996	3504	2739
AAACATCTCAGGTTTAAACT	279	827	850
AAACATCTCCATGTAGTGAT	203	495	472
AAACATCTGAGAAATTTACG	243	780	729
AAACATCTTGATGTATTTGG	297	98	75
AAACATGACAGCTGCCCTAC	261	779	640
AAACATGATTGAACGATCTG	557	223	303
AAACATGCAGAAGCAACTCT	819	1448	1898
AAACATGCGCAGGTGCATGT	552	1890	1836
AAACATGGATGAGAGTATGT	430	1251	999
AAACATGTGCCATTATTATG	269	691	458
AAACATTACATAGCTGACGG	731	1577	1513
AAACATTCGGAACACTATGG	268	83	72
AAACATTTGGTGGTCAACAT	391	908	634
AAACCAAAATCAAACCAACT	393	1584	1042
AAACCAAAGAGAACTGATGA	379	1096	1114
AAACCAAATGCATACAACAG	535	1488	1787
AAACCAAATTAAACACGTAG	393	930	982
AAACCAACATTTCGAGAAGG	505	1649	1915
AAACCAACCTCACCTTCCCA	962	412	411
AAACCAACGACCTCCAGGCG	227	467	508
AAACCAACTCTACTTGTGGT	302	1483	586
AAACCAATCCTTCAGCCGGG	310	712	602
AAACCAATGAGAATTAAGGA	284	203	148
AAACCAATGTACTACACGGG	822	1078	839
AAACCACAATGAATAAGAAG	188	596	872
AAACCACAGAGTGAACCGGG	765	2524	1550
AAACCACCAGAACCAGATGC	909	107	147
AAACCACCTAAACAACGTAG	476	593	878
AAACCACCTCTAGAAAAGCA	451	321	275
AAACCACTAGCATTTCGAGT	438	997	1309
AAACCAGCATCACGTCCATG	894	1166	1151
AAACCAGCATCATGTCCATG	288	1336	840
AAACCAGGGCCAACACATGA	789	2417	2553
AAACCAGGGCCACCGAAAGG	328	756	623
AAACCAGTACCTGAACCTAG	297	597	812
AAACCATCTGAAGAAGAGAC	5	2	0
AAACCATTCTGCATTCGATG	486	409	593
AAACCCAAAGATAAGGCACT	479	880	1353
AAACCCAAATACTAAACATG	199	903	467
AAACCCAACCCTGATAAGGA	851	1906	2187
AAACCCACCTTGCGTACAAG	296	1211	850
AAACCCAGAACATAGCCACA	598	350	449
AAACCCATAGTGGTGCTGCA	854	3197	3620
AAACCCATATAGAGGGCGCT	436	748	949
AAACCCATCGACTGACAACG	383	932	1260
AAACCCATTGCATTTGCTCG	273	777	1076
AAACCCATTTAGGCTAACTG	241	688	832
AAACCCCAATTACGCCGGCG	153	119	703
AAACCCTATGCCCAAATGAG	863	3115	3503
AAACCCTCCGAGCTTAGCAA	560	84	100
AAACCCTGCAAAGAAAACGA	624	1797	2063
AAACCCTTACCGATTTCTCA	631	1513	1428
AAACCCTTCAAAGCACCCCA	742	2480	3262
AAACCGAAATGAGACTCCAT	259	978	573
AAACCGACAAGCACGTCACC	700	1127	950
AAACCGAGAATAGTTTCCAG	241	572	462
AAACCGCTTGGTCCTACTCG	306	723	1063
AAACCGGGCAAGTAAACATG	402	1183	1343
AAACCGGTATTGACTAACCC	218	301	401
AAACCGTAATCTTAGTGGAG	469	1155	1281
AAACCGTGAATGTTGATGTG	694	1653	783
AAACCGTTCTGTGAACAATG	349	1023	572
AAACCTAAAAGTCAAGACAC	595	432	706
AAACCTACCGGATCAACAGT	442	1186	1067
AAACCTACGTAAATGGCAAG	219	1086	674
AAACCTAGCCCCAATACTTA	784	3389	3424
AAACCTAGCTCCGAAATGGG	278	544	461
AAACCTCAAAGATTAGACAC	602	824	846
AAACCTCACATTGAGACTAG	626	1318	1828
AAACCTCCACATCTGCGGTG	267	114	68
AAACCTCCGAAGACACATGG	460	1065	682
AAACCTCTACTATGCTGGCA	606	548	271
AAACCTCTTTGCTTGACCAG	557	645	1343
AAACCTGAGTGGTAACAACC	161	569	397
AAACCTGGACACGTTTACCC	813	2164	2317
AAACCTGGTAAAAATGCCCG	270	632	450
AAACCTGTAGAGACTAATGT	650	1476	2116
AAACCTGTGTCAGCCGAGCG	741	2144	2313
AAACCTGTTGAACACTTGAT	280	860	489
AAACCTTCGAAAATGAAACG	191	593	510
AAACCTTGCGAGTCCACATG	497	1704	1674
AAACCTTGGCATAAGGTGCA	474	256	132
AAACGAAAGCTCCGCTCGGA	111	238	89
AAACGAACAAAATCAAACAT	227	756	686
AAACGAAGCTGTCTTAGAGT	221	584	420
AAACGAATGTACATCTACAG	382	787	936
AAACGAATTCATGATGCCCA	342	900	744
AAACGAGAAGCACTTACCAA	804	1825	1955
AAACGAGATCGAGAAAGGTA	1019	3492	3140
AAACGAGGAGTACAATAAGT	543	877	890
AAACGAGGGACTACCCGCGG	367	862	930
AAACGCATCACAGAGATTTG	292	1364	1680
AAACGCATCCTGGACCCACG	197	755	468
AAACGCATGGAAACACTCCG	242	734	1389
AAACGCCCACTGAATAAGCA	563	1067	807
AAACGCCCTTGACTTCAGCC	281	692	1307
AAACGCCGGCTCAACTTCAG	833	2748	2214
AAACGCTGGAGGAATTAGAC	765	2188	2087
AAACGCTTCGCCTGGCAATG	290	1196	837
AAACGGAAAGGATTTAACGA	755	2005	2790
AAACGGAACAAGTATCTATG	205	789	283
AAACGGAACTTGCCGCGTCG	580	285	506
AAACGGAATGTGGACTCGAG	476	801	707
AAACGGAGGAACTACAACCA	338	636	582
AAACGGCAGCACCGTCCTAG	754	3003	1815
AAACGGGCCGAAGACTTCCA	726	1681	2203
AAACGGGCGATTATCTCTGG	643	1265	1020
AAACGGTACGACAGCGTGTG	1172	4446	4291
AAACGGTCAGCCCGCATGTG	623	1561	996
AAACGGTGCCTGTAAGTACG	273	449	470
AAACGGTGTAGAGACTATGA	122	486	538
AAACGGTGTGATGAGAGGCA	222	940	740
AAACGTAGCATTATAGTTAG	532	2041	1733
AAACGTCATACAAACACCAT	294	308	327
AAACGTGACTCTGGTTCAGG	172	421	537
AAACGTGGTGAACCGCATGA	758	1933	2186
AAACGTTTCCGACCCTGTCA	361	1099	519
AAACTAACTTACCAAATACA	468	207	315
AAACTAATGATGTTGCATGG	263	712	392
AAACTAATTGGACCAATGAG	303	949	823
AAACTACAACTGGATAGAGA	263	643	802
AAACTACATTCTGAATTACG	228	567	492
AAACTACGGTTTCCTCAGTG	624	2266	2154
AAACTATAGAACCAGCCGTG	329	620	1141
AAACTATGCAGAGCGGATAG	300	649	563
AAACTATTGTGGAGCCACCG	322	638	1142
AAACTATTTGAGAATGACAC	588	1353	1121
AAACTCAATACTGACAATGA	644	1498	2175
AAACTCAATCGGGCAACAGA	243	174	281
AAACTCACCAGGGCCCTCGA	272	357	401
AAACTCACCCGACCTTGACA	705	1886	1495
AAACTCACTTGTTGACCGCG	610	1894	1863
AAACTCAGGAGATACAACTG	355	845	911
AAACTCAGTGACTCGATCCA	493	1385	972
AAACTCAGTGAGTGTTACAG	271	888	542
AAACTCATGGAGTTCAACAA	229	913	432
AAACTCCTCAGAGTACGCCG	776	2904	2571
AAACTCTGTCTATTTGTGTA	473	713	412
AAACTGACATCGGAAGCAAG	493	1811	1682
AAACTGACCATAAAGTGGAT	492	1062	1445
AAACTGACCTACGACAGGCC	170	435	871
AAACTGAGGATATCCGAAAG	633	1161	1883
AAACTGATAGAGGCTACTCA	235	597	512
AAACTGCAAGAATAAGGACC	352	768	805
AAACTGCACATACCATATGC	216	479	413
AAACTGCAGCAAAAAATATG	229	490	354
AAACTGCAGTTAATGTCCCA	843	2867	2164
AAACTGCAGTTCGACGACAA	243	913	875
AAACTGCATCAAGCTACATG	348	796	1044
AAACTGCCGGAGTTTCACGG	324	973	942
AAACTGCGCATAGACGAAGT	734	1694	1005
AAACTGCGGAACTCGGCCAA	373	722	324
AAACTGCTGGAATGTTGTCG	233	1207	864
AAACTGGATCATCTCAGACA	165	640	483
AAACTGGGAATGATTGCCGG	361	666	745
AAACTGTAAGTGCTTTGGAT	469	667	448
AAACTGTAGTGCAGGGTCAG	708	3482	2833
AAACTGTCATGTGTGATACC	819	2254	1481
AAACTGTTGCCTCTTCGCAG	247	296	260
AAACTTAAATGTGAGCATCC	177	395	329
AAACTTACACTGGTTGTGTG	580	1008	1014
AAACTTACCCGGTTGCAAAG	196	113	199
AAACTTACCGAATCTTCAGG	347	326	340
AAACTTACTAGTGACCGAAG	282	122	63
AAACTTACTCTGAAGAATCG	163	154	86
AAACTTCGAGAAGACAGCGT	693	1660	1153
AAACTTCTCAACATTGCAGA	635	2817	2325
AAACTTGCGAGCCTACCAGG	208	515	513
AAACTTGGACGATCTAGGCA	450	1076	996
AAACTTGGCAAGCAAACCTG	840	209	317
AAACTTGTCACTGTCGATTG	985	3264	2785
AAACTTGTCCCTAGTTACAC	540	762	1091
AAACTTTACAAACAATATGG	336	383	453
AAACTTTATTGGACGCCAGT	451	956	949
AAACTTTCTATTGAACATGG	236	481	516
AAAGAAAAAAGAGGGTCCCG	177	758	413
AAAGAAAAAATGTCTATCAA	326	1281	1049
AAAGAAAAAGAAAGGCTCCA	290	268	407
AAAGAAAACAAAACACCTGG	360	1077	834
AAAGAAAACTGAGAATAACC	285	559	200
AAAGAAAAGAAGGACCACTG	551	655	944
AAAGAAACAAAAAATACTTG	125	346	405
AAAGAAACAAGACCAAACTC	266	548	315
AAAGAAACCCTACAAATGTG	290	80	305
AAAGAAAGAAACTTTCAACC	150	255	259
AAAGAAAGACAAATCTCTTG	201	457	494
AAAGAAAGAGGAATAGTAGC	575	1770	1719
AAAGAAAGCCCAAGAGTCAG	440	785	634
AAAGAAAGCCCAGGAGTCAG	413	624	485
AAAGAAAGTCAGAAACCCGA	330	1220	787
AAAGAAATGTCTGTACATGT	263	548	529
AAAGAAATTACCTCTCTGAC	415	1721	1187
AAAGAAATTTCAGTCTGAGA	493	603	519
AAAGAACAAAGGAAGAGCCT	262	784	509
AAAGAACAAATGGAACGCGA	156	126	351
AAAGAACACATACAGCCCCG	159	335	223
AAAGAACAGGATTTCCAGCG	178	573	415
AAAGAACATCCAAGACAACA	492	2079	2043
AAAGAACATCTGAGCAGCAC	267	1118	807
AAAGAACCACTGTCTGAGCA	284	968	861
AAAGAACTTAAGCGACTTCG	194	338	462
AAAGAAGAAGGATCTTTCCC	311	369	317
AAAGAAGACCGTACCACAAA	275	415	342
AAAGAAGAGACATTTAGACC	453	977	1146
AAAGAAGAGGAGGATCCTAA	278	1255	861
AAAGAAGCTCACGCCCACAG	354	1321	1317
AAAGAAGCTGGTGATCGTTG	485	1258	990
AAAGAAGGATGCGATCGTGG	357	637	530
AAAGAAGTCAAGGAGTTACG	260	1702	1024
AAAGAATAGATAGGGAACTG	318	983	894
AAAGAATAGTGACGGCATGG	159	582	437
AAAGAATCACCTGTAGCTTG	712	2049	2053
AAAGAATGAGAACTTCGACA	482	727	863
AAAGAATTCAATTCTAGACG	389	948	629
AAAGACAAAACCATGAGCTA	690	1298	980
AAAGACAAACTTCATGTACC	603	1584	1787
AAAGACAAATGGATCAACAT	226	528	307
AAAGACAAGCAGATCCACCC	873	2394	2399
AAAGACAATGTCATTACACT	191	663	404
AAAGACACTGTCTACACTAA	240	915	754
AAAGACAGACCACATGCCAG	255	274	359
AAAGACAGACTCAGGCTCAG	195	205	350
AAAGACAGCAGTACCCACTG	538	1304	1393
AAAGACAGGCTAAAATACAG	457	276	122
AAAGACAGGTTGCTCAAAAG	160	97	58
AAAGACAGTAACTTCTCACA	562	1283	1403
AAAGACATAGATGGTTATGG	288	700	495
AAAGACATCCTAGTCTCCTG	231	653	614
AAAGACATGAAAAAGACTAG	200	464	688
AAAGACCAAGCTGACTTTCG	190	791	1051
AAAGACCACAACACGTAGCG	236	500	733
AAAGACCAGCACAAGAGTCA	241	866	685
AAAGACCAGTATGAAAACTG	147	426	295
AAAGACCATTAGGATCGGGA	640	1868	2472
AAAGACCCACATCTTGACTG	803	2029	2352
AAAGACCGAGCCCCTAACAG	178	485	494
AAAGACCTACAAGCCAGCTG	284	742	623
AAAGACGACGGTGAAATCCT	445	687	491
AAAGACGAGAACAGGCACAG	195	47	38
AAAGACGCCCATCTGAGCCA	651	285	224
AAAGACGGAGATATTCACCG	565	1596	1690
AAAGACGGCTCTAACAAGTC	359	1068	609
AAAGACGTACCTTTCCAACA	507	973	793
AAAGACGTGGACTGTTTCGG	322	702	603
AAAGACGTTGAAAACAAATG	214	510	347
AAAGACTCACCATATTACCA	428	906	956
AAAGACTCTGAGACCCACAA	624	1684	1632
AAAGACTGACCCATTGACCG	306	730	903
AAAGACTGCCTGATCCACCA	546	1760	1333
AAAGACTGTTCCAAAAACAG	221	854	821
AAAGACTTACTCCAATGAGG	179	283	167
AAAGACTTCATGATCCAAGG	644	186	253
AAAGACTTGCTCCAAAACAC	580	1810	2647
AAAGAGAAAGCCAGATATGG	229	202	232
AAAGAGAAAGTAGCGTACGG	126	223	33
AAAGAGAATCGCCAACTCAG	257	1135	1190
AAAGAGAATTCGAGAATCCG	222	578	620
AAAGAGAATTGAGTGCTATG	523	2110	2049
AAAGAGACCAGAGAGATATG	558	143	229
AAAGAGAGTATGACCTGCAG	318	764	751
AAAGAGCAATATATGTGTGA	151	448	328
AAAGAGCACTGGACTCCGGA	144	562	539
AAAGAGCACTTGGTAATCGG	575	1027	1202
AAAGAGCAGACTTATTACCA	698	1233	1754
AAAGAGCAGGCAATCGATAG	260	598	707
AAAGAGGAAGACTTCTATCG	419	1111	1073
AAAGAGGAGGCAATAAGACG	417	1346	1352
AAAGAGGATTACCCATAGAA	155	197	329
AAAGAGGCTTTCTTGCAGAA	258	100	355
AAAGAGGGAAAGATCAAAAG	394	163	254
AAAGAGGTATCCAGTCAGGA	348	698	909
AAAGAGGTTTGGTTCATAAG	294	1762	1247
AAAGAGTAATGTCAATCCGC	424	950	1043
AAAGAGTATCCCTTTCGATG	352	885	979
AAAGAGTGTTACTCCAAACA	145	563	781
AAAGAGTTAATATTTGACGG	124	66	167
AAAGAGTTACAATACTACGT	235	197	75
AAAGATAAACATTATGAATG	375	895	714
AAAGATAAGCCATTATCTGG	328	731	251
AAAGATAGGAACGATGGTGG	638	740	1009
AAAGATAGTAAGATTGTACC	611	495	459
AAAGATATAATAAAGATGCT	142	52	64
AAAGATATAGCAAATTATGG	361	1587	1479
AAAGATATGAAACATCGGCT	336	934	655
AAAGATCAAAGTGTTAAACC	396	835	1336
AAAGATCAACCGGCCCCGAA	216	482	575
AAAGATCAAGGTTAGCACTG	480	841	904
AAAGATCACTACAAACACCG	747	1393	1467
AAAGATCCAAAAGCTGACTG	549	1636	1414
AAAGATCCTTAAAACACGGA	488	1649	1756
AAAGATCTTACCTTACTAGG	676	1723	2023
AAAGATGACAAATCTGATCG	237	501	939
AAAGATGACCCAGATAGATG	710	1469	1749
AAAGATGAGACATCCACAAG	326	233	668
AAAGATGATGACGTTGCGAA	137	888	495
AAAGATGATGAGCTCAAACA	631	240	225
AAAGATGGCAACCTTCACGA	755	1531	1760
AAAGATGTACAGCGTAACCA	374	702	926
AAAGATGTCATCATCAACCA	606	1866	1817
AAAGATGTGACAGTACGGGA	244	349	610
AAAGATGTGTAGGATCTACA	215	1075	759
AAAGATTAGGGTGACAAACA	232	901	860
AAAGATTATGCGAGAATGTC	270	441	578
AAAGATTCTTGATGTTCTTG	610	1510	1702
AAAGATTTAGGACGACATAG	174	696	242
AAAGATTTGGAAACATGACG	261	617	687
AAAGATTTGGGGCATACTCT	687	2020	2655
AAAGCAAAAGAATCCGATGG	195	490	1023
AAAGCAAACATCTTGACACA	291	1028	921
AAAGCAAAGAAGTATAACCC	349	69	125
AAAGCAAAGTCCCTCCACGT	485	1559	1461
AAAGCAAAGTGATCTTGAAG	435	777	554
AAAGCAAATTGTTTATCTCA	627	2113	2337
AAAGCAACATACAGACAATG	322	947	672
AAAGCAAGATATCCTCATCT	228	226	153
AAAGCAAGCTCCCCAAAATG	279	1052	865
AAAGCAAGGAAACTCATGCA	278	577	979
AAAGCAAGTTCGAGTACGTG	402	1070	229
AAAGCAATCGTTCTGAAGAC	151	633	426
AAAGCACACCCTTCAACACG	626	1727	1432
AAAGCACAGTTGCCGTTCAA	383	1113	1094
AAAGCACATCACCAAGACCG	260	867	865
AAAGCACATGAAGCCGAGCG	188	485	375
AAAGCACATTGGCAAGACCT	296	603	725
AAAGCACCACATCAGATGAC	235	558	515
AAAGCACCACGGTCAGATGG	216	155	166
AAAGCACTAAATGCTGTCCG	215	644	446
AAAGCACTGATGAACTAGCA	221	90	305
AAAGCAGAAAGATGTCGCTG	458	166	343
AAAGCAGAGGAATCAGACCC	739	2051	2040
AAAGCAGGACCCAGAATGGG	579	2024	1216
AAAGCAGGTCACGATAGCGC	503	1050	685
AAAGCAGTCAACACTGCCCA	240	714	271
AAAGCAGTGAGTGTCAACGA	628	1621	1067
AAAGCAGTGGTGATAACTGA	288	610	464
AAAGCAGTTTGTGTCCGACG	504	331	452
AAAGCATACGCATATCAACT	283	200	16
AAAGCATATCCCTATATGGA	172	490	371
AAAGCATATTCATATCACAC	374	990	906
AAAGCATCAGAGTTATCCAG	303	822	817
AAAGCATCCTCAATCCCGAT	190	467	580
AAAGCATCTAGACATTCCAA	251	423	471
AAAGCATGTTTATCTGAACT	284	647	1268
AAAGCATTCCTCCCTAGTAA	270	936	998
AAAGCATTCGGTAAACATTG	449	208	227
AAAGCATTGAAACGATATGA	329	929	763
AAAGCATTGCGTACTAACCC	628	289	332
AAAGCATTTCATGTGCACCT	353	931	844
AAAGCCAAAACTGATGCTGG	602	1904	1304
AAAGCCAAAGAGGCTCAGTG	266	1124	674
AAAGCCAAATTATGTGTACA	186	780	537
AAAGCCAACAAGTTAGACCA	626	257	172
AAAGCCAATATAGTGATCGG	331	498	522
AAAGCCACCATTACCAGCAG	210	248	236
AAAGCCACTTCTACAAACAC	412	611	138
AAAGCCAGCGACGCTGATGT	535	1400	1450
AAAGCCAGCTCCATCGACAC	769	1984	2173
AAAGCCAGTCCTCTTAAAGT	258	395	373
AAAGCCATATGTATCCCTGA	401	175	234
AAAGCCCAAACAGCCAAGCA	604	3098	2607
AAAGCCCAATGCCATTCAAG	514	1116	1406
AAAGCCCAGGAGTATGGGAG	180	375	621
AAAGCCCCCATACCTGAATG	220	609	555
AAAGCCCCTGAAATCAACAG	182	168	136
AAAGCCCGCTCACTAGACGA	794	835	958
AAAGCCCGGACCGACAAACA	403	1478	1185
AAAGCCCGGTCATCAGCGTG	350	1177	959
AAAGCCCGTAGCCATATGAG	345	493	600
AAAGCCCTGTCAATTGCACC	217	526	929
AAAGCCCTTCAGAAAAATGC	181	677	826
AAAGCCGAGAAGTTTCCACT	264	265	286
AAAGCCGCATGACCGAGACC	514	1415	781
AAAGCCGTCCTGTCCGACAT	550	1419	1373
AAAGCCTAACCACGTACACT	382	511	517
AAAGCCTAGAAAATCAACTG	452	1475	791
AAAGCCTATTACCTGGCATG	483	636	227
AAAGCCTCAATTTATACCAG	156	743	839
AAAGCCTCTACTTCATTACG	378	746	802
AAAGCCTGGCTACATAACAG	345	341	698
AAAGCCTGGGCTTGAGCCAG	510	955	1156
AAAGCCTTCAGTGTTCACAT	175	668	420
AAAGCCTTCCAGCTTGCCAG	679	2287	2172
AAAGCCTTGTGTTTCAAGCT	170	528	520
AAAGCCTTTACCGGTCGACA	374	567	676
AAAGCGACGTAGGCATACTT	642	2660	2556
AAAGCGAGTTCAATCTCTTG	337	789	641
AAAGCGATTGAAGCAAGCCA	738	2109	1660
AAAGCGCAAGAGCCAGTCAA	345	1052	1082
AAAGCGCAAGAGGACCCGTA	257	839	949
AAAGCGCACGAACTCCACTC	352	1237	627
AAAGCGCGCGTATTTAGCTC	248	194	486
AAAGCGCTTCTGTCAATATG	216	531	653
AAAGCGGAGTGGACGACTGG	767	1612	1388
AAAGCGGCGACTTCTGTGTG	281	229	162
AAAGCGGGAATAGAAATAAG	389	1425	1569
AAAGCGGGAGGGAGTTAACG	233	644	634
AAAGCGGTCACCTTCCACAT	676	1159	1211
AAAGCGTAATCAGAAGACTA	498	1127	1186
AAAGCGTCCTCAATCACTGT	349	1119	525
AAAGCGTGAAAAGAGAACAT	357	579	368
AAAGCGTGAATCCAACTGCT	849	2390	2122
AAAGCGTGACCACAGATGAG	243	834	506
AAAGCGTGATCTTGCTGGGT	784	1154	1424
AAAGCGTGTGACAAACTCAG	213	584	718
AAAGCGTTAAGATTGAGGAA	513	698	922
AAAGCTACCATTCTTATATG	369	739	677
AAAGCTACTATATCGCCACA	682	3186	2070
AAAGCTCCAATAATCAACAG	469	949	775
AAAGCTCCACATATAAATGG	223	69	125
AAAGCTCCTACACGAAAGAG	352	1036	953
AAAGCTCTAATGAATCATTG	408	530	893
AAAGCTCTTCTTAAATACAA	302	1009	698
AAAGCTGAAGGACACAGCAG	700	991	1345
AAAGCTGACAGTGACACTGA	388	2020	1230
AAAGCTGATACTCTCCACTG	219	578	674
AAAGCTGGCAAAGAAAAAGA	135	323	262
AAAGCTGTCAAAGAACCTCT	475	1712	1485
AAAGCTGTGCACACAGTCAG	391	1416	1331
AAAGCTGTTACATTCCCGCT	504	945	1400
AAAGCTGTTCATGTGAACCA	778	2354	1847
AAAGCTTAACCATGTTGCAG	406	1407	1199
AAAGCTTACCTGTTCTGTAG	528	336	199
AAAGCTTATCGGTTACGAGA	742	2470	2496
AAAGCTTCCGAGCCTATCCA	692	1569	1402
AAAGCTTCGGGTGATATTGG	220	646	520
AAAGCTTCTGATCTGAGTCC	204	635	518
AAAGCTTGTACACCTTCCGT	385	728	350
AAAGCTTTAATGCTAGCGAA	587	135	455
AAAGGAAACTAGTGTTTCAA	503	1159	1046
AAAGGAAATATTTATCCGGT	120	296	290
AAAGGAACTTGGAAAATCGT	490	879	766
AAAGGAAGCCAACAATTATG	588	2757	2079
AAAGGAATGGAGTCTTCAGG	316	1386	1123
AAAGGAATTAGCTAAAAACA	170	401	654
AAAGGAATTTGCTTGTTCCA	420	1360	1557
AAAGGACAAAGCTGGTACCG	305	714	605
AAAGGACAACTACTCAAAAG	461	1154	1084
AAAGGACAGAAAGGCAGTGT	487	570	319
AAAGGACCCTCAAAGGACGT	308	369	462
AAAGGACCTAGAAAAACAAG	478	969	1344
AAAGGACCTCAGGATGACCC	382	1248	722
AAAGGACGATAAACAGATCG	686	1096	1306
AAAGGACGGCGATTACCTAA	342	36	120
AAAGGACTCTACATCAACCG	684	1454	1691
AAAGGACTGAAGCTTAAACT	348	565	968
AAAGGACTGGATTACTAACA	229	763	512
AAAGGACTTCGGCTACGGCG	148	331	395
AAAGGAGAACGTCTAACGAG	619	985	858
AAAGGAGCAGAGCAAAACCG	512	624	311
AAAGGAGTCAAGATAACTGA	280	803	432
AAAGGAGTCTCATTTACAAG	209	554	559
AAAGGATAAAGAATTAGTTG	360	933	946
AAAGGATCCTGACACTCGCG	644	1657	1380
AAAGGATGATCACAATGTTC	700	1788	1636
AAAGGATGGAAAATACAGCC	451	167	107
AAAGGATGGCCTGATTAACG	528	1184	1024
AAAGGATTCAGTGACCACAA	603	1986	1216
AAAGGATTCTGTTGTAACTC	477	1021	1151
AAAGGATTGACAAGAACTGA	473	1101	737
AAAGGATTGTGCTCTGACTG	479	1310	1141
AAAGGATTTGACCAAACCTG	610	616	524
AAAGGCAAACCGCTTCCGAG	737	1882	1386
AAAGGCAATACGTACCACTG	677	1896	1512
AAAGGCAATGTCAAGACACA	187	708	812
AAAGGCACCAATAGACACAT	212	377	450
AAAGGCACTGCTCAACGAGG	219	288	517
AAAGGCAGGCTAGTCACAGG	605	1301	1842
AAAGGCAGGTATAGCAACTG	357	1429	1082
AAAGGCATAGAACATGGACG	232	307	460
AAAGGCCCAAGCTTTAGATG	679	2522	2841
AAAGGCCGGACTATTGCCAC	206	662	483
AAAGGCCTCCAAATAGACGT	386	1443	1182
AAAGGCGAGTAAAGGCCAGT	303	460	393
AAAGGCGATTCTGACCGGGT	146	304	293
AAAGGCGTCATCAAATGTGC	392	944	1328
AAAGGCTAATCAGTGCCACA	198	329	352
AAAGGCTATCTCTCTTAAGG	300	896	564
AAAGGCTCACAACAGGCCCG	192	456	733
AAAGGCTCACATATCAGTCA	722	2035	1685
AAAGGCTCGTGATATTCCGT	193	534	723
AAAGGCTCTCAATTCTCATG	246	248	306
AAAGGCTGACTTAGGCCTAG	290	574	716
AAAGGCTGCTGATGACACCT	650	3689	2713
AAAGGCTGTTATTGAACAAG	392	1161	1347
AAAGGCTTATACATGTCCCA	267	48	38
AAAGGCTTGATCGTGCTCAC	180	362	280
AAAGGCTTTCCGTAGGAGTG	621	1612	1523
AAAGGCTTTGAGAAGGACGT	220	461	544
AAAGGGAAAAACTACCAGAA	296	743	886
AAAGGGAAAACAGGCCGAAG	152	50	26
AAAGGGATCTGAGTAGTCAT	458	863	1262
AAAGGGATGAGGACTCGACT	595	1630	1147
AAAGGGCAGTCCCCACTGCG	556	1084	984
AAAGGGCATCTTACACGTCA	549	1138	1360
AAAGGGCCAGATACCAGACG	420	781	886
AAAGGGCCTATACCAATGGA	229	586	873
AAAGGGCGAGAAGTCCAAGT	210	496	390
AAAGGGCTAGAGTTCTCCGA	626	1631	1311
AAAGGGCTGTAAGGCACGTG	617	1871	1612
AAAGGGGAAAAGTTTGGTCG	252	478	583
AAAGGGGAATTTCCCCACAA	176	790	625
AAAGGGGTAGTATGGTACCA	292	1045	715
AAAGGGGTCGTAAACGCAGG	157	401	583
AAAGGGTATCTTACCCCCCA	181	369	315
AAAGGGTATGAAGCTCCATA	223	535	670
AAAGGGTCAATAGAAGGACA	294	1221	1175
AAAGGGTCATGCATACAAAG	356	1326	1278
AAAGGGTGAACACCAGTGAA	641	2354	2705
AAAGGGTGAACAGATCGCTA	141	324	296
AAAGGGTTCTTCAACTGCGA	356	899	838
AAAGGTAAAAATTGTGACAG	193	583	1068
AAAGGTAAATGAAGGCTGAG	587	2340	1414
AAAGGTAAGCTCCAGCAATG	584	1423	1678
AAAGGTAGGGTTGTGCCACA	269	705	747
AAAGGTATGTCTTCCAACAA	164	1032	993
AAAGGTATGTTTGGGAATGA	122	804	779
AAAGGTCAACATTCTACCAC	274	740	890
AAAGGTCAGCCAATGGTGTG	221	694	905
AAAGGTCAGTCCTCAGACGG	421	1443	1301
AAAGGTCCGATTGACATGGG	169	585	743
AAAGGTCTTCGGGTCCAACC	613	179	112
AAAGGTGATGGAATGATGGG	125	428	548
AAAGGTGGACCACTCCCGGT	392	1615	702
AAAGGTGGCTAGTCTTACAC	142	400	378
AAAGGTGGGGATCTAACTTG	656	1565	1395
AAAGGTTCTGAATCAAACGG	639	1121	1243
AAAGGTTGGATTTCAAGGCG	189	417	494
AAAGGTTTACACTCGCCATG	647	1905	1369
AAAGGTTTCTCTCTAGTGTG	532	1922	1562
AAAGTAAACAGGGTGCCTTG	217	597	1017
AAAGTAAACGTACCAACAAG	336	501	334
AAAGTACAACTCTCAGTGAG	474	1351	1537
AAAGTACAATCGGAGATATG	248	396	651
AAAGTACACTATCTCCCCGG	536	1072	901
AAAGTACAGCTGGAAAACCG	213	520	488
AAAGTACAGTGCTTTCACTG	555	1315	1384
AAAGTACATAACATTTATCC	392	639	575
AAAGTACCAATCCCTTGAAA	448	1303	1105
AAAGTACCTTTCGTGCCAGT	455	2590	2385
AAAGTACTCGAAGAAGTCCG	662	691	573
AAAGTACTGAACAATAACTT	524	1577	1283
AAAGTACTGCATGAGGCCGA	309	103	117
AAAGTACTTCCCCCAGTGGG	270	387	775
AAAGTACTTTGGTCCCAGCG	154	730	511
AAAGTAGAGGCCTTCACACG	429	1068	638
AAAGTAGCCAAGATAACATG	220	767	679
AAAGTAGTACATATCGACTC	311	553	616
AAAGTAGTAGTGTCTTCTAG	226	491	353
AAAGTATATTCCATGTACAT	548	1789	993
AAAGTATCAGACGAAAAGAG	530	983	1291
AAAGTATCGGGTATGGCCCG	417	990	1068
AAAGTATCTTGACTATCACA	264	1172	836
AAAGTATGGGCCTAATCCGA	246	523	345
AAAGTATTGAACGTTCTCAT	606	1893	1122
AAAGTCAAAGCAGATACCAA	451	737	841
AAAGTCAAAGCTATAGCCTG	162	175	267
AAAGTCAACTTACCCAAAAG	160	293	723
AAAGTCAAGCCACAATCACT	375	859	917
AAAGTCACGGGCATAGATTG	181	693	607
AAAGTCACTAAGTAACACAA	218	350	1121
AAAGTCAGTCTGGTTATGTG	630	2360	1813
AAAGTCATACCTGAGTATTG	205	50	78
AAAGTCATATACCTTAGTAG	219	515	598
AAAGTCATCGACCGTCAGTG	354	895	896
AAAGTCCATATCCTTAAGGG	193	340	337
AAAGTCCATTTAGTAAGTGA	347	998	794
AAAGTCCGGAGCCGATCACA	613	1008	677
AAAGTCCGTGGACATGTGGT	670	2090	2172
AAAGTCCTTATCGACCACCA	455	481	431
AAAGTCGAAACCCACGATGA	346	96	161
AAAGTCGAAGGCCTGCGACT	216	394	275
AAAGTCGAATATCATGCTGG	650	1651	1379
AAAGTCGACCCCAACAAGCG	334	476	1068
AAAGTCGAGAGTCTCTCCGA	430	551	1043
AAAGTCGAGATGACCACACG	678	1808	1514
AAAGTCGATCTCATAGACGT	741	1726	2285
AAAGTCGCTAAGTAACACGA	484	1098	1618
AAAGTCGGGACTATCGATGA	380	1048	776
AAAGTCGGGATCCTACACCT	427	1223	1133
AAAGTCGTATGCGATGACAA	708	3166	1714
AAAGTCTTTAAATCTCACTC	442	731	780
AAAGTCTTTACTCTAACTCC	224	692	431
AAAGTGAAATCATATATACG	355	856	825
AAAGTGAACCGAGGAAACGC	176	102	264
AAAGTGAACTGGGACGGAAG	233	1093	839
AAAGTGAAGAAGTCTGACTG	581	1513	1598
AAAGTGAATGGTCATGACCA	254	612	389
AAAGTGACACAGTATAAGAA	417	200	138
AAAGTGACACCGTCTGCTTG	447	1520	1289
AAAGTGACACTGAGCAGATA	374	1284	1339
AAAGTGACAGCTCTTAGTCG	629	1396	1313
AAAGTGACCCGGGCTTTAAG	376	918	1483
AAAGTGACGCCCTTGGAGTG	176	104	231
AAAGTGAGATAAGACCTGAT	155	606	609
AAAGTGAGATCATTCAGACG	561	1268	959
AAAGTGAGCAAATTACCGTG	484	1208	1890
AAAGTGAGCCCATTCAACAA	218	941	1285
AAAGTGAGGAACCTCACAAG	562	98	292
AAAGTGATGAGAATCAACCT	587	1258	945
AAAGTGATGGAAAATCAAGA	305	821	852
AAAGTGATGGATGACATTTG	236	223	355
AAAGTGATGTCAGGATACAG	715	936	1488
AAAGTGCCAGGATGTGATTG	743	403	330
AAAGTGCGAGTCAACACCCA	298	474	585
AAAGTGCTCAAATCATGAGG	580	1699	1404
AAAGTGCTTAATGATGTGAG	263	952	964
AAAGTGCTTCCCGACAGACA	167	616	667
AAAGTGGAAGAAGTGTAGCT	188	459	292
AAAGTGGACTCCACATCAGT	335	1042	465
AAAGTGGAGGGTTAAAAAGG	463	1721	1616
AAAGTGGATGAGTTCCCACT	212	542	558
AAAGTGGCACCTACCTGACT	550	1858	1342
AAAGTGGCCTGTGACGAAAA	310	1155	655
AAAGTGGCGAGGCTCATAGG	665	884	1127
AAAGTGGCTCTTTCACGGTG	359	595	443
AAAGTGGGAAGTACGTCCTG	333	64	138
AAAGTGGGCATACGAACGGG	492	1313	1150
AAAGTGGTGCAAGATCTTAG	688	1102	1060
AAAGTGTAGACACGTCCGCA	210	306	295
AAAGTGTCCAGGGATAGGCG	274	583	559
AAAGTGTCGGACCCCGCTTG	248	323	600
AAAGTTAACATCTTGGAGGC	357	2142	1272
AAAGTTAAGCGTGAAATTTG	361	985	1260
AAAGTTAGAGCAGTTCAGAG	393	1129	1108
AAAGTTCAGTAATAATCCCA	188	627	434
AAAGTTCCACCTAATCATGT	610	1548	1185
AAAGTTCCATGTCTTCAAAG	426	959	827
AAAGTTCCCAGCGCTTGTTG	301	857	841
AAAGTTCCCCAACAAAATCC	240	699	703
AAAGTTCTATCTGTTGGGCG	272	480	449
AAAGTTCTCTGGAGTCATGG	586	2618	2436
AAAGTTCTGGATAACAGGAT	562	206	264
AAAGTTGACGACACCTCTCA	608	1552	1151
AAAGTTGAGGTGACCCACTG	360	489	657
AAAGTTGCCAAAGTTAGCCA	809	860	720
AAAGTTGGTGTCCGAACCAG	321	44	139
AAAGTTGTACTTATTCCAGT	192	363	455
AAAGTTTCAGCTGTGAGGTA	311	187	55
AAAGTTTCCACATGGTGACG	839	1515	1451
AAAGTTTGAGCTTTACCTTG	366	992	1105
AAAGTTTGATTATGTGAGGG	266	1789	1908
AAATAAAAGAAATCCGCCCA	307	910	932
AAATAAAAGCCCTCAACCGG	376	95	34
AAATAAAAGGTCTTGATCTG	294	806	674
AAATAAAATTGCTCACTGAA	480	1568	1434
AAATAAACACATCACCCACG	155	551	498
AAATAAAGAAGCTTGCTTAG	286	332	511
AAATAAAGAGCTCTCAGGCA	276	650	366
AAATAAAGCCCGTCAATCAG	174	675	661
AAATAAAGCTACAAAAGAGA	576	1808	1591
AAATAAATGGTTAAGTTATG	445	1828	1103
AAATAACAGACCTCAAAGTG	311	834	411
AAATAAGAAGATCTGATGAA	324	912	823
AAATAAGCAACCCTTCTGTG	302	238	246
AAATAAGGAAGTCATCACCC	302	610	442
AAATAAGGAGGGATAACACC	795	2234	1720
AAATAAGGGGCTCTACAGAG	526	1357	1076
AAATAATAGTATAAATGTGG	171	189	242
AAATAATATGCATCTCTCGA	647	2115	2864
AAATAATCATTAGTATCTCG	527	385	473
AAATAATCCATAAACTGCTG	519	1178	1257
AAATAATCCGTCATTCCTAG	364	681	527
AAATAATGCACAGAACGCGA	281	375	338
AAATAATGGCATCAGAAGAG	152	646	380
AAATAATGGGAGCCCCCCAG	336	1075	978
AAATAATTAAGTATGCACAT	304	139	179
AAATAATTTGGACAATACTG	182	169	429
AAATACAAAAACCTGGAACG	337	1086	775
AAATACAAACCCTACCTGGT	388	640	798
AAATACAAGCAGAACACTCA	774	2293	2225
AAATACAAGCCGAAGATGTG	488	1939	1350
AAATACAAGCTATAGCGATA	694	1719	2326
AAATACACATCTGAAGTACA	532	2135	1433
AAATACACCACATAATAGAG	265	489	720
AAATACACCACATGTGTGAA	273	729	705
AAATACACCTCCGATTACTG	287	673	280
AAATACACTAAGAAGTCTCG	534	1285	1189
AAATACAGCTTCGAAATAGG	163	304	227
AAATACAGTGGAGTTCCTGT	673	1636	958
AAATACAGTTAGATAGACAT	235	179	694
AAATACAGTTCGTAACTCTG	451	1178	1066
AAATACATACCTCAGCAAGG	377	1018	921
AAATACATGTTGGGGCATGG	393	2244	1868
AAATACCAAGGAGTACAGAG	447	1840	1414
AAATACCAGAGAGTGCTGAT	330	628	1319
AAATACCAGCTCACTGACAT	229	624	590
AAATACCATACCTTGCAAGG	505	1319	1132
AAATACCTTCAATGCTCTGG	317	206	434
AAATACGATCTTGAGCAACA	241	839	1032
AAATACGCCAAGTCATCTGT	535	378	279
AAATACGCTCTTACCTAACG	265	551	883
AAATACGCTTGACGCCGCCG	237	505	429
AAATACTAAATCTAAATCGA	284	25	63
AAATACTACTTACGGTCACT	330	1393	1311
AAATACTCCTGTAATATGGT	549	1508	959
AAATACTGCGTATATTCAAG	244	298	326
AAATACTGGGACATATCCAG	543	1311	1204
AAATACTTACTGGTATCGAG	367	559	904
AAATACTTCATACATTACAG	535	110	145
AAATACTTGAAGGACGAAAG	163	111	32
AAATAGAATCGGCTGCCACT	521	2105	2292
AAATAGAGCGCCTCACCATG	252	338	509
AAATAGAGGCAAGCCCAATT	378	1619	1624
AAATAGATATGGCGACCGAG	346	153	118
AAATAGATTTGTTCTCCGAG	168	544	817
AAATAGCCAGGTATTCAGTG	349	958	1255
AAATAGCTACGGTGAACCCG	590	355	109
AAATAGCTGTAATATCCAGG	525	261	456
AAATAGCTTCAATACTAGAG	564	1105	1288
AAATAGGAAACTCTGGAGCT	130	242	323
AAATAGGACTAATTCCAACC	200	219	259
AAATAGGAGCAATAAACCAG	391	1498	1326
AAATAGTGTACCATGTGCGG	512	872	774
AAATAGTTAAAGAAGGCAGG	423	1342	1798
AAATAGTTGCAACAAAAGAG	181	164	444
AAATATAAAAGTACACTGAG	377	1178	1125
AAATATAATAAGGCTGAGTG	443	1121	1417
AAATATACAGGATGTCCCTG	289	371	461
AAATATACTAACAACCTGGG	229	543	527
AAATATAGCAAAGCTTGGAA	130	384	380
AAATATATTTGATTACTGCA	598	1747	1607
AAATATCCAACTAAGGACCA	225	816	376
AAATATCTGAAAACACCACC	515	1739	1735
AAATATCTGAATGTCCTACG	273	1298	843
AAATATCTGACAAACAAGAG	496	1201	806
AAATATCTGACAATATACAT	202	368	666
AAATATGACTCAAGTGTGAG	143	274	283
AAATATGCAAATTCGTACAA	516	994	1461
AAATATGCTAGAGTGCCTTG	521	1163	1087
AAATATGCTGCATAGACTAC	246	349	471
AAATATGGACGAATAGTGGA	472	11	49
AAATATGTACAAATGATGGG	246	39	114
AAATATTACCATCCCGAAAG	218	233	588
AAATATTATTGCAGAGTCAG	349	1027	985
AAATATTCTCATCCTTAGTG	516	699	608
AAATATTCTTCCCGTTACTT	321	902	640
AAATATTGAACTGAACCAGC	591	2030	1404
AAATATTGACCCGATAACCA	520	1188	869
AAATATTGCTGATCGCCATG	179	627	745
AAATCAAAAGCTACTTGGTG	683	1249	1493
AAATCAAAATGACCATGAGG	661	430	703
AAATCAAACATCAAATATGG	312	817	777
AAATCAAACCCAGAGATCCG	163	333	401
AAATCAACTTGCCCGAGTCG	474	1534	1172
AAATCAAGCAATGTACCAAG	278	682	1167
AAATCACAAACTAGATGCAA	474	1337	1246
AAATCACAACGACATCTAGG	906	3875	2542
AAATCACAGAAACCTGAATG	249	313	360
AAATCACATTCTCCAATAAG	212	582	611
AAATCACCAATGCCTCCTTG	500	1102	1642
AAATCACCCTGCTTGAGCAA	327	597	788
AAATCACTAACTCACCTGGG	519	1377	964
AAATCAGAGAAACCTGAACG	294	790	480
AAATCAGGAGAGCTAGTGGA	356	1173	979
AAATCAGTGATGCTGGCAAG	411	1507	1360
AAATCAGTGTTTGCTTTACA	404	1274	1662
AAATCATGACCTATGTAACA	711	2761	1983
AAATCATGATACCTTCCGAG	290	559	607
AAATCATGGAAATGTTACTG	258	762	615
AAATCATTAGTGAAGAGCAC	371	323	221
AAATCATTATCTTAGCCACC	300	333	370
AAATCATTCTCGAGGCACTG	255	338	392
AAATCATTTCCAGACACGCC	172	386	529
AAATCCAATGCATGTAGCTG	820	2405	3648
AAATCCACGCTCGCACATGG	291	574	489
AAATCCAGTACTCTGACTTG	256	146	66
AAATCCATACAGATAAGGAC	418	803	986
AAATCCCACTGTATTCACAA	686	1858	1882
AAATCCCAGTACCTGCAACT	374	961	880
AAATCCGACAAGTTCCAGAG	664	1446	2825
AAATCCGCCAGTATTTGCGG	652	286	122
AAATCCGGCCAGGTCGACTG	836	1698	1768
AAATCCTACAAATATGAATG	155	576	592
AAATCCTACCTGAGTGAGCG	253	643	714
AAATCCTAGCACATTACCAC	719	2331	2470
AAATCCTCCAAAGAACCGAG	156	789	646
AAATCCTCTCTCGCAACAAG	560	292	672
AAATCCTGATAGTGGCATCG	355	136	348
AAATCCTGTCAAAAAATGGA	272	1067	561
AAATCCTTACAAAACCCTAG	193	412	402
AAATCCTTATGAAACAGACG	423	949	1080
AAATCCTTGTAGCAGATACG	264	586	705
AAATCGAACAGACAGCATCT	760	1763	2502
AAATCGAAGCAGAAATCTAA	329	1210	894
AAATCGACCAAGACCCACCT	288	770	884
AAATCGAGGAGTTCTAGCTG	651	1469	1116
AAATCGCTGACCAGAGACCG	701	1841	1737
AAATCGGATCCTTCTCTCGG	390	1498	1162
AAATCGGGCACGGGTAATGG	494	332	103
AAATCGGGGGGCAACGACTG	395	1796	1503
AAATCGGTCGCTTGCCAAGG	334	687	693
AAATCGGTGAATTATAGATG	114	587	445
AAATCGTGATAGAATTCCAG	302	517	518
AAATCGTTCAGATCATCATG	393	425	812
AAATCTAAACTCTTATTCCT	398	1006	1017
AAATCTAAAGCAGATAATGT	636	664	472
AAATCTAAGAATGAGGACCG	276	657	962
AAATCTAATTCAATTAGTGT	487	1255	828
AAATCTACAACATGGGACGG	367	325	211
AAATCTAGAAAACTCACTTG	391	978	834
AAATCTAGAACTTACCCCAA	229	450	498
AAATCTCAGAAATCTGAACA	305	967	869
AAATCTCAGATGACAGAACC	474	928	1012
AAATCTCCAGACGTTCTAGA	683	448	478
AAATCTCCGAAACCAGTCTG	239	567	743
AAATCTCTAAGACCAACCTG	295	708	540
AAATCTCTTAGCTAAAAGTG	425	1497	1271
AAATCTCTTGCGATGCACTG	580	391	63
AAATCTGAACGTCTGAGAGT	716	1672	985
AAATCTGAGAGCAGAGAATG	533	1637	2183
AAATCTGCAGACATACACAA	252	422	691
AAATCTTAAACCTGACATGG	214	690	263
AAATCTTACTGTTTACACTC	745	1583	1703
AAATCTTAGAGTTTCCCGCA	209	425	416
AAATCTTCGATACGCCACAA	194	386	350
AAATCTTGCAAAATCGGCAG	590	1375	1458
AAATCTTGGAGGAGTCACCC	247	100	179
AAATCTTGTGAACCTCATCG	342	613	456
AAATGAAACCAAGTTCTACG	617	706	855
AAATGAAAGAGTACACGTCA	801	2922	1857
AAATGAACATGGTACCACAC	288	735	498
AAATGAACCTCGGTAACACG	311	649	472
AAATGAACGAATTGGCATGG	253	518	796
AAATGAAGGAGCAACTCCGA	189	313	649
AAATGAAGTGCTAAAGACAA	237	835	429
AAATGAATAGAGAAAGGGTG	304	913	542
AAATGACATAGTATTCATAG	250	222	89
AAATGACCCTGGAAGCAATG	184	702	601
AAATGACCGGGGATCTAAGG	200	308	345
AAATGAGACTTACGGAAAAT	170	820	667
AAATGAGAGAAATCATTGGC	654	2226	2171
AAATGAGCTGAGACTTCCTA	248	770	612
AAATGAGGAGGATCACACCA	304	957	753
AAATGAGGTAAGGACCACCA	331	961	1174
AAATGAGTACCTACCTGTCG	686	1709	1592
AAATGAGTGACGGTTCCCGG	238	354	389
AAATGAGTTGATAATGACGG	755	1563	759
AAATGATACCCTATTGTGGG	375	999	706
AAATGATACTAAATCCAGAG	432	636	629
AAATGATACTGGATAGTCAG	680	1643	1796
AAATGATAGTATATATGCAG	544	1468	792
AAATGATATCAACCGTTGTG	368	684	1011
AAATGATCCTAGCTTGACAT	462	1047	1056
AAATGATGAAGTACAAACCA	253	572	573
AAATGATGATCAGCTCCTGT	295	570	523
AAATGATGGATTAATCACAA	382	1160	787
AAATGATTCCGGTATCAACG	616	1205	905
AAATGATTCTACTCGGACAG	696	1413	1378
AAATGATTTCCAAATGTCGA	288	1353	758
AAATGCAAACCAAATGTCCA	627	2426	1837
AAATGCAAGATAGTTGTGGT	440	1540	1394
AAATGCAATACATGATATCC	236	667	707
AAATGCACAGATCGCTGATC	757	2102	2738
AAATGCAGAAGAAGATGTGT	569	1108	1142
AAATGCAGACTCTCCCATCA	735	2120	1364
AAATGCAGTCTAAGGGATGA	871	2737	3108
AAATGCATCTCACCCCCAGA	705	3059	2092
AAATGCCAAACTTCGACTGA	362	1602	1648
AAATGCCAAGCACTTAGCTG	386	1141	1042
AAATGCCAGAAGAACTCACC	592	2122	1457
AAATGCCAGGAGCACCACAC	431	1194	847
AAATGCCGGAATTCAAAACC	187	321	464
AAATGCCTTCCCAATTACCG	305	723	520
AAATGCGAAGAAGCACCATG	800	2113	2204
AAATGCGAAGTCATATGGGT	331	635	936
AAATGCGCCCCGAGACACCG	397	134	264
AAATGCGCGCAACTCAGAAG	709	1547	1519
AAATGCTCAAAGAAGAGACT	210	428	532
AAATGCTCAGGCACAACAAG	291	422	619
AAATGCTCCACAAAAATCCA	204	459	467
AAATGCTGATAAATCTTCCA	286	893	968
AAATGCTGGAAATTGCCCTG	192	56	15
AAATGCTTATGTTTACGAAG	264	173	232
AAATGCTTCAATAAAGTAAC	237	498	802
AAATGCTTCCAAATGTCACG	248	1406	1410
AAATGGAAAAACGATAAACA	220	533	360
AAATGGAACACCAATTCCAG	319	755	434
AAATGGAACAGCAGTGGTCA	263	924	874
AAATGGAATCAAAGGCTCCG	173	423	290
AAATGGACGGAATGTTTGTG	273	794	625
AAATGGAGACTTAATTGCAG	270	465	544
AAATGGAGAGACTCTTCTTG	278	572	451
AAATGGATAGACTTCGTCAG	692	459	518
AAATGGATCTATATTGGTGA	302	1224	1138
AAATGGATCTATGTTCACAA	591	1595	1983
AAATGGCACTGATGAAACAT	196	424	605
AAATGGCATCAAAGCTAGGG	336	988	1053
AAATGGCCTACACTGACACA	829	2564	2872
AAATGGCTAAAGAGCTACAA	588	1026	824
AAATGGCTATTCCTACAAAG	448	619	934
AAATGGCTTTGAACTACCAA	323	1104	1022
AAATGGGAATTGGGTATCCA	348	1476	937
AAATGGGATAACATTGCCGG	658	421	87
AAATGGGTAACTGGCCACGA	247	712	503
AAATGGGTACCAATCAAACC	460	1336	1110
AAATGGTACCGAGAGAGCCA	377	1028	1319
AAATGGTATCAAAGTAACAG	198	121	60
AAATGGTATCCAGTGTGCCG	767	1992	1531
AAATGGTCTGGTGCTATCAG	309	1087	894
AAATGGTCTTCGTGAATAGG	286	745	876
AAATGGTTCAAATTTCAAAG	138	478	313
AAATGTAATGGACAAGAATG	392	1095	1217
AAATGTACAAGGACCGACAA	393	1287	620
AAATGTACAGGCTCAAAACG	151	724	630
AAATGTACGAGCACTTCAAG	568	1398	1246
AAATGTAGGAGACCCCAATG	149	480	95
AAATGTAGGTTTGGATAACC	493	1394	1568
AAATGTATGACTATCAAGGC	266	150	268
AAATGTATGAGCTTTCCCTG	294	1275	1548
AAATGTATGTGACTGTACAC	273	548	449
AAATGTCACTTGTTCACGTG	306	789	749
AAATGTCATCCAGCCAAATG	307	655	626
AAATGTCTACAAAGGAGAGG	272	1368	833
AAATGTCTACTGTGTTCACG	250	684	980
AAATGTCTCCCAATGAGTGA	823	500	221
AAATGTCTTCAGATAACCAG	338	1483	1445
AAATGTCTTCCCAAACACCA	641	1559	1366
AAATGTCTTGATGATGCCGT	523	935	1049
AAATGTGAAACATGGTACAA	506	1680	1742
AAATGTGAAGCAATTTGGGA	165	522	422
AAATGTGACTATTCAACTCT	704	2136	1939
AAATGTGTGAAACCTAATGT	245	76	4
AAATGTGTGTCGAGTATGCA	448	1348	1398
AAATGTTAAAGATGCTATCG	327	768	905
AAATGTTAACGCAAAAACCA	462	1496	1406
AAATGTTACTCTGTATGTGT	259	656	530
AAATGTTACTGACCTTTCAG	282	619	492
AAATGTTCAAAGCCTGCTTG	658	2417	2144
AAATGTTGGACCGCTTAACG	380	129	93
AAATGTTTAGATCTCAAACA	442	1233	1254
AAATTAAAAGAGGCACCAGA	410	1228	892
AAATTACAATGAAGGACCCA	546	1868	1879
AAATTACCAAATACCTGCGG	552	1119	953
AAATTACGAAGTTAGGCCAG	135	186	50
AAATTAGAACTATCAGTCCA	535	1331	1340
AAATTATATGAAAGGCATCA	454	71	127
AAATTATCAGCCAAAAGCGA	237	453	520
AAATTATCTGACAAAGACCA	332	682	549
AAATTATGACATTAAAAAGC	112	239	170
AAATTATGAGGAGTTATCAG	179	686	590
AAATTATGGCGAGTTCAGTG	273	798	885
AAATTATTCTCATCACAATG	297	930	755
AAATTATTCTCATCACGATA	507	1653	1207
AAATTATTTAAAGCAGCCTG	381	627	1126
AAATTCAAATCAACTGGAGA	523	2183	2515
AAATTCACCACGTCACACTG	613	1543	1979
AAATTCACTTACCTAAAACC	513	73	194
AAATTCAGCAAGATTAACAC	495	559	628
AAATTCAGGGATGGTCATCG	383	903	1191
AAATTCAGTCCCGATTTGTG	352	1676	794
AAATTCATAAAGCATTTCAC	462	936	893
AAATTCATAACAGACAATCC	518	623	755
AAATTCATATGTCCCTCGTG	380	259	193
AAATTCATGTCCAATTTGCA	299	1753	1185
AAATTCCGAAGACTACATGA	578	1820	1562
AAATTCCTCAAGAAATATTG	181	688	694
AAATTCGAGATTTGGAGACA	451	1289	833
AAATTCGAGGAATGATACCG	616	437	343
AAATTCGGCAGCGACCACAC	178	437	367
AAATTCGGTCTTCATAGATT	388	1520	1630
AAATTCTAGTGTGAAACTGA	465	1274	1414
AAATTCTGAATCAAGCATTC	351	1059	1151
AAATTCTGTACCTTTCGAGA	271	272	121
AAATTGAAATTGGAAAATGG	346	2021	994
AAATTGAAGTTGGTGGTGGT	339	471	302
AAATTGACCCCGCCATCCAG	269	748	630
AAATTGACCTATCCGCGAAG	194	613	689
AAATTGACCTGCCCGTGAAG	599	424	398
AAATTGATGATCTTATGGAT	542	1126	1033
AAATTGCAAAAGACTTAACC	302	647	646
AAATTGCAGAGCATTATCTG	368	484	291
AAATTGCCATAGAGGCGTGG	333	603	412
AAATTGCCCTTTGAGGCTAG	322	685	534
AAATTGCGTCCCCTCAGCGG	673	1435	1209
AAATTGCTAGAGCTTACACC	412	1330	802
AAATTGCTCTCTAACATGGG	232	769	753
AAATTGCTTCCTTATCATGG	222	661	604
AAATTGGAAGAAATCTTGCG	376	79	55
AAATTGGAGAATAACATGCG	582	1580	1470
AAATTGGAGCTAAGAAACTG	226	635	392
AAATTGGATGCACAAAACAT	224	312	601
AAATTGGCGGTAAACCAGAT	330	777	844
AAATTGGCTTTCGTTCGTGC	833	3233	2692
AAATTGGTGAAACACTACAC	233	378	312
AAATTGTAAAGTGACCTACC	226	603	484
AAATTGTAGATCATGGCAAT	576	2255	2871
AAATTGTATGTGAAGTCGAA	501	1531	1629
AAATTGTATTTAGAGATCTG	654	235	133
AAATTGTTCCTCGAGATCTG	626	1773	2125
AAATTGTTGACCTAAGAGAA	595	1898	1707
AAATTTAACAGTGCCATCCG	680	1183	1074
AAATTTAGAATCGATAACAG	301	715	817
AAATTTATGATAGTTATGCG	344	246	227
AAATTTATTCAAGGCAGTGA	451	1053	1112
AAATTTCACTTACTTTGGAC	233	632	745
AAATTTCTTATACTGAACAT	519	1218	1455
AAATTTGACCTACCGAGGGT	344	416	774
AAATTTGATGCCATCTACCG	166	556	505
AAATTTGATTCATCGTAGAG	315	1541	1066
AAATTTGCGGAGAAATTCAG	349	217	426
AAATTTGTTTGGCAGCCCCG	434	1091	1015
AACAAAAACCTTATCAACAT	489	1120	865
AACAAAAATCAACAAAAGAG	151	483	635
AACAAAACAAACAAGTGCTG	302	641	1014
AACAAAACCAGAGTCATCTG	500	85	37
AACAAAACTATTGTGAGTCG	318	64	71
AACAAAAGAACTGAACCCAT	274	716	783
AACAAAAGTGGGGATCTCCG	426	1147	1388
AACAAACAAGAGGACTGTGT	191	505	629
AACAAACCGGACTCCCATGG	245	872	1009
AACAAACTAACGTACTCACA	511	1363	1417
AACAAAGAAACATGTCAGCA	470	141	216
AACAAAGAAGACCACACACT	641	103	310
AACAAAGAATCTCCTTGACA	419	673	774
AACAAAGATGGACAAGCCTT	355	1253	980
AACAAAGCCCAACATACCAG	299	1000	881
AACAAATTCTGAAACGTGTG	482	1271	1765
AACAACAATGAGCAGAGTTG	303	765	1222
AACAACACAAGCAAGTGTGG	761	2837	1834
AACAACAGAAGAGGCCTGCA	267	1975	1197
AACAACAGCACCATCCACCG	395	1447	1385
AACAACCAGATCAACAACGC	381	590	541
AACAACCAGATTACTCAGAG	737	818	1019
AACAACCGTAGCCCAAACGC	180	443	249
AACAACCTACTGGACGACAA	375	753	1038
AACAACCTTCGAGATATGAC	376	904	1017
AACAACGAATGCCGGGACGT	432	385	337
AACAACGACATTGCACCCCG	268	1058	1128
AACAACTACCTGACTGACGA	223	248	740
AACAACTATCGTTACCACAG	439	909	822
AACAACTGTGTGATACACTC	366	803	635
AACAACTTATTGAATTGACC	256	465	422
AACAACTTCAGTCTGACTCA	661	1044	968
AACAACTTCATCAACTAACT	480	2449	1768
AACAAGAAAAAAGAAGCCGG	198	132	236
AACAAGAAAGAGGAGCGCGG	183	392	344
AACAAGAAATCCAAACAGAT	553	1878	1541
AACAAGAAGGAGATTCAGAA	671	2869	2593
AACAAGAATTGGAAGACATG	366	1163	640
AACAAGACCCCAGATTACCG	638	2173	1672
AACAAGAGCAATTTCAGTCG	262	321	451
AACAAGCCATCCGCATGCAA	551	1250	927
AACAAGCCTGACAGCCACGG	217	714	363
AACAAGCTAGAACTGCAGTT	291	329	466
AACAAGCTTAGAGATTACCG	235	440	545
AACAAGGAAAGCGAGTCCTG	576	917	1019
AACAAGGATGAGCCTCCGCG	147	332	165
AACAAGGCATCAGTAAAAGT	152	213	399
AACAAGTCAGTCTCTCTCAA	312	1037	1112
AACAAGTCAGTGATTCTCGA	453	526	145
AACAAGTCTCATCGCCACCA	726	1999	2061
AACAAGTCTGCTATTTGATG	766	1590	1397
AACAAGTGATCCTAATGCTG	427	1680	1125
AACAATACAGGCACCCAGGT	247	1009	806
AACAATATGTCCAGAAACCG	189	449	486
AACAATCCATACCACAAGTG	655	1817	1177
AACAATCTCTGCGAAGCACA	855	2302	1556
AACAATGCAGAATTTCCAGA	200	944	671
AACAATGCCGAAACTCGAAG	644	1486	1646
AACAATGGCAAGTTCTACGT	396	535	554
AACAATGGCATCTTAAATGG	225	433	744
AACAATTATGAGCCCCGCAG	250	200	429
AACAATTTCTGATAATTGTG	304	899	1681
AACAATTTGAGGGATTTCTG	361	983	1018
AACAATTTGCAGCGACACTG	468	1700	1725
AACACAACAGTGTTAAACCG	764	2331	1828
AACACAAGCTCATATGTACC	303	1261	1065
AACACACAGATGTCTCACAG	268	837	680
AACACACATATACACTAAGG	360	568	376
AACACACCATCAGACACTGG	788	2367	2336
AACACACCTGGCAGTCGTAG	874	2228	2286
AACACACGGAAGGTACGCAG	301	466	515
AACACACGTATATAAATGTG	346	778	744
AACACAGCAGAGCAGAGTGA	1280	3429	2617
AACACAGTGGATGTCGAGAA	249	657	971
AACACAGTGTATCCTGCCCA	340	1610	1513
AACACATCCAGTTAAAACTG	852	2075	1483
AACACATCCATGAATGACAA	726	1278	1362
AACACATTGAAGTAGAAGTA	544	764	657
AACACCAAACAATCTCTTCG	685	1989	1952
AACACCAAAGACTGCACGCG	224	577	525
AACACCAAGACTTCCCCAAG	623	1699	2724
AACACCACCAGGTACATGCA	985	3429	3793
AACACCACCGTACCTTCCCG	527	403	335
AACACCAGCAGCCTCACCCA	343	557	472
AACACCAGGCATAAGTCACC	919	2490	2832
AACACCAGTGTCTCGTGAGG	612	1232	1731
AACACCATGTCAAAAATCCG	272	722	840
AACACCCAAAAAGTTTACAG	309	382	712
AACACCCAATAAACTCGGAG	221	272	651
AACACCCCGATCCCCCAAGG	458	1008	679
AACACCGAATGCATTGGTGG	509	2288	1161
AACACCGATTCAGCTACCTA	996	3214	2716
AACACCGTAGTCAGGGCACG	718	1769	1791
AACACCGTGTGCCTCATGAG	255	781	754
AACACCTAAAGAAAGAGAAG	197	683	404
AACACCTGCTCGCCAACTGG	296	726	726
AACACCTGTCTTGAACGAAG	271	470	860
AACACCTTATGGTATGACAA	545	1822	1969
AACACCTTGCGTACTCAGTG	532	1092	581
AACACGACCAGGAGCTACAA	155	673	399
AACACGAGCAGAATTTCAGG	340	1109	964
AACACGATCAGCTCTTAGAC	278	422	630
AACACGATCAGGTCAATTCG	491	178	338
AACACGATGTGCAAGATCAG	580	1129	1429
AACACGCACCAGGATGAAGG	456	1020	1457
AACACGCCCAAGTATCATGA	366	985	590
AACACGCTCATCACAATGAG	358	1599	1047
AACACGCTGCAAGAGCCCAA	298	1094	888
AACACGGACAGGCACAACCA	589	1482	1400
AACACGGGGTTAATGTCACT	166	382	634
AACACGGTAGGTGAACTGGT	866	3692	3238
AACACGGTCTCGGACCCAGG	203	298	553
AACACGGTGTGCCGTCCGTG	388	1716	2082
AACACTAATGGGCATGAACT	249	229	168
AACACTAGGGGTCTTCCTCG	328	868	814
AACACTATTCAACCAAGTGA	793	2142	1578
AACACTCAGAAAAACAGTTG	294	462	550
AACACTCAGTGCATACAAAG	775	1716	2102
AACACTCCAAAGAAATGACC	292	719	486
AACACTCCACCATATAGACC	299	511	1027
AACACTCCAGAGATCCACGG	216	117	195
AACACTCTGAATGTTGACCG	447	2645	672
AACACTGACAGTAACAATCC	293	501	471
AACACTGCAGGGGTTTGTTG	563	989	1145
AACACTGCAGTACCTGAACG	752	1274	1713
AACACTGCTATGTGTTTGAC	325	1276	958
AACACTGCTCCCAAATAACG	347	839	826
AACACTGCTGCGATTTGTTG	483	1591	2568
AACACTGGACCACTCGAAGA	354	1051	1095
AACACTGGAGCTGACTCCCT	678	1652	1497
AACACTGTACCTTTCGACTG	639	1704	1292
AACACTGTTATGCCATGCAG	411	753	796
AACACTTACCATCTCATCCA	263	800	862
AACACTTAGGAGCACCATCG	317	1149	887
AACACTTCACCACTGATCGT	412	1251	713
AACACTTGGGACGAAGACTG	291	760	601
AACAGAAAGGGATTCTCTGA	233	516	705
AACAGAACAGTCCACAACCA	470	1378	804
AACAGAACATCGGCACATAG	838	2398	2546
AACAGAACCACTCTCTACTC	437	1050	1452
AACAGAATAGTCAATGGACA	775	623	289
AACAGAATCATTACCCAAGG	343	1004	690
AACAGAATCCATGCTAACGT	500	813	799
AACAGACAGCCCCCAACACA	589	1470	1939
AACAGACCAGAAGATTACCA	249	500	547
AACAGACCTCCCTATTAAGG	519	1038	1192
AACAGACGTTGCCTTACATG	846	188	183
AACAGACTATCCAACTGTTG	749	1546	1522
AACAGACTGTACTTCCTCAG	344	348	495
AACAGAGAGAAAGCTTACAC	642	1835	2012
AACAGAGCAGGGGACAACTG	229	210	374
AACAGAGGCACAGCTTCAAG	559	1610	1681
AACAGAGTATTTGAGCACCA	215	129	148
AACAGAGTTCTAGAAACATG	288	299	859
AACAGATATCTCTATGCTCG	566	1898	944
AACAGATCCTCCACAATCAG	331	784	811
AACAGATGTCAGGTTATAAG	399	924	1018
AACAGATGTCCAAGAATGAG	698	1261	1498
AACAGATTACCTAAAACCTC	218	546	398
AACAGATTTAGAGATCGCCA	303	562	602
AACAGCAAACCCCCCAACAT	175	452	473
AACAGCAAAGATCTGGAGCA	633	804	1108
AACAGCAAGGACTTTCCATG	208	555	401
AACAGCAATCACAAGGCGGG	528	1384	646
AACAGCAATGGCGAACTCCG	247	319	416
AACAGCACGACCCACCGCGG	280	96	356
AACAGCACTTAGATTCCCAT	683	1187	1409
AACAGCAGAACTCCTAAACA	415	806	1244
AACAGCATGAGAACTTGACA	408	877	763
AACAGCATTATCGATAAGGT	585	26	514
AACAGCCAAATACCGATCAA	341	1918	902
AACAGCCAGACATTACCAGT	294	693	1227
AACAGCCATAGTCCTACTCT	825	2674	2034
AACAGCCCAGCGGCGCCAGT	187	655	518
AACAGCCCTATAGTTAGCTG	376	378	262
AACAGCGAAGTCTTGAAGAG	180	251	297
AACAGCGCTCATCTTGTACT	326	1076	826
AACAGCTACGCATAGAAGCC	596	1444	1768
AACAGCTACTTGTTGGTAGG	737	2072	2220
AACAGCTCACGTAATTGCGA	336	726	818
AACAGCTCATATCAGCGATG	969	2053	1946
AACAGCTCCAAGTCGAACGG	470	1229	1308
AACAGCTCGCAAACTACGAG	582	1837	1544
AACAGCTGGAACAAAAGGAG	242	559	600
AACAGCTGTTTACCAAGCGA	410	236	170
AACAGCTTAAAGTTTATACC	447	528	823
AACAGCTTACCTGTCACGAA	374	1158	847
AACAGCTTATGTGGTCTATG	652	279	254
AACAGCTTGAGACCGAACAA	680	178	335
AACAGCTTTAGGCTTAGGCA	719	1902	2119
AACAGGAAACGTGACTAAAG	717	3070	3182
AACAGGAAGAATCCAGACCT	671	1841	2749
AACAGGAATATAAGCCACGA	525	935	916
AACAGGACCCTAATCATCCA	588	1441	1699
AACAGGATGACACAACAGAA	326	1170	962
AACAGGCATTCCGGAAACGG	213	367	560
AACAGGCTTCCAGATATCTG	851	1457	1498
AACAGGGTCACCCACAGACT	341	165	208
AACAGGTAAGACGCCCCCCG	483	3071	2708
AACAGGTCCAGCACCGACCG	428	835	1076
AACAGGTTATGTTCGCCACG	293	1164	652
AACAGGTTTGGAGTCAACAG	322	1434	1074
AACAGTAACTGGTTCCCGGA	557	788	738
AACAGTACTCAGGCATCTGA	659	1483	1512
AACAGTACTCCACTATCCGG	657	810	753
AACAGTACTTACAAGTATGC	361	607	508
AACAGTAGTCTCTGCTCCGG	393	131	178
AACAGTATCAGTGAACCCAA	303	1122	880
AACAGTATCTTCAGACACGC	332	605	410
AACAGTCGACTTAAACAACC	509	1035	688
AACAGTCGGAGCATTCTGTG	322	1772	710
AACAGTCTCAAATAACTAGG	323	680	731
AACAGTGAAACTCTGTTGAG	620	1046	1337
AACAGTGAAGTGTCGTAATG	338	1063	717
AACAGTGATTAACAAGCTGA	557	1751	927
AACAGTGCCAAGCAGCCATA	609	2628	3130
AACAGTGCCAGCTTGTTGAT	364	994	1308
AACAGTGCTGCCTTAAGACA	335	878	990
AACAGTGGCAACATGCTTGG	476	807	901
AACAGTGGGATTACGGTCCA	231	897	805
AACAGTTCAAAAAGGTACCA	257	959	729
AACAGTTCTTGTGTATACCG	373	97	125
AACATAAAAGTGGTAGAACG	156	157	202
AACATAAACAGTCAAGGCTG	446	1096	1502
AACATAAATTCTGGGAACCA	242	588	681
AACATAATAGGTCACAACAA	445	988	1124
AACATACATGGGCGTATGCA	420	1248	958
AACATACCAGAAACTCCTGG	336	765	505
AACATACCAGTCATAGGAGA	630	745	809
AACATACCCAGATTGCCACT	700	2293	1637
AACATACTTGAACTTACACT	306	686	596
AACATAGACTGGGTTAACAG	476	1059	1526
AACATAGCGTATTCCCCACA	585	186	208
AACATAGGCACAATGTGTCA	327	1065	973
AACATATCAAGCCATCGATG	315	695	868
AACATATTCCCGAAGCACAG	216	94	448
AACATATTGCTATAACACCA	600	1252	1843
AACATATTTCAGCAGCACCG	253	1191	952
AACATCAACATAGTACCAGG	349	753	1067
AACATCAACTAGTTTACACA	455	1262	946
AACATCAGATAGACCTCATG	343	47	215
AACATCATAGATCACTCCGG	237	250	245
AACATCATCACTTTCAAGTG	400	436	829
AACATCATCCTCTATTCAGA	515	1274	1337
AACATCCACAGGGAGCAGTG	640	1641	1831
AACATCCCCAGCAACCAACC	279	443	785
AACATCCTCAAGATCAAATG	309	337	420
AACATCCTGAGACAATCCAA	605	1856	1796
AACATCCTGATGAACAACCC	210	810	544
AACATCGACCAACTCTACTC	730	1993	2030
AACATCGACGCCAGGACGAG	317	774	684
AACATCGAGCCCATCTTCGA	370	823	757
AACATCTAATGGACTTCCAG	761	2721	2411
AACATCTACAGATGTAGTGG	391	983	812
AACATCTCCCACTACCACGT	287	432	403
AACATCTCGTTAGGGGTATC	918	3301	3620
AACATCTGCCGAATCCCTCA	348	1380	1217
AACATCTGCGATGACGCCAA	381	947	687
AACATCTGCTTCCAACAAAG	368	155	119
AACATCTGGACAATGGACGA	357	1316	929
AACATCTGTAACTTCTTGGA	389	814	1095
AACATCTTCATGCCTATGTG	506	1584	2659
AACATGAAAATCGACATATG	353	1264	980
AACATGAAGGACATGAAAGG	487	814	750
AACATGACCGCTTACAACAA	542	1256	1128
AACATGACTAGCAAGAACCG	744	1393	1621
AACATGAGCACCGCTTATGT	391	854	540
AACATGAGTAACCATCACCG	295	973	802
AACATGATACATGCCCGCAA	665	1314	2055
AACATGATGAAGTAGTATGT	284	379	334
AACATGATTCTGGACGACGG	310	42	201
AACATGCACCTAAGGATGAG	383	953	846
AACATGCCAGTGCCTCAACG	307	794	1020
AACATGCTAGGATTCCTTGG	741	1988	2087
AACATGCTCCGCCAGATCAT	219	428	448
AACATGGAAGAATCCAACAA	227	608	628
AACATGGCCTGGTCCAAACC	329	1086	689
AACATGGTATCCTCTGTACA	523	1120	928
AACATGGTCAACGTCTTGAA	398	993	1004
AACATGGTGAGAGCCGAGTA	894	3301	2945
AACATGTATGTGTGAAGCAT	809	878	831
AACATGTCCTATGCCAACCC	256	601	847
AACATGTCTGAGTCGGAGCT	441	660	560
AACATGTGGATGAGTGTACG	632	1864	1629
AACATGTGTTGCAACTACTA	346	436	360
AACATTAGTTATACCCACTG	625	1223	1242
AACATTCAGAATCTACGGAG	420	872	1196
AACATTCAGACAAGACCTTG	560	141	224
AACATTCAGGACACATCCGA	274	420	503
AACATTCAGTATGAAGTCAT	238	740	744
AACATTCCAGTTGCAACCGT	306	413	553
AACATTCCATTCAGTATGAA	411	1765	1300
AACATTCCGATTATGGACAC	933	1259	1147
AACATTCCGCATAAACGAGG	394	1134	1028
AACATTCCGCCTGGAGAGGG	434	1039	1225
AACATTCCGGACATTCATCG	256	1012	811
AACATTGTAGAACTTGACCA	479	1254	797
AACATTGTGAGCAAAACGGG	294	484	893
AACATTTGGGAGTTTATGCA	406	1687	1279
AACCAAAAGTTGATAGAAAC	366	1592	1216
AACCAAAATGACATCTCGGG	692	1904	2587
AACCAAAGAACTAATTGCAG	200	120	260
AACCAAAGTCGAATATGACG	483	443	130
AACCAACAGAACAACCTGTG	316	823	950
AACCAAGATACAGGTAGAGG	513	1409	1687
AACCAAGATGATATACAAGA	475	1371	1439
AACCAAGCCTGATGGAACAG	240	751	500
AACCAAGCGAGGGTCCCCGG	183	641	553
AACCAAGCGTTCTTACAACA	338	1010	623
AACCAAGTCTTGTAGTGGAG	244	873	565
AACCAATCACCCTGTGATGG	520	1052	1730
AACCAATGAGGCCATAACGA	507	1289	735
AACCAATTCCAATAAAGACG	181	162	526
AACCAATTCGAAGATCCAGA	303	781	952
AACCACACAACAAGCCCAGG	440	589	173
AACCACACAGGGCCAACCAG	179	366	235
AACCACACCAGCCATCGACT	248	754	708
AACCACACCGCCATCTCCAA	303	1414	1393
AACCACCAAAGAATGGCATG	382	1251	1057
AACCACCATTCAACCACGGG	368	479	813
AACCACCTTCAGCGCGACGA	456	1802	1285
AACCACGCAGTGGACAGTAA	701	1537	1410
AACCACGCCAAGACCGAGAG	200	951	615
AACCACGGCATTGAGAGGTG	1091	4739	3172
AACCACGTGCTAGACTCGGG	544	900	794
AACCACTATGGTAATGAATG	511	1224	1860
AACCACTCATACCATGCCTG	373	628	633
AACCACTCTCGGCATCGGTG	674	897	967
AACCACTGTAGGGTTAGCAT	487	2136	2681
AACCAGACAGACATCAACGT	437	905	1202
AACCAGACGCGGATGACCCG	463	1118	1132
AACCAGAGCGTGAAGAAAAG	719	2742	3188
AACCAGAGTTATATAAGCAG	270	698	975
AACCAGATGAAAGAGCGCCA	271	585	438
AACCAGATGAAATTGAAGGT	719	2796	1457
AACCAGATTACTGACACTGA	379	716	625
AACCAGCATCCATAGACATG	684	1720	1664
AACCAGCCCTCAAAATCGGT	307	647	618
AACCAGCCCTCCAGACGCGT	233	401	499
AACCAGCTAAGTCTAGCTCG	734	1238	926
AACCAGCTCATAAATGGATA	550	2255	1862
AACCAGGAGACCATGACCAG	170	475	536
AACCAGGCAGCCCTTGCAGT	317	336	296
AACCAGGCGACATCCTGGAT	611	2539	2457
AACCAGGTCAGCTTCGGACA	966	2543	2522
AACCAGTACTACGTCCACCT	273	742	761
AACCAGTCAGCCACTTTGGT	299	648	618
AACCAGTCATCTGTGTACCG	389	834	1299
AACCAGTGCTGCCAGCCAAA	296	1315	1313
AACCAGTTCAAATATCGGAA	679	1648	1565
AACCATAAGAGAATTTATGT	219	421	602
AACCATACTTGGCATCTCCG	363	608	499
AACCATAGCAATTGGACTTG	468	1058	1358
AACCATATTGTAAATGACGT	347	557	1041
AACCATCAAACCTCACACAG	750	2579	2606
AACCATCAAGTTGTGTATCG	325	496	587
AACCATCACCTTACATCATG	597	962	902
AACCATCACTGAAACCCTGT	207	450	468
AACCATCCGAAACTATGCTC	513	1448	968
AACCATCCTACCGACAAACA	449	1040	1405
AACCATCTTTGGAACAATGG	389	800	1430
AACCATGAGAGCCAAGATGA	257	522	982
AACCATGAGTGTGTCCGCAA	470	913	999
AACCATTAATGAAATCGGTA	297	694	500
AACCATTCAGAGCATAACTC	310	535	564
AACCATTGGAAATGTCCACC	780	1499	1998
AACCCAAAACAGGTGACCAG	708	565	620
AACCCAAAATCCAATCACAA	524	1521	2315
AACCCAAGAGCTTATCCAGT	257	728	985
AACCCAAGGAGTTAATCCTA	323	150	213
AACCCAAGTGAGCCCCCGAG	845	2900	2814
AACCCAATGTCTATTGAGGT	491	1783	1593
AACCCAATTTATGAGCACGT	748	2034	1852
AACCCACAAGAAATTCACCA	431	1312	1314
AACCCACCCTCAGAGGCCGT	724	1373	1744
AACCCACTTAAATATCCTCA	773	1607	1908
AACCCAGGGGAAGTTACACG	220	335	451
AACCCATACAAACAACCTGG	700	2143	1850
AACCCATACGAGATGTTCAG	787	2726	2506
AACCCATCATACTCTCACAT	421	1302	1165
AACCCATGGAAGATTCTGGT	268	645	365
AACCCATTGGTAACCTACTG	332	926	900
AACCCATTGTAAGAGAGTCA	556	1331	1635
AACCCCAAGTACCAACACGA	300	345	467
AACCCCACACCATGCATACA	1059	2931	2250
AACCCCAGACAATATCCTTG	324	785	536
AACCCCAGCACGTTCCACAA	952	1845	1625
AACCCCAGGGAATTGTGCTA	198	777	795
AACCCCCAGAGATATACAGG	715	1911	1342
AACCCCCAGATGTCATTGGA	330	627	801
AACCCCGACCTGATTCAAGT	762	2222	1699
AACCCCGGACACTTACCATG	967	3807	3430
AACCCCTACCGCTTCCTGTG	773	1606	1351
AACCCGAGTGATACACGATG	357	716	442
AACCCGCAAATAGGACCACC	349	1540	759
AACCCGCATGAGCATTTGGG	425	1166	1177
AACCCGGACTGGATCAACAC	167	425	672
AACCCGGCACCACTCAATGG	229	1266	943
AACCCGTCTTGCATTCGCAG	715	1981	1405
AACCCTACCATAAAGGACAA	198	1135	1072
AACCCTATATTCAGCCCAAG	297	785	583
AACCCTCACCTATCACCCAC	579	1079	1066
AACCCTCAGGAAGTGATCCA	551	1220	834
AACCCTCCAACAAACCATCG	353	1108	758
AACCCTCGCTTCAACGCCCA	706	2339	1920
AACCCTGATATCCTTGAAGG	563	1500	1513
AACCCTGCAAACCCTAAGTG	451	1610	1259
AACCCTGTACTCACTAAGGC	440	1262	817
AACCGAAATCACCTGTTGCA	844	2257	2170
AACCGACCAAGGATGCATTG	885	2395	2543
AACCGACCGATCTTTCGGGA	283	389	306
AACCGACGATGACAAATACA	553	445	774
AACCGAGCATAGTTACCACG	675	2305	2365
AACCGAGGCAAAGACGACCG	157	376	466
AACCGAGTGAGTTGGACCAA	655	586	1079
AACCGATCCAGTTCCTACAA	233	904	674
AACCGCAAGAAGCACCTGAA	530	569	608
AACCGCAGTGAAGCCACATG	999	2498	3144
AACCGCCGTCGGTAGAAGAA	274	563	579
AACCGCCTACGAGACACTCA	365	1279	712
AACCGCCTGCGTGATAACAA	766	1971	1310
AACCGCTACCCACCTCAGGG	362	1216	814
AACCGCTCGAAATAAGCCCG	588	837	934
AACCGCTTGTGAAATAAGCA	400	1211	1094
AACCGGCAGTCGTAATAGGC	666	1359	858
AACCGGCCAAAACACAGTGT	439	711	1016
AACCGGCCCAGTGCCAAGCA	299	1035	1013
AACCGGCCTTCATAGTCACA	398	813	857
AACCGGGAGTGAAACTACTG	417	1185	958
AACCGGGGTTCCCGACACTC	282	1089	1255
AACCGGGTTACGGACATGAG	265	938	913
AACCGTCAGTAAGATCCACT	601	1921	1494
AACCGTGTTAGTTAGATGCT	849	505	458
AACCGTTCATCGATTCCGAG	953	2356	2455
AACCTAAAGACACTACCCAA	742	774	1139
AACCTAACAGAGATTACCAA	436	626	860
AACCTACAACTGCTACCATG	713	2164	2150
AACCTACCACATGAATACCA	768	1618	1803
AACCTACCTGCAAAAACCTT	344	462	570
AACCTACTCCATTGATAACG	300	1033	854
AACCTACTGCATTGACAACG	767	2143	1147
AACCTAGAAAGGCTGTTACG	610	1807	2452
AACCTAGCCTTTAAGCAACC	598	1433	793
AACCTATAAGCTAATGACTC	591	227	236
AACCTATATCCCTCCCAAAG	474	330	66
AACCTATTCAACCCCCCCTG	354	951	1077
AACCTCAAGAAGGACATCCG	379	570	628
AACCTCACATGCATGCAGGG	715	2256	1456
AACCTCACGACCGGATCATG	625	1429	1291
AACCTCAGAGGTCAAACGTG	271	474	528
AACCTCCACTATACAGACAG	640	1927	2203
AACCTCCAGAGCTGAAGTCG	820	1323	1694
AACCTCCCCGAGCTAACCGA	904	1173	1083
AACCTCCGGTCATGACAACG	352	968	1229
AACCTCGAACCATAGGATCT	377	714	689
AACCTCGAAGATCAGACCCA	689	1295	1705
AACCTCGTGATCCAGTACGC	267	816	413
AACCTCTACATGTTCCACGG	786	2177	1512
AACCTCTGTAATGACGACGG	333	932	545
AACCTGAAAATGACCCAGAG	579	2391	1633
AACCTGAACAACGAGACCAG	275	1114	510
AACCTGAACGCTATGACCTG	264	384	564
AACCTGAAGGTGATCGACAA	491	1822	1653
AACCTGAATAATATATAGCA	157	600	140
AACCTGAATTCATTGCGTAA	757	2088	2689
AACCTGAATTCTCCTAACAA	526	1022	1099
AACCTGACAGCATCGAGCGA	685	1612	1324
AACCTGACATCTTGATGCCG	395	1253	1688
AACCTGACCCTGCTGGATAG	317	1139	1150
AACCTGACCGGTGTCCCCGG	730	1943	1878
AACCTGAGGATACCTAGAGG	563	1581	753
AACCTGCAAACAATCAGGCA	686	670	858
AACCTGCAGATACCCAATTG	278	657	641
AACCTGCTGTGCAACCAACT	529	2541	1351
AACCTGCTTACAGAGGCACA	592	2146	1485
AACCTGGAGAACGATGAGGA	1034	2507	2389
AACCTGGAGCCCATTTATGA	703	1662	1715
AACCTGGCCCGAGAGTCGAA	751	2207	2094
AACCTGGGATCGAACCACAG	827	2411	1370
AACCTGGGGAGTACGAGCAG	879	1245	1337
AACCTGGGTTTCAACCACAT	359	708	563
AACCTGTCATTAGGCCCATG	238	394	556
[truncated: 75,444 more rows]

## Sheet: A375_mod_tracr raw reads
	pDNA	A375	A375	A375
sgRNA Sequence	pDNA	RepA	RepB	RepC
AAAAAAAATCCGGACAATGG	247	358	1146	623
AAAAAAAGGATGGTGATCAA	119	1313	431	1078
AAAAAAATGACATTACTGCA	139	117	163	82
AAAAAAATGTCAGTCGAGTG	76	970	984	681
AAAAAACACAAGCAAGACCG	62	681	435	961
AAAAAACAGATGCCACCTGT	56	34	18	21
AAAAAACCAAACTTTGAAGT	69	390	495	404
AAAAAACCCGTAGATAGCCT	28	208	151	285
AAAAAACCTGGGCAAAACAG	26	132	126	88
AAAAAACCTTCAAAGTACAA	69	230	157	522
AAAAAACGAACGGATTAACA	239	1469	1039	1312
AAAAAACTCTACCACCCAGT	141	882	625	519
AAAAAACTGGAGTACGACAG	174	810	716	388
AAAAAACTTACAAGTCCAGG	49	401	391	94
AAAAAACTTATGTCCATGGA	58	356	437	275
AAAAAACTTGTATCAGCTGT	106	1264	1082	1533
AAAAAAGAATGCCCCAAAGG	52	42	141	152
AAAAAAGACCCCATCCGAGA	298	497	578	348
AAAAAAGCATTGCCTGACAG	76	255	435	383
AAAAAAGCCCTCACCAACTG	107	1225	952	376
AAAAAAGCGGTCCTACACCA	85	41	86	55
AAAAAAGGGCTCCAAAAAGG	113	618	677	545
AAAAAAGTCTCCATCAGCAT	60	146	334	227
AAAAAAGTTAAGTCCACCGG	104	750	750	264
AAAAAATATGTGCTATGGAG	114	449	507	479
AAAAAATGAAGACTTGAGGG	36	139	270	135
AAAAAATGAATGCAATGCGA	236	594	531	626
AAAAAATGTCTGCCCCACCA	192	1374	1124	1551
AAAAAATTCCTGGAAAACCC	54	150	6	72
AAAAACACCCGTGGAGCCGG	97	0	10	45
AAAAACACTCACATATCGCT	96	169	262	298
AAAAACACTCACCTTACGGA	71	333	563	286
AAAAACACTCACCTTATGGT	60	313	591	265
AAAAACACTTCATCAAACAC	88	445	429	208
AAAAACCAAGGAATACAGTG	77	695	459	608
AAAAACCACAAGTTGGGACA	153	1332	1334	1393
AAAAACCAGCGGCTTCAAGA	184	606	1025	824
AAAAACCCACCAGCCTTCTG	192	426	586	290
AAAAACCCTCCAGACATAGT	85	358	257	246
AAAAACCTATTCCAATGACG	46	93	455	131
AAAAACCTGAGAGTCAATGC	167	930	724	907
AAAAACCTTTAACTATGAAG	29	65	286	45
AAAAACGAAGGCTCCTACGG	151	1294	829	866
AAAAACGCAAACATCGTGCA	85	454	964	1178
AAAAACGCAACAATCAGATA	190	0	0	7
AAAAACGCATGTCACAAATG	83	332	711	576
AAAAACGCGTTTCTTAGCCG	48	134	230	120
AAAAACGGGTCACTATCCCA	110	1130	487	861
AAAAACGGTCCATTGGTAGG	70	886	1154	749
AAAAACTCACGAAGGCAGGA	62	296	57	74
AAAAACTCTGGGAAATGACT	76	144	319	286
AAAAACTGCCAACCAACTGA	120	98	148	133
AAAAAGAAGACCTTAGATTG	163	828	1062	1147
AAAAAGAAGCGGGAGAATCT	21	139	87	96
AAAAAGACAACCTCGCCCTG	92	1038	679	1313
AAAAAGACACCTGACATATG	166	951	1011	1240
AAAAAGACATACGATTGGAG	165	930	689	714
AAAAAGAGAGTTGCATTCGA	54	392	213	327
AAAAAGAGGAGAATGCTACG	136	548	912	907
AAAAAGATATGGGTAACACC	107	0	0	30
AAAAAGATCAGTATTAACAG	112	361	226	86
AAAAAGATCATGATTGAGCG	87	317	211	151
AAAAAGATCCTCATATGGTC	132	212	602	298
AAAAAGCAATCGTTCAGCAG	95	314	431	430
AAAAAGCAGTGATCATTCTG	160	539	464	148
AAAAAGCAGTTTATCCAATG	83	747	725	485
AAAAAGCCCCGAGCATTCAA	75	158	166	409
AAAAAGCCTGGATAACGGAA	108	612	1232	611
AAAAAGCCTTAAGTTAACCG	44	916	903	95
AAAAAGCTCATTACCCGAGC	94	461	592	1180
AAAAAGCTTCCGCCTGATGG	194	3175	4788	3761
AAAAAGCTTGTGGTGAAGGG	158	211	385	307
AAAAAGCTTTCTGCTAGGGG	100	684	881	818
AAAAAGGCAGCTGAACCGTG	250	2111	1647	1539
AAAAAGGTGAAGGACAGGAT	50	309	416	212
AAAAAGGTGAATATATGCAG	125	740	528	574
AAAAAGTAGACTGACCTGGT	145	1132	1173	1066
AAAAAGTATGTCCTACTTTG	50	256	352	305
AAAAAGTCACTATAACACCC	114	200	72	163
AAAAAGTCCCCACGCGCTCG	65	940	1349	656
AAAAAGTGATTAAGTTTCTG	49	348	458	367
AAAAAGTGTCTAAACGACGT	50	345	768	663
AAAAAGTTAAAAAAGACCGT	241	632	686	658
AAAAAGTTACCATTCCAGGT	145	2100	1108	1186
AAAAAGTTCCCAAACAACTG	46	208	86	37
AAAAAGTTCTTCCAAATGGT	130	1896	1716	1741
AAAAATACATCAGACTTACA	117	163	297	254
AAAAATACTGGACGTCACGG	222	1784	1929	2080
AAAAATAGAAAAGGACCGCA	254	1028	1622	1089
AAAAATCAAGGAGGTTACCG	144	1387	1200	1251
AAAAATCCCGACAGTTACAA	288	421	515	548
AAAAATCCTAAAATAAAATA	99	209	286	231
AAAAATCGATGGGACAACTG	143	1122	898	851
AAAAATCGCGTTCAAAACCT	61	373	337	347
AAAAATCGTGGAATTTGACT	138	523	824	507
AAAAATCTCCACTTAAAACA	117	504	236	570
AAAAATGATAACAAAAACAG	99	336	314	434
AAAAATGATGATTAGCAGAG	62	509	326	988
AAAAATGCGCAAATTCAGCG	129	632	1117	979
AAAAATGGCTCTGCTACAGG	191	843	705	956
AAAAATGTACCCAAGCAACG	294	1482	1382	765
AAAAATGTGAAATTTATCGG	40	120	378	89
AAAAATTAAGAAAGCAACGG	181	912	1751	1049
AAAAATTCATACCTGACTCG	115	708	802	541
AAAAATTGAGAGTAACACAG	92	542	261	332
AAAAATTGGCTGCCATCTCA	136	563	589	405
AAAAATTGTAGGGCGCACCA	154	1	0	63
AAAACAAAAGCAGATGACCG	162	602	1213	717
AAAACAAAGGTAGAACATGG	111	84	44	80
AAAACAACACCCCATACGTG	212	1246	1095	1426
AAAACAACATCGAAGATGTG	61	313	689	1218
AAAACAACTTGGTCATAGTG	70	35	113	29
AAAACAAGAAATTGGCACCT	180	1393	1657	1619
AAAACAAGAGTTGACTGCAC	159	971	997	578
AAAACAAGGGAGCTACAAGT	203	957	817	615
AAAACAAGTCCAGCTAGAGC	184	693	649	450
AAAACAATACCTTAGCACTG	53	324	424	81
AAAACACATCAGTATAACAT	52	17	12	43
AAAACACATCCTGCTCTAGG	89	408	686	299
AAAACACATCTTGGAGCACA	231	1205	1119	931
AAAACACCAGACGAATTGGC	104	594	850	382
AAAACACTATTAGCTGACAA	58	379	169	379
AAAACACTGAAGAGAACCGC	86	102	278	83
AAAACAGCATAAGATTCCAG	266	785	1026	553
AAAACAGCATGATCCCTAAG	169	727	1359	645
AAAACAGCGTCCGCGCACTG	50	360	587	485
AAAACAGGACGATGTGCGGC	158	1485	1929	1850
AAAACAGTCATCAGGTACAA	238	673	582	431
AAAACATAAAAGCATAACTG	120	292	410	199
AAAACATAGAAAAACGTGTG	26	842	531	261
AAAACATCACAAGGAGACAC	58	71	94	129
AAAACATCATCTCCTACGCA	184	1105	447	961
AAAACATCGACCGAAAGCGT	146	1194	1470	828
AAAACATCGGCAGATACCAA	39	116	60	343
AAAACATGGTCCTATCACTG	88	586	822	127
AAAACATTAGGCCGGCATGG	206	1036	1299	1151
AAAACATTTAAAGAAAGTAG	121	512	405	213
AAAACCAAAAAAGAACTACG	101	426	269	567
AAAACCAAAGCCCCACACTG	85	131	234	291
AAAACCAACTGTTATCAAGA	175	456	684	344
AAAACCACAGAACATGCCAA	50	308	281	208
AAAACCACAGTCAGTATACA	103	442	640	806
AAAACCACCACCCGCTCAGT	363	2250	1823	1919
AAAACCACCACTTACACCCA	522	1438	2272	1546
AAAACCAGAAGCGTACCCAG	140	1048	576	788
AAAACCAGTTTGTTCCACGA	90	281	115	327
AAAACCATACCCCAACAGTG	121	30	14	34
AAAACCATGGAATTGCACAA	103	433	795	684
AAAACCATTTACCTCTGCAA	181	133	1	1
AAAACCCAACTGATGTCTGA	169	1239	1185	1073
AAAACCCCAGGATGGTACTG	154	1410	2094	1236
AAAACCCCCAAAAGTTGACA	69	24	206	76
AAAACCCCGTAACTCAGATG	196	1131	1000	1177
AAAACCCCTGATACTCTCTG	87	372	675	351
AAAACCCTTACAGAAAATCT	116	128	479	340
AAAACCGAGACCATTACGGC	62	199	448	536
AAAACCGATTCTTCAATGTG	134	1586	894	1038
AAAACCGCAAAATCAGCCAG	160	758	2196	872
AAAACCGGACCCCTCCGAAG	52	78	151	135
AAAACCTCAAAATATGATGG	38	176	307	155
AAAACCTGCAAGTTACAGTG	197	1223	1604	1683
AAAACCTGTTACAGAGACAA	75	541	404	370
AAAACCTTACTATCTGACAC	233	425	411	478
AAAACGACACAGAGAAAGGG	61	317	176	112
AAAACGACGACTGGATATCG	63	189	506	463
AAAACGCAAGATAGACCAGG	171	470	453	195
AAAACGCCCAGTGATAGTGA	152	973	871	1152
AAAACGCCCCCTACTGCCAG	124	984	1277	898
AAAACGCGGGCATTGGACTG	62	547	415	420
AAAACGGGCTTATCATTGTG	127	817	945	1290
AAAACGGTTCATGATTACGA	70	385	176	356
AAAACGTCCGATAAAAGTCT	39	53	31	115
AAAACGTGAAACTTACACAG	155	101	141	16
AAAACTAAAAGCCGTTACCA	165	1000	1281	1240
AAAACTACAGCAATAACCGA	44	74	173	26
AAAACTACCAACAGGCACAG	249	1156	889	648
AAAACTACGACCCCAACCTG	301	2497	2392	2188
AAAACTACGTACCATTCTGT	219	482	746	1175
AAAACTCAAACGATAAAACA	72	211	215	103
AAAACTCTACCTGATTGACT	112	385	171	422
AAAACTCTGACTATTTCGCA	74	388	309	127
AAAACTGAAAACTATCTGGG	252	1431	1708	2315
AAAACTGAAGCAATTAATGG	81	327	481	407
AAAACTGCAAACCAACACCA	121	625	603	931
AAAACTGCACATAACTCCGA	167	514	809	423
AAAACTGGTACGTGATGCTA	76	485	303	286
AAAACTGGTTGGTATTGAGA	90	380	289	325
AAAACTGTAGGAACTAGTCC	64	620	249	407
AAAACTGTCCATAGTGACCG	69	438	509	687
AAAACTTAGCAAGACTCCAG	62	155	119	503
AAAACTTAGTTTCAACCCTG	95	1	126	32
AAAACTTCGAAACTCATGCA	60	13	43	0
AAAACTTGAAGAGCATCTGG	110	140	127	183
AAAACTTTAGTCCTCCCAGT	102	330	590	587
AAAAGAAAACGTGACCCCTG	35	324	737	644
AAAAGAAACTCTCGCCTGGT	159	2950	2713	2088
AAAAGAACAACGTTTCATGC	125	696	563	558
AAAAGAAGACCAACGTCACA	59	144	234	416
AAAAGAAGATTCCCGATGCG	159	2449	2252	2946
AAAAGAAGGACATCGCCGAG	87	1194	1310	1096
AAAAGAATCAGATAGACCCG	261	2933	2626	1844
AAAAGAATCCAACGTGCAAG	113	962	459	898
AAAAGACAACTCGGTGACGG	43	266	281	677
AAAAGACCAGCAATCAAAGA	79	205	430	180
AAAAGACCTGCTACTAGAGA	166	1087	1760	1411
AAAAGACGAGCCATCACTGA	41	329	372	173
AAAAGAGAAAAGAGAAACGT	51	186	168	291
AAAAGAGAAAGCCGACCGGG	259	1534	1940	1587
AAAAGAGACTGAGCCCCGTG	46	590	695	1090
AAAAGAGATTCCTTCAGACA	164	783	1201	1500
AAAAGAGCAGCATCAGACAA	52	396	610	337
AAAAGAGCCGATATTCCATC	37	82	422	281
AAAAGAGCGATGATAACTCA	222	669	711	1352
AAAAGATAAACAAATTTGCA	98	101	269	64
AAAAGATAATTCGAGAACGA	98	256	210	343
AAAAGATACCGTATTTCCGG	67	55	49	24
AAAAGATACTCACCATAGCA	135	850	814	470
AAAAGATATTAAACACAATG	39	35	36	137
AAAAGATCGGAACCGGTCTG	75	1276	1295	1185
AAAAGATGAAAAAATAGCCT	133	672	1096	645
AAAAGATGACACTTATGACA	107	458	764	371
AAAAGATGCCAAGTGCGCTG	184	1303	1324	1100
AAAAGATTCTAGCAGCCAGG	172	1721	1455	1421
AAAAGATTGAATGTAACAAG	177	924	901	502
AAAAGATTGGTGTTTACGAG	65	546	744	1421
AAAAGATTGTGACGAATGGG	194	2060	2351	2008
AAAAGCAAGATTGACTTACA	88	958	1211	774
AAAAGCAAGGACGGTAACGG	125	2231	3003	2576
AAAAGCAAGTGCCAACCCAA	113	793	481	767
AAAAGCACCACCTTAACGCA	305	1120	1513	871
AAAAGCACGGAAACTTCTAG	35	268	157	45
AAAAGCAGATAGAGCTCCCG	34	370	868	333
AAAAGCAGATGAATAGCGCC	89	587	750	1078
AAAAGCAGCCTATGACCGGG	122	1265	663	740
AAAAGCAGTCTGATACTGCA	146	49	18	36
AAAAGCATTTGGGATAACTA	42	320	407	136
AAAAGCCAACACGCTGAAGT	78	123	167	134
AAAAGCCAACTTCTTAGGGA	110	39	27	22
AAAAGCCACCGACCTCATGG	98	512	141	216
AAAAGCCATACAAAGGATCG	44	429	915	660
AAAAGCCGGACCCTACAAAG	114	524	686	448
AAAAGCCGGAGATACAAGGG	51	188	541	580
AAAAGCCTCGACCACACACA	146	1178	895	817
AAAAGCCTGCAGAGACAACG	190	724	659	949
AAAAGCCTGCTCAAACTCAG	40	445	137	94
AAAAGCCTGGAATCCTTCCG	119	1167	1251	1677
AAAAGCGAAGTCCCTAGCAG	124	903	781	649
AAAAGCGACAAAGTTCCAAA	79	178	436	299
AAAAGCGCAAAGGCGTTGAA	97	225	340	58
AAAAGCGCATTGCAATTCAG	112	459	386	217
AAAAGCGGCGAATTGAGGCT	66	984	661	1230
AAAAGCGTCTTATACAAATG	91	398	548	892
AAAAGCTCTCTGTTGAACAA	140	138	240	58
AAAAGCTCTGTGGTGCAGTG	127	482	385	202
AAAAGCTGGCAATGTCAAGA	45	188	77	14
AAAAGCTGTACGTTATATGT	86	23	455	1
AAAAGCTTTCGGACTGCTGA	58	896	568	1661
AAAAGCTTTCGGATTCGGAG	90	305	447	449
AAAAGGAACGAATTCAGGTA	109	357	665	619
AAAAGGAAGGTGTTAGGTCA	165	1924	2339	2181
AAAAGGAATAAGTAAAACAA	30	92	127	25
AAAAGGAATCAGAATCGAGA	93	26	76	37
AAAAGGACCCCCCTTAGCAG	81	267	392	215
AAAAGGACGGCACTGAGAAG	29	22	29	0
AAAAGGAGAAATTTCCATCC	45	377	278	201
AAAAGGATCAAGACGCTCTG	255	110	205	107
AAAAGGATCAATAGACAACG	190	655	871	272
AAAAGGATGATATTGGACGA	212	385	778	274
AAAAGGATGCCATCGGAGTG	69	457	463	642
AAAAGGCAGGGTAGTCACCG	168	1912	1784	1541
AAAAGGCAGGTGAAATACCA	71	117	379	368
AAAAGGCATCAAGACGAGTG	229	2035	2768	1614
AAAAGGCATGACCTTCACTG	143	112	10	19
AAAAGGCCAAGATTGTCGGA	46	476	441	299
AAAAGGCTCAACATTTACAC	57	87	0	1
AAAAGGCTTCAACCATTCCA	83	879	271	481
AAAAGGGAAACATGGACGTG	202	2349	2302	2964
AAAAGGGAATGGTCTAACTT	98	1376	1536	684
AAAAGGGACATCAGTGACTG	95	837	461	562
AAAAGGGAGAAAGAATGATG	78	660	357	314
AAAAGGGATGTTTATGACCA	110	1388	1426	1033
AAAAGGGCAAAGTTTAGATG	59	1126	397	397
AAAAGGGGACGATGGACATG	62	379	541	993
AAAAGGGTGCATCGGATGTG	136	1867	1675	1634
AAAAGGTAAAGAGCTAATGG	176	771	1305	641
AAAAGGTATCGTGTATTAGC	252	1452	1509	1329
AAAAGGTCAATTCTTGATGG	54	224	487	604
AAAAGGTCCACACATTCAGA	73	264	377	1093
AAAAGGTCGCCGCAACCCCG	64	460	816	893
AAAAGGTGGCGATACTGATG	97	633	922	480
AAAAGGTGGGACTCCACAAG	102	539	577	738
AAAAGTAATATTCGACACAG	112	1118	465	463
AAAAGTAATGCAAGCAAAGG	147	769	1246	638
AAAAGTACAACCTGCCACTG	108	403	893	1100
AAAAGTACATGGGACGATGA	44	568	235	644
AAAAGTACCTTTGCAAGACG	77	263	496	537
AAAAGTAGTTAATTACCTGT	137	839	757	880
AAAAGTATAGAAAAGTCTGG	108	333	569	312
AAAAGTATTCTCAAACTAGA	94	176	203	6
AAAAGTCAGTAATCATCTTG	75	19	293	16
AAAAGTCATTGCCGATCCGA	190	2056	2202	2835
AAAAGTCCTCCTGCAAAAGT	132	1211	1364	1098
AAAAGTGAACACAGACACCG	103	247	569	116
AAAAGTGAGAGAATAAATGG	322	2071	1723	2592
AAAAGTGATGTATGAAAAAG	51	268	48	278
AAAAGTGCTTCAAATATTCG	120	1489	1295	1356
AAAAGTGGATCAATTTCCAA	56	167	338	294
AAAAGTTACTACATTGCTCA	120	474	744	585
AAAAGTTCTCCTCTTATTTG	175	1184	941	748
AAAAGTTCTCGACCGTCGAG	161	1496	1284	1176
AAAAGTTGTGCATTACGCCA	71	395	318	338
AAAAGTTTCTTATCACACGT	104	232	466	577
AAAAGTTTGGAAGCTACACT	162	612	406	134
AAAAGTTTGTAGCAGATCTA	49	112	99	72
AAAATAAATTGATTCACAGC	50	283	239	438
AAAATACAAGAAGAATGACG	103	304	338	235
AAAATACAGAATGAATACCT	74	89	324	66
AAAATACCATTATAAAGAAG	70	34	98	87
AAAATACCTATAATACCCTC	74	142	95	366
AAAATACTACTAGCTCACTC	118	493	593	293
AAAATACTGCGTGTCCTCAG	135	1059	1259	771
AAAATAGCAAACGATCCAGA	91	357	316	205
AAAATAGCAGTAAACTCAAC	212	905	1145	1004
AAAATAGTTACCTCTCCGCG	62	787	542	812
AAAATAGTTCCAGGCGCCAA	104	481	1085	1036
AAAATATCTCCATGGTGGAA	19	117	93	51
AAAATATGAAGGACTAACAA	124	97	314	174
AAAATATGAAGTGCGTGCTG	67	450	556	790
AAAATATTGATGACCCCGGG	76	1093	1057	450
AAAATCAAACCAGATACCAA	136	248	197	254
AAAATCAAAGTATTTATACG	84	313	453	557
AAAATCAAAGTGGACGACTG	244	1939	1400	2676
AAAATCAAATGACATGCCAG	64	179	228	116
AAAATCAACAGATTCCACAC	65	355	544	392
AAAATCAATGTAGCATCCGG	104	388	375	527
AAAATCAATGTGGATCGACG	144	575	479	486
AAAATCACAAGATACATCTG	136	875	803	1166
AAAATCACCAGTGCTGTTTG	209	59	425	184
AAAATCAGATGAACAATTGA	112	265	287	692
AAAATCAGCATAGTTGAACC	196	682	1024	269
AAAATCAGGCAAAATAGCTG	98	348	780	749
AAAATCAGTAGATTCCACAC	69	193	261	243
AAAATCAGTTATGCTGCGAA	95	308	366	963
AAAATCATAATTGTCAGAAG	62	122	251	27
AAAATCCACCAACTGAGTTG	127	1048	1297	1061
AAAATCCACTAGGGTTGGTA	40	453	294	429
AAAATCCACTCAGTAGGCCA	157	1127	1021	1615
AAAATCCAGTCTCATAGCAG	64	314	80	95
AAAATCCCATTACCACACAC	123	528	494	344
AAAATCCCCATACCTTAGTG	110	869	982	974
AAAATCCCCCCCAGCCAATG	134	2010	1276	1427
AAAATCCTGTAGCTGTGCAG	112	485	320	249
AAAATCGAAGGCAGGCCCGT	66	374	585	315
AAAATCGAGACTTCGCCACG	56	1095	1083	1260
AAAATCGATGGGCTGAATCT	353	4335	6103	5316
AAAATCGCAAATGCCCATCG	53	354	393	120
AAAATCGTCCCATTCCCCAG	124	31	146	0
AAAATCTACAGACACAGACG	50	97	312	75
AAAATCTACAGCCTTAACGA	112	353	487	763
AAAATCTACTAACATATTTG	84	224	545	314
AAAATCTATGACATGTACGT	76	208	75	93
AAAATCTCGTTTCTGCCGAG	62	939	817	722
AAAATCTCTGAAATTTGGGG	213	1594	2000	2081
AAAATCTGCCAAGACTAGGA	205	600	585	264
AAAATCTTCGAAATGCTTGA	56	213	592	132
AAAATGAATGATACCTCAGG	64	276	288	298
AAAATGAATGTCACCCAGAG	37	811	301	489
AAAATGAGAATCAAAGATGC	135	526	415	613
AAAATGAGACCGGTTTCCTG	95	640	802	497
AAAATGAGCCTGACTCGCAG	70	243	463	181
AAAATGAGCCTTGAACACGA	217	877	1439	1244
AAAATGAGTAGGCGAGAAGC	34	478	615	84
AAAATGAGTTCCAGTGAAGT	110	1522	1791	1288
AAAATGAGTTCTGAACGTGA	71	213	194	165
AAAATGATGCTTAGTCATGA	114	715	601	1426
AAAATGCAAATGGTTTATCC	94	229	693	357
AAAATGCAACAGATGTACCC	225	889	680	877
AAAATGCAGATCACATCCTG	194	927	1061	538
AAAATGCAGGTGAAGACCCA	171	1282	1246	1291
AAAATGCCACTCGAAGCACC	53	64	208	65
AAAATGCCAGTGACCCTAGG	89	285	405	177
AAAATGGAGAAAGGTACACT	44	32	74	0
AAAATGGAGTGGATATGTTG	111	993	804	936
AAAATGGCCAAAAACTGGAG	251	238	190	224
AAAATGGCCACATCTCGCGG	137	1063	870	1155
AAAATGGCGCCTCACGACCC	26	175	662	194
AAAATGGCTAGGCAGCATCG	46	533	410	343
AAAATGGCTGTAGTTAACTG	150	1596	1498	1660
AAAATGGGCAACGAGAAACC	121	541	1337	1080
AAAATGGTACCTGGCCACTT	51	638	504	327
AAAATGGTGCAGTCCCGCGT	79	409	421	410
AAAATGTAACGGTGACCGTG	113	1276	1019	920
AAAATGTACCTTCTGCGAAG	86	448	421	232
AAAATGTATGTGTTCATCCG	193	481	409	462
AAAATGTCAGACAAGCTCAA	106	144	116	77
AAAATGTCTATCCTGGGCAA	47	299	583	379
AAAATGTGAACTTACCGGAT	59	463	695	333
AAAATGTGATTGGCCCCAAG	131	944	1268	1315
AAAATGTTAGCTGAGACAAG	100	1061	738	1280
AAAATGTTGGCAATACATGT	55	232	286	394
AAAATGTTGTAGGAGCCCGT	343	961	1621	1799
AAAATTATCGGAAACGGTAG	149	2770	2275	2048
AAAATTCACAAACCTGTGCG	116	1376	1299	843
AAAATTCAGAGGAGTTACAT	87	397	458	298
AAAATTCCGCAAAATTGACA	96	443	727	244
AAAATTCCTGGTTACCGTTG	126	861	1284	1323
AAAATTCTACTAACAATACG	85	437	144	254
AAAATTCTAGGCGCTAGAAT	49	71	255	134
AAAATTCTTGAACCACCTGA	93	23	65	24
AAAATTGACACACCTCAGCA	159	1144	1037	878
AAAATTGCGGAGAAGATATG	34	598	259	304
AAAATTGGAGATTCATACCG	74	408	478	211
AAAATTGGATAGTATCCACA	43	233	114	211
AAAATTTATCCAGACCCACC	195	716	1401	587
AAAATTTCAACTTACCAGAG	52	0	0	0
AAAATTTCTGCCATCAAGTG	125	1119	1185	1288
AAAATTTGCAGGAAGCCCAG	77	797	549	376
AAAATTTGGATACGAACATG	97	572	661	945
AAAATTTGGCTGCACTGCGG	138	1019	630	709
AAAATTTGTCCAGTCAAAAG	104	131	236	203
AAAATTTGTGAATTCAGCCT	78	645	1172	631
AAACAAAACTAACTCAACCG	340	1263	1486	1350
AAACAAAAGAGGATACGAAT	62	63	20	14
AAACAAAAGCCCATGAATGT	82	236	185	94
AAACAAAAGCTATTACAATG	145	438	513	491
AAACAAAAGTAGCGCATCGG	69	125	783	157
AAACAAAATCATCTGCACAT	87	259	310	127
AAACAAACCTGGCTAAACGT	165	13	5	141
AAACAAACGTACCACCCTGT	230	1273	1460	1153
AAACAAAGGACATTAGACTC	76	205	218	229
AAACAAAGGACTGTATTGGG	373	2461	3715	2543
AAACAAAGGCGACCCTCGAA	89	707	496	184
AAACAAATAATGAATTCCTG	154	405	514	262
AAACAAATGAACATTCCTGG	144	326	457	595
AAACAAATGGATTGTCCGAG	60	313	660	367
AAACAACAACCAGCATTGGG	51	159	177	456
AAACAACACCCATAGCAGAG	145	256	419	686
AAACAACATCCAACTTCAGT	93	92	239	292
AAACAACCAGATCCGCCGGG	236	1911	2210	1817
AAACAACCCATATGGGTGTG	110	2974	3097	3120
AAACAACCTGAATCCAACTT	45	116	303	347
AAACAACGCAAGTTGGATTG	49	143	245	324
AAACAAGAAAACAGATCGCA	53	172	559	77
AAACAAGAAAGGTCCTCGAG	109	727	833	1384
AAACAAGAAATGTAATGCAA	122	394	489	350
AAACAAGTGCAGTTCAACCC	101	419	558	1098
AAACAAGTGCTCAGCTCTAG	43	173	116	8
AAACAATCAAAGGACCGAGA	245	790	1129	1092
AAACAATCACTGTTACTCCG	124	695	775	390
AAACAATCCACAAACAAAGT	173	838	1015	539
AAACAATCTGATGACCTCTG	77	681	772	1233
AAACAATGCCTATCCTCACA	159	89	98	24
AAACAATGTATAGGTCATAG	63	212	164	87
AAACAATTCCCTGTCACTCG	237	1375	1221	1280
AAACAATTCTCCTTAGATCG	52	249	433	413
AAACACAAAATTCACGTCCA	253	222	534	237
AAACACAACTGTATTAGTAG	80	0	0	0
AAACACAATTAACTGGACAC	266	1326	1156	1312
AAACACACATAGTCAAAACA	111	344	552	529
AAACACACATCCCTACCTCT	356	383	891	759
AAACACACTCTGTATCAATG	63	169	238	112
AAACACAGGACATGAGGGTA	44	869	570	920
AAACACATAAGGCACAGCTG	227	168	242	38
AAACACATCAATCACTCTGA	187	74	2	38
AAACACATCCGTGTTGGGGT	87	1153	1074	1445
AAACACATCTCCATTGACTG	113	600	641	1190
AAACACCAACAATACAAAGG	138	406	339	426
AAACACCAGAATCCCATCCA	314	1613	1891	1662
AAACACCATACCACTAGCAG	169	1062	1228	875
AAACACCCGCCTATAACCTC	104	61	46	38
AAACACCGAGAAGACATGCG	170	1631	1731	2195
AAACACGAAACCTTATAGGA	84	389	271	191
AAACACGATCACTAGCAGAG	77	686	426	332
AAACACGCAGAAGCCACACT	79	275	368	431
AAACACGCCTGCGCTCATAG	119	326	583	807
AAACACGGCTATTGACCAGG	102	734	715	1061
AAACACTCACCGATCTGTGA	83	4	0	14
AAACACTCACCGTGCCATTG	54	309	879	397
AAACACTCCGGACCTCATGT	138	680	1582	515
AAACACTGGTTCTCAGTGGG	80	1492	1540	1425
AAACACTTACTTCACTGCGG	66	284	177	45
AAACACTTGAGAGTTCACAC	81	175	448	185
AAACACTTTATCTCGCATGG	107	250	435	256
AAACACTTTCTAAGCAGGCA	160	1066	1589	1029
AAACAGAGGTCATCGAATGT	71	366	238	426
AAACAGATTGTTGAGGAACA	48	263	688	405
AAACAGCACAAGTTAGACAC	104	127	40	0
AAACAGCAGCAAATCAAAAG	90	109	524	544
AAACAGCAGTATCAGAACTG	76	639	557	689
AAACAGCATCATACGTGTCA	71	41	31	145
AAACAGCATCCCGTAGTGCG	111	2318	1855	2121
AAACAGCTATAAGAGCCGGA	79	428	443	558
AAACAGGAACAGCTATTACG	152	516	627	545
AAACAGGAACATGGAACGGG	96	855	797	1124
AAACAGGCGCCACATGACCG	99	736	805	272
AAACAGGCTGACAAACCAAG	70	64	342	97
AAACAGGGACTGGATACCCA	67	673	574	158
AAACAGGGATGTGTCTACAC	70	290	172	347
AAACAGGTGCTGTCACATTG	103	1106	1215	453
AAACAGGTGTGGATTACAAC	56	196	360	287
AAACAGTAGAGTGTACCACG	44	612	302	667
AAACAGTCACAGTTGACCCT	98	405	549	438
AAACAGTGGCAAAACAACAC	101	341	260	434
AAACAGTGTCTAGCATGCTG	141	790	693	788
AAACAGTTAACCCTGAACCT	44	475	691	1169
AAACATAAAATAATACATGC	204	769	429	213
AAACATAAAATGAAAGCTAC	119	533	384	519
AAACATAAAGGAAAAGCGAA	125	241	495	276
AAACATACGGGCATTCATGG	98	1379	1006	993
AAACATAGGTTATATATTTG	50	321	288	179
AAACATAGTATAATTCACAC	148	533	464	512
AAACATCACATGCTGGTAGA	67	292	495	188
AAACATCCATATCAACACGA	77	325	591	325
AAACATCGTGAGTCCGACTG	199	1544	2011	1516
AAACATCTCAGGTTTAAACT	51	208	121	164
AAACATCTCCATGTAGTGAT	39	475	91	111
AAACATCTGAGAAATTTACG	75	255	166	97
AAACATCTTGATGTATTTGG	53	0	85	4
AAACATGACAGCTGCCCTAC	64	427	447	837
AAACATGATTGAACGATCTG	103	0	25	0
AAACATGCAGAAGCAACTCT	100	579	391	658
AAACATGCGCAGGTGCATGT	96	1258	1627	1990
AAACATGGATGAGAGTATGT	110	774	646	463
AAACATGTGCCATTATTATG	32	459	734	225
AAACATTACATAGCTGACGG	225	1127	1360	1548
AAACATTCGGAACACTATGG	67	77	117	53
AAACATTTGGTGGTCAACAT	86	429	347	245
AAACCAAAATCAAACCAACT	153	616	1016	337
AAACCAAAGAGAACTGATGA	105	295	309	95
AAACCAAATGCATACAACAG	128	719	525	389
AAACCAAATTAAACACGTAG	89	730	437	441
AAACCAACATTTCGAGAAGG	106	888	1468	1206
AAACCAACCTCACCTTCCCA	438	125	52	233
AAACCAACGACCTCCAGGCG	41	497	653	462
AAACCAACTCTACTTGTGGT	49	558	764	822
AAACCAATCCTTCAGCCGGG	84	560	602	813
AAACCAATGAGAATTAAGGA	61	100	9	17
AAACCAATGTACTACACGGG	164	793	972	747
AAACCACAATGAATAAGAAG	37	157	135	141
AAACCACAGAGTGAACCGGG	122	924	1000	645
AAACCACCAGAACCAGATGC	392	424	399	214
AAACCACCTAAACAACGTAG	91	77	143	376
AAACCACCTCTAGAAAAGCA	124	30	36	34
AAACCACTAGCATTTCGAGT	102	508	587	732
AAACCAGCATCACGTCCATG	189	1025	977	502
AAACCAGCATCATGTCCATG	63	733	899	963
AAACCAGGGCCAACACATGA	163	1382	990	1359
AAACCAGGGCCACCGAAAGG	72	417	607	380
AAACCAGTACCTGAACCTAG	76	130	197	255
AAACCATCTGAAGAAGAGAC	2	46	31	253
AAACCATTCTGCATTCGATG	129	209	489	214
AAACCCAAAGATAAGGCACT	151	725	998	1191
AAACCCAAATACTAAACATG	41	63	103	314
AAACCCAACCCTGATAAGGA	169	755	1058	427
AAACCCACCTTGCGTACAAG	91	864	551	939
AAACCCAGAACATAGCCACA	207	173	112	58
AAACCCATAGTGGTGCTGCA	207	2341	2175	1644
AAACCCATATAGAGGGCGCT	121	1431	1721	1280
AAACCCATCGACTGACAACG	81	393	419	187
AAACCCATTGCATTTGCTCG	54	944	1385	1116
AAACCCATTTAGGCTAACTG	55	354	909	514
AAACCCCAATTACGCCGGCG	40	392	824	423
AAACCCTATGCCCAAATGAG	225	3269	2501	2232
AAACCCTCCGAGCTTAGCAA	184	0	0	0
AAACCCTGCAAAGAAAACGA	229	494	1132	871
AAACCCTTACCGATTTCTCA	145	379	297	638
AAACCCTTCAAAGCACCCCA	535	2224	1961	2145
AAACCGAAATGAGACTCCAT	70	265	210	394
AAACCGACAAGCACGTCACC	187	1007	510	519
AAACCGAGAATAGTTTCCAG	33	59	313	282
AAACCGCTTGGTCCTACTCG	47	584	544	432
AAACCGGGCAAGTAAACATG	64	1108	650	810
AAACCGGTATTGACTAACCC	37	114	159	304
AAACCGTAATCTTAGTGGAG	105	1003	891	994
AAACCGTGAATGTTGATGTG	167	1522	1534	1706
AAACCGTTCTGTGAACAATG	55	364	141	74
AAACCTAAAAGTCAAGACAC	216	507	620	545
AAACCTACCGGATCAACAGT	72	325	161	321
AAACCTACGTAAATGGCAAG	43	283	683	641
AAACCTAGCCCCAATACTTA	349	3162	3660	2571
AAACCTAGCTCCGAAATGGG	44	288	253	478
AAACCTCAAAGATTAGACAC	219	417	535	1095
AAACCTCACATTGAGACTAG	89	885	1041	516
AAACCTCCACATCTGCGGTG	52	213	242	179
AAACCTCCGAAGACACATGG	115	462	599	780
AAACCTCTACTATGCTGGCA	228	309	842	449
AAACCTCTTTGCTTGACCAG	121	618	526	234
AAACCTGAGTGGTAACAACC	28	86	159	82
AAACCTGGACACGTTTACCC	255	1678	1846	771
AAACCTGGTAAAAATGCCCG	64	1337	970	743
AAACCTGTAGAGACTAATGT	185	1176	1458	1045
AAACCTGTGTCAGCCGAGCG	176	1420	1531	1382
AAACCTGTTGAACACTTGAT	88	265	443	302
AAACCTTCGAAAATGAAACG	45	153	241	339
AAACCTTGCGAGTCCACATG	92	983	1398	1215
AAACCTTGGCATAAGGTGCA	98	31	49	116
AAACGAAAGCTCCGCTCGGA	25	56	11	278
AAACGAACAAAATCAAACAT	71	158	158	164
AAACGAAGCTGTCTTAGAGT	43	102	208	106
AAACGAATGTACATCTACAG	107	274	511	135
AAACGAATTCATGATGCCCA	161	775	546	780
AAACGAGAAGCACTTACCAA	234	852	509	990
AAACGAGATCGAGAAAGGTA	236	1722	2394	2002
AAACGAGGAGTACAATAAGT	128	557	614	344
AAACGAGGGACTACCCGCGG	118	835	1819	1387
AAACGCATCACAGAGATTTG	37	557	753	411
AAACGCATCCTGGACCCACG	52	448	718	819
AAACGCATGGAAACACTCCG	62	456	440	330
AAACGCCCACTGAATAAGCA	121	232	304	309
AAACGCCCTTGACTTCAGCC	46	543	370	372
AAACGCCGGCTCAACTTCAG	238	1056	862	1086
AAACGCTGGAGGAATTAGAC	117	795	919	796
AAACGCTTCGCCTGGCAATG	75	543	1091	1133
AAACGGAAAGGATTTAACGA	202	868	1044	1403
AAACGGAACAAGTATCTATG	38	261	467	328
AAACGGAACTTGCCGCGTCG	139	783	682	564
AAACGGAATGTGGACTCGAG	106	333	453	198
AAACGGAGGAACTACAACCA	88	300	346	652
AAACGGCAGCACCGTCCTAG	140	1486	1599	1456
AAACGGGCCGAAGACTTCCA	124	1089	611	1129
AAACGGGCGATTATCTCTGG	179	911	1345	732
AAACGGTACGACAGCGTGTG	246	4785	4210	4762
AAACGGTCAGCCCGCATGTG	131	1286	1284	804
AAACGGTGCCTGTAAGTACG	47	676	1022	465
AAACGGTGTAGAGACTATGA	21	175	224	309
AAACGGTGTGATGAGAGGCA	69	640	987	1297
AAACGTAGCATTATAGTTAG	117	799	1727	1500
AAACGTCATACAAACACCAT	71	401	148	279
AAACGTGACTCTGGTTCAGG	40	573	224	427
AAACGTGGTGAACCGCATGA	112	998	507	770
AAACGTTTCCGACCCTGTCA	93	272	508	424
AAACTAACTTACCAAATACA	98	14	9	8
AAACTAATGATGTTGCATGG	94	707	986	490
AAACTAATTGGACCAATGAG	92	629	422	867
AAACTACAACTGGATAGAGA	53	271	170	240
AAACTACATTCTGAATTACG	72	353	338	146
AAACTACGGTTTCCTCAGTG	132	1863	2647	2169
AAACTATAGAACCAGCCGTG	100	930	933	670
AAACTATGCAGAGCGGATAG	36	312	264	535
AAACTATTGTGGAGCCACCG	71	837	932	644
AAACTATTTGAGAATGACAC	201	756	398	790
AAACTCAATACTGACAATGA	91	768	485	126
AAACTCAATCGGGCAACAGA	36	52	0	12
AAACTCACCAGGGCCCTCGA	61	237	353	242
AAACTCACCCGACCTTGACA	298	773	893	1265
AAACTCACTTGTTGACCGCG	192	1843	1603	1819
AAACTCAGGAGATACAACTG	66	439	637	715
AAACTCAGTGACTCGATCCA	108	935	1117	1316
AAACTCAGTGAGTGTTACAG	62	545	695	319
AAACTCATGGAGTTCAACAA	48	58	71	97
AAACTCCTCAGAGTACGCCG	171	941	717	1168
AAACTCTGTCTATTTGTGTA	115	8	7	27
AAACTGACATCGGAAGCAAG	83	620	582	393
AAACTGACCATAAAGTGGAT	88	391	390	316
AAACTGACCTACGACAGGCC	44	157	551	385
AAACTGAGGATATCCGAAAG	115	1102	1329	877
AAACTGATAGAGGCTACTCA	33	76	82	150
AAACTGCAAGAATAAGGACC	72	414	532	221
AAACTGCACATACCATATGC	32	115	127	161
AAACTGCAGCAAAAAATATG	65	215	154	294
AAACTGCAGTTAATGTCCCA	137	1361	1204	1019
AAACTGCAGTTCGACGACAA	37	171	58	335
AAACTGCATCAAGCTACATG	49	248	447	55
AAACTGCCGGAGTTTCACGG	75	407	286	380
AAACTGCGCATAGACGAAGT	126	413	1015	1139
AAACTGCGGAACTCGGCCAA	77	185	277	145
AAACTGCTGGAATGTTGTCG	52	390	1051	819
AAACTGGATCATCTCAGACA	46	72	221	126
AAACTGGGAATGATTGCCGG	136	513	543	651
AAACTGTAAGTGCTTTGGAT	147	539	421	580
AAACTGTAGTGCAGGGTCAG	169	3159	4448	3404
AAACTGTCATGTGTGATACC	164	551	981	904
AAACTGTTGCCTCTTCGCAG	60	237	139	167
AAACTTAAATGTGAGCATCC	48	381	155	334
AAACTTACACTGGTTGTGTG	122	450	620	433
AAACTTACCCGGTTGCAAAG	41	6	12	0
AAACTTACCGAATCTTCAGG	106	52	123	50
AAACTTACTAGTGACCGAAG	52	1	0	135
AAACTTACTCTGAAGAATCG	39	67	122	25
AAACTTCGAGAAGACAGCGT	143	541	812	495
AAACTTCTCAACATTGCAGA	163	962	709	681
AAACTTGCGAGCCTACCAGG	69	277	598	469
AAACTTGGACGATCTAGGCA	105	406	311	567
AAACTTGGCAAGCAAACCTG	188	0	55	13
AAACTTGTCACTGTCGATTG	207	2227	3457	3156
AAACTTGTCCCTAGTTACAC	122	251	948	434
AAACTTTACAAACAATATGG	95	91	146	130
AAACTTTATTGGACGCCAGT	117	249	552	191
AAACTTTCTATTGAACATGG	57	188	169	67
AAAGAAAAAAGAGGGTCCCG	79	493	423	664
AAAGAAAAAATGTCTATCAA	110	627	768	383
AAAGAAAAAGAAAGGCTCCA	170	344	342	317
AAAGAAAACAAAACACCTGG	102	263	452	442
AAAGAAAACTGAGAATAACC	56	111	76	66
AAAGAAAAGAAGGACCACTG	173	661	1175	718
AAAGAAACAAAAAATACTTG	29	148	266	126
AAAGAAACAAGACCAAACTC	54	35	38	99
AAAGAAACCCTACAAATGTG	59	0	186	89
AAAGAAAGAAACTTTCAACC	45	139	160	56
AAAGAAAGACAAATCTCTTG	49	141	217	390
AAAGAAAGAGGAATAGTAGC	313	2440	3272	1920
AAAGAAAGCCCAAGAGTCAG	198	1738	1617	1782
AAAGAAAGCCCAGGAGTCAG	226	1424	1021	1166
AAAGAAAGTCAGAAACCCGA	131	347	545	574
AAAGAAATGTCTGTACATGT	57	266	369	493
AAAGAAATTACCTCTCTGAC	131	755	906	609
AAAGAAATTTCAGTCTGAGA	145	185	484	307
AAAGAACAAAGGAAGAGCCT	72	425	600	857
AAAGAACAAATGGAACGCGA	43	56	44	52
AAAGAACACATACAGCCCCG	84	687	430	548
AAAGAACAGGATTTCCAGCG	54	726	830	484
AAAGAACATCCAAGACAACA	213	673	1373	708
AAAGAACATCTGAGCAGCAC	73	329	397	145
AAAGAACCACTGTCTGAGCA	56	161	645	357
AAAGAACTTAAGCGACTTCG	50	323	377	348
AAAGAAGAAGGATCTTTCCC	61	484	276	222
AAAGAAGACCGTACCACAAA	103	112	108	65
AAAGAAGAGACATTTAGACC	220	1411	2870	1956
AAAGAAGAGGAGGATCCTAA	65	332	387	316
AAAGAAGCTCACGCCCACAG	133	391	1382	676
AAAGAAGCTGGTGATCGTTG	147	1187	1397	519
AAAGAAGGATGCGATCGTGG	91	334	399	233
AAAGAAGTCAAGGAGTTACG	91	2881	2586	2133
AAAGAATAGATAGGGAACTG	148	1782	1250	1515
AAAGAATAGTGACGGCATGG	54	909	824	924
AAAGAATCACCTGTAGCTTG	168	2439	1862	1543
AAAGAATGAGAACTTCGACA	127	543	282	365
AAAGAATTCAATTCTAGACG	76	257	617	270
AAAGACAAAACCATGAGCTA	229	551	931	476
AAAGACAAACTTCATGTACC	169	1241	1155	1080
AAAGACAAATGGATCAACAT	56	66	288	123
AAAGACAAGCAGATCCACCC	455	2664	4025	4045
AAAGACAATGTCATTACACT	43	366	172	178
AAAGACACTGTCTACACTAA	44	234	280	110
AAAGACAGACCACATGCCAG	121	362	203	362
AAAGACAGACTCAGGCTCAG	58	186	122	114
AAAGACAGCAGTACCCACTG	131	878	1622	651
AAAGACAGGCTAAAATACAG	183	2	13	69
AAAGACAGGTTGCTCAAAAG	54	360	161	13
AAAGACAGTAACTTCTCACA	151	953	711	1097
AAAGACATAGATGGTTATGG	82	894	1130	1236
AAAGACATCCTAGTCTCCTG	62	631	758	390
AAAGACATGAAAAAGACTAG	55	669	370	525
AAAGACCAAGCTGACTTTCG	46	577	731	1242
AAAGACCACAACACGTAGCG	46	554	813	829
AAAGACCAGCACAAGAGTCA	54	408	954	571
AAAGACCAGTATGAAAACTG	19	206	392	71
AAAGACCATTAGGATCGGGA	164	793	1293	471
AAAGACCCACATCTTGACTG	228	1473	2207	1331
AAAGACCGAGCCCCTAACAG	58	506	256	417
AAAGACCTACAAGCCAGCTG	108	701	1055	528
AAAGACGACGGTGAAATCCT	88	221	848	255
AAAGACGAGAACAGGCACAG	74	4	12	0
AAAGACGCCCATCTGAGCCA	156	14	80	19
AAAGACGGAGATATTCACCG	130	1138	1341	1152
AAAGACGGCTCTAACAAGTC	85	908	1775	1102
AAAGACGTACCTTTCCAACA	138	1047	1269	845
AAAGACGTGGACTGTTTCGG	56	539	864	654
AAAGACGTTGAAAACAAATG	52	183	256	223
AAAGACTCACCATATTACCA	178	395	329	593
AAAGACTCTGAGACCCACAA	230	1186	630	361
AAAGACTGACCCATTGACCG	115	739	720	1157
AAAGACTGCCTGATCCACCA	120	1030	915	631
AAAGACTGTTCCAAAAACAG	40	74	66	244
AAAGACTTACTCCAATGAGG	52	0	16	1
AAAGACTTCATGATCCAAGG	263	46	112	26
AAAGACTTGCTCCAAAACAC	166	351	838	978
AAAGAGAAAGCCAGATATGG	39	225	513	192
AAAGAGAAAGTAGCGTACGG	34	263	157	292
AAAGAGAATCGCCAACTCAG	79	338	188	108
AAAGAGAATTCGAGAATCCG	51	792	393	205
AAAGAGAATTGAGTGCTATG	165	2018	2081	1434
AAAGAGACCAGAGAGATATG	152	59	48	19
AAAGAGAGTATGACCTGCAG	94	485	661	359
AAAGAGCAATATATGTGTGA	42	181	226	131
AAAGAGCACTGGACTCCGGA	40	316	272	580
AAAGAGCACTTGGTAATCGG	176	527	886	753
AAAGAGCAGACTTATTACCA	276	2232	1849	1729
AAAGAGCAGGCAATCGATAG	107	957	1111	480
AAAGAGGAAGACTTCTATCG	102	595	639	716
AAAGAGGAGGCAATAAGACG	154	1201	1030	874
AAAGAGGATTACCCATAGAA	41	8	19	203
AAAGAGGCTTTCTTGCAGAA	55	0	0	0
AAAGAGGGAAAGATCAAAAG	210	8	257	135
AAAGAGGTATCCAGTCAGGA	115	800	547	458
AAAGAGGTTTGGTTCATAAG	130	1010	987	915
AAAGAGTAATGTCAATCCGC	254	952	1250	589
AAAGAGTATCCCTTTCGATG	61	649	718	611
AAAGAGTGTTACTCCAAACA	45	580	273	500
AAAGAGTTAATATTTGACGG	56	153	206	461
AAAGAGTTACAATACTACGT	63	95	110	299
AAAGATAAACATTATGAATG	109	684	503	661
AAAGATAAGCCATTATCTGG	70	236	388	381
AAAGATAGGAACGATGGTGG	117	762	1217	1030
AAAGATAGTAAGATTGTACC	328	389	683	322
AAAGATATAATAAAGATGCT	62	0	18	0
AAAGATATAGCAAATTATGG	189	1145	1096	1370
AAAGATATGAAACATCGGCT	66	689	411	129
AAAGATCAAAGTGTTAAACC	140	482	484	162
AAAGATCAACCGGCCCCGAA	79	456	686	944
AAAGATCAAGGTTAGCACTG	141	875	934	472
AAAGATCACTACAAACACCG	392	1067	1318	861
AAAGATCCAAAAGCTGACTG	238	947	1651	1208
AAAGATCCTTAAAACACGGA	130	718	329	883
AAAGATCTTACCTTACTAGG	200	1017	910	527
AAAGATGACAAATCTGATCG	50	295	1035	765
AAAGATGACCCAGATAGATG	188	1760	1638	1214
AAAGATGAGACATCCACAAG	99	292	339	446
AAAGATGATGACGTTGCGAA	33	427	550	466
AAAGATGATGAGCTCAAACA	247	24	76	8
AAAGATGGCAACCTTCACGA	190	538	539	563
AAAGATGTACAGCGTAACCA	74	436	560	467
AAAGATGTCATCATCAACCA	158	509	671	514
AAAGATGTGACAGTACGGGA	65	515	436	214
AAAGATGTGTAGGATCTACA	33	824	84	33
AAAGATTAGGGTGACAAACA	64	428	570	694
AAAGATTATGCGAGAATGTC	77	687	670	724
AAAGATTCTTGATGTTCTTG	163	1245	1478	1675
AAAGATTTAGGACGACATAG	52	584	507	374
AAAGATTTGGAAACATGACG	123	219	1048	243
AAAGATTTGGGGCATACTCT	275	2321	3283	1951
AAAGCAAAAGAATCCGATGG	62	272	420	133
AAAGCAAACATCTTGACACA	62	144	230	326
AAAGCAAAGAAGTATAACCC	178	111	90	118
AAAGCAAAGTCCCTCCACGT	220	1766	2466	2905
AAAGCAAAGTGATCTTGAAG	80	225	370	497
AAAGCAAATTGTTTATCTCA	222	1033	1306	1275
AAAGCAACATACAGACAATG	81	200	134	162
AAAGCAAGATATCCTCATCT	61	109	74	38
AAAGCAAGCTCCCCAAAATG	88	811	1367	726
AAAGCAAGGAAACTCATGCA	54	440	724	653
AAAGCAAGTTCGAGTACGTG	141	1204	1292	928
AAAGCAATCGTTCTGAAGAC	43	255	338	495
AAAGCACACCCTTCAACACG	224	560	1286	885
AAAGCACAGTTGCCGTTCAA	63	169	318	121
AAAGCACATCACCAAGACCG	100	372	894	837
AAAGCACATGAAGCCGAGCG	42	407	494	371
AAAGCACATTGGCAAGACCT	49	552	191	282
AAAGCACCACATCAGATGAC	68	707	368	402
AAAGCACCACGGTCAGATGG	67	150	64	335
AAAGCACTAAATGCTGTCCG	29	643	948	273
AAAGCACTGATGAACTAGCA	54	44	30	28
AAAGCAGAAAGATGTCGCTG	121	5	42	62
AAAGCAGAGGAATCAGACCC	339	4244	3757	4127
AAAGCAGGACCCAGAATGGG	165	1853	2187	1662
AAAGCAGGTCACGATAGCGC	61	283	323	391
AAAGCAGTCAACACTGCCCA	40	331	189	290
AAAGCAGTGAGTGTCAACGA	149	836	730	984
AAAGCAGTGGTGATAACTGA	38	676	194	188
AAAGCAGTTTGTGTCCGACG	151	279	263	196
AAAGCATACGCATATCAACT	61	0	0	0
AAAGCATATCCCTATATGGA	51	182	73	62
AAAGCATATTCATATCACAC	145	356	402	298
AAAGCATCAGAGTTATCCAG	123	669	911	1191
AAAGCATCCTCAATCCCGAT	61	473	124	472
AAAGCATCTAGACATTCCAA	76	400	171	320
AAAGCATGTTTATCTGAACT	85	305	521	1125
AAAGCATTCCTCCCTAGTAA	111	222	244	84
AAAGCATTCGGTAAACATTG	76	56	12	11
AAAGCATTGAAACGATATGA	70	111	435	111
AAAGCATTGCGTACTAACCC	204	216	288	235
AAAGCATTTCATGTGCACCT	86	297	451	283
AAAGCCAAAACTGATGCTGG	150	1504	1249	917
AAAGCCAAAGAGGCTCAGTG	68	1024	1138	1062
AAAGCCAAATTATGTGTACA	44	857	343	937
AAAGCCAACAAGTTAGACCA	170	104	77	88
AAAGCCAATATAGTGATCGG	53	445	195	375
AAAGCCACCATTACCAGCAG	99	472	433	480
AAAGCCACTTCTACAAACAC	103	166	409	120
AAAGCCAGCGACGCTGATGT	99	1373	1345	1081
AAAGCCAGCTCCATCGACAC	317	1706	1969	2028
AAAGCCAGTCCTCTTAAAGT	93	57	337	418
AAAGCCATATGTATCCCTGA	170	201	259	137
AAAGCCCAAACAGCCAAGCA	163	2408	1818	1820
AAAGCCCAATGCCATTCAAG	121	894	766	845
AAAGCCCAGGAGTATGGGAG	42	419	464	291
AAAGCCCCCATACCTGAATG	94	576	621	989
AAAGCCCCTGAAATCAACAG	61	0	32	5
AAAGCCCGCTCACTAGACGA	150	574	850	533
AAAGCCCGGACCGACAAACA	186	1298	1568	1378
AAAGCCCGGTCATCAGCGTG	89	791	326	693
AAAGCCCGTAGCCATATGAG	72	288	453	808
AAAGCCCTGTCAATTGCACC	70	644	385	112
AAAGCCCTTCAGAAAAATGC	61	324	358	332
AAAGCCGAGAAGTTTCCACT	70	137	159	222
AAAGCCGCATGACCGAGACC	153	1005	1394	1055
AAAGCCGTCCTGTCCGACAT	134	982	1037	1150
AAAGCCTAACCACGTACACT	126	114	264	521
AAAGCCTAGAAAATCAACTG	248	1495	1603	1142
AAAGCCTATTACCTGGCATG	99	155	148	292
AAAGCCTCAATTTATACCAG	81	580	325	698
AAAGCCTCTACTTCATTACG	67	455	362	279
AAAGCCTGGCTACATAACAG	85	529	609	682
AAAGCCTGGGCTTGAGCCAG	89	521	537	249
AAAGCCTTCAGTGTTCACAT	37	315	322	343
AAAGCCTTCCAGCTTGCCAG	144	1317	1641	1401
AAAGCCTTGTGTTTCAAGCT	42	557	331	596
AAAGCCTTTACCGGTCGACA	115	962	990	481
AAAGCGACGTAGGCATACTT	157	1838	1996	1271
AAAGCGAGTTCAATCTCTTG	60	232	264	124
AAAGCGATTGAAGCAAGCCA	169	1531	1127	1049
AAAGCGCAAGAGCCAGTCAA	68	498	857	1115
AAAGCGCAAGAGGACCCGTA	62	577	802	484
AAAGCGCACGAACTCCACTC	61	158	300	642
AAAGCGCGCGTATTTAGCTC	52	198	79	63
AAAGCGCTTCTGTCAATATG	80	539	534	677
AAAGCGGAGTGGACGACTGG	228	1151	1148	1945
AAAGCGGCGACTTCTGTGTG	60	139	471	221
AAAGCGGGAATAGAAATAAG	138	1355	829	1242
AAAGCGGGAGGGAGTTAACG	74	657	627	961
AAAGCGGTCACCTTCCACAT	192	444	897	1083
AAAGCGTAATCAGAAGACTA	128	1597	721	850
AAAGCGTCCTCAATCACTGT	111	704	933	755
AAAGCGTGAAAAGAGAACAT	118	414	44	187
AAAGCGTGAATCCAACTGCT	160	905	1182	600
AAAGCGTGACCACAGATGAG	48	885	651	509
AAAGCGTGATCTTGCTGGGT	235	2790	2878	3493
AAAGCGTGTGACAAACTCAG	37	186	199	228
AAAGCGTTAAGATTGAGGAA	108	671	797	1112
AAAGCTACCATTCTTATATG	93	340	433	331
AAAGCTACTATATCGCCACA	222	1282	1368	1020
AAAGCTCCAATAATCAACAG	190	424	579	528
AAAGCTCCACATATAAATGG	70	0	61	5
AAAGCTCCTACACGAAAGAG	124	703	604	690
AAAGCTCTAATGAATCATTG	92	399	223	335
AAAGCTCTTCTTAAATACAA	99	125	129	274
AAAGCTGAAGGACACAGCAG	165	1175	1355	1453
AAAGCTGACAGTGACACTGA	108	1120	1569	775
AAAGCTGATACTCTCCACTG	105	1108	1120	1091
AAAGCTGGCAAAGAAAAAGA	46	168	39	62
AAAGCTGTCAAAGAACCTCT	112	511	418	560
AAAGCTGTGCACACAGTCAG	90	897	1606	735
AAAGCTGTTACATTCCCGCT	182	1737	1558	1846
AAAGCTGTTCATGTGAACCA	129	1251	1284	747
AAAGCTTAACCATGTTGCAG	59	560	578	759
AAAGCTTACCTGTTCTGTAG	151	99	61	67
AAAGCTTATCGGTTACGAGA	210	1182	958	746
AAAGCTTCCGAGCCTATCCA	176	1202	1787	1668
AAAGCTTCGGGTGATATTGG	98	443	1169	919
AAAGCTTCTGATCTGAGTCC	50	170	497	186
AAAGCTTGTACACCTTCCGT	109	1015	659	493
AAAGCTTTAATGCTAGCGAA	129	84	57	49
AAAGGAAACTAGTGTTTCAA	85	399	284	429
AAAGGAAATATTTATCCGGT	40	332	537	269
AAAGGAACTTGGAAAATCGT	182	578	1356	1092
AAAGGAAGCCAACAATTATG	135	1704	1137	1830
AAAGGAATGGAGTCTTCAGG	104	633	1309	734
AAAGGAATTAGCTAAAAACA	82	427	269	285
AAAGGAATTTGCTTGTTCCA	119	1589	1550	1403
AAAGGACAAAGCTGGTACCG	115	1164	1983	1278
AAAGGACAACTACTCAAAAG	172	192	94	38
AAAGGACAGAAAGGCAGTGT	184	630	727	609
AAAGGACCCTCAAAGGACGT	57	153	272	387
AAAGGACCTAGAAAAACAAG	109	249	264	371
AAAGGACCTCAGGATGACCC	104	871	696	640
AAAGGACGATAAACAGATCG	106	1121	424	485
AAAGGACGGCGATTACCTAA	47	0	0	0
AAAGGACTCTACATCAACCG	407	1875	1842	1625
AAAGGACTGAAGCTTAAACT	89	1011	469	460
AAAGGACTGGATTACTAACA	70	217	861	279
AAAGGACTTCGGCTACGGCG	48	229	76	31
AAAGGAGAACGTCTAACGAG	126	452	284	440
AAAGGAGCAGAGCAAAACCG	137	347	299	619
AAAGGAGTCAAGATAACTGA	50	103	363	419
AAAGGAGTCTCATTTACAAG	59	587	615	939
AAAGGATAAAGAATTAGTTG	101	403	688	700
AAAGGATCCTGACACTCGCG	230	1570	1667	1431
AAAGGATGATCACAATGTTC	122	644	741	232
AAAGGATGGAAAATACAGCC	102	9	104	36
AAAGGATGGCCTGATTAACG	195	1852	1729	2499
AAAGGATTCAGTGACCACAA	161	969	1283	699
AAAGGATTCTGTTGTAACTC	142	1502	991	1745
AAAGGATTGACAAGAACTGA	95	338	457	320
AAAGGATTGTGCTCTGACTG	194	1696	1778	1321
AAAGGATTTGACCAAACCTG	133	238	321	258
AAAGGCAAACCGCTTCCGAG	130	995	1212	1116
AAAGGCAATACGTACCACTG	228	1853	2160	1585
AAAGGCAATGTCAAGACACA	54	232	805	381
AAAGGCACCAATAGACACAT	35	342	210	166
AAAGGCACTGCTCAACGAGG	46	207	185	197
AAAGGCAGGCTAGTCACAGG	174	1282	1632	1924
AAAGGCAGGTATAGCAACTG	78	720	724	462
AAAGGCATAGAACATGGACG	67	388	518	645
AAAGGCCCAAGCTTTAGATG	139	874	1285	1834
AAAGGCCGGACTATTGCCAC	46	356	751	382
AAAGGCCTCCAAATAGACGT	163	1537	1757	3071
AAAGGCGAGTAAAGGCCAGT	64	642	337	252
AAAGGCGATTCTGACCGGGT	54	227	618	506
AAAGGCGTCATCAAATGTGC	92	191	307	510
AAAGGCTAATCAGTGCCACA	40	558	724	369
AAAGGCTATCTCTCTTAAGG	73	198	259	184
AAAGGCTCACAACAGGCCCG	35	255	484	294
AAAGGCTCACATATCAGTCA	222	960	516	1424
AAAGGCTCGTGATATTCCGT	68	1263	1070	787
AAAGGCTCTCAATTCTCATG	63	288	626	288
AAAGGCTGACTTAGGCCTAG	65	446	443	850
AAAGGCTGCTGATGACACCT	134	1135	1199	807
AAAGGCTGTTATTGAACAAG	89	646	770	1167
AAAGGCTTATACATGTCCCA	105	5	0	48
AAAGGCTTGATCGTGCTCAC	28	185	113	132
AAAGGCTTTCCGTAGGAGTG	159	1776	2118	1688
AAAGGCTTTGAGAAGGACGT	112	303	641	396
AAAGGGAAAAACTACCAGAA	53	238	406	74
AAAGGGAAAACAGGCCGAAG	39	0	0	0
AAAGGGATCTGAGTAGTCAT	118	1257	1173	1093
AAAGGGATGAGGACTCGACT	163	996	1507	1331
AAAGGGCAGTCCCCACTGCG	108	703	669	579
AAAGGGCATCTTACACGTCA	154	482	426	521
AAAGGGCCAGATACCAGACG	99	877	839	607
AAAGGGCCTATACCAATGGA	46	431	671	1154
AAAGGGCGAGAAGTCCAAGT	74	562	284	547
AAAGGGCTAGAGTTCTCCGA	248	2116	2385	1880
AAAGGGCTGTAAGGCACGTG	138	1192	1345	2155
AAAGGGGAAAAGTTTGGTCG	91	552	839	513
AAAGGGGAATTTCCCCACAA	43	760	1241	406
AAAGGGGTAGTATGGTACCA	80	965	1424	817
AAAGGGGTCGTAAACGCAGG	30	257	425	131
AAAGGGTATCTTACCCCCCA	57	207	273	123
AAAGGGTATGAAGCTCCATA	53	441	512	408
AAAGGGTCAATAGAAGGACA	84	1026	434	666
AAAGGGTCATGCATACAAAG	117	456	883	562
AAAGGGTGAACACCAGTGAA	100	1578	1676	958
AAAGGGTGAACAGATCGCTA	31	246	272	366
AAAGGGTTCTTCAACTGCGA	100	310	145	34
AAAGGTAAAAATTGTGACAG	63	679	703	902
AAAGGTAAATGAAGGCTGAG	178	1382	1945	1737
AAAGGTAAGCTCCAGCAATG	119	1102	855	1048
AAAGGTAGGGTTGTGCCACA	42	380	805	389
AAAGGTATGTCTTCCAACAA	53	389	1503	476
AAAGGTATGTTTGGGAATGA	42	427	335	333
AAAGGTCAACATTCTACCAC	71	238	222	267
AAAGGTCAGCCAATGGTGTG	53	733	1148	618
AAAGGTCAGTCCTCAGACGG	81	991	660	628
AAAGGTCCGATTGACATGGG	57	653	514	710
AAAGGTCTTCGGGTCCAACC	148	0	40	23
AAAGGTGATGGAATGATGGG	94	1208	1423	1411
AAAGGTGGACCACTCCCGGT	122	1683	1368	1462
AAAGGTGGCTAGTCTTACAC	48	363	401	282
AAAGGTGGGGATCTAACTTG	192	1934	1444	1378
AAAGGTTCTGAATCAAACGG	228	1550	886	959
AAAGGTTGGATTTCAAGGCG	81	578	657	1017
AAAGGTTTACACTCGCCATG	171	1524	1404	1193
AAAGGTTTCTCTCTAGTGTG	294	2698	3156	3836
AAAGTAAACAGGGTGCCTTG	67	860	591	512
AAAGTAAACGTACCAACAAG	84	115	183	158
AAAGTACAACTCTCAGTGAG	115	957	1336	1226
AAAGTACAATCGGAGATATG	52	557	502	1081
AAAGTACACTATCTCCCCGG	345	1822	2287	2611
AAAGTACAGCTGGAAAACCG	84	228	640	348
AAAGTACAGTGCTTTCACTG	131	1009	866	1584
AAAGTACATAACATTTATCC	115	337	177	182
AAAGTACCAATCCCTTGAAA	123	445	138	308
AAAGTACCTTTCGTGCCAGT	150	1731	1762	1386
AAAGTACTCGAAGAAGTCCG	120	824	439	517
AAAGTACTGAACAATAACTT	131	334	387	459
AAAGTACTGCATGAGGCCGA	100	17	150	21
AAAGTACTTCCCCCAGTGGG	59	266	702	836
AAAGTACTTTGGTCCCAGCG	58	510	997	691
AAAGTAGAGGCCTTCACACG	148	1466	1044	1113
AAAGTAGCCAAGATAACATG	58	503	834	594
AAAGTAGTACATATCGACTC	127	628	962	389
AAAGTAGTAGTGTCTTCTAG	52	80	791	398
AAAGTATATTCCATGTACAT	134	587	262	500
AAAGTATCAGACGAAAAGAG	269	1407	1388	1717
AAAGTATCGGGTATGGCCCG	96	1374	1603	965
AAAGTATCTTGACTATCACA	68	308	127	17
AAAGTATGGGCCTAATCCGA	105	811	436	1366
AAAGTATTGAACGTTCTCAT	183	727	724	467
AAAGTCAAAGCAGATACCAA	229	504	602	659
AAAGTCAAAGCTATAGCCTG	44	337	274	740
AAAGTCAACTTACCCAAAAG	36	227	100	85
AAAGTCAAGCCACAATCACT	102	465	620	515
AAAGTCACGGGCATAGATTG	43	652	638	582
AAAGTCACTAAGTAACACAA	78	114	245	400
AAAGTCAGTCTGGTTATGTG	317	2314	4184	2261
AAAGTCATACCTGAGTATTG	36	0	9	35
AAAGTCATATACCTTAGTAG	67	316	262	237
AAAGTCATCGACCGTCAGTG	60	750	429	854
AAAGTCCATATCCTTAAGGG	85	244	92	345
AAAGTCCATTTAGTAAGTGA	96	335	559	543
AAAGTCCGGAGCCGATCACA	170	762	657	343
AAAGTCCGTGGACATGTGGT	124	2204	3250	2864
AAAGTCCTTATCGACCACCA	143	492	454	658
AAAGTCGAAACCCACGATGA	47	0	0	0
AAAGTCGAAGGCCTGCGACT	37	133	437	114
AAAGTCGAATATCATGCTGG	213	2185	1481	1586
AAAGTCGACCCCAACAAGCG	84	674	706	532
AAAGTCGAGAGTCTCTCCGA	83	849	434	242
AAAGTCGAGATGACCACACG	177	1475	1704	1108
AAAGTCGATCTCATAGACGT	176	1138	1466	913
AAAGTCGCTAAGTAACACGA	122	470	340	301
AAAGTCGGGACTATCGATGA	72	515	793	309
AAAGTCGGGATCCTACACCT	117	1140	632	1062
AAAGTCGTATGCGATGACAA	131	930	1138	1139
AAAGTCTTTAAATCTCACTC	124	399	421	501
AAAGTCTTTACTCTAACTCC	38	165	70	133
AAAGTGAAATCATATATACG	102	1639	747	1572
AAAGTGAACCGAGGAAACGC	35	48	15	68
AAAGTGAACTGGGACGGAAG	60	298	502	552
AAAGTGAAGAAGTCTGACTG	214	2658	2175	2437
AAAGTGAATGGTCATGACCA	63	525	686	332
AAAGTGACACAGTATAAGAA	92	0	0	0
AAAGTGACACCGTCTGCTTG	84	1085	700	618
AAAGTGACACTGAGCAGATA	102	591	796	489
AAAGTGACAGCTCTTAGTCG	177	1613	1903	1491
AAAGTGACCCGGGCTTTAAG	140	968	1528	1898
AAAGTGACGCCCTTGGAGTG	43	0	64	15
AAAGTGAGATAAGACCTGAT	27	284	417	447
AAAGTGAGATCATTCAGACG	208	1400	1531	747
AAAGTGAGCAAATTACCGTG	219	2308	2155	2131
AAAGTGAGCCCATTCAACAA	51	562	230	464
AAAGTGAGGAACCTCACAAG	120	19	0	13
AAAGTGATGAGAATCAACCT	153	575	454	393
AAAGTGATGGAAAATCAAGA	61	79	192	165
AAAGTGATGGATGACATTTG	37	163	466	328
AAAGTGATGTCAGGATACAG	199	1770	1354	991
AAAGTGCCAGGATGTGATTG	187	299	522	674
AAAGTGCGAGTCAACACCCA	61	264	298	473
AAAGTGCTCAAATCATGAGG	107	498	1009	869
AAAGTGCTTAATGATGTGAG	74	780	565	698
AAAGTGCTTCCCGACAGACA	54	463	108	224
AAAGTGGAAGAAGTGTAGCT	48	533	761	582
AAAGTGGACTCCACATCAGT	98	368	539	477
AAAGTGGAGGGTTAAAAAGG	253	1822	3305	2859
AAAGTGGATGAGTTCCCACT	51	372	706	350
AAAGTGGCACCTACCTGACT	165	1205	1635	878
AAAGTGGCCTGTGACGAAAA	86	424	559	121
AAAGTGGCGAGGCTCATAGG	218	2342	2411	2036
AAAGTGGCTCTTTCACGGTG	98	751	606	1028
AAAGTGGGAAGTACGTCCTG	84	0	104	107
AAAGTGGGCATACGAACGGG	142	1099	780	1063
AAAGTGGTGCAAGATCTTAG	109	156	610	202
AAAGTGTAGACACGTCCGCA	40	116	156	188
AAAGTGTCCAGGGATAGGCG	134	1278	753	732
AAAGTGTCGGACCCCGCTTG	50	175	381	201
AAAGTTAACATCTTGGAGGC	111	1391	1146	1593
AAAGTTAAGCGTGAAATTTG	112	728	776	1279
AAAGTTAGAGCAGTTCAGAG	188	1636	2228	1321
AAAGTTCAGTAATAATCCCA	71	470	226	223
AAAGTTCCACCTAATCATGT	255	769	1000	602
AAAGTTCCATGTCTTCAAAG	130	260	744	233
AAAGTTCCCAGCGCTTGTTG	78	407	672	440
AAAGTTCCCCAACAAAATCC	113	187	184	352
AAAGTTCTATCTGTTGGGCG	77	765	1201	527
AAAGTTCTCTGGAGTCATGG	164	2119	1475	1676
AAAGTTCTGGATAACAGGAT	133	0	144	69
AAAGTTGACGACACCTCTCA	144	1069	1005	1359
AAAGTTGAGGTGACCCACTG	79	368	1112	1193
AAAGTTGCCAAAGTTAGCCA	298	604	544	1011
AAAGTTGGTGTCCGAACCAG	85	0	0	24
AAAGTTGTACTTATTCCAGT	58	132	62	76
AAAGTTTCAGCTGTGAGGTA	68	0	9	0
AAAGTTTCCACATGGTGACG	184	1247	1238	1661
AAAGTTTGAGCTTTACCTTG	89	550	1068	1124
AAAGTTTGATTATGTGAGGG	72	661	949	440
AAATAAAAGAAATCCGCCCA	216	2168	2024	1499
AAATAAAAGCCCTCAACCGG	76	51	6	14
AAATAAAAGGTCTTGATCTG	81	650	917	933
AAATAAAATTGCTCACTGAA	154	266	668	415
AAATAAACACATCACCCACG	63	255	254	187
AAATAAAGAAGCTTGCTTAG	60	36	117	0
AAATAAAGAGCTCTCAGGCA	96	772	353	204
AAATAAAGCCCGTCAATCAG	62	439	467	789
AAATAAAGCTACAAAAGAGA	207	594	710	822
AAATAAATGGTTAAGTTATG	113	1536	1458	635
AAATAACAGACCTCAAAGTG	73	756	756	367
AAATAAGAAGATCTGATGAA	98	346	979	565
AAATAAGCAACCCTTCTGTG	79	58	87	62
AAATAAGGAAGTCATCACCC	139	965	732	845
AAATAAGGAGGGATAACACC	194	1242	906	2019
AAATAAGGGGCTCTACAGAG	144	1090	1087	852
AAATAATAGTATAAATGTGG	83	159	44	139
AAATAATATGCATCTCTCGA	250	1987	1263	1796
AAATAATCATTAGTATCTCG	119	96	246	77
AAATAATCCATAAACTGCTG	185	361	1312	446
AAATAATCCGTCATTCCTAG	110	305	188	663
AAATAATGCACAGAACGCGA	83	107	84	48
AAATAATGGCATCAGAAGAG	51	382	639	361
AAATAATGGGAGCCCCCCAG	102	996	449	1047
AAATAATTAAGTATGCACAT	120	54	42	21
AAATAATTTGGACAATACTG	38	71	262	163
AAATACAAAAACCTGGAACG	68	561	1048	665
AAATACAAACCCTACCTGGT	138	991	681	686
AAATACAAGCAGAACACTCA	230	950	702	864
AAATACAAGCCGAAGATGTG	120	2031	3030	1607
AAATACAAGCTATAGCGATA	101	1266	833	834
AAATACACATCTGAAGTACA	180	780	1069	983
AAATACACCACATAATAGAG	51	191	32	125
AAATACACCACATGTGTGAA	66	894	1352	359
AAATACACCTCCGATTACTG	128	442	428	101
AAATACACTAAGAAGTCTCG	142	676	466	481
AAATACAGCTTCGAAATAGG	63	157	406	76
AAATACAGTGGAGTTCCTGT	153	1246	1272	1442
AAATACAGTTAGATAGACAT	55	400	62	285
AAATACAGTTCGTAACTCTG	97	468	463	339
AAATACATACCTCAGCAAGG	86	971	658	558
AAATACATGTTGGGGCATGG	94	1635	1453	1231
AAATACCAAGGAGTACAGAG	169	752	1238	842
AAATACCAGAGAGTGCTGAT	79	692	668	648
AAATACCAGCTCACTGACAT	60	149	207	304
AAATACCATACCTTGCAAGG	152	613	825	338
AAATACCTTCAATGCTCTGG	89	239	163	375
AAATACGATCTTGAGCAACA	82	384	307	178
AAATACGCCAAGTCATCTGT	123	134	146	77
AAATACGCTCTTACCTAACG	51	208	363	364
AAATACGCTTGACGCCGCCG	48	212	421	895
AAATACTAAATCTAAATCGA	128	0	0	4
AAATACTACTTACGGTCACT	70	1240	1331	633
AAATACTCCTGTAATATGGT	104	1532	1496	1166
AAATACTGCGTATATTCAAG	35	333	174	151
AAATACTGGGACATATCCAG	143	675	1046	692
AAATACTTACTGGTATCGAG	99	445	875	305
AAATACTTCATACATTACAG	197	73	473	135
AAATACTTGAAGGACGAAAG	52	48	10	60
AAATAGAATCGGCTGCCACT	159	2842	2405	2777
AAATAGAGCGCCTCACCATG	75	264	303	246
AAATAGAGGCAAGCCCAATT	78	1389	1627	837
AAATAGATATGGCGACCGAG	91	119	15	126
AAATAGATTTGTTCTCCGAG	40	563	302	245
AAATAGCCAGGTATTCAGTG	62	760	634	339
AAATAGCTACGGTGAACCCG	145	193	275	244
AAATAGCTGTAATATCCAGG	180	11	100	124
AAATAGCTTCAATACTAGAG	176	411	437	1104
AAATAGGAAACTCTGGAGCT	34	324	421	159
AAATAGGACTAATTCCAACC	78	702	451	395
AAATAGGAGCAATAAACCAG	86	926	612	403
AAATAGTGTACCATGTGCGG	146	638	437	834
AAATAGTTAAAGAAGGCAGG	230	1847	2262	1913
AAATAGTTGCAACAAAAGAG	38	32	134	82
AAATATAAAAGTACACTGAG	119	409	292	338
AAATATAATAAGGCTGAGTG	181	1805	1651	1445
AAATATACAGGATGTCCCTG	88	434	526	642
AAATATACTAACAACCTGGG	75	94	217	152
AAATATAGCAAAGCTTGGAA	33	4	60	46
AAATATATTTGATTACTGCA	257	681	525	492
AAATATCCAACTAAGGACCA	48	465	226	247
AAATATCTGAAAACACCACC	286	923	944	563
AAATATCTGAATGTCCTACG	100	842	499	498
AAATATCTGACAAACAAGAG	110	343	302	470
AAATATCTGACAATATACAT	32	35	122	66
AAATATGACTCAAGTGTGAG	42	843	293	490
AAATATGCAAATTCGTACAA	107	350	527	476
AAATATGCTAGAGTGCCTTG	101	1318	1727	1092
AAATATGCTGCATAGACTAC	72	130	700	193
AAATATGGACGAATAGTGGA	195	114	16	16
AAATATGTACAAATGATGGG	78	40	4	150
AAATATTACCATCCCGAAAG	54	115	148	195
AAATATTATTGCAGAGTCAG	161	1481	1537	1019
AAATATTCTCATCCTTAGTG	182	332	595	1017
AAATATTCTTCCCGTTACTT	144	679	317	326
AAATATTGAACTGAACCAGC	259	933	1221	919
AAATATTGACCCGATAACCA	300	1023	851	811
AAATATTGCTGATCGCCATG	45	353	534	295
AAATCAAAAGCTACTTGGTG	184	1360	1694	1272
AAATCAAAATGACCATGAGG	128	140	460	121
AAATCAAACATCAAATATGG	119	137	125	431
AAATCAAACCCAGAGATCCG	22	57	184	187
AAATCAACTTGCCCGAGTCG	107	1480	2450	1224
AAATCAAGCAATGTACCAAG	64	257	228	159
AAATCACAAACTAGATGCAA	98	277	248	263
AAATCACAACGACATCTAGG	365	1106	698	1851
AAATCACAGAAACCTGAATG	46	274	77	218
AAATCACATTCTCCAATAAG	67	282	210	75
AAATCACCAATGCCTCCTTG	119	1051	746	459
AAATCACCCTGCTTGAGCAA	78	338	343	410
AAATCACTAACTCACCTGGG	211	1470	1419	974
AAATCAGAGAAACCTGAACG	62	528	635	503
AAATCAGGAGAGCTAGTGGA	111	970	1019	845
AAATCAGTGATGCTGGCAAG	77	1380	1154	872
AAATCAGTGTTTGCTTTACA	95	650	489	401
AAATCATGACCTATGTAACA	218	788	885	767
AAATCATGATACCTTCCGAG	102	490	219	490
AAATCATGGAAATGTTACTG	84	741	255	493
AAATCATTAGTGAAGAGCAC	74	127	131	304
AAATCATTATCTTAGCCACC	230	198	108	299
AAATCATTCTCGAGGCACTG	75	162	173	317
AAATCATTTCCAGACACGCC	41	85	323	439
AAATCCAATGCATGTAGCTG	212	2408	2009	2767
AAATCCACGCTCGCACATGG	66	464	226	430
AAATCCAGTACTCTGACTTG	48	0	42	17
AAATCCATACAGATAAGGAC	86	149	240	251
AAATCCCACTGTATTCACAA	166	484	592	308
AAATCCCAGTACCTGCAACT	118	249	344	394
AAATCCGACAAGTTCCAGAG	265	2584	3599	2160
AAATCCGCCAGTATTTGCGG	132	96	65	34
AAATCCGGCCAGGTCGACTG	173	1130	1100	1167
AAATCCTACAAATATGAATG	41	298	539	386
AAATCCTACCTGAGTGAGCG	55	194	493	387
AAATCCTAGCACATTACCAC	242	763	966	705
AAATCCTCCAAAGAACCGAG	40	213	90	316
AAATCCTCTCTCGCAACAAG	141	170	127	149
AAATCCTGATAGTGGCATCG	60	12	0	18
AAATCCTGTCAAAAAATGGA	55	226	303	187
AAATCCTTACAAAACCCTAG	34	251	317	114
AAATCCTTATGAAACAGACG	138	532	416	253
AAATCCTTGTAGCAGATACG	70	1040	1016	623
AAATCGAACAGACAGCATCT	127	596	261	638
AAATCGAAGCAGAAATCTAA	63	193	182	152
AAATCGACCAAGACCCACCT	117	1221	1144	1902
AAATCGAGGAGTTCTAGCTG	263	2635	1964	2042
AAATCGCTGACCAGAGACCG	173	1869	1700	1136
AAATCGGATCCTTCTCTCGG	125	1667	1920	1108
AAATCGGGCACGGGTAATGG	193	67	25	50
AAATCGGGGGGCAACGACTG	117	2028	1351	882
AAATCGGTCGCTTGCCAAGG	94	487	557	490
AAATCGGTGAATTATAGATG	26	343	206	515
AAATCGTGATAGAATTCCAG	75	253	225	291
AAATCGTTCAGATCATCATG	91	510	276	641
AAATCTAAACTCTTATTCCT	158	559	300	415
AAATCTAAAGCAGATAATGT	161	166	183	215
AAATCTAAGAATGAGGACCG	74	1149	625	455
AAATCTAATTCAATTAGTGT	95	270	283	624
AAATCTACAACATGGGACGG	209	457	292	210
AAATCTAGAAAACTCACTTG	106	614	331	282
AAATCTAGAACTTACCCCAA	73	89	408	618
AAATCTCAGAAATCTGAACA	77	290	403	304
AAATCTCAGATGACAGAACC	143	624	632	1173
AAATCTCCAGACGTTCTAGA	128	133	213	46
AAATCTCCGAAACCAGTCTG	51	850	935	761
AAATCTCTAAGACCAACCTG	64	603	209	898
AAATCTCTTAGCTAAAAGTG	146	832	911	842
AAATCTCTTGCGATGCACTG	158	155	85	0
AAATCTGAACGTCTGAGAGT	227	1749	1557	1098
AAATCTGAGAGCAGAGAATG	152	1538	1349	1445
AAATCTGCAGACATACACAA	61	257	62	160
AAATCTTAAACCTGACATGG	42	242	99	24
AAATCTTACTGTTTACACTC	197	564	625	750
AAATCTTAGAGTTTCCCGCA	90	784	816	552
AAATCTTCGATACGCCACAA	54	470	342	234
AAATCTTGCAAAATCGGCAG	151	814	720	1017
AAATCTTGGAGGAGTCACCC	63	10	54	41
AAATCTTGTGAACCTCATCG	64	393	943	648
AAATGAAACCAAGTTCTACG	123	173	217	171
AAATGAAAGAGTACACGTCA	249	959	696	607
AAATGAACATGGTACCACAC	63	439	500	47
AAATGAACCTCGGTAACACG	73	421	597	314
AAATGAACGAATTGGCATGG	105	639	677	806
AAATGAAGGAGCAACTCCGA	25	340	75	115
AAATGAAGTGCTAAAGACAA	76	284	333	503
AAATGAATAGAGAAAGGGTG	118	967	536	775
AAATGACATAGTATTCATAG	50	20	0	7
AAATGACCCTGGAAGCAATG	41	365	219	359
AAATGACCGGGGATCTAAGG	58	229	396	88
AAATGAGACTTACGGAAAAT	41	423	268	986
AAATGAGAGAAATCATTGGC	146	1245	1407	1043
AAATGAGCTGAGACTTCCTA	39	99	128	399
AAATGAGGAGGATCACACCA	82	669	649	919
AAATGAGGTAAGGACCACCA	78	696	1121	407
AAATGAGTACCTACCTGTCG	192	1719	2356	2012
AAATGAGTGACGGTTCCCGG	60	382	341	73
AAATGAGTTGATAATGACGG	173	1537	1563	1336
AAATGATACCCTATTGTGGG	91	1099	1151	682
AAATGATACTAAATCCAGAG	91	436	722	311
AAATGATACTGGATAGTCAG	208	2095	1744	1439
AAATGATAGTATATATGCAG	167	557	353	224
AAATGATATCAACCGTTGTG	66	291	624	591
AAATGATCCTAGCTTGACAT	155	261	478	193
AAATGATGAAGTACAAACCA	90	98	288	184
AAATGATGATCAGCTCCTGT	103	466	837	314
AAATGATGGATTAATCACAA	78	244	89	234
AAATGATTCCGGTATCAACG	151	358	1013	240
AAATGATTCTACTCGGACAG	204	1210	1851	1765
AAATGATTTCCAAATGTCGA	85	467	495	239
AAATGCAAACCAAATGTCCA	218	1213	1146	772
AAATGCAAGATAGTTGTGGT	200	2374	2150	1809
AAATGCAATACATGATATCC	62	61	179	62
AAATGCACAGATCGCTGATC	179	1842	1921	1131
AAATGCAGAAGAAGATGTGT	261	1264	1655	2529
AAATGCAGACTCTCCCATCA	254	952	1364	1475
AAATGCAGTCTAAGGGATGA	214	2538	3409	1792
AAATGCATCTCACCCCCAGA	424	2168	2643	2443
AAATGCCAAACTTCGACTGA	78	522	716	965
AAATGCCAAGCACTTAGCTG	69	514	488	562
AAATGCCAGAAGAACTCACC	242	890	739	949
AAATGCCAGGAGCACCACAC	79	893	549	555
AAATGCCGGAATTCAAAACC	41	459	246	60
AAATGCCTTCCCAATTACCG	116	288	643	720
AAATGCGAAGAAGCACCATG	184	1724	1523	1626
AAATGCGAAGTCATATGGGT	94	1369	958	1374
AAATGCGCCCCGAGACACCG	100	49	382	21
AAATGCGCGCAACTCAGAAG	201	407	832	472
AAATGCTCAAAGAAGAGACT	59	74	123	54
AAATGCTCAGGCACAACAAG	80	211	216	146
AAATGCTCCACAAAAATCCA	71	94	285	32
AAATGCTGATAAATCTTCCA	81	318	623	143
AAATGCTGGAAATTGCCCTG	65	3	16	0
AAATGCTTATGTTTACGAAG	64	142	52	488
AAATGCTTCAATAAAGTAAC	53	221	233	921
AAATGCTTCCAAATGTCACG	84	1001	563	1280
AAATGGAAAAACGATAAACA	62	221	305	128
AAATGGAACACCAATTCCAG	65	223	431	171
AAATGGAACAGCAGTGGTCA	47	599	716	265
AAATGGAATCAAAGGCTCCG	40	157	324	186
AAATGGACGGAATGTTTGTG	73	709	868	305
AAATGGAGACTTAATTGCAG	100	481	513	252
AAATGGAGAGACTCTTCTTG	64	928	744	683
AAATGGATAGACTTCGTCAG	167	187	103	189
AAATGGATCTATATTGGTGA	84	599	629	1336
AAATGGATCTATGTTCACAA	211	601	708	1119
AAATGGCACTGATGAAACAT	48	148	390	159
AAATGGCATCAAAGCTAGGG	105	791	433	556
AAATGGCCTACACTGACACA	309	2350	1489	1563
AAATGGCTAAAGAGCTACAA	159	178	409	234
AAATGGCTATTCCTACAAAG	124	354	321	567
AAATGGCTTTGAACTACCAA	91	244	654	538
AAATGGGAATTGGGTATCCA	79	670	982	867
AAATGGGATAACATTGCCGG	140	82	122	50
AAATGGGTAACTGGCCACGA	69	682	473	737
AAATGGGTACCAATCAAACC	149	433	999	603
AAATGGTACCGAGAGAGCCA	118	1172	623	1057
AAATGGTATCAAAGTAACAG	41	6	27	3
AAATGGTATCCAGTGTGCCG	247	2096	3165	1955
AAATGGTCTGGTGCTATCAG	76	1926	1039	995
AAATGGTCTTCGTGAATAGG	112	876	769	834
AAATGGTTCAAATTTCAAAG	26	225	38	95
AAATGTAATGGACAAGAATG	90	886	1056	634
AAATGTACAAGGACCGACAA	103	525	1097	1080
AAATGTACAGGCTCAAAACG	52	303	289	352
AAATGTACGAGCACTTCAAG	120	991	804	515
AAATGTAGGAGACCCCAATG	54	601	461	620
AAATGTAGGTTTGGATAACC	113	826	1232	575
AAATGTATGACTATCAAGGC	58	47	286	131
AAATGTATGAGCTTTCCCTG	147	1479	1989	1854
AAATGTATGTGACTGTACAC	61	222	543	241
AAATGTCACTTGTTCACGTG	91	1060	799	608
AAATGTCATCCAGCCAAATG	76	508	862	633
AAATGTCTACAAAGGAGAGG	75	197	197	505
AAATGTCTACTGTGTTCACG	60	523	928	709
AAATGTCTCCCAATGAGTGA	155	102	195	9
AAATGTCTTCAGATAACCAG	133	437	655	703
AAATGTCTTCCCAAACACCA	223	883	489	410
AAATGTCTTGATGATGCCGT	267	1859	2197	1372
AAATGTGAAACATGGTACAA	118	598	767	644
AAATGTGAAGCAATTTGGGA	24	30	18	42
AAATGTGACTATTCAACTCT	200	1129	1261	1331
AAATGTGTGAAACCTAATGT	41	25	49	20
AAATGTGTGTCGAGTATGCA	190	1743	1754	1860
AAATGTTAAAGATGCTATCG	76	444	808	470
AAATGTTAACGCAAAAACCA	127	400	636	181
AAATGTTACTCTGTATGTGT	78	898	562	349
AAATGTTACTGACCTTTCAG	64	218	81	44
AAATGTTCAAAGCCTGCTTG	148	2592	2351	1363
AAATGTTGGACCGCTTAACG	98	81	13	83
AAATGTTTAGATCTCAAACA	86	236	302	245
AAATTAAAAGAGGCACCAGA	143	449	264	568
AAATTACAATGAAGGACCCA	195	1082	1236	671
AAATTACCAAATACCTGCGG	165	674	624	527
AAATTACGAAGTTAGGCCAG	61	81	30	37
AAATTAGAACTATCAGTCCA	141	553	1931	1181
AAATTATATGAAAGGCATCA	92	8	44	0
AAATTATCAGCCAAAAGCGA	37	263	146	116
AAATTATCTGACAAAGACCA	100	244	121	119
AAATTATGACATTAAAAAGC	33	139	172	38
AAATTATGAGGAGTTATCAG	84	683	231	543
AAATTATGGCGAGTTCAGTG	72	827	590	1076
AAATTATTCTCATCACAATG	64	208	139	144
AAATTATTCTCATCACGATA	140	633	763	572
AAATTATTTAAAGCAGCCTG	213	1462	1693	1382
AAATTCAAATCAACTGGAGA	165	800	498	798
AAATTCACCACGTCACACTG	147	432	337	1112
AAATTCACTTACCTAAAACC	259	7	202	0
AAATTCAGCAAGATTAACAC	159	359	155	349
AAATTCAGGGATGGTCATCG	85	1273	1123	1377
AAATTCAGTCCCGATTTGTG	113	786	1200	567
AAATTCATAAAGCATTTCAC	94	414	196	105
AAATTCATAACAGACAATCC	148	340	732	438
AAATTCATATGTCCCTCGTG	125	210	121	116
AAATTCATGTCCAATTTGCA	96	384	333	413
AAATTCCGAAGACTACATGA	154	252	780	549
AAATTCCTCAAGAAATATTG	26	109	36	117
AAATTCGAGATTTGGAGACA	105	479	638	917
AAATTCGAGGAATGATACCG	188	227	130	86
AAATTCGGCAGCGACCACAC	36	181	19	115
AAATTCGGTCTTCATAGATT	71	980	825	668
AAATTCTAGTGTGAAACTGA	125	422	845	896
AAATTCTGAATCAAGCATTC	46	12	99	146
AAATTCTGTACCTTTCGAGA	66	64	39	39
AAATTGAAATTGGAAAATGG	122	628	438	735
AAATTGAAGTTGGTGGTGGT	133	450	497	284
AAATTGACCCCGCCATCCAG	145	853	645	464
AAATTGACCTATCCGCGAAG	64	273	120	317
AAATTGACCTGCCCGTGAAG	173	212	192	307
AAATTGATGATCTTATGGAT	178	694	1622	1198
AAATTGCAAAAGACTTAACC	121	534	738	222
AAATTGCAGAGCATTATCTG	52	506	199	287
AAATTGCCATAGAGGCGTGG	80	346	457	598
AAATTGCCCTTTGAGGCTAG	50	232	216	150
AAATTGCGTCCCCTCAGCGG	150	2008	2447	2201
AAATTGCTAGAGCTTACACC	124	816	457	579
AAATTGCTCTCTAACATGGG	76	817	714	847
AAATTGCTTCCTTATCATGG	80	508	311	970
AAATTGGAAGAAATCTTGCG	154	44	0	46
AAATTGGAGAATAACATGCG	216	2412	2127	2811
AAATTGGAGCTAAGAAACTG	52	226	512	117
AAATTGGATGCACAAAACAT	45	283	88	38
AAATTGGCGGTAAACCAGAT	49	429	459	140
AAATTGGCTTTCGTTCGTGC	239	2195	2144	2058
AAATTGGTGAAACACTACAC	51	295	175	119
AAATTGTAAAGTGACCTACC	71	536	780	456
AAATTGTAGATCATGGCAAT	143	1845	1759	1279
AAATTGTATGTGAAGTCGAA	149	921	1122	1134
AAATTGTATTTAGAGATCTG	266	168	123	65
AAATTGTTCCTCGAGATCTG	184	2127	2127	1776
AAATTGTTGACCTAAGAGAA	196	1673	1439	1540
AAATTTAACAGTGCCATCCG	217	788	1258	1127
AAATTTAGAATCGATAACAG	118	339	477	394
AAATTTATGATAGTTATGCG	163	348	545	363
AAATTTATTCAAGGCAGTGA	123	277	752	1141
AAATTTCACTTACTTTGGAC	70	385	222	414
AAATTTCTTATACTGAACAT	185	630	921	562
AAATTTGACCTACCGAGGGT	102	923	600	671
AAATTTGATGCCATCTACCG	53	493	317	273
AAATTTGATTCATCGTAGAG	77	976	1526	591
AAATTTGCGGAGAAATTCAG	63	82	383	46
AAATTTGTTTGGCAGCCCCG	236	2758	2983	3128
AACAAAAACCTTATCAACAT	129	638	743	259
AACAAAAATCAACAAAAGAG	64	294	150	99
AACAAAACAAACAAGTGCTG	73	258	356	147
AACAAAACCAGAGTCATCTG	119	9	1	7
AACAAAACTATTGTGAGTCG	72	79	3	81
AACAAAAGAACTGAACCCAT	117	194	164	638
AACAAAAGTGGGGATCTCCG	127	564	509	630
AACAAACAAGAGGACTGTGT	45	220	223	115
AACAAACCGGACTCCCATGG	59	664	521	610
AACAAACTAACGTACTCACA	153	389	379	365
AACAAAGAAACATGTCAGCA	135	28	6	88
AACAAAGAAGACCACACACT	385	23	1	3
AACAAAGAATCTCCTTGACA	132	319	256	288
AACAAAGATGGACAAGCCTT	62	1049	1146	1046
AACAAAGCCCAACATACCAG	143	735	426	406
AACAAATTCTGAAACGTGTG	131	1455	2682	1655
AACAACAATGAGCAGAGTTG	70	1046	741	798
AACAACACAAGCAAGTGTGG	140	1092	972	1253
AACAACAGAAGAGGCCTGCA	80	785	1460	1060
AACAACAGCACCATCCACCG	186	1795	1688	1061
AACAACCAGATCAACAACGC	156	323	287	70
AACAACCAGATTACTCAGAG	137	383	369	117
AACAACCGTAGCCCAAACGC	32	270	33	51
AACAACCTACTGGACGACAA	94	260	491	134
AACAACCTTCGAGATATGAC	78	255	176	766
AACAACGAATGCCGGGACGT	95	223	252	225
AACAACGACATTGCACCCCG	77	734	559	894
AACAACTACCTGACTGACGA	72	207	222	187
AACAACTATCGTTACCACAG	89	234	484	186
AACAACTGTGTGATACACTC	68	12	63	112
AACAACTTATTGAATTGACC	66	175	225	315
AACAACTTCAGTCTGACTCA	164	221	308	518
AACAACTTCATCAACTAACT	138	426	590	571
AACAAGAAAAAAGAAGCCGG	105	419	798	334
AACAAGAAAGAGGAGCGCGG	66	514	314	835
AACAAGAAATCCAAACAGAT	160	760	328	757
AACAAGAAGGAGATTCAGAA	247	1196	1198	1295
AACAAGAATTGGAAGACATG	96	664	1432	875
AACAAGACCCCAGATTACCG	208	599	1134	943
AACAAGAGCAATTTCAGTCG	49	383	387	140
AACAAGCCATCCGCATGCAA	114	192	473	187
AACAAGCCTGACAGCCACGG	51	362	676	510
AACAAGCTAGAACTGCAGTT	81	68	175	169
AACAAGCTTAGAGATTACCG	89	407	406	741
AACAAGGAAAGCGAGTCCTG	133	837	1143	749
AACAAGGATGAGCCTCCGCG	34	187	438	1102
AACAAGGCATCAGTAAAAGT	36	131	75	50
AACAAGTCAGTCTCTCTCAA	87	973	780	746
AACAAGTCAGTGATTCTCGA	76	54	6	6
AACAAGTCTCATCGCCACCA	199	788	1390	792
AACAAGTCTGCTATTTGATG	304	1343	1769	1042
AACAAGTGATCCTAATGCTG	110	1014	709	713
AACAATACAGGCACCCAGGT	80	691	787	1132
AACAATATGTCCAGAAACCG	56	319	228	414
AACAATCCATACCACAAGTG	187	877	1039	1082
AACAATCTCTGCGAAGCACA	178	697	547	507
AACAATGCAGAATTTCCAGA	69	49	243	202
AACAATGCCGAAACTCGAAG	168	885	907	1001
AACAATGGCAAGTTCTACGT	100	350	474	604
AACAATGGCATCTTAAATGG	80	426	279	236
AACAATTATGAGCCCCGCAG	76	462	495	132
AACAATTTCTGATAATTGTG	41	226	478	450
AACAATTTGAGGGATTTCTG	97	704	267	1079
AACAATTTGCAGCGACACTG	115	664	806	249
AACACAACAGTGTTAAACCG	140	995	673	891
AACACAAGCTCATATGTACC	98	590	419	719
AACACACAGATGTCTCACAG	62	253	160	293
AACACACATATACACTAAGG	155	319	280	472
AACACACCATCAGACACTGG	279	1075	1422	995
AACACACCTGGCAGTCGTAG	152	682	970	1239
AACACACGGAAGGTACGCAG	61	101	170	130
AACACACGTATATAAATGTG	60	498	553	213
AACACAGCAGAGCAGAGTGA	155	641	754	1033
AACACAGTGGATGTCGAGAA	37	222	274	212
AACACAGTGTATCCTGCCCA	83	792	1095	779
AACACATCCAGTTAAAACTG	169	652	1114	714
AACACATCCATGAATGACAA	160	179	395	356
AACACATTGAAGTAGAAGTA	147	711	636	351
AACACCAAACAATCTCTTCG	143	549	858	513
AACACCAAAGACTGCACGCG	47	562	713	219
AACACCAAGACTTCCCCAAG	200	1548	1965	1259
AACACCACCAGGTACATGCA	327	3232	3271	3162
AACACCACCGTACCTTCCCG	113	135	157	132
AACACCAGCAGCCTCACCCA	125	593	621	302
AACACCAGGCATAAGTCACC	326	1581	1897	1732
AACACCAGTGTCTCGTGAGG	132	1059	1048	981
AACACCATGTCAAAAATCCG	73	242	72	120
AACACCCAAAAAGTTTACAG	99	152	275	111
AACACCCAATAAACTCGGAG	59	163	132	103
AACACCCCGATCCCCCAAGG	151	1398	1647	1472
AACACCGAATGCATTGGTGG	119	879	906	1281
AACACCGATTCAGCTACCTA	388	1724	3032	2679
AACACCGTAGTCAGGGCACG	129	1568	1897	1270
AACACCGTGTGCCTCATGAG	41	418	480	233
AACACCTAAAGAAAGAGAAG	69	302	537	68
AACACCTGCTCGCCAACTGG	41	310	407	393
AACACCTGTCTTGAACGAAG	41	317	182	132
AACACCTTATGGTATGACAA	115	1160	821	644
AACACCTTGCGTACTCAGTG	108	979	799	502
AACACGACCAGGAGCTACAA	47	295	535	63
AACACGAGCAGAATTTCAGG	132	598	508	768
AACACGATCAGCTCTTAGAC	95	418	264	226
AACACGATCAGGTCAATTCG	85	30	0	4
AACACGATGTGCAAGATCAG	119	946	1207	1472
AACACGCACCAGGATGAAGG	104	362	524	294
AACACGCCCAAGTATCATGA	86	370	195	157
AACACGCTCATCACAATGAG	60	421	502	647
AACACGCTGCAAGAGCCCAA	39	280	317	166
AACACGGACAGGCACAACCA	124	1356	1515	1476
AACACGGGGTTAATGTCACT	38	151	402	384
AACACGGTAGGTGAACTGGT	162	2747	3164	2798
AACACGGTCTCGGACCCAGG	35	184	199	693
AACACGGTGTGCCGTCCGTG	136	1793	1672	1873
AACACTAATGGGCATGAACT	58	379	94	179
AACACTAGGGGTCTTCCTCG	61	220	162	470
AACACTATTCAACCAAGTGA	151	423	650	347
AACACTCAGAAAAACAGTTG	83	444	106	118
AACACTCAGTGCATACAAAG	161	476	516	559
AACACTCCAAAGAAATGACC	63	32	209	168
AACACTCCACCATATAGACC	82	511	671	177
AACACTCCAGAGATCCACGG	63	321	70	112
AACACTCTGAATGTTGACCG	138	1577	920	1229
AACACTGACAGTAACAATCC	50	369	353	115
AACACTGCAGGGGTTTGTTG	121	1125	612	517
AACACTGCAGTACCTGAACG	156	1303	797	1326
AACACTGCTATGTGTTTGAC	65	398	686	475
AACACTGCTCCCAAATAACG	127	663	877	559
AACACTGCTGCGATTTGTTG	109	983	1194	1245
AACACTGGACCACTCGAAGA	123	526	1076	407
AACACTGGAGCTGACTCCCT	124	912	1508	729
AACACTGTACCTTTCGACTG	201	1836	2383	1889
AACACTGTTATGCCATGCAG	120	325	548	276
AACACTTACCATCTCATCCA	118	123	391	121
AACACTTAGGAGCACCATCG	76	584	709	414
AACACTTCACCACTGATCGT	78	222	314	398
AACACTTGGGACGAAGACTG	89	293	391	921
AACAGAAAGGGATTCTCTGA	40	253	372	189
AACAGAACAGTCCACAACCA	184	1119	786	245
AACAGAACATCGGCACATAG	280	953	1073	1177
AACAGAACCACTCTCTACTC	168	574	586	670
AACAGAATAGTCAATGGACA	235	289	289	533
AACAGAATCATTACCCAAGG	108	597	341	793
AACAGAATCCATGCTAACGT	183	330	1026	703
AACAGACAGCCCCCAACACA	388	2125	1788	2391
AACAGACCAGAAGATTACCA	88	561	456	756
AACAGACCTCCCTATTAAGG	163	884	691	932
AACAGACGTTGCCTTACATG	217	49	34	69
AACAGACTATCCAACTGTTG	131	819	458	557
AACAGACTGTACTTCCTCAG	113	208	434	114
AACAGAGAGAAAGCTTACAC	265	1408	1291	1349
AACAGAGCAGGGGACAACTG	52	346	255	623
AACAGAGGCACAGCTTCAAG	112	640	804	729
AACAGAGTATTTGAGCACCA	62	65	113	0
AACAGAGTTCTAGAAACATG	46	252	337	135
AACAGATATCTCTATGCTCG	122	1871	1491	1166
AACAGATCCTCCACAATCAG	111	504	342	482
AACAGATGTCAGGTTATAAG	121	138	532	426
AACAGATGTCCAAGAATGAG	184	1828	2075	2093
AACAGATTACCTAAAACCTC	47	37	79	252
AACAGATTTAGAGATCGCCA	86	201	300	237
AACAGCAAACCCCCCAACAT	112	323	582	374
AACAGCAAAGATCTGGAGCA	102	272	362	567
AACAGCAAGGACTTTCCATG	37	282	129	242
AACAGCAATCACAAGGCGGG	136	922	1052	715
AACAGCAATGGCGAACTCCG	72	166	537	328
AACAGCACGACCCACCGCGG	77	125	369	448
AACAGCACTTAGATTCCCAT	242	893	602	539
AACAGCAGAACTCCTAAACA	141	348	279	378
AACAGCATGAGAACTTGACA	92	135	283	224
AACAGCATTATCGATAAGGT	164	142	60	447
AACAGCCAAATACCGATCAA	119	1080	1533	1278
AACAGCCAGACATTACCAGT	111	1076	342	686
AACAGCCATAGTCCTACTCT	152	705	1123	1163
AACAGCCCAGCGGCGCCAGT	31	240	191	290
AACAGCCCTATAGTTAGCTG	58	57	288	9
AACAGCGAAGTCTTGAAGAG	25	69	35	184
AACAGCGCTCATCTTGTACT	67	325	442	310
AACAGCTACGCATAGAAGCC	118	623	790	706
AACAGCTACTTGTTGGTAGG	112	1005	1437	927
AACAGCTCACGTAATTGCGA	63	252	439	47
AACAGCTCATATCAGCGATG	257	975	760	1018
AACAGCTCCAAGTCGAACGG	130	1047	1312	1300
AACAGCTCGCAAACTACGAG	111	627	532	631
AACAGCTGGAACAAAAGGAG	46	305	61	350
AACAGCTGTTTACCAAGCGA	68	56	24	1
AACAGCTTAAAGTTTATACC	143	20	40	73
AACAGCTTACCTGTCACGAA	83	183	645	138
AACAGCTTATGTGGTCTATG	154	21	0	10
AACAGCTTGAGACCGAACAA	210	52	72	47
AACAGCTTTAGGCTTAGGCA	143	660	428	1123
AACAGGAAACGTGACTAAAG	160	1297	1766	1207
AACAGGAAGAATCCAGACCT	111	2179	2979	2270
AACAGGAATATAAGCCACGA	193	907	805	617
AACAGGACCCTAATCATCCA	126	891	738	362
AACAGGATGACACAACAGAA	102	623	563	529
AACAGGCATTCCGGAAACGG	38	562	308	80
AACAGGCTTCCAGATATCTG	197	1094	1289	1107
AACAGGGTCACCCACAGACT	68	0	2	27
AACAGGTAAGACGCCCCCCG	160	2862	3015	3015
AACAGGTCCAGCACCGACCG	84	1099	1068	1064
AACAGGTTATGTTCGCCACG	69	1110	803	690
AACAGGTTTGGAGTCAACAG	110	1285	996	875
AACAGTAACTGGTTCCCGGA	189	1025	493	804
AACAGTACTCAGGCATCTGA	161	381	376	267
AACAGTACTCCACTATCCGG	234	1026	946	1009
AACAGTACTTACAAGTATGC	70	213	358	396
AACAGTAGTCTCTGCTCCGG	122	139	359	152
AACAGTATCAGTGAACCCAA	94	476	320	235
AACAGTATCTTCAGACACGC	75	167	359	122
AACAGTCGACTTAAACAACC	92	282	569	258
AACAGTCGGAGCATTCTGTG	53	467	337	915
AACAGTCTCAAATAACTAGG	116	109	247	128
AACAGTGAAACTCTGTTGAG	109	634	599	747
AACAGTGAAGTGTCGTAATG	72	618	718	599
AACAGTGATTAACAAGCTGA	110	547	948	814
AACAGTGCCAAGCAGCCATA	109	856	982	1356
AACAGTGCCAGCTTGTTGAT	82	725	600	851
AACAGTGCTGCCTTAAGACA	69	495	571	1052
AACAGTGGCAACATGCTTGG	84	763	709	706
AACAGTGGGATTACGGTCCA	54	988	578	482
AACAGTTCAAAAAGGTACCA	58	466	100	492
AACAGTTCTTGTGTATACCG	119	0	29	0
AACATAAAAGTGGTAGAACG	46	183	558	466
AACATAAACAGTCAAGGCTG	101	980	1701	760
AACATAAATTCTGGGAACCA	43	209	171	51
AACATAATAGGTCACAACAA	105	232	157	407
AACATACATGGGCGTATGCA	80	961	418	862
AACATACCAGAAACTCCTGG	62	742	246	131
AACATACCAGTCATAGGAGA	150	291	387	499
AACATACCCAGATTGCCACT	234	898	818	767
AACATACTTGAACTTACACT	102	185	329	160
AACATAGACTGGGTTAACAG	160	575	261	209
AACATAGCGTATTCCCCACA	272	303	287	101
AACATAGGCACAATGTGTCA	59	438	509	526
AACATATCAAGCCATCGATG	97	532	397	396
AACATATTCCCGAAGCACAG	49	16	31	279
AACATATTGCTATAACACCA	206	505	962	785
AACATATTTCAGCAGCACCG	115	549	485	405
AACATCAACATAGTACCAGG	124	469	185	149
AACATCAACTAGTTTACACA	106	338	465	233
AACATCAGATAGACCTCATG	112	132	34	163
AACATCATAGATCACTCCGG	93	177	343	301
AACATCATCACTTTCAAGTG	85	911	427	234
AACATCATCCTCTATTCAGA	127	293	533	155
AACATCCACAGGGAGCAGTG	141	1503	1431	1952
AACATCCCCAGCAACCAACC	140	368	885	1038
AACATCCTCAAGATCAAATG	55	157	130	12
AACATCCTGAGACAATCCAA	186	271	378	532
AACATCCTGATGAACAACCC	73	412	278	146
AACATCGACCAACTCTACTC	169	546	563	1232
AACATCGACGCCAGGACGAG	46	533	557	397
AACATCGAGCCCATCTTCGA	73	242	442	84
AACATCTAATGGACTTCCAG	269	934	1519	1258
AACATCTACAGATGTAGTGG	61	551	1059	543
AACATCTCCCACTACCACGT	86	201	201	140
AACATCTCGTTAGGGGTATC	243	3086	5038	2968
AACATCTGCCGAATCCCTCA	101	602	370	333
AACATCTGCGATGACGCCAA	71	409	289	441
AACATCTGCTTCCAACAAAG	95	0	0	1
AACATCTGGACAATGGACGA	91	724	744	1225
AACATCTGTAACTTCTTGGA	87	182	289	362
AACATCTTCATGCCTATGTG	135	1448	2161	1733
AACATGAAAATCGACATATG	85	780	751	818
AACATGAAGGACATGAAAGG	72	508	424	701
AACATGACCGCTTACAACAA	135	742	200	234
AACATGACTAGCAAGAACCG	258	2407	2878	2263
AACATGAGCACCGCTTATGT	68	587	959	718
AACATGAGTAACCATCACCG	78	365	386	934
AACATGATACATGCCCGCAA	150	329	807	404
AACATGATGAAGTAGTATGT	87	360	322	92
AACATGATTCTGGACGACGG	148	45	5	232
AACATGCACCTAAGGATGAG	86	478	839	760
AACATGCCAGTGCCTCAACG	75	565	575	536
AACATGCTAGGATTCCTTGG	246	2640	1868	2091
AACATGCTCCGCCAGATCAT	43	332	189	143
AACATGGAAGAATCCAACAA	46	102	88	139
AACATGGCCTGGTCCAAACC	46	343	792	324
AACATGGTATCCTCTGTACA	124	614	879	702
AACATGGTCAACGTCTTGAA	61	238	280	1062
AACATGGTGAGAGCCGAGTA	223	3494	3891	2799
AACATGTATGTGTGAAGCAT	131	256	773	652
AACATGTCCTATGCCAACCC	70	519	506	346
AACATGTCTGAGTCGGAGCT	79	593	579	493
AACATGTGGATGAGTGTACG	131	1856	1869	954
AACATGTGTTGCAACTACTA	85	175	144	145
AACATTAGTTATACCCACTG	157	550	867	752
AACATTCAGAATCTACGGAG	125	575	542	412
AACATTCAGACAAGACCTTG	119	75	40	0
AACATTCAGGACACATCCGA	70	520	106	9
AACATTCAGTATGAAGTCAT	55	764	126	115
AACATTCCAGTTGCAACCGT	80	215	377	525
AACATTCCATTCAGTATGAA	92	534	445	379
AACATTCCGATTATGGACAC	202	917	1199	1016
AACATTCCGCATAAACGAGG	121	213	552	468
AACATTCCGCCTGGAGAGGG	97	950	910	727
AACATTCCGGACATTCATCG	51	423	123	677
AACATTGTAGAACTTGACCA	146	837	789	538
AACATTGTGAGCAAAACGGG	84	388	466	516
AACATTTGGGAGTTTATGCA	124	882	1253	1064
AACCAAAAGTTGATAGAAAC	80	451	517	465
AACCAAAATGACATCTCGGG	230	910	1310	1309
AACCAAAGAACTAATTGCAG	43	100	164	111
AACCAAAGTCGAATATGACG	84	49	22	386
AACCAACAGAACAACCTGTG	54	669	791	598
AACCAAGATACAGGTAGAGG	114	486	870	579
AACCAAGATGATATACAAGA	96	598	633	468
AACCAAGCCTGATGGAACAG	73	527	535	735
AACCAAGCGAGGGTCCCCGG	69	792	1009	476
AACCAAGCGTTCTTACAACA	68	147	154	371
AACCAAGTCTTGTAGTGGAG	46	487	646	681
AACCAATCACCCTGTGATGG	96	1460	1316	992
AACCAATGAGGCCATAACGA	108	1094	683	458
AACCAATTCCAATAAAGACG	42	101	121	181
AACCAATTCGAAGATCCAGA	90	276	278	282
AACCACACAACAAGCCCAGG	131	78	13	116
AACCACACAGGGCCAACCAG	38	280	265	156
AACCACACCAGCCATCGACT	77	316	369	101
AACCACACCGCCATCTCCAA	90	584	536	341
AACCACCAAAGAATGGCATG	62	635	371	494
AACCACCATTCAACCACGGG	82	602	553	762
AACCACCTTCAGCGCGACGA	102	770	1010	325
AACCACGCAGTGGACAGTAA	136	610	765	338
AACCACGCCAAGACCGAGAG	40	432	782	624
AACCACGGCATTGAGAGGTG	229	3382	4749	3784
AACCACGTGCTAGACTCGGG	125	1291	708	611
AACCACTATGGTAATGAATG	86	976	1117	1114
AACCACTCATACCATGCCTG	44	337	302	550
AACCACTCTCGGCATCGGTG	129	556	823	302
AACCACTGTAGGGTTAGCAT	108	749	1762	549
AACCAGACAGACATCAACGT	191	1270	733	1018
AACCAGACGCGGATGACCCG	118	982	473	772
AACCAGAGCGTGAAGAAAAG	118	1178	1167	1427
AACCAGAGTTATATAAGCAG	83	145	450	444
AACCAGATGAAAGAGCGCCA	75	224	451	407
AACCAGATGAAATTGAAGGT	142	1825	2049	2085
AACCAGATTACTGACACTGA	98	225	494	767
AACCAGCATCCATAGACATG	135	1074	1018	1173
AACCAGCCCTCAAAATCGGT	64	495	442	289
AACCAGCCCTCCAGACGCGT	34	175	188	138
AACCAGCTAAGTCTAGCTCG	120	753	1553	1319
AACCAGCTCATAAATGGATA	113	897	980	987
AACCAGGAGACCATGACCAG	39	624	427	360
AACCAGGCAGCCCTTGCAGT	83	351	349	199
AACCAGGCGACATCCTGGAT	132	1097	1097	1014
AACCAGGTCAGCTTCGGACA	178	939	2092	1807
AACCAGTACTACGTCCACCT	71	472	631	521
AACCAGTCAGCCACTTTGGT	42	766	1267	368
AACCAGTCATCTGTGTACCG	73	1167	1058	1073
AACCAGTGCTGCCAGCCAAA	66	614	525	247
AACCAGTTCAAATATCGGAA	133	858	611	782
AACCATAAGAGAATTTATGT	32	203	260	116
AACCATACTTGGCATCTCCG	83	362	360	407
AACCATAGCAATTGGACTTG	61	556	538	511
AACCATATTGTAAATGACGT	102	576	715	1114
AACCATCAAACCTCACACAG	210	703	1062	897
AACCATCAAGTTGTGTATCG	39	251	397	390
AACCATCACCTTACATCATG	111	338	400	308
AACCATCACTGAAACCCTGT	64	103	139	406
AACCATCCGAAACTATGCTC	113	325	413	177
AACCATCCTACCGACAAACA	150	339	990	904
AACCATCTTTGGAACAATGG	72	298	120	419
AACCATGAGAGCCAAGATGA	46	348	451	352
AACCATGAGTGTGTCCGCAA	87	289	744	434
AACCATTAATGAAATCGGTA	49	41	213	14
AACCATTCAGAGCATAACTC	71	99	149	142
AACCATTGGAAATGTCCACC	168	1061	1233	856
AACCCAAAACAGGTGACCAG	167	184	347	129
AACCCAAAATCCAATCACAA	411	1312	1525	1174
AACCCAAGAGCTTATCCAGT	75	967	642	753
AACCCAAGGAGTTAATCCTA	52	72	8	26
AACCCAAGTGAGCCCCCGAG	161	2672	2311	1703
AACCCAATGTCTATTGAGGT	105	1186	1479	1101
AACCCAATTTATGAGCACGT	302	814	1253	1212
AACCCACAAGAAATTCACCA	140	678	859	343
AACCCACCCTCAGAGGCCGT	153	979	1579	737
AACCCACTTAAATATCCTCA	384	833	1126	773
AACCCAGGGGAAGTTACACG	37	188	138	365
AACCCATACAAACAACCTGG	120	413	453	767
AACCCATACGAGATGTTCAG	160	1138	1420	1208
AACCCATCATACTCTCACAT	219	591	679	405
AACCCATGGAAGATTCTGGT	61	415	340	896
AACCCATTGGTAACCTACTG	58	514	262	284
AACCCATTGTAAGAGAGTCA	123	898	826	579
AACCCCAAGTACCAACACGA	78	24	167	214
AACCCCACACCATGCATACA	873	1819	1766	1301
AACCCCAGACAATATCCTTG	65	186	219	358
AACCCCAGCACGTTCCACAA	369	1306	1435	1319
AACCCCAGGGAATTGTGCTA	44	383	609	310
AACCCCCAGAGATATACAGG	150	1357	1072	228
AACCCCCAGATGTCATTGGA	70	163	560	368
AACCCCGACCTGATTCAAGT	409	2898	2570	2939
AACCCCGGACACTTACCATG	205	1723	1975	1386
AACCCCTACCGCTTCCTGTG	210	1686	2826	2535
AACCCGAGTGATACACGATG	64	723	529	711
AACCCGCAAATAGGACCACC	162	2073	1573	1729
AACCCGCATGAGCATTTGGG	70	889	848	1069
AACCCGGACTGGATCAACAC	37	109	238	143
AACCCGGCACCACTCAATGG	50	571	687	918
AACCCGTCTTGCATTCGCAG	164	670	1006	442
AACCCTACCATAAAGGACAA	36	204	100	214
AACCCTATATTCAGCCCAAG	110	463	637	578
AACCCTCACCTATCACCCAC	406	1336	1686	1522
AACCCTCAGGAAGTGATCCA	127	497	963	416
AACCCTCCAACAAACCATCG	129	413	475	520
AACCCTCGCTTCAACGCCCA	168	1142	1772	1381
AACCCTGATATCCTTGAAGG	94	1025	1074	965
AACCCTGCAAACCCTAAGTG	145	2260	2373	2318
AACCCTGTACTCACTAAGGC	115	254	521	459
AACCGAAATCACCTGTTGCA	332	1654	1870	2000
AACCGACCAAGGATGCATTG	147	1526	1826	1129
AACCGACCGATCTTTCGGGA	75	236	255	101
AACCGACGATGACAAATACA	195	558	431	359
AACCGAGCATAGTTACCACG	148	926	1042	904
AACCGAGGCAAAGACGACCG	17	184	267	287
AACCGAGTGAGTTGGACCAA	150	590	460	507
AACCGATCCAGTTCCTACAA	72	150	537	364
AACCGCAAGAAGCACCTGAA	122	36	38	58
AACCGCAGTGAAGCCACATG	157	2126	2633	1737
AACCGCCGTCGGTAGAAGAA	40	177	109	216
AACCGCCTACGAGACACTCA	51	48	307	474
AACCGCCTGCGTGATAACAA	149	500	516	1405
AACCGCTACCCACCTCAGGG	103	388	704	808
AACCGCTCGAAATAAGCCCG	93	887	847	405
AACCGCTTGTGAAATAAGCA	74	214	720	465
AACCGGCAGTCGTAATAGGC	168	791	907	1085
AACCGGCCAAAACACAGTGT	120	592	528	454
AACCGGCCCAGTGCCAAGCA	47	541	317	382
AACCGGCCTTCATAGTCACA	63	604	483	280
AACCGGGAGTGAAACTACTG	68	527	1072	464
AACCGGGGTTCCCGACACTC	35	232	139	228
AACCGGGTTACGGACATGAG	43	755	906	353
AACCGTCAGTAAGATCCACT	173	1452	939	682
AACCGTGTTAGTTAGATGCT	302	159	283	195
AACCGTTCATCGATTCCGAG	148	830	1307	1233
AACCTAAAGACACTACCCAA	316	1238	1227	1429
AACCTAACAGAGATTACCAA	135	421	265	770
AACCTACAACTGCTACCATG	273	758	823	1603
AACCTACCACATGAATACCA	367	742	1333	502
AACCTACCTGCAAAAACCTT	177	640	924	521
AACCTACTCCATTGATAACG	62	330	545	992
AACCTACTGCATTGACAACG	163	947	629	415
AACCTAGAAAGGCTGTTACG	125	1337	1049	1504
AACCTAGCCTTTAAGCAACC	155	975	1403	713
AACCTATAAGCTAATGACTC	199	67	76	6
AACCTATATCCCTCCCAAAG	166	18	63	54
AACCTATTCAACCCCCCCTG	214	2482	2434	1616
AACCTCAAGAAGGACATCCG	57	404	210	738
AACCTCACATGCATGCAGGG	141	917	1280	914
AACCTCACGACCGGATCATG	150	887	681	327
AACCTCAGAGGTCAAACGTG	70	453	495	852
AACCTCCACTATACAGACAG	156	716	953	719
AACCTCCAGAGCTGAAGTCG	101	738	723	830
AACCTCCCCGAGCTAACCGA	289	1489	973	1138
AACCTCCGGTCATGACAACG	81	1345	583	507
AACCTCGAACCATAGGATCT	61	238	421	218
AACCTCGAAGATCAGACCCA	237	756	1041	835
AACCTCGTGATCCAGTACGC	67	250	155	386
AACCTCTACATGTTCCACGG	193	967	1080	1096
AACCTCTGTAATGACGACGG	87	303	354	554
AACCTGAAAATGACCCAGAG	217	2351	1824	2136
AACCTGAACAACGAGACCAG	48	200	94	294
AACCTGAACGCTATGACCTG	58	241	598	423
AACCTGAAGGTGATCGACAA	113	575	986	587
AACCTGAATAATATATAGCA	38	44	250	22
AACCTGAATTCATTGCGTAA	205	1141	1762	2133
AACCTGAATTCTCCTAACAA	173	445	321	318
AACCTGACAGCATCGAGCGA	134	583	668	611
AACCTGACATCTTGATGCCG	87	825	795	1111
AACCTGACCCTGCTGGATAG	59	487	607	265
AACCTGACCGGTGTCCCCGG	146	2117	1083	1653
AACCTGAGGATACCTAGAGG	90	680	394	186
AACCTGCAAACAATCAGGCA	133	265	162	143
AACCTGCAGATACCCAATTG	57	292	978	564
AACCTGCTGTGCAACCAACT	112	1002	822	846
AACCTGCTTACAGAGGCACA	82	1102	1100	1093
AACCTGGAGAACGATGAGGA	270	2045	2131	2483
AACCTGGAGCCCATTTATGA	197	678	891	730
AACCTGGCCCGAGAGTCGAA	149	926	981	960
AACCTGGGATCGAACCACAG	126	1161	1133	1012
AACCTGGGGAGTACGAGCAG	178	1317	690	1385
AACCTGGGTTTCAACCACAT	65	217	175	521
AACCTGTCATTAGGCCCATG	47	757	423	280
AACCTTAGGGAACCTCCACA	114	27	13	0
[truncated: 75,443 more rows]

## Sheet: sgRNA annotations
sgRNA Sequence	Annotated Gene Symbol	Annotated Gene ID
AAAAAAAATCCGGACAATGG	SLC25A24	29957
AAAAAAAGGATGGTGATCAA	FASTKD3	79072
AAAAAAATGACATTACTGCA	BCAS2	10286
AAAAAAATGTCAGTCGAGTG	GPR18	2841
AAAAAACACAAGCAAGACCG	ZNF470	388566
AAAAAACAGATGCCACCTGT	CENPC	1060
AAAAAACCAAACTTTGAAGT	CIAPIN1	57019
AAAAAACCCGTAGATAGCCT	NDUFA12	55967
AAAAAACCTGGGCAAAACAG	QTRT2	79691
AAAAAACCTTCAAAGTACAA	STAP1	26228
AAAAAACGAACGGATTAACA	ABCG2	9429
AAAAAACTCTACCACCCAGT	ENKUR	219670
AAAAAACTGGAGTACGACAG	NAV1	89796
AAAAAACTTACAAGTCCAGG	COL4A5	1287
AAAAAACTTATGTCCATGGA	RBKS	64080
AAAAAACTTGTATCAGCTGT	MFSD8	256471
AAAAAAGAATGCCCCAAAGG	LLPH	84298
AAAAAAGACCCCATCCGAGA	FCAMR	83953
AAAAAAGCATTGCCTGACAG	STRN	6801
AAAAAAGCCCTCACCAACTG	TBC1D7	51256
AAAAAAGCGGTCCTACACCA	ABT1	29777
AAAAAAGGGCTCCAAAAAGG	HIST1H2BF	8343
AAAAAAGTCTCCATCAGCAT	FAM217A	222826
AAAAAAGTTAAGTCCACCGG	SUCO	51430
AAAAAATATGTGCTATGGAG	AFM	173
AAAAAATGAAGACTTGAGGG	AVPR1B	553
AAAAAATGAATGCAATGCGA	MNS1	55329
AAAAAATGTCTGCCCCACCA	OR4D11	219986
AAAAAATTCCTGGAAAACCC	METTL17	64745
AAAAACACCCGTGGAGCCGG	RPS20	6224
AAAAACACTCACATATCGCT	MCTP2	55784
AAAAACACTCACCTTACGGA	CYP3A7-CYP3A51P	100861540
AAAAACACTCACCTTATGGT	CYP3A4	1576
AAAAACACTTCATCAAACAC	SYT9	143425
AAAAACCAAGGAATACAGTG	CCR4	1233
AAAAACCACAAGTTGGGACA	CYP7B1	9420
AAAAACCAGCGGCTTCAAGA	TTLL2	83887
AAAAACCCACCAGCCTTCTG	PGK1	5230
AAAAACCCTCCAGACATAGT	MPZ	4359
AAAAACCTATTCCAATGACG	EML1	2009
AAAAACCTGAGAGTCAATGC	ALDH6A1	4329
AAAAACCTTTAACTATGAAG	ZNF506	440515
AAAAACGAAGGCTCCTACGG	HOXC11	3227
AAAAACGCAAACATCGTGCA	PIWIL3	440822
AAAAACGCAACAATCAGATA	RPS3A	6189
AAAAACGCATGTCACAAATG	OR10T2	128360
AAAAACGCGTTTCTTAGCCG	TSHZ2	128553
AAAAACGGGTCACTATCCCA	TRPC5	7224
AAAAACGGTCCATTGGTAGG	KIF3B	9371
AAAAACTCACGAAGGCAGGA	CRELD1	78987
AAAAACTCTGGGAAATGACT	SPHAR	10638
AAAAACTGCCAACCAACTGA	RAD50	10111
AAAAAGAAGACCTTAGATTG	CEP152	22995
AAAAAGAAGCGGGAGAATCT	CCDC167	154467
AAAAAGACAACCTCGCCCTG	BATF2	116071
AAAAAGACACCTGACATATG	SLC25A13	10165
AAAAAGACATACGATTGGAG	LRRIQ3	127255
AAAAAGAGAGTTGCATTCGA	FKBP5	2289
AAAAAGAGGAGAATGCTACG	SLC2A14	144195
AAAAAGATATGGGTAACACC	ACTR10	55860
AAAAAGATCAGTATTAACAG	ETAA1	54465
AAAAAGATCATGATTGAGCG	EIF2B1	1967
AAAAAGATCCTCATATGGTC	FAM162A	26355
AAAAAGCAATCGTTCAGCAG	EEF1E1	9521
AAAAAGCAGTGATCATTCTG	RBM28	55131
AAAAAGCAGTTTATCCAATG	CEP44	80817
AAAAAGCCCCGAGCATTCAA	TIGD2	166815
AAAAAGCCTGGATAACGGAA	CSH2	1443
AAAAAGCCTTAAGTTAACCG	NRXN3	9369
AAAAAGCTCATTACCCGAGC	PARPBP	55010
AAAAAGCTTCCGCCTGATGG	NO_CURRENT_1	NO_CURRENT_1
AAAAAGCTTGTGGTGAAGGG	RPL22	6146
AAAAAGCTTTCTGCTAGGGG	CAMK2D	817
AAAAAGGCAGCTGAACCGTG	OR4S1	256148
AAAAAGGTGAAGGACAGGAT	ACP6	51205
AAAAAGGTGAATATATGCAG	EDEM3	80267
AAAAAGTAGACTGACCTGGT	EWSR1	2130
AAAAAGTATGTCCTACTTTG	IL17F	112744
AAAAAGTCACTATAACACCC	COG5	10466
AAAAAGTCCCCACGCGCTCG	CXXC4	80319
AAAAAGTGATTAAGTTTCTG	OR2A25	392138
AAAAAGTGTCTAAACGACGT	DEFB126	81623
AAAAAGTTAAAAAAGACCGT	ZNF292	23036
AAAAAGTTACCATTCCAGGT	KCNRG	283518
AAAAAGTTCCCAAACAACTG	UBN2	254048
AAAAAGTTCTTCCAAATGGT	PVALB	5816
AAAAATACATCAGACTTACA	PPP4R3B	57223
AAAAATACTGGACGTCACGG	CSF2RA	1438
AAAAATAGAAAAGGACCGCA	C2CD2	25966
AAAAATCAAGGAGGTTACCG	MFN1	55669
AAAAATCCCGACAGTTACAA	NUDCD3	23386
AAAAATCCTAAAATAAAATA	TMEM257	9142
AAAAATCGATGGGACAACTG	SLC17A8	246213
AAAAATCGCGTTCAAAACCT	FEZF1	389549
AAAAATCGTGGAATTTGACT	NXPH1	30010
AAAAATCTCCACTTAAAACA	MAN2A1	4124
AAAAATGATAACAAAAACAG	ANKRD18A	253650
AAAAATGATGATTAGCAGAG	NEMP1	23306
AAAAATGCGCAAATTCAGCG	PIK3CB	5291
AAAAATGGCTCTGCTACAGG	ORC2	4999
AAAAATGTACCCAAGCAACG	OLFML1	283298
AAAAATGTGAAATTTATCGG	CCDC146	57639
AAAAATTAAGAAAGCAACGG	CCDC172	374355
AAAAATTCATACCTGACTCG	PALLD	23022
AAAAATTGAGAGTAACACAG	CEP162	22832
AAAAATTGGCTGCCATCTCA	RGS7BP	401190
AAAAATTGTAGGGCGCACCA	NCAPG	64151
AAAACAAAAGCAGATGACCG	CCNT1	904
AAAACAAAGGTAGAACATGG	GTF2E2	2961
AAAACAACACCCCATACGTG	LILRA4	23547
AAAACAACATCGAAGATGTG	GAK	2580
AAAACAACTTGGTCATAGTG	ELP3	55140
AAAACAAGAAATTGGCACCT	DAPL1	92196
AAAACAAGAGTTGACTGCAC	CCDC175	729665
AAAACAAGGGAGCTACAAGT	DAAM1	23002
AAAACAAGTCCAGCTAGAGC	GOLGA6C	653641
AAAACAATACCTTAGCACTG	LOC149373	149373
AAAACACATCAGTATAACAT	RHOA	387
AAAACACATCCTGCTCTAGG	GMPPA	29926
AAAACACATCTTGGAGCACA	CYP46A1	10858
AAAACACCAGACGAATTGGC	RNF217	154214
AAAACACTATTAGCTGACAA	MTA3	57504
AAAACACTGAAGAGAACCGC	ALDOB	229
AAAACAGCATAAGATTCCAG	ZNF891	101060200
AAAACAGCATGATCCCTAAG	CCR4	1233
AAAACAGCGTCCGCGCACTG	CTPS2	56474
AAAACAGGACGATGTGCGGC	NO_CURRENT_2	NO_CURRENT_2
AAAACAGTCATCAGGTACAA	CHRNA5	1138
AAAACATAAAAGCATAACTG	OFD1	8481
AAAACATAGAAAAACGTGTG	CADPS2	93664
AAAACATCACAAGGAGACAC	FASLG	356
AAAACATCATCTCCTACGCA	OR8A1	390275
AAAACATCGACCGAAAGCGT	NO_CURRENT_3	NO_CURRENT_3
AAAACATCGGCAGATACCAA	FBXO9	26268
AAAACATGGTCCTATCACTG	HECTD4	283450
AAAACATTAGGCCGGCATGG	LOC100144595	100144595
AAAACATTTAAAGAAAGTAG	LAYN	143903
AAAACCAAAAAAGAACTACG	STON1	11037
AAAACCAAAGCCCCACACTG	SLC39A14	23516
AAAACCAACTGTTATCAAGA	NUP62CL	54830
AAAACCACAGAACATGCCAA	TCEAL8	90843
AAAACCACAGTCAGTATACA	GABRG3	2567
AAAACCACCACCCGCTCAGT	GRHL1	29841
AAAACCACCACTTACACCCA	JUP	3728
AAAACCAGAAGCGTACCCAG	RGL1	23179
AAAACCAGTTTGTTCCACGA	OGFOD1	55239
AAAACCATACCCCAACAGTG	CYC1	1537
AAAACCATGGAATTGCACAA	ITIH2	3698
AAAACCATTTACCTCTGCAA	RPL15	6138
AAAACCCAACTGATGTCTGA	ADH6	130
AAAACCCCAGGATGGTACTG	SOCS2	8835
AAAACCCCCAAAAGTTGACA	EFL1	79631
AAAACCCCGTAACTCAGATG	PNMA3	29944
AAAACCCCTGATACTCTCTG	ZBTB9	221504
AAAACCCTTACAGAAAATCT	CWF19L1	55280
AAAACCGAGACCATTACGGC	CLVS1	157807
AAAACCGATTCTTCAATGTG	RIBC1	158787
AAAACCGCAAAATCAGCCAG	IRAK2	3656
AAAACCGGACCCCTCCGAAG	TLX2	3196
AAAACCTCAAAATATGATGG	ITFG1	81533
AAAACCTGCAAGTTACAGTG	RDH10	157506
AAAACCTGTTACAGAGACAA	FAM9C	171484
AAAACCTTACTATCTGACAC	ARL13B	200894
AAAACGACACAGAGAAAGGG	CCDC173	129881
AAAACGACGACTGGATATCG	MSANTD4	84437
AAAACGCAAGATAGACCAGG	GTF2IRD2B	389524
AAAACGCCCAGTGATAGTGA	IFI16	3428
AAAACGCCCCCTACTGCCAG	GLIPR1L2	144321
AAAACGCGGGCATTGGACTG	ZPBP2	124626
AAAACGGGCTTATCATTGTG	WDR35	57539
AAAACGGTTCATGATTACGA	SLC22A23	63027
AAAACGTCCGATAAAAGTCT	GINS3	64785
AAAACGTGAAACTTACACAG	MRPS9	64965
AAAACTAAAAGCCGTTACCA	JAKMIP2	9832
AAAACTACAGCAATAACCGA	CLEC4D	338339
AAAACTACCAACAGGCACAG	MSI2	124540
AAAACTACGACCCCAACCTG	CHRNG	1146
AAAACTACGTACCATTCTGT	TBXAS1	6916
AAAACTCAAACGATAAAACA	UROS	7390
AAAACTCTACCTGATTGACT	KIF22	3835
AAAACTCTGACTATTTCGCA	SLAIN1	122060
AAAACTGAAAACTATCTGGG	AMPD3	272
AAAACTGAAGCAATTAATGG	ZMAT1	84460
AAAACTGCAAACCAACACCA	SLC13A4	26266
AAAACTGCACATAACTCCGA	PHF6	84295
AAAACTGGTACGTGATGCTA	TRDN	10345
AAAACTGGTTGGTATTGAGA	DDB2	1643
AAAACTGTAGGAACTAGTCC	CDC42BPA	8476
AAAACTGTCCATAGTGACCG	NPM3	10360
AAAACTTAGCAAGACTCCAG	RGS6	9628
AAAACTTAGTTTCAACCCTG	RAD17	5884
AAAACTTCGAAACTCATGCA	DNAJC2	27000
AAAACTTGAAGAGCATCTGG	S100A12	6283
AAAACTTTAGTCCTCCCAGT	PYGO2	90780
AAAAGAAAACGTGACCCCTG	ADGRD1	283383
AAAAGAAACTCTCGCCTGGT	RIPOR2	9750
AAAAGAACAACGTTTCATGC	UBR7	55148
AAAAGAAGACCAACGTCACA	TMEM208	29100
AAAAGAAGATTCCCGATGCG	EFHB	151651
AAAAGAAGGACATCGCCGAG	KIAA0513	9764
AAAAGAATCAGATAGACCCG	BHMT2	23743
AAAAGAATCCAACGTGCAAG	PPP2CA	5515
AAAAGACAACTCGGTGACGG	SLC35E1	79939
AAAAGACCAGCAATCAAAGA	TMEM14A	28978
AAAAGACCTGCTACTAGAGA	ZNF331	55422
AAAAGACGAGCCATCACTGA	ZNF471	57573
AAAAGAGAAAAGAGAAACGT	CDK11B	984
AAAAGAGAAAGCCGACCGGG	RBMX2	51634
AAAAGAGACTGAGCCCCGTG	SCN2B	6327
AAAAGAGATTCCTTCAGACA	ZNF805	390980
AAAAGAGCAGCATCAGACAA	MIGA1	374986
AAAAGAGCCGATATTCCATC	ACER3	55331
AAAAGAGCGATGATAACTCA	ZNF627	199692
AAAAGATAAACAAATTTGCA	PFDN4	5203
AAAAGATAATTCGAGAACGA	HERC2	8924
AAAAGATACCGTATTTCCGG	EEFSEC	60678
AAAAGATACTCACCATAGCA	C6orf48	50854
AAAAGATATTAAACACAATG	SMC6	79677
AAAAGATCGGAACCGGTCTG	DCLK1	9201
AAAAGATGAAAAAATAGCCT	GLO1	2739
AAAAGATGACACTTATGACA	UBN1	29855
AAAAGATGCCAAGTGCGCTG	IGF2BP2	10644
AAAAGATTCTAGCAGCCAGG	UTP14C	9724
AAAAGATTGAATGTAACAAG	ATF7IP	55729
AAAAGATTGGTGTTTACGAG	SPDYC	387778
AAAAGATTGTGACGAATGGG	RASGRF1	5923
AAAAGCAAGATTGACTTACA	ZNF529	57711
AAAAGCAAGGACGGTAACGG	SHOX	6473
AAAAGCAAGTGCCAACCCAA	LMTK2	22853
AAAAGCACCACCTTAACGCA	MICALL2	79778
AAAAGCACGGAAACTTCTAG	BBOX1	8424
AAAAGCAGATAGAGCTCCCG	RBPMS	11030
AAAAGCAGATGAATAGCGCC	TUSC3	7991
AAAAGCAGCCTATGACCGGG	RALBP1	10928
AAAAGCAGTCTGATACTGCA	OPA1	4976
AAAAGCATTTGGGATAACTA	C10orf131	100127889
AAAAGCCAACACGCTGAAGT	GPX8	493869
AAAAGCCAACTTCTTAGGGA	SEC22B	9554
AAAAGCCACCGACCTCATGG	CALML4	91860
AAAAGCCATACAAAGGATCG	TOB1	10140
AAAAGCCGGACCCTACAAAG	PXYLP1	92370
AAAAGCCGGAGATACAAGGG	SYNM	23336
AAAAGCCTCGACCACACACA	C10orf25	220979
AAAAGCCTGCAGAGACAACG	ZNF324	25799
AAAAGCCTGCTCAAACTCAG	PCDHB12	56124
AAAAGCCTGGAATCCTTCCG	EVC2	132884
AAAAGCGAAGTCCCTAGCAG	APBB3	10307
AAAAGCGACAAAGTTCCAAA	ADGB	79747
AAAAGCGCAAAGGCGTTGAA	PDAP1	11333
AAAAGCGCATTGCAATTCAG	CXorf57	55086
AAAAGCGGCGAATTGAGGCT	ZNF326	284695
AAAAGCGTCTTATACAAATG	CCDC173	129881
AAAAGCTCTCTGTTGAACAA	ANAPC5	51433
AAAAGCTCTGTGGTGCAGTG	STRAP	11171
AAAAGCTGGCAATGTCAAGA	PCP4L1	654790
AAAAGCTGTACGTTATATGT	NCBP2	22916
AAAAGCTTTCGGACTGCTGA	AIF1	199
AAAAGCTTTCGGATTCGGAG	NINL	22981
AAAAGGAACGAATTCAGGTA	APIP	51074
AAAAGGAAGGTGTTAGGTCA	NCAM2	4685
AAAAGGAATAAGTAAAACAA	SLC15A5	729025
AAAAGGAATCAGAATCGAGA	PDRG1	81572
AAAAGGACCCCCCTTAGCAG	NPAP1	23742
AAAAGGACGGCACTGAGAAG	HMGA1	3159
AAAAGGAGAAATTTCCATCC	GUCA2A	2980
AAAAGGATCAAGACGCTCTG	SF3B1	23451
AAAAGGATCAATAGACAACG	NEK5	341676
AAAAGGATGATATTGGACGA	C21orf59	56683
AAAAGGATGCCATCGGAGTG	IDI2	91734
AAAAGGCAGGGTAGTCACCG	CYP2F1	1572
AAAAGGCAGGTGAAATACCA	OR10K2	391107
AAAAGGCATCAAGACGAGTG	CLEC16A	23274
AAAAGGCATGACCTTCACTG	POLR3E	55718
AAAAGGCCAAGATTGTCGGA	STK17A	9263
AAAAGGCTCAACATTTACAC	RPLP1	6176
AAAAGGCTTCAACCATTCCA	ZNF329	79673
AAAAGGGAAACATGGACGTG	TMEM38B	55151
AAAAGGGAATGGTCTAACTT	CD163L1	283316
AAAAGGGACATCAGTGACTG	C17orf102	400591
AAAAGGGAGAAAGAATGATG	CCDC169-SOHLH2	100526761
AAAAGGGATGTTTATGACCA	DNAJA4	55466
AAAAGGGCAAAGTTTAGATG	KIAA1456	57604
AAAAGGGGACGATGGACATG	KCNS2	3788
AAAAGGGTGCATCGGATGTG	SKAP1	8631
AAAAGGTAAAGAGCTAATGG	FAM135B	51059
AAAAGGTATCGTGTATTAGC	PPP3CB	5532
AAAAGGTCAATTCTTGATGG	OR2L8	391190
AAAAGGTCCACACATTCAGA	GDNF-AS1	100861519
AAAAGGTCGCCGCAACCCCG	DOCK1	1793
AAAAGGTGGCGATACTGATG	NAP1L2	4674
AAAAGGTGGGACTCCACAAG	DCAF16	54876
AAAAGTAATATTCGACACAG	AKR1C4	1109
AAAAGTAATGCAAGCAAAGG	CCDC152	100129792
AAAAGTACAACCTGCCACTG	OR6C75	390323
AAAAGTACATGGGACGATGA	OR6P1	128366
AAAAGTACCTTTGCAAGACG	ALS2	57679
AAAAGTAGTTAATTACCTGT	GNPDA2	132789
AAAAGTATAGAAAAGTCTGG	CYP3A7	1551
AAAAGTATTCTCAAACTAGA	LLPH	84298
AAAAGTCAGTAATCATCTTG	OR4F5	79501
AAAAGTCATTGCCGATCCGA	DMTN	2039
AAAAGTCCTCCTGCAAAAGT	GALNT3	2591
AAAAGTGAACACAGACACCG	GRINA	2907
AAAAGTGAGAGAATAAATGG	ZNF302	55900
AAAAGTGATGTATGAAAAAG	TBCA	6902
AAAAGTGCTTCAAATATTCG	FAM227B	196951
AAAAGTGGATCAATTTCCAA	FCER2	2208
AAAAGTTACTACATTGCTCA	NME5	8382
AAAAGTTCTCCTCTTATTTG	CCDC190	339512
AAAAGTTCTCGACCGTCGAG	CBX1	10951
AAAAGTTGTGCATTACGCCA	PLEKHN1	84069
AAAAGTTTCTTATCACACGT	ADAM9	8754
AAAAGTTTGGAAGCTACACT	MRPS31	10240
AAAAGTTTGTAGCAGATCTA	PMM2	5373
AAAATAAATTGATTCACAGC	CCDC112	153733
AAAATACAAGAAGAATGACG	ARHGEF38	54848
AAAATACAGAATGAATACCT	PEX2	5828
AAAATACCATTATAAAGAAG	NANP	140838
AAAATACCTATAATACCCTC	APIP	51074
AAAATACTACTAGCTCACTC	CD86	942
AAAATACTGCGTGTCCTCAG	IL5RA	3568
AAAATAGCAAACGATCCAGA	ZNF528	84436
AAAATAGCAGTAAACTCAAC	NO_CURRENT_4	NO_CURRENT_4
AAAATAGTTACCTCTCCGCG	GRIK1	2897
AAAATAGTTCCAGGCGCCAA	FAM129A	116496
AAAATATCTCCATGGTGGAA	SHCBP1	79801
AAAATATGAAGGACTAACAA	EXOC1	55763
AAAATATGAAGTGCGTGCTG	SLC44A3	126969
AAAATATTGATGACCCCGGG	ALDH1A2	8854
AAAATCAAACCAGATACCAA	DDX19B	11269
AAAATCAAAGTATTTATACG	UGGT2	55757
AAAATCAAAGTGGACGACTG	FRRS1L	23732
AAAATCAAATGACATGCCAG	FAM13B	51306
AAAATCAACAGATTCCACAC	SERPINB3	6317
AAAATCAATGTAGCATCCGG	FKBP7	51661
AAAATCAATGTGGATCGACG	KIAA1841	84542
AAAATCACAAGATACATCTG	AGPAT5	55326
AAAATCACCAGTGCTGTTTG	EIF3I	8668
AAAATCAGATGAACAATTGA	CD59	966
AAAATCAGCATAGTTGAACC	HSD17B6	8630
AAAATCAGGCAAAATAGCTG	METTL25	84190
AAAATCAGTAGATTCCACAC	SERPINB4	6318
AAAATCAGTTATGCTGCGAA	PKD2L2	27039
AAAATCATAATTGTCAGAAG	SPATA22	84690
AAAATCCACCAACTGAGTTG	RAB39A	54734
AAAATCCACTAGGGTTGGTA	C7orf72	100130988
AAAATCCACTCAGTAGGCCA	TMEM31	203562
AAAATCCAGTCTCATAGCAG	PPP2R2A	5520
AAAATCCCATTACCACACAC	ADAM18	8749
AAAATCCCCATACCTTAGTG	PHLDB3	653583
AAAATCCCCCCCAGCCAATG	PRRT2	112476
AAAATCCTGTAGCTGTGCAG	COMMD8	54951
AAAATCGAAGGCAGGCCCGT	BIVM-ERCC5	100533467
AAAATCGAGACTTCGCCACG	UVRAG	7405
AAAATCGATGGGCTGAATCT	NO_CURRENT_5	NO_CURRENT_5
AAAATCGCAAATGCCCATCG	C17orf105	284067
AAAATCGTCCCATTCCCCAG	RPL39	6170
AAAATCTACAGACACAGACG	CABYR	26256
AAAATCTACAGCCTTAACGA	FBP1	2203
AAAATCTACTAACATATTTG	OR5T2	219464
AAAATCTATGACATGTACGT	PRSS38	339501
AAAATCTCGTTTCTGCCGAG	RPL10L	140801
AAAATCTCTGAAATTTGGGG	PRY2	442862
AAAATCTGCCAAGACTAGGA	PHF7	51533
AAAATCTTCGAAATGCTTGA	CT45A7	101060211
AAAATGAATGATACCTCAGG	ABCA5	23461
AAAATGAATGTCACCCAGAG	PROZ	8858
AAAATGAGAATCAAAGATGC	OR13C3	138803
AAAATGAGACCGGTTTCCTG	MFSD14B	84641
AAAATGAGCCTGACTCGCAG	CEP295NL	100653515
AAAATGAGCCTTGAACACGA	ZNF460	10794
AAAATGAGTAGGCGAGAAGC	DNAJC15	29103
AAAATGAGTTCCAGTGAAGT	AUH	549
AAAATGAGTTCTGAACGTGA	ZNF543	125919
AAAATGATGCTTAGTCATGA	CCDC158	339965
AAAATGCAAATGGTTTATCC	OLAH	55301
AAAATGCAACAGATGTACCC	GFY	100507003
AAAATGCAGATCACATCCTG	TIMM21	29090
AAAATGCAGGTGAAGACCCA	DCD	117159
AAAATGCCACTCGAAGCACC	PDP1	54704
AAAATGCCAGTGACCCTAGG	ALG6	29929
AAAATGGAGAAAGGTACACT	BUB1B	701
AAAATGGAGTGGATATGTTG	ZEB2	9839
AAAATGGCCAAAAACTGGAG	NAPA	8775
AAAATGGCCACATCTCGCGG	TRO	7216
AAAATGGCGCCTCACGACCC	ATRAID	51374
AAAATGGCTAGGCAGCATCG	ZNF469	84627
AAAATGGCTGTAGTTAACTG	UBR3	130507
AAAATGGGCAACGAGAAACC	CARD8	22900
AAAATGGTACCTGGCCACTT	AP1S1	1174
AAAATGGTGCAGTCCCGCGT	TJP3	27134
AAAATGTAACGGTGACCGTG	CFAP221	200373
AAAATGTACCTTCTGCGAAG	SIDT2	51092
AAAATGTATGTGTTCATCCG	RBM48	84060
AAAATGTCAGACAAGCTCAA	BRCA2	675
AAAATGTCTATCCTGGGCAA	KHDRBS2	202559
AAAATGTGAACTTACCGGAT	DSC1	1823
AAAATGTGATTGGCCCCAAG	ABCC1	4363
AAAATGTTAGCTGAGACAAG	OR6Q1	219952
AAAATGTTGGCAATACATGT	USP28	57646
AAAATGTTGTAGGAGCCCGT	YWHAZ	7534
AAAATTATCGGAAACGGTAG	NO_CURRENT_6	NO_CURRENT_6
AAAATTCACAAACCTGTGCG	MMP20	9313
AAAATTCAGAGGAGTTACAT	MMP13	4322
AAAATTCCGCAAAATTGACA	HMGB3	3149
AAAATTCCTGGTTACCGTTG	ZNF645	158506
AAAATTCTACTAACAATACG	EI24	9538
AAAATTCTAGGCGCTAGAAT	ARL6IP1	23204
AAAATTCTTGAACCACCTGA	MOB4	25843
AAAATTGACACACCTCAGCA	IL36A	27179
AAAATTGCGGAGAAGATATG	SPINT4	391253
AAAATTGGAGATTCATACCG	CARF	79800
AAAATTGGATAGTATCCACA	ANKRD46	157567
AAAATTTATCCAGACCCACC	RAB11FIP2	22841
AAAATTTCAACTTACCAGAG	PDRG1	81572
AAAATTTCTGCCATCAAGTG	DRICH1	51233
AAAATTTGCAGGAAGCCCAG	SIGLEC5	8778
AAAATTTGGATACGAACATG	CDKAL1	54901
AAAATTTGGCTGCACTGCGG	IFIT3	3437
AAAATTTGTCCAGTCAAAAG	COG2	22796
AAAATTTGTGAATTCAGCCT	FITM1	161247
AAACAAAACTAACTCAACCG	FER1L6	654463
AAACAAAAGAGGATACGAAT	FIP1L1	81608
AAACAAAAGCCCATGAATGT	DDX18	8886
AAACAAAAGCTATTACAATG	ARHGEF7	8874
AAACAAAAGTAGCGCATCGG	GET4	51608
AAACAAAATCATCTGCACAT	AVL9	23080
AAACAAACCTGGCTAAACGT	U2AF1	7307
AAACAAACGTACCACCCTGT	LYG2	254773
AAACAAAGGACATTAGACTC	ESF1	51575
AAACAAAGGACTGTATTGGG	OLFM4	10562
AAACAAAGGCGACCCTCGAA	KCNIP1	30820
AAACAAATAATGAATTCCTG	HSPB11	51668
AAACAAATGAACATTCCTGG	TES	26136
AAACAAATGGATTGTCCGAG	HHIPL2	79802
AAACAACAACCAGCATTGGG	SYT10	341359
AAACAACACCCATAGCAGAG	ZSCAN12	9753
AAACAACATCCAACTTCAGT	NEMF	9147
AAACAACCAGATCCGCCGGG	LRFN1	57622
AAACAACCCATATGGGTGTG	ZNF124	7678
AAACAACCTGAATCCAACTT	MSTN	2660
AAACAACGCAAGTTGGATTG	SUCLG1	8802
AAACAAGAAAACAGATCGCA	GULP1	51454
AAACAAGAAAGGTCCTCGAG	UBE3A	7337
AAACAAGAAATGTAATGCAA	C7orf72	100130988
AAACAAGTGCAGTTCAACCC	FREM2	341640
AAACAAGTGCTCAGCTCTAG	FAM72C	554282
AAACAATCAAAGGACCGAGA	RB1	5925
AAACAATCACTGTTACTCCG	CDK15	65061
AAACAATCCACAAACAAAGT	TMEM244	253582
AAACAATCTGATGACCTCTG	LZIC	84328
AAACAATGCCTATCCTCACA	NHLRC2	374354
AAACAATGTATAGGTCATAG	RWDD4	201965
AAACAATTCCCTGTCACTCG	SSR4	6748
AAACAATTCTCCTTAGATCG	CARD6	84674
AAACACAAAATTCACGTCCA	DDX52	11056
AAACACAACTGTATTAGTAG	TSFM	10102
AAACACAATTAACTGGACAC	SLC39A9	55334
AAACACACATAGTCAAAACA	SLC9B1	150159
AAACACACATCCCTACCTCT	TCP11X2	100996648
AAACACACTCTGTATCAATG	SCAPER	49855
AAACACAGGACATGAGGGTA	IRGM	345611
AAACACATAAGGCACAGCTG	PTCD3	55037
AAACACATCAATCACTCTGA	PSMD14	10213
AAACACATCCGTGTTGGGGT	RHOJ	57381
AAACACATCTCCATTGACTG	CLTB	1212
AAACACCAACAATACAAAGG	GPR82	27197
AAACACCAGAATCCCATCCA	TMEM167B	56900
AAACACCATACCACTAGCAG	BANK1	55024
AAACACCCGCCTATAACCTC	SELENOT	51714
AAACACCGAGAAGACATGCG	RSBN1	54665
AAACACGAAACCTTATAGGA	AGL	178
AAACACGATCACTAGCAGAG	PTPRA	5786
AAACACGCAGAAGCCACACT	MOB1B	92597
AAACACGCCTGCGCTCATAG	GBGT1	26301
AAACACGGCTATTGACCAGG	EVA1C	59271
AAACACTCACCGATCTGTGA	RPS13	6207
AAACACTCACCGTGCCATTG	PTGES3L-AARSD1	100885850
AAACACTCCGGACCTCATGT	C2CD2	25966
AAACACTGGTTCTCAGTGGG	ZNF529	57711
AAACACTTACTTCACTGCGG	TEC	7006
AAACACTTGAGAGTTCACAC	ZNF586	54807
AAACACTTTATCTCGCATGG	TMEM2	23670
AAACACTTTCTAAGCAGGCA	IFRD2	7866
AAACAGAGGTCATCGAATGT	SAMD9	54809
AAACAGATTGTTGAGGAACA	HTR2B	3357
AAACAGCACAAGTTAGACAC	RAD50	10111
AAACAGCAGCAAATCAAAAG	TCEA3	6920
AAACAGCAGTATCAGAACTG	CDC37L1	55664
AAACAGCATCATACGTGTCA	SMC5	23137
AAACAGCATCCCGTAGTGCG	FAM114A1	92689
AAACAGCTATAAGAGCCGGA	MAST4	375449
AAACAGGAACAGCTATTACG	KIFAP3	22920
AAACAGGAACATGGAACGGG	GIMAP1-GIMAP5	100527949
AAACAGGCGCCACATGACCG	GDF1	2657
AAACAGGCTGACAAACCAAG	CBX3	11335
AAACAGGGACTGGATACCCA	FREM2	341640
AAACAGGGATGTGTCTACAC	OR2V2	285659
AAACAGGTGCTGTCACATTG	SPINK13	153218
AAACAGGTGTGGATTACAAC	RD3L	647286
AAACAGTAGAGTGTACCACG	SACS	26278
AAACAGTCACAGTTGACCCT	VAPA	9218
AAACAGTGGCAAAACAACAC	NMRK1	54981
AAACAGTGTCTAGCATGCTG	SLC3A1	6519
AAACAGTTAACCCTGAACCT	TAS2R9	50835
AAACATAAAATAATACATGC	ZNF91	7644
AAACATAAAATGAAAGCTAC	GOLT1B	51026
AAACATAAAGGAAAAGCGAA	CCDC174	51244
AAACATACGGGCATTCATGG	OLFML1	283298
AAACATAGGTTATATATTTG	CDC14B	8555
AAACATAGTATAATTCACAC	ZNF28	7576
AAACATCACATGCTGGTAGA	CH25H	9023
AAACATCCATATCAACACGA	UGGT2	55757
AAACATCGTGAGTCCGACTG	ZFAT	57623
AAACATCTCAGGTTTAAACT	PLEKHA3	65977
AAACATCTCCATGTAGTGAT	EI24	9538
AAACATCTGAGAAATTTACG	ANKRD30A	91074
AAACATCTTGATGTATTTGG	EIF4A1	1973
AAACATGACAGCTGCCCTAC	ARPC5	10092
AAACATGATTGAACGATCTG	POLE2	5427
AAACATGCAGAAGCAACTCT	MOB1A	55233
AAACATGCGCAGGTGCATGT	NMNAT3	349565
AAACATGGATGAGAGTATGT	TAS2R50	259296
AAACATGTGCCATTATTATG	CPO	130749
AAACATTACATAGCTGACGG	SLC22A7	10864
AAACATTCGGAACACTATGG	KNTC1	9735
AAACATTTGGTGGTCAACAT	CWF19L1	55280
AAACCAAAATCAAACCAACT	MIA2	117153
AAACCAAAGAGAACTGATGA	AVEN	57099
AAACCAAATGCATACAACAG	ZNF518A	9849
AAACCAAATTAAACACGTAG	MLC1	23209
AAACCAACATTTCGAGAAGG	DGKI	9162
AAACCAACCTCACCTTCCCA	HSPA8	3312
AAACCAACGACCTCCAGGCG	COL25A1	84570
AAACCAACTCTACTTGTGGT	KRT222	125113
AAACCAATCCTTCAGCCGGG	SPOCK1	6695
AAACCAATGAGAATTAAGGA	PPIE	10450
AAACCAATGTACTACACGGG	FAM151A	338094
AAACCACAATGAATAAGAAG	GBP6	163351
AAACCACAGAGTGAACCGGG	CORO2B	10391
AAACCACCAGAACCAGATGC	TRIM49C	642612
AAACCACCTAAACAACGTAG	REXO5	81691
AAACCACCTCTAGAAAAGCA	AATF	26574
AAACCACTAGCATTTCGAGT	MMAA	166785
AAACCAGCATCACGTCCATG	OR2T8	343172
AAACCAGCATCATGTCCATG	OR2T33	391195
AAACCAGGGCCAACACATGA	OR14I1	401994
AAACCAGGGCCACCGAAAGG	KLF2	10365
AAACCAGTACCTGAACCTAG	PATL2	197135
AAACCATCTGAAGAAGAGAC	PYHIN1	149628
AAACCATTCTGCATTCGATG	ZNF687	57592
AAACCCAAAGATAAGGCACT	TMEM171	134285
AAACCCAAATACTAAACATG	PGBD3	267004
AAACCCAACCCTGATAAGGA	FOXR1	283150
AAACCCACCTTGCGTACAAG	KHDRBS3	10656
AAACCCAGAACATAGCCACA	PET100	100131801
AAACCCATAGTGGTGCTGCA	CYP2C9	1559
AAACCCATATAGAGGGCGCT	GJC3	349149
AAACCCATCGACTGACAACG	CSPG4	1464
AAACCCATTGCATTTGCTCG	DBT	1629
AAACCCATTTAGGCTAACTG	ANKRD30A	91074
AAACCCCAATTACGCCGGCG	HOXB4	3214
AAACCCTATGCCCAAATGAG	NO_CURRENT_7	NO_CURRENT_7
AAACCCTCCGAGCTTAGCAA	RAD51C	5889
AAACCCTGCAAAGAAAACGA	TCEAL7	56849
AAACCCTTACCGATTTCTCA	CSPP1	79848
AAACCCTTCAAAGCACCCCA	C14orf105	55195
AAACCGAAATGAGACTCCAT	EBF2	64641
AAACCGACAAGCACGTCACC	ELK3	2004
AAACCGAGAATAGTTTCCAG	ZNF879	345462
AAACCGCTTGGTCCTACTCG	ADAMTS8	11095
AAACCGGGCAAGTAAACATG	TNFRSF11A	8792
AAACCGGTATTGACTAACCC	EXOC6	54536
AAACCGTAATCTTAGTGGAG	DENND4A	10260
AAACCGTGAATGTTGATGTG	MUC3A	4584
AAACCGTTCTGTGAACAATG	ATRN	8455
AAACCTAAAAGTCAAGACAC	AVPR1B	553
AAACCTACCGGATCAACAGT	FAM177A1	283635
AAACCTACGTAAATGGCAAG	KIF1B	23095
AAACCTAGCCCCAATACTTA	NO_CURRENT_8	NO_CURRENT_8
AAACCTAGCTCCGAAATGGG	SLC24A1	9187
AAACCTCAAAGATTAGACAC	FAM159B	100132916
AAACCTCACATTGAGACTAG	CSF2RA	1438
AAACCTCCACATCTGCGGTG	GCN1	10985
AAACCTCCGAAGACACATGG	ZNF823	55552
AAACCTCTACTATGCTGGCA	GABPB1	2553
AAACCTCTTTGCTTGACCAG	SLTM	79811
AAACCTGAGTGGTAACAACC	CALCOCO2	10241
AAACCTGGACACGTTTACCC	OPTN	10133
AAACCTGGTAAAAATGCCCG	LIPN	643418
AAACCTGTAGAGACTAATGT	DEPDC4	120863
AAACCTGTGTCAGCCGAGCG	CEP68	23177
AAACCTGTTGAACACTTGAT	GLDC	2731
AAACCTTCGAAAATGAAACG	TMPRSS11E	28983
AAACCTTGCGAGTCCACATG	ZNF57	126295
AAACCTTGGCATAAGGTGCA	NIP7	51388
AAACGAAAGCTCCGCTCGGA	H2AFB1	474382
AAACGAACAAAATCAAACAT	CCDC82	79780
AAACGAAGCTGTCTTAGAGT	IL6ST	3572
AAACGAATGTACATCTACAG	C16orf70	80262
AAACGAATTCATGATGCCCA	HIST1H2BJ	8970
AAACGAGAAGCACTTACCAA	AUTS2	26053
AAACGAGATCGAGAAAGGTA	NO_CURRENT_9	NO_CURRENT_9
AAACGAGGAGTACAATAAGT	ORM2	5005
AAACGAGGGACTACCCGCGG	PCDH20	64881
AAACGCATCACAGAGATTTG	IFT43	112752
AAACGCATCCTGGACCCACG	CD3D	915
AAACGCATGGAAACACTCCG	STARD13	90627
AAACGCCCACTGAATAAGCA	KIF2C	11004
AAACGCCCTTGACTTCAGCC	TMED3	23423
AAACGCCGGCTCAACTTCAG	ASCL1	429
AAACGCTGGAGGAATTAGAC	PDE4B	5142
AAACGCTTCGCCTGGCAATG	TAL2	6887
AAACGGAAAGGATTTAACGA	HDGFL3	50810
AAACGGAACAAGTATCTATG	SLC7A2	6542
AAACGGAACTTGCCGCGTCG	NDUFA13	51079
AAACGGAATGTGGACTCGAG	SAFB	6294
AAACGGAGGAACTACAACCA	PAPD5	64282
AAACGGCAGCACCGTCCTAG	CYP11B2	1585
AAACGGGCCGAAGACTTCCA	SSX2	6757
AAACGGGCGATTATCTCTGG	WNT2	7472
AAACGGTACGACAGCGTGTG	NO_CURRENT_10	NO_CURRENT_10
AAACGGTCAGCCCGCATGTG	CXXC1	30827
AAACGGTGCCTGTAAGTACG	ZFP36L1	677
AAACGGTGTAGAGACTATGA	RBM26	64062
AAACGGTGTGATGAGAGGCA	C8orf87	389676
AAACGTAGCATTATAGTTAG	ZNF518A	9849
AAACGTCATACAAACACCAT	INTS3	65123
AAACGTGACTCTGGTTCAGG	ZBTB40	9923
AAACGTGGTGAACCGCATGA	CHCHD6	84303
AAACGTTTCCGACCCTGTCA	CHRNA6	8973
AAACTAACTTACCAAATACA	NCBP1	4686
AAACTAATGATGTTGCATGG	REV1	51455
AAACTAATTGGACCAATGAG	OR4F15	390649
AAACTACAACTGGATAGAGA	OR51B6	390058
AAACTACATTCTGAATTACG	RANBP17	64901
AAACTACGGTTTCCTCAGTG	HINT3	135114
AAACTATAGAACCAGCCGTG	ESYT2	57488
AAACTATGCAGAGCGGATAG	HIST1H2AA	221613
AAACTATTGTGGAGCCACCG	GCNA	93953
AAACTATTTGAGAATGACAC	ZMYND12	84217
AAACTCAATACTGACAATGA	CCDC169	728591
AAACTCAATCGGGCAACAGA	EXOSC9	5393
AAACTCACCAGGGCCCTCGA	UBE2S	27338
AAACTCACCCGACCTTGACA	GBP5	115362
AAACTCACTTGTTGACCGCG	APOB	338
AAACTCAGGAGATACAACTG	TMEM154	201799
AAACTCAGTGACTCGATCCA	CGGBP1	8545
AAACTCAGTGAGTGTTACAG	FNBP1L	54874
AAACTCATGGAGTTCAACAA	CYTH3	9265
AAACTCCTCAGAGTACGCCG	TAB3	257397
AAACTCTGTCTATTTGTGTA	MZT1	440145
AAACTGACATCGGAAGCAAG	MNDA	4332
AAACTGACCATAAAGTGGAT	PWWP2A	114825
AAACTGACCTACGACAGGCC	TDP1	55775
AAACTGAGGATATCCGAAAG	ZBED9	114821
AAACTGATAGAGGCTACTCA	KRBA2	124751
AAACTGCAAGAATAAGGACC	TOR1AIP1	26092
AAACTGCACATACCATATGC	BABAM2	9577
AAACTGCAGCAAAAAATATG	TM4SF18	116441
AAACTGCAGTTAATGTCCCA	PDLIM5	10611
AAACTGCAGTTCGACGACAA	MPZL2	10205
AAACTGCATCAAGCTACATG	SLC47A1	55244
AAACTGCCGGAGTTTCACGG	SPATA32	124783
AAACTGCGCATAGACGAAGT	PGC	5225
AAACTGCGGAACTCGGCCAA	RPS19BP1	91582
AAACTGCTGGAATGTTGTCG	GAB1	2549
AAACTGGATCATCTCAGACA	IL10	3586
AAACTGGGAATGATTGCCGG	CYB5R1	51706
AAACTGTAAGTGCTTTGGAT	NKTR	4820
AAACTGTAGTGCAGGGTCAG	NO_CURRENT_11	NO_CURRENT_11
AAACTGTCATGTGTGATACC	CD48	962
AAACTGTTGCCTCTTCGCAG	DNM3	26052
AAACTTAAATGTGAGCATCC	IL2	3558
AAACTTACACTGGTTGTGTG	RPL29	6159
AAACTTACCCGGTTGCAAAG	NPIPA7	101059938
AAACTTACCGAATCTTCAGG	UGP2	7360
AAACTTACTAGTGACCGAAG	ANAPC5	51433
AAACTTACTCTGAAGAATCG	COPB2	9276
AAACTTCGAGAAGACAGCGT	ANXA13	312
AAACTTCTCAACATTGCAGA	PANK3	79646
AAACTTGCGAGCCTACCAGG	GPRIN3	285513
AAACTTGGACGATCTAGGCA	ZC3H12B	340554
AAACTTGGCAAGCAAACCTG	EIF4E	1977
AAACTTGTCACTGTCGATTG	GRAMD1C	54762
AAACTTGTCCCTAGTTACAC	MBD3L1	85509
AAACTTTACAAACAATATGG	CASR	846
AAACTTTATTGGACGCCAGT	CRYBA1	1411
AAACTTTCTATTGAACATGG	OSCP1	127700
AAAGAAAAAAGAGGGTCCCG	ING5	84289
AAAGAAAAAATGTCTATCAA	DPPA4	55211
AAAGAAAAAGAAAGGCTCCA	FAM133B	257415
AAAGAAAACAAAACACCTGG	GOLM1	51280
AAAGAAAACTGAGAATAACC	FANCM	57697
AAAGAAAAGAAGGACCACTG	TSPAN16	26526
AAAGAAACAAAAAATACTTG	ZSCAN26	7741
AAAGAAACAAGACCAAACTC	OR4D11	219986
AAAGAAACCCTACAAATGTG	ZNF492	57615
AAAGAAAGAAACTTTCAACC	ZNF75A	7627
AAAGAAAGACAAATCTCTTG	NMUR2	56923
AAAGAAAGAGGAATAGTAGC	NO_CURRENT_12	NO_CURRENT_12
AAAGAAAGCCCAAGAGTCAG	FAM25A	643161
AAAGAAAGCCCAGGAGTCAG	FAM25G	100133093
AAAGAAAGTCAGAAACCCGA	AADACL2	344752
AAAGAAATGTCTGTACATGT	OR10X1	128367
AAAGAAATTACCTCTCTGAC	CABS1	85438
AAAGAAATTTCAGTCTGAGA	FIS1	51024
AAAGAACAAAGGAAGAGCCT	FAM76B	143684
AAAGAACAAATGGAACGCGA	RBPJ	3516
AAAGAACACATACAGCCCCG	AQP6	363
AAAGAACAGGATTTCCAGCG	TMEM216	51259
AAAGAACATCCAAGACAACA	SEPT4	5414
AAAGAACATCTGAGCAGCAC	OR5B17	219965
AAAGAACCACTGTCTGAGCA	RPS27L	51065
AAAGAACTTAAGCGACTTCG	CWF19L2	143884
AAAGAAGAAGGATCTTTCCC	STMN1	3925
AAAGAAGACCGTACCACAAA	DENR	8562
AAAGAAGAGACATTTAGACC	TRIP12	9320
AAAGAAGAGGAGGATCCTAA	NAP1L2	4674
AAAGAAGCTCACGCCCACAG	TMC6	11322
AAAGAAGCTGGTGATCGTTG	RHOC	389
AAAGAAGGATGCGATCGTGG	CNGA3	1261
AAAGAAGTCAAGGAGTTACG	C10orf12	26148
AAAGAATAGATAGGGAACTG	GJA10	84694
AAAGAATAGTGACGGCATGG	CD207	50489
AAAGAATCACCTGTAGCTTG	PTBP3	9991
AAAGAATGAGAACTTCGACA	UGT3A2	167127
AAAGAATTCAATTCTAGACG	ZNF800	168850
AAAGACAAAACCATGAGCTA	OR2G6	391211
AAAGACAAACTTCATGTACC	LRRFIP1	9208
AAAGACAAATGGATCAACAT	MARK4	57787
AAAGACAAGCAGATCCACCC	EGR3	1960
AAAGACAATGTCATTACACT	ADGRF1	266977
AAAGACACTGTCTACACTAA	CSN2	1447
AAAGACAGACCACATGCCAG	TGS1	96764
AAAGACAGACTCAGGCTCAG	SURF6	6838
AAAGACAGCAGTACCCACTG	SPATA46	284680
AAAGACAGGCTAAAATACAG	IGBP1	3476
AAAGACAGGTTGCTCAAAAG	TTK	7272
AAAGACAGTAACTTCTCACA	C1orf141	400757
AAAGACATAGATGGTTATGG	LALBA	3906
AAAGACATCCTAGTCTCCTG	SPAG16	79582
AAAGACATGAAAAAGACTAG	SLFN12	55106
AAAGACCAAGCTGACTTTCG	FUBP3	8939
AAAGACCACAACACGTAGCG	PIK3R5	23533
AAAGACCAGCACAAGAGTCA	TMEM268	203197
AAAGACCAGTATGAAAACTG	GPRASP1	9737
AAAGACCATTAGGATCGGGA	ABCC12	94160
AAAGACCCACATCTTGACTG	GPD1L	23171
AAAGACCGAGCCCCTAACAG	ABCA4	24
AAAGACCTACAAGCCAGCTG	ZNF319	57567
AAAGACGACGGTGAAATCCT	PGA5	5222
AAAGACGAGAACAGGCACAG	MTPAP	55149
AAAGACGCCCATCTGAGCCA	WDR73	84942
AAAGACGGAGATATTCACCG	SERPINB8	5271
AAAGACGGCTCTAACAAGTC	TGOLN2	10618
AAAGACGTACCTTTCCAACA	RFX8	731220
AAAGACGTGGACTGTTTCGG	PDLIM1	9124
AAAGACGTTGAAAACAAATG	NCS1	23413
AAAGACTCACCATATTACCA	ZNF609	23060
AAAGACTCTGAGACCCACAA	CYP3A7-CYP3A51P	100861540
AAAGACTGACCCATTGACCG	RNF167	26001
AAAGACTGCCTGATCCACCA	TBC1D8B	54885
AAAGACTGTTCCAAAAACAG	PPIB	5479
AAAGACTTACTCCAATGAGG	CDK18	5129
AAAGACTTCATGATCCAAGG	PPIL1	51645
AAAGACTTGCTCCAAAACAC	NO_CURRENT_13	NO_CURRENT_13
AAAGAGAAAGCCAGATATGG	CD3G	917
AAAGAGAAAGTAGCGTACGG	GPRC5D	55507
AAAGAGAATCGCCAACTCAG	BCOR	54880
AAAGAGAATTCGAGAATCCG	GCM2	9247
AAAGAGAATTGAGTGCTATG	PFKFB1	5207
AAAGAGACCAGAGAGATATG	WDR33	55339
AAAGAGAGTATGACCTGCAG	DNAJC24	120526
AAAGAGCAATATATGTGTGA	IL7R	3575
AAAGAGCACTGGACTCCGGA	SAT1	6303
AAAGAGCACTTGGTAATCGG	PIK3CB	5291
AAAGAGCAGACTTATTACCA	SHC3	53358
AAAGAGCAGGCAATCGATAG	TMEM31	203562
AAAGAGGAAGACTTCTATCG	SAMD9	54809
AAAGAGGAGGCAATAAGACG	GAPVD1	26130
AAAGAGGATTACCCATAGAA	SLC30A9	10463
AAAGAGGCTTTCTTGCAGAA	NPIPA3	642778
AAAGAGGGAAAGATCAAAAG	TOMM22	56993
AAAGAGGTATCCAGTCAGGA	OR10Z1	128368
AAAGAGGTTTGGTTCATAAG	NFKBIZ	64332
AAAGAGTAATGTCAATCCGC	C15orf54	400360
AAAGAGTATCCCTTTCGATG	IQCA1	79781
AAAGAGTGTTACTCCAAACA	CATSPER4	378807
AAAGAGTTAATATTTGACGG	IMPG2	50939
AAAGAGTTACAATACTACGT	NPC1	4864
AAAGATAAACATTATGAATG	C8orf59	401466
AAAGATAAGCCATTATCTGG	ALKBH8	91801
AAAGATAGGAACGATGGTGG	ZNF812P	729648
AAAGATAGTAAGATTGTACC	DNTTIP2	30836
AAAGATATAATAAAGATGCT	MRPL30	51263
AAAGATATAGCAAATTATGG	NO_CURRENT_14	NO_CURRENT_14
AAAGATATGAAACATCGGCT	RGS4	5999
AAAGATCAAAGTGTTAAACC	APOD	347
AAAGATCAACCGGCCCCGAA	C11orf98	102288414
AAAGATCAAGGTTAGCACTG	HMGXB4	10042
AAAGATCACTACAAACACCG	ZNF136	7695
AAAGATCCAAAAGCTGACTG	PARP16	54956
AAAGATCCTTAAAACACGGA	ADAM7	8756
AAAGATCTTACCTTACTAGG	UST	10090
AAAGATGACAAATCTGATCG	SIPA1L1	26037
AAAGATGACCCAGATAGATG	CLDN12	9069
AAAGATGAGACATCCACAAG	GCFC2	6936
AAAGATGATGACGTTGCGAA	HHATL	57467
AAAGATGATGAGCTCAAACA	GPR89A	653519
AAAGATGGCAACCTTCACGA	TJP2	9414
AAAGATGTACAGCGTAACCA	FILIP1L	11259
AAAGATGTCATCATCAACCA	EML4	27436
AAAGATGTGACAGTACGGGA	VSTM2B	342865
AAAGATGTGTAGGATCTACA	PNLIPRP3	119548
AAAGATTAGGGTGACAAACA	GRM1	2911
AAAGATTATGCGAGAATGTC	OCIAD2	132299
AAAGATTCTTGATGTTCTTG	NDUFA5	4698
AAAGATTTAGGACGACATAG	USP53	54532
AAAGATTTGGAAACATGACG	RAB38	23682
AAAGATTTGGGGCATACTCT	EDDM3A	10876
AAAGCAAAAGAATCCGATGG	BBX	56987
AAAGCAAACATCTTGACACA	TMEM132B	114795
AAAGCAAAGAAGTATAACCC	DHX33	56919
AAAGCAAAGTCCCTCCACGT	CSTF2T	23283
AAAGCAAAGTGATCTTGAAG	NBPF6	653149
AAAGCAAATTGTTTATCTCA	CCDC169	728591
AAAGCAACATACAGACAATG	FABP6	2172
AAAGCAAGATATCCTCATCT	ARPP19	10776
AAAGCAAGCTCCCCAAAATG	SLC46A3	283537
AAAGCAAGGAAACTCATGCA	AKAP4	8852
AAAGCAAGTTCGAGTACGTG	THG1L	54974
AAAGCAATCGTTCTGAAGAC	POPDC3	64208
AAAGCACACCCTTCAACACG	ZNF518B	85460
AAAGCACAGTTGCCGTTCAA	LNP1	348801
AAAGCACATCACCAAGACCG	ITPR3	3710
AAAGCACATGAAGCCGAGCG	RNASEH1	246243
AAAGCACATTGGCAAGACCT	CSF3R	1441
AAAGCACCACATCAGATGAC	IMMP2L	83943
AAAGCACCACGGTCAGATGG	TMEM258	746
AAAGCACTAAATGCTGTCCG	C4orf33	132321
AAAGCACTGATGAACTAGCA	WDHD1	11169
AAAGCAGAAAGATGTCGCTG	CDC123	8872
AAAGCAGAGGAATCAGACCC	RNF141	50862
AAAGCAGGACCCAGAATGGG	ALOX5AP	241
AAAGCAGGTCACGATAGCGC	HEXA	3073
AAAGCAGTCAACACTGCCCA	STX6	10228
AAAGCAGTGAGTGTCAACGA	MTMR12	54545
AAAGCAGTGGTGATAACTGA	ZNF14	7561
AAAGCAGTTTGTGTCCGACG	NUBP2	10101
AAAGCATACGCATATCAACT	LRR1	122769
AAAGCATATCCCTATATGGA	MRPL1	65008
AAAGCATATTCATATCACAC	CLINT1	9685
AAAGCATCAGAGTTATCCAG	C3AR1	719
AAAGCATCCTCAATCCCGAT	PNLIPRP1	5407
AAAGCATCTAGACATTCCAA	TRMT1L	81627
AAAGCATGTTTATCTGAACT	LTN1	26046
AAAGCATTCCTCCCTAGTAA	C4orf47	441054
AAAGCATTCGGTAAACATTG	IK	3550
AAAGCATTGAAACGATATGA	OSBPL1A	114876
AAAGCATTGCGTACTAACCC	CTR9	9646
AAAGCATTTCATGTGCACCT	CLEC3B	7123
AAAGCCAAAACTGATGCTGG	ATG3	64422
AAAGCCAAAGAGGCTCAGTG	LMAN1	3998
AAAGCCAAATTATGTGTACA	L2HGDH	79944
AAAGCCAACAAGTTAGACCA	PRMT1	3276
AAAGCCAATATAGTGATCGG	BRINP3	339479
AAAGCCACCATTACCAGCAG	LURAP1L	286343
AAAGCCACTTCTACAAACAC	LBHD1	79081
AAAGCCAGCGACGCTGATGT	CDH6	1004
AAAGCCAGCTCCATCGACAC	AMER3	205147
AAAGCCAGTCCTCTTAAAGT	ZBED8	63920
AAAGCCATATGTATCCCTGA	DARS2	55157
AAAGCCCAAACAGCCAAGCA	BICC1	80114
AAAGCCCAATGCCATTCAAG	SLC38A11	151258
AAAGCCCAGGAGTATGGGAG	CFC1B	653275
AAAGCCCCCATACCTGAATG	ARHGAP33	115703
AAAGCCCCTGAAATCAACAG	LCMT1	51451
AAAGCCCGCTCACTAGACGA	REXO1	57455
AAAGCCCGGACCGACAAACA	ZDHHC6	64429
AAAGCCCGGTCATCAGCGTG	SLC26A1	10861
AAAGCCCGTAGCCATATGAG	FURIN	5045
AAAGCCCTGTCAATTGCACC	WDR17	116966
AAAGCCCTTCAGAAAAATGC	KIZ	55857
AAAGCCGAGAAGTTTCCACT	PSMB6	5694
AAAGCCGCATGACCGAGACC	CDC42EP1	11135
AAAGCCGTCCTGTCCGACAT	SYNGR1	9145
AAAGCCTAACCACGTACACT	PYM1	84305
AAAGCCTAGAAAATCAACTG	KLHL4	56062
AAAGCCTATTACCTGGCATG	DCTN4	51164
AAAGCCTCAATTTATACCAG	MORC1	27136
AAAGCCTCTACTTCATTACG	RABGAP1L	9910
AAAGCCTGGCTACATAACAG	M1AP	130951
AAAGCCTGGGCTTGAGCCAG	FAM136A	84908
AAAGCCTTCAGTGTTCACAT	ZNF471	57573
AAAGCCTTCCAGCTTGCCAG	FAM167A	83648
AAAGCCTTGTGTTTCAAGCT	IL33	90865
AAAGCCTTTACCGGTCGACA	AQP4	361
AAAGCGACGTAGGCATACTT	NO_CURRENT_15	NO_CURRENT_15
AAAGCGAGTTCAATCTCTTG	PFKFB2	5208
AAAGCGATTGAAGCAAGCCA	ATP6V1G3	127124
AAAGCGCAAGAGCCAGTCAA	PI3	5266
AAAGCGCAAGAGGACCCGTA	HIST1H2BA	255626
AAAGCGCACGAACTCCACTC	NRM	11270
AAAGCGCGCGTATTTAGCTC	SNAPC3	6619
AAAGCGCTTCTGTCAATATG	CLEC1B	51266
AAAGCGGAGTGGACGACTGG	ARMC1	55156
AAAGCGGCGACTTCTGTGTG	TDP2	51567
AAAGCGGGAATAGAAATAAG	EPYC	1833
AAAGCGGGAGGGAGTTAACG	CD177	57126
AAAGCGGTCACCTTCCACAT	CLDN6	9074
AAAGCGTAATCAGAAGACTA	NPY5R	4889
AAAGCGTCCTCAATCACTGT	LMOD2	442721
AAAGCGTGAAAAGAGAACAT	MKRN2	23609
AAAGCGTGAATCCAACTGCT	SPATA45	149643
AAAGCGTGACCACAGATGAG	RTP1	132112
AAAGCGTGATCTTGCTGGGT	KLK3	354
AAAGCGTGTGACAAACTCAG	ACACB	32
AAAGCGTTAAGATTGAGGAA	HEBP1	50865
AAAGCTACCATTCTTATATG	GNPDA2	132789
AAAGCTACTATATCGCCACA	UGT2A1	10941
AAAGCTCCAATAATCAACAG	CHUK	1147
AAAGCTCCACATATAAATGG	CEBPZ	10153
AAAGCTCCTACACGAAAGAG	ZNF667	63934
AAAGCTCTAATGAATCATTG	SCFD2	152579
AAAGCTCTTCTTAAATACAA	CHRNA6	8973
AAAGCTGAAGGACACAGCAG	ULBP2	80328
AAAGCTGACAGTGACACTGA	HLA-DRB5	3127
AAAGCTGATACTCTCCACTG	CLDN17	26285
AAAGCTGGCAAAGAAAAAGA	CBX3	11335
AAAGCTGTCAAAGAACCTCT	HBG2	3048
AAAGCTGTGCACACAGTCAG	TRIM64C	646754
AAAGCTGTTACATTCCCGCT	NECTIN3	25945
AAAGCTGTTCATGTGAACCA	FLT3	2322
AAAGCTTAACCATGTTGCAG	IL18R1	8809
AAAGCTTACCTGTTCTGTAG	EIF4E	1977
AAAGCTTATCGGTTACGAGA	TADA1	117143
AAAGCTTCCGAGCCTATCCA	C2orf78	388960
AAAGCTTCGGGTGATATTGG	PRSS58	136541
AAAGCTTCTGATCTGAGTCC	ZNF720	124411
AAAGCTTGTACACCTTCCGT	PNPLA8	50640
AAAGCTTTAATGCTAGCGAA	RTTN	25914
AAAGGAAACTAGTGTTTCAA	PSIP1	11168
AAAGGAAATATTTATCCGGT	L2HGDH	79944
AAAGGAACTTGGAAAATCGT	ZNF277	11179
AAAGGAAGCCAACAATTATG	SCG3	29106
AAAGGAATGGAGTCTTCAGG	MAP3K7CL	56911
AAAGGAATTAGCTAAAAACA	CCDC150	284992
AAAGGAATTTGCTTGTTCCA	MYCT1	80177
AAAGGACAAAGCTGGTACCG	PLCL2	23228
AAAGGACAACTACTCAAAAG	TIPARP	25976
AAAGGACAGAAAGGCAGTGT	COLEC11	78989
AAAGGACCCTCAAAGGACGT	ARRDC1	92714
AAAGGACCTAGAAAAACAAG	CENPE	1062
AAAGGACCTCAGGATGACCC	MICA	100507436
AAAGGACGATAAACAGATCG	ERO1B	56605
AAAGGACGGCGATTACCTAA	LSM5	23658
AAAGGACTCTACATCAACCG	TTC16	158248
AAAGGACTGAAGCTTAAACT	RBM43	375287
AAAGGACTGGATTACTAACA	HERC5	51191
AAAGGACTTCGGCTACGGCG	RRAGC	64121
AAAGGAGAACGTCTAACGAG	SNIP1	79753
AAAGGAGCAGAGCAAAACCG	BPTF	2186
AAAGGAGTCAAGATAACTGA	ZNF20	7568
AAAGGAGTCTCATTTACAAG	ARHGAP42	143872
AAAGGATAAAGAATTAGTTG	CEP290	80184
AAAGGATCCTGACACTCGCG	ZRANB3	84083
AAAGGATGATCACAATGTTC	RAB4A	5867
AAAGGATGGAAAATACAGCC	RPS18	6222
AAAGGATGGCCTGATTAACG	GABRQ	55879
AAAGGATTCAGTGACCACAA	OR5D18	219438
AAAGGATTCTGTTGTAACTC	PPP3R1	5534
AAAGGATTGACAAGAACTGA	ZNF564	163050
AAAGGATTGTGCTCTGACTG	OTUD6B	51633
AAAGGATTTGACCAAACCTG	MRPS10	55173
AAAGGCAAACCGCTTCCGAG	FOXR1	283150
AAAGGCAATACGTACCACTG	EIF2AK2	5610
AAAGGCAATGTCAAGACACA	DSPP	1834
AAAGGCACCAATAGACACAT	ITGA2	3673
AAAGGCACTGCTCAACGAGG	LRAT	9227
AAAGGCAGGCTAGTCACAGG	EIF4E3	317649
AAAGGCAGGTATAGCAACTG	ACPP	55
AAAGGCATAGAACATGGACG	CACNG1	786
AAAGGCCCAAGCTTTAGATG	BMP5	653
AAAGGCCGGACTATTGCCAC	SAXO2	283726
AAAGGCCTCCAAATAGACGT	CYLD	1540
AAAGGCGAGTAAAGGCCAGT	HP1BP3	50809
AAAGGCGATTCTGACCGGGT	XYLT1	64131
AAAGGCGTCATCAAATGTGC	DDX43	55510
AAAGGCTAATCAGTGCCACA	DNAJC22	79962
AAAGGCTATCTCTCTTAAGG	TMEM91	641649
AAAGGCTCACAACAGGCCCG	ENPP6	133121
AAAGGCTCACATATCAGTCA	UIMC1	51720
AAAGGCTCGTGATATTCCGT	MPP5	64398
AAAGGCTCTCAATTCTCATG	LMNB1	4001
AAAGGCTGACTTAGGCCTAG	MAGED1	9500
AAAGGCTGCTGATGACACCT	TTR	7276
AAAGGCTGTTATTGAACAAG	TRHR	7201
AAAGGCTTATACATGTCCCA	MRPL39	54148
AAAGGCTTGATCGTGCTCAC	SEC11C	90701
AAAGGCTTTCCGTAGGAGTG	ZNF621	285268
AAAGGCTTTGAGAAGGACGT	ST3GAL3	6487
AAAGGGAAAAACTACCAGAA	C1orf21	81563
AAAGGGAAAACAGGCCGAAG	HMGN1	3150
AAAGGGATCTGAGTAGTCAT	SHB	6461
AAAGGGATGAGGACTCGACT	RGS8	85397
AAAGGGCAGTCCCCACTGCG	SLC22A6	9356
AAAGGGCATCTTACACGTCA	FCRL1	115350
AAAGGGCCAGATACCAGACG	ZFAND2A	90637
AAAGGGCCTATACCAATGGA	SAXO1	158297
AAAGGGCGAGAAGTCCAAGT	CORO7-PAM16	100529144
AAAGGGCTAGAGTTCTCCGA	NOG	9241
AAAGGGCTGTAAGGCACGTG	LSM14B	149986
AAAGGGGAAAAGTTTGGTCG	CXorf40B	541578
AAAGGGGAATTTCCCCACAA	FAM46D	169966
AAAGGGGTAGTATGGTACCA	SIAE	54414
AAAGGGGTCGTAAACGCAGG	KAT6B	23522
AAAGGGTATCTTACCCCCCA	PDCL3	79031
AAAGGGTATGAAGCTCCATA	TAS2R50	259296
AAAGGGTCAATAGAAGGACA	EFCAB5	374786
AAAGGGTCATGCATACAAAG	PRDM9	56979
AAAGGGTGAACACCAGTGAA	ZNF682	91120
AAAGGGTGAACAGATCGCTA	CTNNA2	1496
AAAGGGTTCTTCAACTGCGA	CALML6	163688
AAAGGTAAAAATTGTGACAG	CCDC25	55246
AAAGGTAAATGAAGGCTGAG	POM121C	100101267
AAAGGTAAGCTCCAGCAATG	TRAM1	23471
AAAGGTAGGGTTGTGCCACA	ELOVL1	64834
AAAGGTATGTCTTCCAACAA	CDR1	1038
AAAGGTATGTTTGGGAATGA	DEFB136	613210
AAAGGTCAACATTCTACCAC	SLC25A17	10478
AAAGGTCAGCCAATGGTGTG	MCF2L2	23101
AAAGGTCAGTCCTCAGACGG	SRGN	5552
AAAGGTCCGATTGACATGGG	RSPH9	221421
AAAGGTCTTCGGGTCCAACC	PSMB3	5691
AAAGGTGATGGAATGATGGG	OR10H4	126541
AAAGGTGGACCACTCCCGGT	NEU2	4759
AAAGGTGGCTAGTCTTACAC	WDR41	55255
AAAGGTGGGGATCTAACTTG	PNMA5	114824
AAAGGTTCTGAATCAAACGG	ATP6V0A1	535
AAAGGTTGGATTTCAAGGCG	C19orf73	55150
AAAGGTTTACACTCGCCATG	FLOT1	10211
AAAGGTTTCTCTCTAGTGTG	ZNF491	126069
AAAGTAAACAGGGTGCCTTG	LMAN2L	81562
AAAGTAAACGTACCAACAAG	TBC1D28	254272
AAAGTACAACTCTCAGTGAG	USP6	9098
AAAGTACAATCGGAGATATG	FBXL13	222235
AAAGTACACTATCTCCCCGG	EML2	24139
AAAGTACAGCTGGAAAACCG	XKR4	114786
AAAGTACAGTGCTTTCACTG	BIRC8	112401
AAAGTACATAACATTTATCC	CYP7B1	9420
AAAGTACCAATCCCTTGAAA	AKAP7	9465
AAAGTACCTTTCGTGCCAGT	TBC1D19	55296
AAAGTACTCGAAGAAGTCCG	MGAT1	4245
AAAGTACTGAACAATAACTT	LOC100505549	100505549
AAAGTACTGCATGAGGCCGA	SNRPD3	6634
AAAGTACTTCCCCCAGTGGG	PGA5	5222
AAAGTACTTTGGTCCCAGCG	SFXN3	81855
AAAGTAGAGGCCTTCACACG	CMTM4	146223
AAAGTAGCCAAGATAACATG	PLCL2	23228
AAAGTAGTACATATCGACTC	HSF2	3298
AAAGTAGTAGTGTCTTCTAG	CCDC181	57821
AAAGTATATTCCATGTACAT	CP	1356
AAAGTATCAGACGAAAAGAG	MUM1L1	139221
AAAGTATCGGGTATGGCCCG	GNL1	2794
AAAGTATCTTGACTATCACA	AS3MT	57412
AAAGTATGGGCCTAATCCGA	ARMCX5	64860
AAAGTATTGAACGTTCTCAT	VTI1B	10490
AAAGTCAAAGCAGATACCAA	DDX19A	55308
AAAGTCAAAGCTATAGCCTG	FMO5	2330
AAAGTCAACTTACCCAAAAG	TLL2	7093
AAAGTCAAGCCACAATCACT	MTMR2	8898
AAAGTCACGGGCATAGATTG	CNTNAP4	85445
AAAGTCACTAAGTAACACAA	ZNF280B	140883
AAAGTCAGTCTGGTTATGTG	PGBD4	161779
AAAGTCATACCTGAGTATTG	BMS1	9790
AAAGTCATATACCTTAGTAG	EPB41L2	2037
AAAGTCATCGACCGTCAGTG	LRRC8A	56262
AAAGTCCATATCCTTAAGGG	PIP4K2C	79837
AAAGTCCATTTAGTAAGTGA	C14orf39	317761
AAAGTCCGGAGCCGATCACA	INTS6	26512
AAAGTCCGTGGACATGTGGT	CDKL5	6792
AAAGTCCTTATCGACCACCA	OBP2B	29989
AAAGTCGAAACCCACGATGA	PSMA7	5688
AAAGTCGAAGGCCTGCGACT	VPS26B	112936
AAAGTCGAATATCATGCTGG	ADK	132
AAAGTCGACCCCAACAAGCG	ZNF488	118738
AAAGTCGAGAGTCTCTCCGA	ZBTB18	10472
AAAGTCGAGATGACCACACG	SLC4A3	6508
AAAGTCGATCTCATAGACGT	ZBTB7C	201501
AAAGTCGCTAAGTAACACGA	ZNF280A	129025
AAAGTCGGGACTATCGATGA	UPF3B	65109
AAAGTCGGGATCCTACACCT	XAGE1E	653067
AAAGTCGTATGCGATGACAA	PABPC5	140886
AAAGTCTTTAAATCTCACTC	ZNF682	91120
AAAGTCTTTACTCTAACTCC	ZNF561	93134
AAAGTGAAATCATATATACG	GABRA6	2559
AAAGTGAACCGAGGAAACGC	HNRNPCL4	101060301
AAAGTGAACTGGGACGGAAG	P2RY14	9934
AAAGTGAAGAAGTCTGACTG	PTN	5764
AAAGTGAATGGTCATGACCA	GNPTAB	79158
AAAGTGACACAGTATAAGAA	RPL36AL	6166
AAAGTGACACCGTCTGCTTG	MOV10L1	54456
AAAGTGACACTGAGCAGATA	ZNF138	7697
AAAGTGACAGCTCTTAGTCG	FOCAD	54914
AAAGTGACCCGGGCTTTAAG	FAM114A1	92689
AAAGTGACGCCCTTGGAGTG	IDI1	3422
AAAGTGAGATAAGACCTGAT	KIAA0319	9856
AAAGTGAGATCATTCAGACG	TMCO5A	145942
AAAGTGAGCAAATTACCGTG	DPP10	57628
AAAGTGAGCCCATTCAACAA	SLC26A8	116369
AAAGTGAGGAACCTCACAAG	ESPL1	9700
AAAGTGATGAGAATCAACCT	C7orf26	79034
AAAGTGATGGAAAATCAAGA	ARMT1	79624
AAAGTGATGGATGACATTTG	OR1L1	26737
AAAGTGATGTCAGGATACAG	LIPE	3991
AAAGTGCCAGGATGTGATTG	ZW10	9183
AAAGTGCGAGTCAACACCCA	HSPH1	10808
AAAGTGCTCAAATCATGAGG	CCNB3	85417
AAAGTGCTTAATGATGTGAG	OR1L6	392390
AAAGTGCTTCCCGACAGACA	OGFOD3	79701
AAAGTGGAAGAAGTGTAGCT	OR12D3	81797
AAAGTGGACTCCACATCAGT	SPECC1L	23384
AAAGTGGAGGGTTAAAAAGG	TAS2R14	50840
AAAGTGGATGAGTTCCCACT	RPL10L	140801
AAAGTGGCACCTACCTGACT	SLC6A12	6539
AAAGTGGCCTGTGACGAAAA	PABPC1L2A	340529
AAAGTGGCGAGGCTCATAGG	MFHAS1	9258
AAAGTGGCTCTTTCACGGTG	PDCD1LG2	80380
AAAGTGGGAAGTACGTCCTG	RPL30	6156
AAAGTGGGCATACGAACGGG	ZSWIM5	57643
AAAGTGGTGCAAGATCTTAG	WDR44	54521
AAAGTGTAGACACGTCCGCA	ZNF648	127665
AAAGTGTCCAGGGATAGGCG	C19orf67	646457
AAAGTGTCGGACCCCGCTTG	DNASE1L2	1775
AAAGTTAACATCTTGGAGGC	USP17L21	100287478
AAAGTTAAGCGTGAAATTTG	ABRACL	58527
AAAGTTAGAGCAGTTCAGAG	RP9	6100
AAAGTTCAGTAATAATCCCA	SETDB2	83852
AAAGTTCCACCTAATCATGT	FAM98A	25940
AAAGTTCCATGTCTTCAAAG	COL15A1	1306
AAAGTTCCCAGCGCTTGTTG	PLG	5340
AAAGTTCCCCAACAAAATCC	MAP1LC3C	440738
AAAGTTCTATCTGTTGGGCG	GDF9	2661
AAAGTTCTCTGGAGTCATGG	SERPINB2	5055
AAAGTTCTGGATAACAGGAT	TERF2	7014
AAAGTTGACGACACCTCTCA	ZNF292	23036
AAAGTTGAGGTGACCCACTG	AGO4	192670
AAAGTTGCCAAAGTTAGCCA	SAE1	10055
AAAGTTGGTGTCCGAACCAG	ISCA1	81689
AAAGTTGTACTTATTCCAGT	IQUB	154865
AAAGTTTCAGCTGTGAGGTA	NPIPA8	101059953
AAAGTTTCCACATGGTGACG	ZNF394	84124
AAAGTTTGAGCTTTACCTTG	STYK1	55359
AAAGTTTGATTATGTGAGGG	SIK2	23235
AAATAAAAGAAATCCGCCCA	PLCG2	5336
AAATAAAAGCCCTCAACCGG	TAF1B	9014
AAATAAAAGGTCTTGATCTG	IPCEF1	26034
AAATAAAATTGCTCACTGAA	IKBIP	121457
AAATAAACACATCACCCACG	PHLPP2	23035
AAATAAAGAAGCTTGCTTAG	PGGT1B	5229
AAATAAAGAGCTCTCAGGCA	C8orf76	84933
AAATAAAGCCCGTCAATCAG	TSGA10	80705
AAATAAAGCTACAAAAGAGA	IBSP	3381
AAATAAATGGTTAAGTTATG	GCNT7	140687
AAATAACAGACCTCAAAGTG	PFKFB2	5208
AAATAAGAAGATCTGATGAA	DBX1	120237
AAATAAGCAACCCTTCTGTG	NUP58	9818
AAATAAGGAAGTCATCACCC	MAJIN	283129
AAATAAGGAGGGATAACACC	SLC35F1	222553
AAATAAGGGGCTCTACAGAG	SCPEP1	59342
AAATAATAGTATAAATGTGG	FRS2	10818
AAATAATATGCATCTCTCGA	NO_CURRENT_16	NO_CURRENT_16
AAATAATCATTAGTATCTCG	THADA	63892
AAATAATCCATAAACTGCTG	KIN	22944
AAATAATCCGTCATTCCTAG	PDGFRA	5156
AAATAATGCACAGAACGCGA	C19orf44	84167
AAATAATGGCATCAGAAGAG	CCDC91	55297
AAATAATGGGAGCCCCCCAG	A3GALT2	127550
AAATAATTAAGTATGCACAT	MED4	29079
AAATAATTTGGACAATACTG	NCOR1	9611
AAATACAAAAACCTGGAACG	CD244	51744
AAATACAAACCCTACCTGGT	SNTG2	54221
AAATACAAGCAGAACACTCA	SAMD3	154075
AAATACAAGCCGAAGATGTG	PCDHGA8	9708
AAATACAAGCTATAGCGATA	NO_CURRENT_17	NO_CURRENT_17
AAATACACATCTGAAGTACA	DPY19L2	283417
AAATACACCACATAATAGAG	ZBTB1	22890
AAATACACCACATGTGTGAA	TMEM50B	757
AAATACACCTCCGATTACTG	CMYA5	202333
AAATACACTAAGAAGTCTCG	OMG	4974
AAATACAGCTTCGAAATAGG	ST6GALNAC1	55808
AAATACAGTGGAGTTCCTGT	TFCP2	7024
AAATACAGTTAGATAGACAT	RGS7	6000
AAATACAGTTCGTAACTCTG	ZNF34	80778
AAATACATACCTCAGCAAGG	FBXO33	254170
AAATACATGTTGGGGCATGG	FZD6	8323
AAATACCAAGGAGTACAGAG	CCR1	1230
AAATACCAGAGAGTGCTGAT	FCRLB	127943
AAATACCAGCTCACTGACAT	OR8B4	283162
AAATACCATACCTTGCAAGG	MTAP	4507
AAATACCTTCAATGCTCTGG	SCG5	6447
AAATACGATCTTGAGCAACA	P2RY13	53829
AAATACGCCAAGTCATCTGT	SUPT5H	6829
AAATACGCTCTTACCTAACG	MUM1	84939
AAATACGCTTGACGCCGCCG	HIST1H4D	8360
AAATACTAAATCTAAATCGA	PRIM2	5558
AAATACTACTTACGGTCACT	TYW5	129450
AAATACTCCTGTAATATGGT	RFX8	731220
AAATACTGCGTATATTCAAG	DHX40	79665
AAATACTGGGACATATCCAG	CPT2	1376
AAATACTTACTGGTATCGAG	A2ML1	144568
AAATACTTCATACATTACAG	MORF4L1	10933
AAATACTTGAAGGACGAAAG	CDC16	8881
AAATAGAATCGGCTGCCACT	OR9G4	283189
AAATAGAGCGCCTCACCATG	CEP63	80254
AAATAGAGGCAAGCCCAATT	QKI	9444
AAATAGATATGGCGACCGAG	HYPK	25764
AAATAGATTTGTTCTCCGAG	OR5I1	10798
AAATAGCCAGGTATTCAGTG	C21orf62	56245
AAATAGCTACGGTGAACCCG	DNM1L	10059
AAATAGCTGTAATATCCAGG	USP10	9100
AAATAGCTTCAATACTAGAG	KIF20B	9585
AAATAGGAAACTCTGGAGCT	BBS4	585
AAATAGGACTAATTCCAACC	SPICE1	152185
AAATAGGAGCAATAAACCAG	GTSCR1	220158
AAATAGTGTACCATGTGCGG	FOXB2	442425
AAATAGTTAAAGAAGGCAGG	CHML	1122
AAATAGTTGCAACAAAAGAG	KMT5B	51111
AAATATAAAAGTACACTGAG	WDSUB1	151525
AAATATAATAAGGCTGAGTG	MAN2A1	4124
AAATATACAGGATGTCCCTG	OR2T27	403239
AAATATACTAACAACCTGGG	MIA3	375056
AAATATAGCAAAGCTTGGAA	SLC38A11	151258
AAATATATTTGATTACTGCA	ACBD6	84320
AAATATCCAACTAAGGACCA	SLC44A5	204962
AAATATCTGAAAACACCACC	RBMS3	27303
AAATATCTGAATGTCCTACG	DENND2C	163259
AAATATCTGACAAACAAGAG	USP42	84132
AAATATCTGACAATATACAT	HFM1	164045
AAATATGACTCAAGTGTGAG	OCIAD1	54940
AAATATGCAAATTCGTACAA	BRMS1L	84312
AAATATGCTAGAGTGCCTTG	EDEM3	80267
AAATATGCTGCATAGACTAC	RGS13	6003
AAATATGGACGAATAGTGGA	RBMX	27316
AAATATGTACAAATGATGGG	TOPBP1	11073
AAATATTACCATCCCGAAAG	ZC3H12C	85463
AAATATTATTGCAGAGTCAG	DEFB103A	414325
AAATATTCTCATCCTTAGTG	SMS	6611
AAATATTCTTCCCGTTACTT	CAPZA3	93661
AAATATTGAACTGAACCAGC	OSTF1	26578
AAATATTGACCCGATAACCA	ERRFI1	54206
AAATATTGCTGATCGCCATG	KIAA0586	9786
AAATCAAAAGCTACTTGGTG	HYKK	123688
AAATCAAAATGACCATGAGG	NBPF4	148545
AAATCAAACATCAAATATGG	SLF2	55719
AAATCAAACCCAGAGATCCG	TMBIM4	51643
AAATCAACTTGCCCGAGTCG	OTX2	5015
AAATCAAGCAATGTACCAAG	C11orf63	79864
AAATCACAAACTAGATGCAA	CCDC68	80323
AAATCACAACGACATCTAGG	SEMG1	6406
AAATCACAGAAACCTGAATG	TRIM49	57093
AAATCACATTCTCCAATAAG	SCGB2A2	4250
AAATCACCAATGCCTCCTTG	PLTP	5360
AAATCACCCTGCTTGAGCAA	MAP3K7CL	56911
AAATCACTAACTCACCTGGG	ZNF248	57209
AAATCAGAGAAACCTGAACG	TRIM49D1	399939
AAATCAGGAGAGCTAGTGGA	GZF1	64412
AAATCAGTGATGCTGGCAAG	SYNDIG1	79953
AAATCAGTGTTTGCTTTACA	C3orf79	152118
AAATCATGACCTATGTAACA	UEVLD	55293
AAATCATGATACCTTCCGAG	KDELR2	11014
AAATCATGGAAATGTTACTG	ASB14	142686
AAATCATTAGTGAAGAGCAC	MPHOSPH6	10200
AAATCATTATCTTAGCCACC	RPS3	6188
AAATCATTCTCGAGGCACTG	CTDP1	9150
AAATCATTTCCAGACACGCC	DNAJB9	4189
AAATCCAATGCATGTAGCTG	STAT4	6775
AAATCCACGCTCGCACATGG	CEP41	95681
AAATCCAGTACTCTGACTTG	SNRPA1	6627
AAATCCATACAGATAAGGAC	ZPBP2	124626
AAATCCCACTGTATTCACAA	SEPT10	151011
AAATCCCAGTACCTGCAACT	CRTC1	23373
AAATCCGACAAGTTCCAGAG	FAM155A	728215
AAATCCGCCAGTATTTGCGG	TWNK	56652
AAATCCGGCCAGGTCGACTG	GTPBP3	84705
AAATCCTACAAATATGAATG	ZNF493	284443
AAATCCTACCTGAGTGAGCG	NAT8	9027
AAATCCTAGCACATTACCAC	RBM44	375316
AAATCCTCCAAAGAACCGAG	TBL1Y	90665
AAATCCTCTCTCGCAACAAG	VAC14	55697
AAATCCTGATAGTGGCATCG	PRPF19	27339
AAATCCTGTCAAAAAATGGA	TCEAL9	51186
AAATCCTTACAAAACCCTAG	TLR2	7097
AAATCCTTATGAAACAGACG	MAP3K13	9175
AAATCCTTGTAGCAGATACG	C9orf64	84267
AAATCGAACAGACAGCATCT	SEC61A2	55176
AAATCGAAGCAGAAATCTAA	KLRF2	100431172
AAATCGACCAAGACCCACCT	FAM133A	286499
AAATCGAGGAGTTCTAGCTG	CD180	4064
AAATCGCTGACCAGAGACCG	SCML2	10389
AAATCGGATCCTTCTCTCGG	ATL1	51062
AAATCGGGCACGGGTAATGG	HSPA8	3312
AAATCGGGGGGCAACGACTG	AJUBA	84962
AAATCGGTCGCTTGCCAAGG	DCAF4	26094
AAATCGGTGAATTATAGATG	KDM4D	55693
AAATCGTGATAGAATTCCAG	EXOC6	54536
AAATCGTTCAGATCATCATG	SLC1A1	6505
AAATCTAAACTCTTATTCCT	RAB41	347517
AAATCTAAAGCAGATAATGT	PYROXD1	79912
AAATCTAAGAATGAGGACCG	ZMYND11	10771
AAATCTAATTCAATTAGTGT	LRRK2	120892
AAATCTACAACATGGGACGG	YAE1D1	57002
AAATCTAGAAAACTCACTTG	CRYGC	1420
AAATCTAGAACTTACCCCAA	MEMO1	51072
AAATCTCAGAAATCTGAACA	TRIM51	84767
AAATCTCAGATGACAGAACC	IMPACT	55364
AAATCTCCAGACGTTCTAGA	GOSR2	9570
AAATCTCCGAAACCAGTCTG	ADAM32	203102
AAATCTCTAAGACCAACCTG	ZFAND1	79752
AAATCTCTTAGCTAAAAGTG	STARD6	147323
AAATCTCTTGCGATGCACTG	RPF1	80135
AAATCTGAACGTCTGAGAGT	IFIT2	3433
AAATCTGAGAGCAGAGAATG	CCDC90B	60492
AAATCTGCAGACATACACAA	FTO	79068
AAATCTTAAACCTGACATGG	SLC24A2	25769
AAATCTTACTGTTTACACTC	C4orf51	646603
AAATCTTAGAGTTTCCCGCA	DOCK7	85440
AAATCTTCGATACGCCACAA	PTDSS1	9791
AAATCTTGCAAAATCGGCAG	PI15	51050
AAATCTTGGAGGAGTCACCC	GMNN	51053
AAATCTTGTGAACCTCATCG	CDKL4	344387
AAATGAAACCAAGTTCTACG	FANCI	55215
AAATGAAAGAGTACACGTCA	DTNA	1837
AAATGAACATGGTACCACAC	CDON	50937
AAATGAACCTCGGTAACACG	EXTL3	2137
AAATGAACGAATTGGCATGG	KPNA2	3838
AAATGAAGGAGCAACTCCGA	SOX5	6660
AAATGAAGTGCTAAAGACAA	C5orf34	375444
AAATGAATAGAGAAAGGGTG	RUSC1-AS1	284618
AAATGACATAGTATTCATAG	ZWILCH	55055
AAATGACCCTGGAAGCAATG	TXNL1	9352
AAATGACCGGGGATCTAAGG	F2R	2149
AAATGAGACTTACGGAAAAT	CSTA	1475
AAATGAGAGAAATCATTGGC	GAD2	2572
AAATGAGCTGAGACTTCCTA	ZNF614	80110
AAATGAGGAGGATCACACCA	CKMT2	1160
AAATGAGGTAAGGACCACCA	PEX13	5194
AAATGAGTACCTACCTGTCG	C10orf35	219738
AAATGAGTGACGGTTCCCGG	CHRM3	1131
AAATGAGTTGATAATGACGG	AASDH	132949
AAATGATACCCTATTGTGGG	C11orf49	79096
AAATGATACTAAATCCAGAG	RBM12	10137
AAATGATACTGGATAGTCAG	MAGI3	260425
AAATGATAGTATATATGCAG	TMEM144	55314
AAATGATATCAACCGTTGTG	GPR171	29909
AAATGATCCTAGCTTGACAT	PECAM1	5175
AAATGATGAAGTACAAACCA	TNFSF8	944
AAATGATGATCAGCTCCTGT	MIER1	57708
AAATGATGGATTAATCACAA	MUC13	56667
AAATGATTCCGGTATCAACG	FEZ1	9638
AAATGATTCTACTCGGACAG	VANGL1	81839
AAATGATTTCCAAATGTCGA	PYGL	5836
AAATGCAAACCAAATGTCCA	SDR16C5	195814
AAATGCAAGATAGTTGTGGT	RND3	390
AAATGCAATACATGATATCC	PKIA	5569
AAATGCACAGATCGCTGATC	NO_CURRENT_18	NO_CURRENT_18
AAATGCAGAAGAAGATGTGT	PDCL2	132954
AAATGCAGACTCTCCCATCA	UBE2G2	7327
AAATGCAGTCTAAGGGATGA	ZNF558	148156
AAATGCATCTCACCCCCAGA	IL13RA1	3597
AAATGCCAAACTTCGACTGA	CWH43	80157
AAATGCCAAGCACTTAGCTG	MGAT4D	152586
AAATGCCAGAAGAACTCACC	DBF4B	80174
AAATGCCAGGAGCACCACAC	TMEM241	85019
AAATGCCGGAATTCAAAACC	LACTB	114294
AAATGCCTTCCCAATTACCG	STAB2	55576
AAATGCGAAGAAGCACCATG	AZIN2	113451
AAATGCGAAGTCATATGGGT	MYH4	4622
AAATGCGCCCCGAGACACCG	DYNC1H1	1778
AAATGCGCGCAACTCAGAAG	SGCG	6445
AAATGCTCAAAGAAGAGACT	CUEDC2	79004
AAATGCTCAGGCACAACAAG	DNAJC7	7266
AAATGCTCCACAAAAATCCA	TMEM99	147184
AAATGCTGATAAATCTTCCA	IQCH	64799
AAATGCTGGAAATTGCCCTG	TTK	7272
AAATGCTTATGTTTACGAAG	TFB1M	51106
AAATGCTTCAATAAAGTAAC	DEFB128	245939
AAATGCTTCCAAATGTCACG	TMEM14A	28978
AAATGGAAAAACGATAAACA	SKIL	6498
AAATGGAACACCAATTCCAG	RWDD3	25950
AAATGGAACAGCAGTGGTCA	EQTN	54586
AAATGGAATCAAAGGCTCCG	SH3TC1	54436
AAATGGACGGAATGTTTGTG	OSBPL2	9885
AAATGGAGACTTAATTGCAG	DPYS	1807
AAATGGAGAGACTCTTCTTG	ARFIP1	27236
AAATGGATAGACTTCGTCAG	SSB	6741
AAATGGATCTATATTGGTGA	OR12D3	81797
AAATGGATCTATGTTCACAA	FBXO32	114907
AAATGGCACTGATGAAACAT	TNMD	64102
AAATGGCATCAAAGCTAGGG	KCNA2	3737
AAATGGCCTACACTGACACA	MAGI3	260425
AAATGGCTAAAGAGCTACAA	MCPH1	79648
AAATGGCTATTCCTACAAAG	TM2D1	83941
AAATGGCTTTGAACTACCAA	ATP11C	286410
AAATGGGAATTGGGTATCCA	OR11H4	390442
AAATGGGATAACATTGCCGG	HNRNPH1	3187
AAATGGGTAACTGGCCACGA	CPM	1368
AAATGGGTACCAATCAAACC	EVL	51466
AAATGGTACCGAGAGAGCCA	MCCD1	401250
AAATGGTATCAAAGTAACAG	RAD1	5810
AAATGGTATCCAGTGTGCCG	SLC37A3	84255
AAATGGTCTGGTGCTATCAG	ADGRF4	221393
AAATGGTCTTCGTGAATAGG	CRYBG1	202
AAATGGTTCAAATTTCAAAG	TYW3	127253
AAATGTAATGGACAAGAATG	PLBD1	79887
AAATGTACAAGGACCGACAA	DMD	1756
AAATGTACAGGCTCAAAACG	NKRF	55922
AAATGTACGAGCACTTCAAG	PTCH1	5727
AAATGTAGGAGACCCCAATG	FAM84B	157638
AAATGTAGGTTTGGATAACC	OPRPN	58503
AAATGTATGACTATCAAGGC	CDC40	51362
AAATGTATGAGCTTTCCCTG	ARHGAP35	2909
AAATGTATGTGACTGTACAC	UNC5C	8633
AAATGTCACTTGTTCACGTG	ERCC5	2073
AAATGTCATCCAGCCAAATG	CD163L1	283316
AAATGTCTACAAAGGAGAGG	OR5M1	390168
AAATGTCTACTGTGTTCACG	GCNT2	2651
AAATGTCTCCCAATGAGTGA	RSL1D1	26156
AAATGTCTTCAGATAACCAG	HIGD1C	613227
AAATGTCTTCCCAAACACCA	BCAT2	587
AAATGTCTTGATGATGCCGT	SLC16A6	9120
AAATGTGAAACATGGTACAA	ZNF195	7748
AAATGTGAAGCAATTTGGGA	FAM76B	143684
AAATGTGACTATTCAACTCT	SLC10A5	347051
AAATGTGTGAAACCTAATGT	ADSL	158
AAATGTGTGTCGAGTATGCA	ZNF639	51193
AAATGTTAAAGATGCTATCG	GNAL	2774
AAATGTTAACGCAAAAACCA	ANK2	287
AAATGTTACTCTGTATGTGT	CASC1	55259
AAATGTTACTGACCTTTCAG	PTPN11	5781
AAATGTTCAAAGCCTGCTTG	KLHL23	151230
AAATGTTGGACCGCTTAACG	AP2M1	1173
AAATGTTTAGATCTCAAACA	EPPIN	57119
AAATTAAAAGAGGCACCAGA	SOCS2	8835
AAATTACAATGAAGGACCCA	CLRN3	119467
AAATTACCAAATACCTGCGG	RPS6KL1	83694
AAATTACGAAGTTAGGCCAG	NOC3L	64318
AAATTAGAACTATCAGTCCA	OR5AC2	81050
AAATTATATGAAAGGCATCA	HAUS6	54801
AAATTATCAGCCAAAAGCGA	ABCA8	10351
AAATTATCTGACAAAGACCA	RGPD6	729540
AAATTATGACATTAAAAAGC	TBCA	6902
AAATTATGAGGAGTTATCAG	ABCA5	23461
AAATTATGGCGAGTTCAGTG	GHR	2690
AAATTATTCTCATCACAATG	RGPD4	285190
AAATTATTCTCATCACGATA	RGPD5	84220
AAATTATTTAAAGCAGCCTG	LCA5L	150082
AAATTCAAATCAACTGGAGA	SPANXN2	494119
AAATTCACCACGTCACACTG	SLC13A3	64849
AAATTCACTTACCTAAAACC	HNRNPC	3183
AAATTCAGCAAGATTAACAC	MMP12	4321
AAATTCAGGGATGGTCATCG	ACSBG2	81616
AAATTCAGTCCCGATTTGTG	GLS	2744
AAATTCATAAAGCATTTCAC	ALKAL1	389658
AAATTCATAACAGACAATCC	ATP7A	538
AAATTCATATGTCCCTCGTG	TFRC	7037
AAATTCATGTCCAATTTGCA	SPINT4	391253
AAATTCCGAAGACTACATGA	FABP12	646486
AAATTCCTCAAGAAATATTG	POLN	353497
AAATTCGAGATTTGGAGACA	UNC119B	84747
AAATTCGAGGAATGATACCG	ATP5A1	498
AAATTCGGCAGCGACCACAC	C19orf66	55337
AAATTCGGTCTTCATAGATT	PHOSPHO2	493911
AAATTCTAGTGTGAAACTGA	NAP1L2	4674
AAATTCTGAATCAAGCATTC	HDHD2	84064
AAATTCTGTACCTTTCGAGA	NADK	65220
AAATTGAAATTGGAAAATGG	RNF219	79596
AAATTGAAGTTGGTGGTGGT	RPS7	6201
AAATTGACCCCGCCATCCAG	KRT6C	286887
AAATTGACCTATCCGCGAAG	MTRNR2L10	100463488
AAATTGACCTGCCCGTGAAG	MTRNR2L8	100463486
AAATTGATGATCTTATGGAT	ZNF268	10795
AAATTGCAAAAGACTTAACC	ZNF155	7711
AAATTGCAGAGCATTATCTG	ENTPD1	953
AAATTGCCATAGAGGCGTGG	FAM91A1	157769
AAATTGCCCTTTGAGGCTAG	FNDC8	54752
AAATTGCGTCCCCTCAGCGG	NKX2-3	159296
AAATTGCTAGAGCTTACACC	FBXO9	26268
AAATTGCTCTCTAACATGGG	FAM71D	161142
AAATTGCTTCCTTATCATGG	AAMDC	28971
AAATTGGAAGAAATCTTGCG	U2SURP	23350
AAATTGGAGAATAACATGCG	GRID2	2895
AAATTGGAGCTAAGAAACTG	DDRGK1	65992
AAATTGGATGCACAAAACAT	DCUN1D4	23142
AAATTGGCGGTAAACCAGAT	NLGN4X	57502
AAATTGGCTTTCGTTCGTGC	NO_CURRENT_19	NO_CURRENT_19
AAATTGGTGAAACACTACAC	YES1	7525
AAATTGTAAAGTGACCTACC	MTTP	4547
AAATTGTAGATCATGGCAAT	NXPH1	30010
AAATTGTATGTGAAGTCGAA	ZNF780A	284323
AAATTGTATTTAGAGATCTG	TRMT5	57570
AAATTGTTCCTCGAGATCTG	ALKAL2	285016
AAATTGTTGACCTAAGAGAA	AP1AR	55435
AAATTTAACAGTGCCATCCG	RBM39	9584
AAATTTAGAATCGATAACAG	ADH4	127
AAATTTATGATAGTTATGCG	MATR3	9782
AAATTTATTCAAGGCAGTGA	SGTB	54557
AAATTTCACTTACTTTGGAC	MRPL42	28977
AAATTTCTTATACTGAACAT	ZNF630	57232
AAATTTGACCTACCGAGGGT	RERG	85004
AAATTTGATGCCATCTACCG	CADPS	8618
AAATTTGATTCATCGTAGAG	C8orf48	157773
AAATTTGCGGAGAAATTCAG	EEF1G	1937
AAATTTGTTTGGCAGCCCCG	SCIN	85477
AACAAAAACCTTATCAACAT	C4orf32	132720
AACAAAAATCAACAAAAGAG	OR5D14	219436
AACAAAACAAACAAGTGCTG	DNAJC4	3338
AACAAAACCAGAGTCATCTG	RPL35A	6165
AACAAAACTATTGTGAGTCG	GET4	51608
AACAAAAGAACTGAACCCAT	HID1	283987
AACAAAAGTGGGGATCTCCG	CUL9	23113
AACAAACAAGAGGACTGTGT	RNF7	9616
AACAAACCGGACTCCCATGG	NCAM2	4685
AACAAACTAACGTACTCACA	VAMP7	6845
AACAAAGAAACATGTCAGCA	RPL34	6164
AACAAAGAAGACCACACACT	POLR2J3	548644
AACAAAGAATCTCCTTGACA	CSF1	1435
AACAAAGATGGACAAGCCTT	INSL4	3641
AACAAAGCCCAACATACCAG	ERLIN2	11160
AACAAATTCTGAAACGTGTG	CREB3	10488
AACAACAATGAGCAGAGTTG	GLRB	2743
AACAACACAAGCAAGTGTGG	CCDC148	130940
AACAACAGAAGAGGCCTGCA	PATE1	160065
AACAACAGCACCATCCACCG	SLC17A6	57084
AACAACCAGATCAACAACGC	FLRT1	23769
AACAACCAGATTACTCAGAG	MCM10	55388
AACAACCGTAGCCCAAACGC	SELENOF	9403
AACAACCTACTGGACGACAA	TBX1	6899
AACAACCTTCGAGATATGAC	GOLGA7	51125
AACAACGAATGCCGGGACGT	GTF3C4	9329
AACAACGACATTGCACCCCG	COL6A1	1291
AACAACTACCTGACTGACGA	PODN	127435
AACAACTATCGTTACCACAG	KLRC1	3821
AACAACTGTGTGATACACTC	DNAJC13	23317
AACAACTTATTGAATTGACC	HMMR	3161
AACAACTTCAGTCTGACTCA	KIF14	9928
AACAACTTCATCAACTAACT	OLAH	55301
AACAAGAAAAAAGAAGCCGG	SERBP1	26135
AACAAGAAAGAGGAGCGCGG	NKX3-2	579
AACAAGAAATCCAAACAGAT	ASIP	434
AACAAGAAGGAGATTCAGAA	GAB4	128954
AACAAGAATTGGAAGACATG	CCDC91	55297
AACAAGACCCCAGATTACCG	STARD8	9754
AACAAGAGCAATTTCAGTCG	ZC3H14	79882
AACAAGCCATCCGCATGCAA	CCER2	643669
AACAAGCCTGACAGCCACGG	GTPBP1	9567
AACAAGCTAGAACTGCAGTT	SNRNP48	154007
AACAAGCTTAGAGATTACCG	C8orf74	203076
AACAAGGAAAGCGAGTCCTG	SLC39A13	91252
AACAAGGATGAGCCTCCGCG	GIMAP1	170575
AACAAGGCATCAGTAAAAGT	VEZF1	7716
AACAAGTCAGTCTCTCTCAA	TMEM99	147184
AACAAGTCAGTGATTCTCGA	POLA2	23649
AACAAGTCTCATCGCCACCA	CASC3	22794
AACAAGTCTGCTATTTGATG	MARC1	64757
AACAAGTGATCCTAATGCTG	HDHD2	84064
AACAATACAGGCACCCAGGT	FRMD3	257019
AACAATATGTCCAGAAACCG	PLOD2	5352
AACAATCCATACCACAAGTG	HFM1	164045
AACAATCTCTGCGAAGCACA	GXYLT1	283464
AACAATGCAGAATTTCCAGA	CHMP2B	25978
AACAATGCCGAAACTCGAAG	DOCK4	9732
AACAATGGCAAGTTCTACGT	RAD52	5893
AACAATGGCATCTTAAATGG	ANKRD10	55608
AACAATTATGAGCCCCGCAG	C1QB	713
AACAATTTCTGATAATTGTG	GLRX2	51022
AACAATTTGAGGGATTTCTG	SOCS5	9655
AACAATTTGCAGCGACACTG	ARHGAP44	9912
AACACAACAGTGTTAAACCG	TTLL2	83887
AACACAAGCTCATATGTACC	FAM46D	169966
AACACACAGATGTCTCACAG	KEL	3792
AACACACATATACACTAAGG	SUOX	6821
AACACACCATCAGACACTGG	MROH5	389690
AACACACCTGGCAGTCGTAG	PPP1R14B	26472
AACACACGGAAGGTACGCAG	SCN11A	11280
AACACACGTATATAAATGTG	TAS2R20	259295
AACACAGCAGAGCAGAGTGA	CCRL2	9034
AACACAGTGGATGTCGAGAA	CCDC126	90693
AACACAGTGTATCCTGCCCA	FLRT3	23767
AACACATCCAGTTAAAACTG	NMS	129521
AACACATCCATGAATGACAA	ZNF268	10795
AACACATTGAAGTAGAAGTA	NOL11	25926
AACACCAAACAATCTCTTCG	LOC388813	388813
AACACCAAAGACTGCACGCG	CLN8	2055
AACACCAAGACTTCCCCAAG	C15orf32	145858
AACACCACCAGGTACATGCA	CXCR6	10663
AACACCACCGTACCTTCCCG	FUS	2521
AACACCAGCAGCCTCACCCA	LRRC56	115399
AACACCAGGCATAAGTCACC	CST9	128822
AACACCAGTGTCTCGTGAGG	VNN1	8876
AACACCATGTCAAAAATCCG	SH3GL2	6456
AACACCCAAAAAGTTTACAG	ZNF512B	57473
AACACCCAATAAACTCGGAG	MSMB	4477
AACACCCCGATCCCCCAAGG	SEC23B	10483
AACACCGAATGCATTGGTGG	SHROOM4	57477
AACACCGATTCAGCTACCTA	MYOCD	93649
AACACCGTAGTCAGGGCACG	ESRP1	54845
AACACCGTGTGCCTCATGAG	TMEM186	25880
AACACCTAAAGAAAGAGAAG	CCDC179	100500938
AACACCTGCTCGCCAACTGG	ZNF398	57541
AACACCTGTCTTGAACGAAG	EIF2AK1	27102
AACACCTTATGGTATGACAA	CYP7A1	1581
AACACCTTGCGTACTCAGTG	BEST1	7439
AACACGACCAGGAGCTACAA	CYP4A22	284541
AACACGAGCAGAATTTCAGG	RNF144B	255488
AACACGATCAGCTCTTAGAC	PIBF1	10464
AACACGATCAGGTCAATTCG	CENPM	79019
AACACGATGTGCAAGATCAG	NPFFR2	10886
AACACGCACCAGGATGAAGG	TBC1D21	161514
AACACGCCCAAGTATCATGA	RETREG1	54463
AACACGCTCATCACAATGAG	ATP6V0E1	8992
AACACGCTGCAAGAGCCCAA	SMR3B	10879
AACACGGACAGGCACAACCA	HIVEP3	59269
AACACGGGGTTAATGTCACT	FNDC7	163479
AACACGGTAGGTGAACTGGT	PLAC1	10761
AACACGGTCTCGGACCCAGG	MAMDC4	158056
AACACGGTGTGCCGTCCGTG	TNFRSF4	7293
AACACTAATGGGCATGAACT	B3GALT2	8707
AACACTAGGGGTCTTCCTCG	CCDC144NL	339184
AACACTATTCAACCAAGTGA	BCL2A1	597
AACACTCAGAAAAACAGTTG	GTF2I	2969
AACACTCAGTGCATACAAAG	C8orf88	100127983
AACACTCCAAAGAAATGACC	G6PC2	57818
AACACTCCACCATATAGACC	DRAM2	128338
AACACTCCAGAGATCCACGG	CDK6	1021
AACACTCTGAATGTTGACCG	RP1	6101
AACACTGACAGTAACAATCC	AGXT2	64902
AACACTGCAGGGGTTTGTTG	TEPP	374739
AACACTGCAGTACCTGAACG	ADCY6	112
AACACTGCTATGTGTTTGAC	MOCS2	4338
AACACTGCTCCCAAATAACG	ADAM32	203102
AACACTGCTGCGATTTGTTG	C1orf185	284546
AACACTGGACCACTCGAAGA	DCN	1634
AACACTGGAGCTGACTCCCT	SPINK1	6690
AACACTGTACCTTTCGACTG	ERG	2078
AACACTGTTATGCCATGCAG	POPDC3	64208
AACACTTACCATCTCATCCA	MPRIP	23164
AACACTTAGGAGCACCATCG	FAM24A	118670
AACACTTCACCACTGATCGT	CCDC50	152137
AACACTTGGGACGAAGACTG	TMEM109	79073
AACAGAAAGGGATTCTCTGA	HOOK3	84376
AACAGAACAGTCCACAACCA	CENPE	1062
AACAGAACATCGGCACATAG	RHOBTB1	9886
AACAGAACCACTCTCTACTC	PHACTR2	9749
AACAGAATAGTCAATGGACA	ANKRD20A3	441425
AACAGAATCATTACCCAAGG	ZKSCAN7	55888
AACAGAATCCATGCTAACGT	PCDH18	54510
AACAGACAGCCCCCAACACA	OR1D5	8386
AACAGACCAGAAGATTACCA	PDIA6	10130
AACAGACCTCCCTATTAAGG	SATB2	23314
AACAGACGTTGCCTTACATG	EIF2B3	8891
AACAGACTATCCAACTGTTG	DEPDC1	55635
AACAGACTGTACTTCCTCAG	CIAPIN1	57019
AACAGAGAGAAAGCTTACAC	ZNF721	170960
AACAGAGCAGGGGACAACTG	FBXL12	54850
AACAGAGGCACAGCTTCAAG	TNFRSF10C	8794
AACAGAGTATTTGAGCACCA	GTF2H2C	728340
AACAGAGTTCTAGAAACATG	LRG1	116844
AACAGATATCTCTATGCTCG	SAA2-SAA4	100528017
AACAGATCCTCCACAATCAG	NFKBID	84807
AACAGATGTCAGGTTATAAG	TAOK3	51347
AACAGATGTCCAAGAATGAG	OR13D1	286365
AACAGATTACCTAAAACCTC	ATP5I	521
AACAGATTTAGAGATCGCCA	TIGD6	81789
AACAGCAAACCCCCCAACAT	DRG1	4733
AACAGCAAAGATCTGGAGCA	RUNDC1	146923
AACAGCAAGGACTTTCCATG	LOC389895	389895
AACAGCAATCACAAGGCGGG	CEBPD	1052
AACAGCAATGGCGAACTCCG	ATP2B3	492
AACAGCACGACCCACCGCGG	SLC17A7	57030
AACAGCACTTAGATTCCCAT	PCGF3	10336
AACAGCAGAACTCCTAAACA	LZTFL1	54585
AACAGCATGAGAACTTGACA	HDAC9	9734
AACAGCATTATCGATAAGGT	DIMT1	27292
AACAGCCAAATACCGATCAA	GPR65	8477
AACAGCCAGACATTACCAGT	EPS15	2060
AACAGCCATAGTCCTACTCT	SPINK9	643394
AACAGCCCAGCGGCGCCAGT	BARX1	56033
AACAGCCCTATAGTTAGCTG	IK	3550
AACAGCGAAGTCTTGAAGAG	GOT2	2806
AACAGCGCTCATCTTGTACT	MPC1L	347411
AACAGCTACGCATAGAAGCC	GNG7	2788
AACAGCTACTTGTTGGTAGG	PCYT1B	9468
AACAGCTCACGTAATTGCGA	SH3YL1	26751
AACAGCTCATATCAGCGATG	PCDHGC3	5098
AACAGCTCCAAGTCGAACGG	CHD6	84181
AACAGCTCGCAAACTACGAG	GAS8	2622
AACAGCTGGAACAAAAGGAG	CFAP73	387885
AACAGCTGTTTACCAAGCGA	MED4	29079
AACAGCTTAAAGTTTATACC	NFU1	27247
AACAGCTTACCTGTCACGAA	SDCBP	6386
AACAGCTTATGTGGTCTATG	SF3B6	51639
AACAGCTTGAGACCGAACAA	DNAJC11	55735
AACAGCTTTAGGCTTAGGCA	DRP2	1821
AACAGGAAACGTGACTAAAG	NO_CURRENT_20	NO_CURRENT_20
AACAGGAAGAATCCAGACCT	HMGB3	3149
AACAGGAATATAAGCCACGA	MKLN1	4289
AACAGGACCCTAATCATCCA	CEACAM20	125931
AACAGGATGACACAACAGAA	IP6K1	9807
AACAGGCATTCCGGAAACGG	FOXK1	221937
AACAGGCTTCCAGATATCTG	CHAMP1	283489
AACAGGGTCACCCACAGACT	GAGE12I	26748
AACAGGTAAGACGCCCCCCG	C9orf66	157983
AACAGGTCCAGCACCGACCG	SLC22A11	55867
AACAGGTTATGTTCGCCACG	EGLN3	112399
AACAGGTTTGGAGTCAACAG	KRT75	9119
AACAGTAACTGGTTCCCGGA	AMY1B	277
AACAGTACTCAGGCATCTGA	SPEF2	79925
AACAGTACTCCACTATCCGG	TOPORS	10210
AACAGTACTTACAAGTATGC	TMEM243	79161
AACAGTAGTCTCTGCTCCGG	WDR83	84292
AACAGTATCAGTGAACCCAA	DZIP1	22873
AACAGTATCTTCAGACACGC	ZNF641	121274
AACAGTCGACTTAAACAACC	USP33	23032
AACAGTCGGAGCATTCTGTG	SEC24B	10427
AACAGTCTCAAATAACTAGG	TTF1	7270
AACAGTGAAACTCTGTTGAG	PKNOX1	5316
AACAGTGAAGTGTCGTAATG	CCDC150	284992
AACAGTGATTAACAAGCTGA	CHFR	55743
AACAGTGCCAAGCAGCCATA	GFRAL	389400
AACAGTGCCAGCTTGTTGAT	NBL1	4681
AACAGTGCTGCCTTAAGACA	ZP2	7783
AACAGTGGCAACATGCTTGG	C1orf21	81563
AACAGTGGGATTACGGTCCA	TBPL2	387332
AACAGTTCAAAAAGGTACCA	CLCN3	1182
AACAGTTCTTGTGTATACCG	LSG1	55341
AACATAAAAGTGGTAGAACG	NCOR1	9611
AACATAAACAGTCAAGGCTG	ZNF790	388536
AACATAAATTCTGGGAACCA	EPHX4	253152
AACATAATAGGTCACAACAA	TMEM128	85013
AACATACATGGGCGTATGCA	OR13G1	441933
AACATACCAGAAACTCCTGG	RBMS1	5937
AACATACCAGTCATAGGAGA	EMC3	55831
AACATACCCAGATTGCCACT	TNRC6C	57690
AACATACTTGAACTTACACT	PON2	5445
AACATAGACTGGGTTAACAG	HSD3B1	3283
AACATAGCGTATTCCCCACA	NCAPD3	23310
AACATAGGCACAATGTGTCA	RIOK2	55781
AACATATCAAGCCATCGATG	DSG3	1830
AACATATTCCCGAAGCACAG	BRF2	55290
AACATATTGCTATAACACCA	ZDHHC6	64429
AACATATTTCAGCAGCACCG	ZNF775	285971
AACATCAACATAGTACCAGG	COL11A1	1301
AACATCAACTAGTTTACACA	ARMC2	84071
AACATCAGATAGACCTCATG	RPF1	80135
AACATCATAGATCACTCCGG	ADAMTS12	81792
AACATCATCACTTTCAAGTG	MAP3K12	7786
AACATCATCCTCTATTCAGA	SYNDIG1	79953
AACATCCACAGGGAGCAGTG	GRAMD1B	57476
AACATCCCCAGCAACCAACC	PCP4L1	654790
AACATCCTCAAGATCAAATG	WDR70	55100
AACATCCTGAGACAATCCAA	SLC24A5	283652
AACATCCTGATGAACAACCC	INPP1	3628
AACATCGACCAACTCTACTC	ADAMTS5	11096
AACATCGACGCCAGGACGAG	SOWAHC	65124
AACATCGAGCCCATCTTCGA	KRT82	3888
AACATCTAATGGACTTCCAG	RB1	5925
AACATCTACAGATGTAGTGG	MAGEB3	4114
AACATCTCCCACTACCACGT	BLVRB	645
AACATCTCGTTAGGGGTATC	NO_CURRENT_21	NO_CURRENT_21
AACATCTGCCGAATCCCTCA	ZBTB18	10472
AACATCTGCGATGACGCCAA	ADPRM	56985
AACATCTGCTTCCAACAAAG	SRP54	6729
AACATCTGGACAATGGACGA	PRR5L	79899
AACATCTGTAACTTCTTGGA	C15orf38-AP3S2	100526783
AACATCTTCATGCCTATGTG	ACE2	59272
AACATGAAAATCGACATATG	TTLL7	79739
AACATGAAGGACATGAAAGG	SYT2	127833
AACATGACCGCTTACAACAA	PLD5	200150
AACATGACTAGCAAGAACCG	EYA3	2140
AACATGAGCACCGCTTATGT	NDNF	79625
AACATGAGTAACCATCACCG	SERPINA6	866
AACATGATACATGCCCGCAA	WDR13	64743
AACATGATGAAGTAGTATGT	RIOK3	8780
AACATGATTCTGGACGACGG	AHCY	191
AACATGCACCTAAGGATGAG	ASB14	142686
AACATGCCAGTGCCTCAACG	MEGF10	84466
AACATGCTAGGATTCCTTGG	PAPOLG	64895
AACATGCTCCGCCAGATCAT	NDUFA4	4697
AACATGGAAGAATCCAACAA	STAT3	6774
AACATGGCCTGGTCCAAACC	TIMM23B	100652748
AACATGGTATCCTCTGTACA	RLF	6018
AACATGGTCAACGTCTTGAA	GTF2H5	404672
AACATGGTGAGAGCCGAGTA	MFSD2A	84879
AACATGTATGTGTGAAGCAT	ANAPC4	29945
AACATGTCCTATGCCAACCC	FOXA1	3169
AACATGTCTGAGTCGGAGCT	MINOS1	440574
AACATGTGGATGAGTGTACG	ZNF107	51427
AACATGTGTTGCAACTACTA	KRTAP21-1	337977
AACATTAGTTATACCCACTG	TMF1	7110
AACATTCAGAATCTACGGAG	FXR1	8087
AACATTCAGACAAGACCTTG	COPB1	1315
AACATTCAGGACACATCCGA	BIVM-ERCC5	100533467
AACATTCAGTATGAAGTCAT	LAPTM4A	9741
AACATTCCAGTTGCAACCGT	SLCO1B3	28234
AACATTCCATTCAGTATGAA	TCP11	6954
AACATTCCGATTATGGACAC	ATP6V0A1	535
AACATTCCGCATAAACGAGG	TRIM22	10346
AACATTCCGCCTGGAGAGGG	LAIR2	3904
AACATTCCGGACATTCATCG	GPR50	9248
AACATTGTAGAACTTGACCA	TULP4	56995
AACATTGTGAGCAAAACGGG	ITIH3	3699
AACATTTGGGAGTTTATGCA	DIO1	1733
AACCAAAAGTTGATAGAAAC	ENY2	56943
AACCAAAATGACATCTCGGG	GUCY1A2	2977
AACCAAAGAACTAATTGCAG	INTS8	55656
AACCAAAGTCGAATATGACG	PLK1	5347
AACCAACAGAACAACCTGTG	JPT1	51155
AACCAAGATACAGGTAGAGG	THAP5	168451
AACCAAGATGATATACAAGA	SELENOP	6414
AACCAAGCCTGATGGAACAG	NET1	10276
AACCAAGCGAGGGTCCCCGG	EXTL3	2137
AACCAAGCGTTCTTACAACA	G2E3	55632
AACCAAGTCTTGTAGTGGAG	VDAC3	7419
AACCAATCACCCTGTGATGG	ABCA6	23460
AACCAATGAGGCCATAACGA	ABCF2	10061
AACCAATTCCAATAAAGACG	MICALCL	84953
AACCAATTCGAAGATCCAGA	AIMP1	9255
AACCACACAACAAGCCCAGG	NACA	4666
AACCACACAGGGCCAACCAG	SLC37A3	84255
AACCACACCAGCCATCGACT	CHMP1B	57132
AACCACACCGCCATCTCCAA	MYOZ3	91977
AACCACCAAAGAATGGCATG	TMEM56-RWDD3	100527978
AACCACCATTCAACCACGGG	VSIG10	54621
AACCACCTTCAGCGCGACGA	PCMT1	5110
AACCACGCAGTGGACAGTAA	FER1L5	90342
AACCACGCCAAGACCGAGAG	FAM110B	90362
AACCACGGCATTGAGAGGTG	NO_CURRENT_22	NO_CURRENT_22
AACCACGTGCTAGACTCGGG	PPP1R37	284352
AACCACTATGGTAATGAATG	ZNF37A	7587
AACCACTCATACCATGCCTG	TMEM50A	23585
AACCACTCTCGGCATCGGTG	DPY19L2	283417
AACCACTGTAGGGTTAGCAT	FBXO11	80204
AACCAGACAGACATCAACGT	KCNJ5	3762
AACCAGACGCGGATGACCCG	ISL2	64843
AACCAGAGCGTGAAGAAAAG	SNRPN	6638
AACCAGAGTTATATAAGCAG	SYT9	143425
AACCAGATGAAAGAGCGCCA	TMEM120A	83862
AACCAGATGAAATTGAAGGT	TDRP	157695
AACCAGATTACTGACACTGA	LRRC23	10233
AACCAGCATCCATAGACATG	TSTD2	158427
AACCAGCCCTCAAAATCGGT	DEGS1	8560
AACCAGCCCTCCAGACGCGT	DEGS2	123099
AACCAGCTAAGTCTAGCTCG	NFRKB	4798
AACCAGCTCATAAATGGATA	CYLC1	1538
AACCAGGAGACCATGACCAG	AQP4	361
AACCAGGCAGCCCTTGCAGT	TRIM73	375593
AACCAGGCGACATCCTGGAT	LINC01835	102724279
AACCAGGTCAGCTTCGGACA	LZIC	84328
AACCAGTACTACGTCCACCT	RNF213	57674
AACCAGTCAGCCACTTTGGT	MB21D2	151963
AACCAGTCATCTGTGTACCG	PCSK2	5126
AACCAGTGCTGCCAGCCAAA	SMCP	4184
AACCAGTTCAAATATCGGAA	MRC1	4360
AACCATAAGAGAATTTATGT	ZNF429	353088
AACCATACTTGGCATCTCCG	SHD	56961
AACCATAGCAATTGGACTTG	REG4	83998
AACCATATTGTAAATGACGT	DFNB59	494513
AACCATCAAACCTCACACAG	SIRPB2	284759
AACCATCAAGTTGTGTATCG	NECAP1	25977
AACCATCACCTTACATCATG	POMT1	10585
AACCATCACTGAAACCCTGT	C12orf54	121273
AACCATCCGAAACTATGCTC	BZW2	28969
AACCATCCTACCGACAAACA	CHCHD7	79145
AACCATCTTTGGAACAATGG	OR2L2	26246
AACCATGAGAGCCAAGATGA	STATH	6779
AACCATGAGTGTGTCCGCAA	RAD21L1	642636
AACCATTAATGAAATCGGTA	NUP37	79023
AACCATTCAGAGCATAACTC	FCHO2	115548
AACCATTGGAAATGTCCACC	RGN	9104
AACCCAAAACAGGTGACCAG	IDH3A	3419
AACCCAAAATCCAATCACAA	MRAP2	112609
AACCCAAGAGCTTATCCAGT	SGMS2	166929
AACCCAAGGAGTTAATCCTA	C1D	10438
AACCCAAGTGAGCCCCCGAG	RPS6KL1	83694
AACCCAATGTCTATTGAGGT	CUL1	8454
AACCCAATTTATGAGCACGT	CHN1	1123
AACCCACAAGAAATTCACCA	APOL6	80830
AACCCACCCTCAGAGGCCGT	STAT4	6775
AACCCACTTAAATATCCTCA	BCL7B	9275
AACCCAGGGGAAGTTACACG	PPFIA1	8500
AACCCATACAAACAACCTGG	LPP	4026
AACCCATACGAGATGTTCAG	UNC93A	54346
AACCCATCATACTCTCACAT	DTNB	1838
AACCCATGGAAGATTCTGGT	GTF2IRD2	84163
AACCCATTGGTAACCTACTG	ADGRG6	57211
AACCCATTGTAAGAGAGTCA	GPALPP1	55425
AACCCCAAGTACCAACACGA	TRPV3	162514
AACCCCACACCATGCATACA	TMEM242	729515
AACCCCAGACAATATCCTTG	FCRL5	83416
AACCCCAGCACGTTCCACAA	COQ7	10229
AACCCCAGGGAATTGTGCTA	FLRT3	23767
AACCCCCAGAGATATACAGG	MEGF8	1954
AACCCCCAGATGTCATTGGA	ELF3	1999
AACCCCGACCTGATTCAAGT	NLRP7	199713
AACCCCGGACACTTACCATG	TM4SF19	116211
AACCCCTACCGCTTCCTGTG	SLC1A5	6510
AACCCGAGTGATACACGATG	RNF32	140545
AACCCGCAAATAGGACCACC	OR2A12	346525
AACCCGCATGAGCATTTGGG	SRL	6345
AACCCGGACTGGATCAACAC	C16orf52	730094
AACCCGGCACCACTCAATGG	UNC5C	8633
AACCCGTCTTGCATTCGCAG	FBLN1	2192
AACCCTACCATAAAGGACAA	MPZL3	196264
AACCCTATATTCAGCCCAAG	TMOD4	29765
AACCCTCACCTATCACCCAC	NTMT1	28989
AACCCTCAGGAAGTGATCCA	DAND5	199699
AACCCTCCAACAAACCATCG	GOLGB1	2804
AACCCTCGCTTCAACGCCCA	LGALS1	3956
AACCCTGATATCCTTGAAGG	SMCO1	255798
AACCCTGCAAACCCTAAGTG	ADGRG2	10149
AACCCTGTACTCACTAAGGC	ZSCAN4	201516
AACCGAAATCACCTGTTGCA	ANXA4	307
AACCGACCAAGGATGCATTG	KIF20B	9585
AACCGACCGATCTTTCGGGA	CDH13	1012
AACCGACGATGACAAATACA	DOLPP1	57171
AACCGAGCATAGTTACCACG	ASPH	444
AACCGAGGCAAAGACGACCG	FAM155A	728215
AACCGAGTGAGTTGGACCAA	RABL2B	11158
AACCGATCCAGTTCCTACAA	LDHAL6A	160287
AACCGCAAGAAGCACCTGAA	ZMAT5	55954
AACCGCAGTGAAGCCACATG	UBOX5	22888
AACCGCCGTCGGTAGAAGAA	YBX2	51087
AACCGCCTACGAGACACTCA	DNAJC25	548645
AACCGCCTGCGTGATAACAA	HK1	3098
AACCGCTACCCACCTCAGGG	PRNP	5621
AACCGCTCGAAATAAGCCCG	FIG4	9896
AACCGCTTGTGAAATAAGCA	SPACA3	124912
AACCGGCAGTCGTAATAGGC	HOXC8	3224
AACCGGCCAAAACACAGTGT	FTO	79068
AACCGGCCCAGTGCCAAGCA	EFNA1	1942
AACCGGCCTTCATAGTCACA	HFE2	148738
AACCGGGAGTGAAACTACTG	ADHFE1	137872
AACCGGGGTTCCCGACACTC	DNAJB2	3300
AACCGGGTTACGGACATGAG	ADCY1	107
AACCGTCAGTAAGATCCACT	KIF16B	55614
AACCGTGTTAGTTAGATGCT	SREK1	140890
AACCGTTCATCGATTCCGAG	FAM155A	728215
AACCTAAAGACACTACCCAA	LARP1	23367
AACCTAACAGAGATTACCAA	LRIG3	121227
AACCTACAACTGCTACCATG	RASSF4	83937
AACCTACCACATGAATACCA	HYLS1	219844
AACCTACCTGCAAAAACCTT	HACD4	401494
AACCTACTCCATTGATAACG	TUBB2A	7280
AACCTACTGCATTGACAACG	TUBB2B	347733
AACCTAGAAAGGCTGTTACG	NLN	57486
AACCTAGCCTTTAAGCAACC	VPS26A	9559
AACCTATAAGCTAATGACTC	MRPS22	56945
AACCTATATCCCTCCCAAAG	HMGB1	3146
AACCTATTCAACCCCCCCTG	ERVV-2	100271846
AACCTCAAGAAGGACATCCG	CCDC188	388849
AACCTCACATGCATGCAGGG	ZNF17	7565
AACCTCACGACCGGATCATG	SHMT2	6472
AACCTCAGAGGTCAAACGTG	ZC3H12B	340554
AACCTCCACTATACAGACAG	HENMT1	113802
AACCTCCAGAGCTGAAGTCG	MYL6B	140465
AACCTCCCCGAGCTAACCGA	MYO9B	4650
AACCTCCGGTCATGACAACG	SLC28A1	9154
AACCTCGAACCATAGGATCT	PIK3CA	5290
AACCTCGAAGATCAGACCCA	PARL	55486
AACCTCGTGATCCAGTACGC	KLC3	147700
AACCTCTACATGTTCCACGG	GLB1L2	89944
AACCTCTGTAATGACGACGG	ABL2	27
AACCTGAAAATGACCCAGAG	NCK1	4690
AACCTGAACAACGAGACCAG	RORB	6096
AACCTGAACGCTATGACCTG	KDM4D	55693
AACCTGAAGGTGATCGACAA	CBX6	23466
AACCTGAATAATATATAGCA	TWF1	5756
AACCTGAATTCATTGCGTAA	ZNF215	7762
AACCTGAATTCTCCTAACAA	TPD52L2	7165
AACCTGACAGCATCGAGCGA	ABCC1	4363
AACCTGACATCTTGATGCCG	L3MBTL2	83746
AACCTGACCCTGCTGGATAG	VSIR	64115
AACCTGACCGGTGTCCCCGG	TRH	7200
AACCTGAGGATACCTAGAGG	CES4A	283848
AACCTGCAAACAATCAGGCA	UBAP1	51271
AACCTGCAGATACCCAATTG	NTRK2	4915
AACCTGCTGTGCAACCAACT	YAF2	10138
AACCTGCTTACAGAGGCACA	WISP2	8839
AACCTGGAGAACGATGAGGA	TMEM134	80194
AACCTGGAGCCCATTTATGA	KRT72	140807
AACCTGGCCCGAGAGTCGAA	PCED1B	91523
AACCTGGGATCGAACCACAG	KLF3	51274
AACCTGGGGAGTACGAGCAG	MCAM	4162
AACCTGGGTTTCAACCACAT	LRRC71	149499
AACCTGTCATTAGGCCCATG	ZNF408	79797
AACCTTAGGGAACCTCCACA	DHFR	1719
AACCTTGAAGTTAATCTCTG	CRABP2	1382
[truncated: 75,442 more rows]
