# Supplementary material for: Optimized libraries for CRISPR-Cas9 genetic screens with multiple modalities
Source: Nat Commun. 2018 Dec 21;9:5416. doi: 10.1038/s41467-018-07901-8 (PMC6303322; doi:10.1038/s41467-018-07901-8)
Supplement: Supplementary file 5 — Supplementary Data 2 [file 41467_2018_7901_MOESM5_ESM.xlsx]

## Sheet: Raw reads
Supplementary Data 2. Comparison of tracrRNAs
						modified tracr	modified tracr	modified tracr	original tracr	original tracr	original tracr	original tracr
						pDNA	Dropout	Dropout	pDNA	Dropout	Dropout	Dropout
Construct Sequence	WTSequence	Context Sequence	Gene Symbol	Mutation	Mismatch Position	pDNA	RepA	RepB	pDNA	RepA	RepB	RepC
AAACATCATAAGAGGGCCTT	ATACATCATAAGAGGGCCTT	AAATATACATCATAAGAGGGCCTTTGGGGT	EEF2	rA:dA	3	1051	6162	4012	2112	3677	3895	3537
AAAGGTCGGTTCTACGCCTT	AAAGGTCGGTTCTACGCCTT	CGACAAAGGTCGGTTCTACGCCTTTGGACG	EEF2	0	0	162	194	151	99	222	168	131
AAAGTCTGGTAGAGCTCCTC	AAAGTCTGGTAGAGCTCCTC	CTGGAAAGTCTGGTAGAGCTCCTCGGGCTC	EEF2	0	0	472	39	8	938	153	151	124
AACCTCCTGTATCTGGAGCT	AACCTCCTGTATCTGGAGCT	CACCAACCTCCTGTATCTGGAGCTGGGAGA	CD81	0	0	844	3126	2769	2210	3140	2878	2473
AACGCTCCTGCTCGTCCTTC	AACGCTCCTGCTCGTCCTTC	ATGCAACGCTCCTGCTCGTCCTTCCGGGTA	EEF2	0	0	509	31	41	2021	3382	3305	2827
AACGTCATCATCTCCACCTA	AACGTCATCATCTCCACCTA	CGTGAACGTCATCATCTCCACCTACGGCGA	EEF2	0	0	661	125	217	2790	741	484	308
AAGAACAATTTGTGTCCCTC	AAGAACAATTTGTGTCCCTC	GCTCAAGAACAATTTGTGTCCCTCGGGCAG	CD81	0	0	244	657	496	1248	1195	1370	1238
AAGATCGATGACCTCTTCTC	AAGATCGATGACCTCTTCTC	CCAGAAGATCGATGACCTCTTCTCCGGGAA	CD81	0	0	390	750	705	456	402	550	377
AAGCAGAGCAAGGACGGTGC	AAGCAGAGCAAGGACGGTGC	CATCAAGCAGAGCAAGGACGGTGCCGGCTT	EEF2	0	0	601	106	67	1018	223	150	105
AAGCCCACGGTACCGAGGAC	AAGCCCACGGTACCGAGGAC	CCCAAAGCCCACGGTACCGAGGACAGGATC	EEF2	0	0	310	127	64	685	462	274	146
AAGCGCAAGGGCCTGAAAGA	AAGCGCAAGGGCCTGAAAGA	CCGCAAGCGCAAGGGCCTGAAAGAAGGCAT	EEF2	0	0	191	11	25	612	51	42	35
AAGGCGCGGCCCTTCCCCGA	AAGGCGCGGCCCTTCCCCGA	CATGAAGGCGCGGCCCTTCCCCGACGGCCT	EEF2	0	0	296	10	12	490	316	99	166
AAGTCAGCCACCAGCCCCGA	AAGTCAGCCACCAGCCCCGA	CAGCAAGTCAGCCACCAGCCCCGAAGGGAA	EEF2	0	0	182	58	52	418	68	45	67
AAGTTCGCCGCCAAGGGGGA	AAGTTCGCCGCCAAGGGGGA	GGCCAAGTTCGCCGCCAAGGGGGAGGGCCA	EEF2	0	0	119	179	142	567	568	404	559
AATCAGCCACCAGCCCCGAA	AGTCAGCCACCAGCCCCGAA	AGCAAGTCAGCCACCAGCCCCGAAGGGAAG	EEF2	rA:dC	3	256	78	31	727	677	676	572
AATCATCTCCACCTACGGCG	CATCATCTCCACCTACGGCG	ACGTCATCATCTCCACCTACGGCGAGGGCG	EEF2	rA:dG	2	301	95	84	1595	361	420	281
AATGAGGTTGATGAGGAAGC	AATGAGGTTGATGAGGAAGC	AGTCAATGAGGTTGATGAGGAAGCCGGCAC	EEF2	0	0	145	1	0	473	89	17	7
ACACACACTGGGGGAACGCC	ACACACACTGGGGGAACGCC	TCAAACACACACTGGGGGAACGCCTGGCCG	EEF2	0	0	255	13	26	559	107	84	89
ACACATCATAAGAGGGCCTT	ATACATCATAAGAGGGCCTT	AAATATACATCATAAGAGGGCCTTTGGGGT	EEF2	rC:dA	3	515	3034	1522	988	1778	2524	1929
ACAGCCGGTTGTGCTTGTTG	ACAGCCGGTTGTGCTTGTTG	ATGTACAGCCGGTTGTGCTTGTTGGGGGAC	EEF2	0	0	374	17	19	2129	144	96	142
ACAGGAGGTTGGTGGTCTGC	ACAGGAGGTTGGTGGTCTGC	AGATACAGGAGGTTGGTGGTCTGCGGGTCA	CD81	0	0	164	552	360	607	878	1027	1146
ACATAGAAGGTGTTGGGCGC	ACATAGAAGGTGTTGGGCGC	ACCTACATAGAAGGTGTTGGGCGCGGGCTT	CD81	0	0	142	605	370	706	777	1039	1064
ACATCATAAGAGGGCCTTTG	ACATCATAAGAGGGCCTTTG	ATATACATCATAAGAGGGCCTTTGGGGTCA	EEF2	0	0	232	12	24	1682	984	564	694
ACATCTCGGCAAACTGCTTC	ACATCTCGGCAAACTGCTTC	ACATACATCTCGGCAAACTGCTTCAGGGTG	EEF2	0	0	754	116	111	2068	1827	1707	1630
ACCAGCTTGGGCAGGTCAGC	ACCAGCTTGGGCAGGTCAGC	CTCCACCAGCTTGGGCAGGTCAGCCGGGTT	EEF2	0	0	227	66	70	359	772	621	629
ACCCAAAGCCCACGGTACCG	ACCCAAAGCCCACGGTACCG	CCAGACCCAAAGCCCACGGTACCGAGGACA	EEF2	0	0	863	236	134	2825	243	187	181
ACCCCTCCCCCAGATCGCCA	ACCCCTCCCCCAGATCGCCA	CCGCACCCCTCCCCCAGATCGCCAAGGATG	CD81	0	0	783	2347	1500	2477	3283	2697	2317
ACCGGCTGTACATGAAGGCG	ACCGGCTGTACATGAAGGCG	CACAACCGGCTGTACATGAAGGCGCGGCCC	EEF2	0	0	29	13	0	264	20	2	41
ACCGGGCAGGCACTCACCAA	ACCGGGCAGGCACTCACCAA	CCACACCGGGCAGGCACTCACCAAAGGACT	EEF2	0	0	462	10	17	1364	66	84	14
ACCTACGGCGAGGGCGAGAG	ACCTACGGCGAGGGCGAGAG	CTCCACCTACGGCGAGGGCGAGAGCGGCCC	EEF2	0	0	75	138	55	410	474	253	260
ACCTCACCTGGATCTCCACA	ACCTCACCTGGATCTCCACA	GTAGACCTCACCTGGATCTCCACAAGGTAG	EEF2	0	0	64	0	1	623	42	0	12
ACCTGCCCAAGCTGGTGGAG	ACCTGCCCAAGCTGGTGGAG	GCTGACCTGCCCAAGCTGGTGGAGGGGCTG	EEF2	0	0	144	29	49	790	40	32	71
ACCTGGCCGAGAAGTACGAG	ACCTGGCCGAGAAGTACGAG	CGCTACCTGGCCGAGAAGTACGAGTGGGAC	EEF2	0	0	196	127	78	352	33	127	129
ACGCTTCACTGATACCCGGA	ACGCTTCACTGATACCCGGA	AGACACGCTTCACTGATACCCGGAAGGACG	EEF2	0	0	343	29	1	696	21	25	31
ACTCAGCCACCAGCCCCGAA	AGTCAGCCACCAGCCCCGAA	AGCAAGTCAGCCACCAGCCCCGAAGGGAAG	EEF2	rC:dC	3	115	58	80	147	422	301	188
ACTCGTACAGGAGCTCGCAG	CCTCGTACAGGAGCTCGCAG	GGCCCCTCGTACAGGAGCTCGCAGCGGTAC	EEF2	rA:dG	2	699	55	57	1478	68	37	120
ACTGCAGCTCCAGCAGGGCG	GCTGCAGCTCCAGCAGGGCG	TCCAGCTGCAGCTCCAGCAGGGCGCGGTCC	EEF2	rA:dC	2	390	58	13	1173	81	37	96
ACTGGCGCCTCACCTTGATG	ACTGGCGCCTCACCTTGATG	GGTCACTGGCGCCTCACCTTGATGGGGATG	EEF2	0	0	294	49	23	1354	122	62	79
ACTGTGTGAGGAGAACATGC	ACTGTGTGAGGAGAACATGC	GCGCACTGTGTGAGGAGAACATGCGGGGTG	EEF2	0	0	565	7	10	2481	110	157	75
ACTTGATGGGGATGCAGGCG	CCTTGATGGGGATGCAGGCG	CTCACCTTGATGGGGATGCAGGCGTGGTCC	EEF2	rA:dG	2	72	10	51	206	111	34	49
ACTTTCTTGGCCCGCTCGGC	ACTTTCTTGGCCCGCTCGGC	CTCTACTTTCTTGGCCCGCTCGGCAGGCCC	EEF2	0	0	431	1304	708	518	691	969	930
AGAAGAGGTCATCGATCTTC	AGAAGAGGTCATCGATCTTC	CCGGAGAAGAGGTCATCGATCTTCTGGTGG	CD81	0	0	596	2264	1873	2504	4881	4898	4644
AGAAGGCAAACCCCTGCTGA	AGAAGGCAAACCCCTGCTGA	ACAAAGAAGGCAAACCCCTGCTGAAGGTGC	EEF2	0	0	163	4	8	652	119	42	54
AGACACGCTTCACTGATACC	AGACACGCTTCACTGATACC	GGGGAGACACGCTTCACTGATACCCGGAAG	EEF2	0	0	326	14	17	978	15	3	35
AGACAGCCACCAGCCCCGAA	AGTCAGCCACCAGCCCCGAA	AGCAAGTCAGCCACCAGCCCCGAAGGGAAG	EEF2	rA:dA	4	608	269	153	995	527	338	384
AGACATCATAAGAGGGCCTT	ATACATCATAAGAGGGCCTT	AAATATACATCATAAGAGGGCCTTTGGGGT	EEF2	rG:dA	3	769	4515	2998	1130	2625	2240	2199
AGACTCCCTGGTGTGCAAGG	AGACTCCCTGGTGTGCAAGG	TGACAGACTCCCTGGTGTGCAAGGCGGGCA	EEF2	0	0	1081	368	316	3452	107	169	84
AGAGAAACTGGACATCAAAC	AGAGAAACTGGACATCAAAC	TGATAGAGAAACTGGACATCAAACTGGACA	EEF2	0	0	291	29	16	733	175	62	158
AGAGAAGTCGACATGCCCGG	GGAGAAGTCGACATGCCCGG	CCGAGGAGAAGTCGACATGCCCGGGGGAGT	EEF2	rA:dC	2	438	525	543	1032	1116	639	960
AGAGGCAGCGCCGTGCTGTG	AGAGGCAGCGCCGTGCTGTG	GCATAGAGGCAGCGCCGTGCTGTGGGGATG	EEF2	0	0	349	9	43	674	276	99	90
AGAGGTCATCGATCTTCTGG	AGAGGTCATCGATCTTCTGG	GAGAAGAGGTCATCGATCTTCTGGTGGCAG	CD81	0	0	345	537	536	709	577	389	471
AGAGGTCCTCCTTCTTCCCA	AGAGGTCCTCCTTCTTCCCA	AGGTAGAGGTCCTCCTTCTTCCCAGGGGTA	EEF2	0	0	537	69	38	1144	55	40	110
AGATCGATGACCTCTTCTCC	AGATCGATGACCTCTTCTCC	CAGAAGATCGATGACCTCTTCTCCGGGAAG	CD81	0	0	419	1094	714	1465	1913	1570	1760
AGATGGGGTCCAGGATCAGC	AGATGGGGTCCAGGATCAGC	TTGAAGATGGGGTCCAGGATCAGCTGGCAG	EEF2	0	0	514	59	5	740	81	33	116
AGCAAAACTGATAGAGAAAC	AGCAAAACTGATAGAGAAAC	AGACAGCAAAACTGATAGAGAAACTGGACA	EEF2	0	0	42	56	71	664	460	812	708
AGCCAGCCACCAGCCCCGAA	AGTCAGCCACCAGCCCCGAA	AGCAAGTCAGCCACCAGCCCCGAAGGGAAG	EEF2	rC:dA	4	276	61	94	412	448	304	219
AGCCGGGTTCTTGGCCTCCA	AGCCGGGTTCTTGGCCTCCA	GGTCAGCCGGGTTCTTGGCCTCCACGGCCA	EEF2	0	0	460	80	25	1173	664	283	259
AGCGAGGACAAGGACAAAGA	AGCGAGGACAAGGACAAAGA	GGACAGCGAGGACAAGGACAAAGAAGGCAA	EEF2	0	0	131	3	45	321	12	8	68
AGCTGCGGGGCCTCAGTACA	AGCTGCGGGGCCTCAGTACA	CCAGAGCTGCGGGGCCTCAGTACACGGAGC	CD81	0	0	140	601	442	377	865	637	893
AGCTGGTGGAGGGGCTGAAG	AGCTGGTGGAGGGGCTGAAG	CCCAAGCTGGTGGAGGGGCTGAAGCGGCTG	EEF2	0	0	375	89	59	799	241	165	114
AGGAATCCCAGTGCCTGCTG	AGGAATCCCAGTGCCTGCTG	ATCCAGGAATCCCAGTGCCTGCTGGGGACG	CD81	0	0	857	3296	2929	2122	3053	3237	2627
AGGACATGATGAAGAAGCTG	AGGACATGATGAAGAAGCTG	GTAGAGGACATGATGAAGAAGCTGTGGGGT	EEF2	0	0	197	8	22	718	14	85	13
AGGAGAAGTCGACATGCCCG	AGGAGAAGTCGACATGCCCG	TCCGAGGAGAAGTCGACATGCCCGGGGGAG	EEF2	0	0	233	776	779	893	1078	1092	1104
AGGCCCACAATGTTCCCACA	AGGCCCACAATGTTCCCACA	CACGAGGCCCACAATGTTCCCACAAGGCAC	EEF2	0	0	324	19	15	1497	220	41	46
AGGCCTTGACCACAAACATG	AGGCCTTGACCACAAACATG	AGATAGGCCTTGACCACAAACATGGGGGTG	EEF2	0	0	342	105	50	2240	245	226	206
AGGTACTTTGACCCAGCCAA	AGGTACTTTGACCCAGCCAA	TGCCAGGTACTTTGACCCAGCCAACGGCAA	EEF2	0	0	320	76	156	906	138	100	149
AGGTGGTCGGTGGCATCTAC	AGGTGGTCGGTGGCATCTAC	GAGCAGGTGGTCGGTGGCATCTACGGGGTT	EEF2	0	0	339	13	12	1183	328	155	136
AGTAAGCCACCAGCCCCGAA	AGTCAGCCACCAGCCCCGAA	AGCAAGTCAGCCACCAGCCCCGAAGGGAAG	EEF2	rA:dG	5	483	1941	1566	388	995	1154	983
AGTCAACCACCAGCCCCGAA	AGTCAGCCACCAGCCCCGAA	AGCAAGTCAGCCACCAGCCCCGAAGGGAAG	EEF2	rA:dC	7	986	285	205	1086	740	604	471
AGTCACCGATGGCGCATTGG	AGTCACCGATGGCGCATTGG	TCCGAGTCACCGATGGCGCATTGGTGGTGG	EEF2	0	0	312	19	28	957	54	6	77
AGTCAGACACCAGCCCCGAA	AGTCAGCCACCAGCCCCGAA	AGCAAGTCAGCCACCAGCCCCGAAGGGAAG	EEF2	rA:dG	8	166	238	177	249	470	537	227
AGTCAGCAACCAGCCCCGAA	AGTCAGCCACCAGCCCCGAA	AGCAAGTCAGCCACCAGCCCCGAAGGGAAG	EEF2	rA:dG	9	334	737	689	601	1327	1074	958
AGTCAGCCAACAGCCCCGAA	AGTCAGCCACCAGCCCCGAA	AGCAAGTCAGCCACCAGCCCCGAAGGGAAG	EEF2	rA:dG	2	565	126	108	740	611	557	476
AGTCAGCCACAAGCCCCGAA	AGTCAGCCACCAGCCCCGAA	AGCAAGTCAGCCACCAGCCCCGAAGGGAAG	EEF2	rA:dG	12	308	859	784	382	590	788	645
AGTCAGCCACCAACCCCGAA	AGTCAGCCACCAGCCCCGAA	AGCAAGTCAGCCACCAGCCCCGAAGGGAAG	EEF2	rA:dC	14	445	361	558	461	633	706	603
AGTCAGCCACCACCCCCGAA	AGTCAGCCACCAGCCCCGAA	AGCAAGTCAGCCACCAGCCCCGAAGGGAAG	EEF2	rC:dC	14	913	4531	3429	1118	2307	2599	2562
AGTCAGCCACCAGACCCGAA	AGTCAGCCACCAGCCCCGAA	AGCAAGTCAGCCACCAGCCCCGAAGGGAAG	EEF2	rA:dG	15	358	1186	993	425	623	650	373
AGTCAGCCACCAGCACCGAA	AGTCAGCCACCAGCCCCGAA	AGCAAGTCAGCCACCAGCCCCGAAGGGAAG	EEF2	rA:dG	16	202	521	575	420	373	571	608
AGTCAGCCACCAGCCACGAA	AGTCAGCCACCAGCCCCGAA	AGCAAGTCAGCCACCAGCCCCGAAGGGAAG	EEF2	rA:dG	17	541	2651	1980	505	824	820	927
AGTCAGCCACCAGCCCCAAA	AGTCAGCCACCAGCCCCGAA	AGCAAGTCAGCCACCAGCCCCGAAGGGAAG	EEF2	rA:dC	19	599	460	440	1284	2533	2386	2613
AGTCAGCCACCAGCCCCCAA	AGTCAGCCACCAGCCCCGAA	AGCAAGTCAGCCACCAGCCCCGAAGGGAAG	EEF2	rC:dC	19	322	1161	1088	429	744	1047	866
AGTCAGCCACCAGCCCCGAA	AGTCAGCCACCAGCCCCGAA	AGCAAGTCAGCCACCAGCCCCGAAGGGAAG	EEF2	0	0	849	230	197	838	343	332	280
AGTCAGCCACCAGCCCCGAC	AGTCAGCCACCAGCCCCGAA	AGCAAGTCAGCCACCAGCCCCGAAGGGAAG	EEF2	rC:dT	3	422	1029	902	1069	2082	1905	1817
AGTCAGCCACCAGCCCCGAG	AGTCAGCCACCAGCCCCGAA	AGCAAGTCAGCCACCAGCCCCGAAGGGAAG	EEF2	rG:dT	3	237	153	107	480	674	379	428
AGTCAGCCACCAGCCCCGAT	AGTCAGCCACCAGCCCCGAA	AGCAAGTCAGCCACCAGCCCCGAAGGGAAG	EEF2	rU:dT	3	353	964	957	802	1784	1809	1855
AGTCAGCCACCAGCCCCGCA	AGTCAGCCACCAGCCCCGAA	AGCAAGTCAGCCACCAGCCCCGAAGGGAAG	EEF2	rC:dT	20	183	389	315	838	1660	1613	1614
AGTCAGCCACCAGCCCCGGA	AGTCAGCCACCAGCCCCGAA	AGCAAGTCAGCCACCAGCCCCGAAGGGAAG	EEF2	rG:dT	20	479	328	170	256	284	62	254
AGTCAGCCACCAGCCCCGTA	AGTCAGCCACCAGCCCCGAA	AGCAAGTCAGCCACCAGCCCCGAAGGGAAG	EEF2	rU:dT	20	336	522	342	950	1964	2626	2343
AGTCAGCCACCAGCCCGGAA	AGTCAGCCACCAGCCCCGAA	AGCAAGTCAGCCACCAGCCCCGAAGGGAAG	EEF2	rG:dG	18	488	2387	1699	853	1391	1389	1519
AGTCAGCCACCAGCCCTGAA	AGTCAGCCACCAGCCCCGAA	AGCAAGTCAGCCACCAGCCCCGAAGGGAAG	EEF2	rU:dG	18	485	197	121	1149	2012	1991	1712
AGTCAGCCACCAGCCGCGAA	AGTCAGCCACCAGCCCCGAA	AGCAAGTCAGCCACCAGCCCCGAAGGGAAG	EEF2	rG:dG	17	279	1212	1348	434	809	763	677
AGTCAGCCACCAGCCTCGAA	AGTCAGCCACCAGCCCCGAA	AGCAAGTCAGCCACCAGCCCCGAAGGGAAG	EEF2	rU:dG	17	136	598	366	862	1612	1477	1571
AGTCAGCCACCAGCGCCGAA	AGTCAGCCACCAGCCCCGAA	AGCAAGTCAGCCACCAGCCCCGAAGGGAAG	EEF2	rG:dG	16	384	1573	1147	498	869	819	1180
AGTCAGCCACCAGCTCCGAA	AGTCAGCCACCAGCCCCGAA	AGCAAGTCAGCCACCAGCCCCGAAGGGAAG	EEF2	rU:dG	16	287	727	560	618	592	607	691
AGTCAGCCACCAGGCCCGAA	AGTCAGCCACCAGCCCCGAA	AGCAAGTCAGCCACCAGCCCCGAAGGGAAG	EEF2	rG:dG	15	246	502	560	390	849	919	933
AGTCAGCCACCATCCCCGAA	AGTCAGCCACCAGCCCCGAA	AGCAAGTCAGCCACCAGCCCCGAAGGGAAG	EEF2	rU:dC	14	658	2440	2064	821	1266	1548	1272
AGTCAGCCACCCGCCCCGAA	AGTCAGCCACCAGCCCCGAA	AGCAAGTCAGCCACCAGCCCCGAAGGGAAG	EEF2	rC:dT	13	722	367	317	626	1248	1072	844
AGTCAGCCACCGGCCCCGAA	AGTCAGCCACCAGCCCCGAA	AGCAAGTCAGCCACCAGCCCCGAAGGGAAG	EEF2	rG:dT	13	377	156	89	304	397	260	238
AGTCAGCCACCTGCCCCGAA	AGTCAGCCACCAGCCCCGAA	AGCAAGTCAGCCACCAGCCCCGAAGGGAAG	EEF2	rU:dT	13	145	98	184	130	227	292	249
AGTCAGCCACGAGCCCCGAA	AGTCAGCCACCAGCCCCGAA	AGCAAGTCAGCCACCAGCCCCGAAGGGAAG	EEF2	rG:dG	12	721	541	559	753	1383	1262	1051
AGTCAGCCACTAGCCCCGAA	AGTCAGCCACCAGCCCCGAA	AGCAAGTCAGCCACCAGCCCCGAAGGGAAG	EEF2	rU:dG	12	415	596	363	568	1202	1324	1149
AGTCAGCCAGCAGCCCCGAA	AGTCAGCCACCAGCCCCGAA	AGCAAGTCAGCCACCAGCCCCGAAGGGAAG	EEF2	rG:dG	2	346	259	135	734	1024	927	904
AGTCAGCCATCAGCCCCGAA	AGTCAGCCACCAGCCCCGAA	AGCAAGTCAGCCACCAGCCCCGAAGGGAAG	EEF2	rU:dG	2	465	229	194	1148	1399	1142	1107
AGTCAGCCCCCAGCCCCGAA	AGTCAGCCACCAGCCCCGAA	AGCAAGTCAGCCACCAGCCCCGAAGGGAAG	EEF2	rC:dT	10	667	205	161	764	701	489	420
AGTCAGCGACCAGCCCCGAA	AGTCAGCCACCAGCCCCGAA	AGCAAGTCAGCCACCAGCCCCGAAGGGAAG	EEF2	rG:dG	9	200	90	50	302	544	567	625
AGTCAGCTACCAGCCCCGAA	AGTCAGCCACCAGCCCCGAA	AGCAAGTCAGCCACCAGCCCCGAAGGGAAG	EEF2	rU:dG	9	300	51	168	306	150	90	66
AGTCAGGCACCAGCCCCGAA	AGTCAGCCACCAGCCCCGAA	AGCAAGTCAGCCACCAGCCCCGAAGGGAAG	EEF2	rG:dG	8	489	182	187	463	1034	757	937
AGTCAGTCACCAGCCCCGAA	AGTCAGCCACCAGCCCCGAA	AGCAAGTCAGCCACCAGCCCCGAAGGGAAG	EEF2	rU:dG	8	112	24	39	143	49	48	118
AGTCATCCACCAGCCCCGAA	AGTCAGCCACCAGCCCCGAA	AGCAAGTCAGCCACCAGCCCCGAAGGGAAG	EEF2	rU:dC	7	603	202	184	738	913	655	647
AGTCCCCCAACAAGCACAAC	AGTCCCCCAACAAGCACAAC	TCCAAGTCCCCCAACAAGCACAACCGGCTG	EEF2	0	0	546	19	35	1333	134	78	73
AGTCCGCCACCAGCCCCGAA	AGTCAGCCACCAGCCCCGAA	AGCAAGTCAGCCACCAGCCCCGAAGGGAAG	EEF2	rC:dT	6	1109	436	503	1575	2187	1663	1407
AGTCGGCCACCAGCCCCGAA	AGTCAGCCACCAGCCCCGAA	AGCAAGTCAGCCACCAGCCCCGAAGGGAAG	EEF2	rG:dT	6	260	87	103	650	1266	884	962
AGTCTACCGTGAAGTTCACC	GGTCTACCGTGAAGTTCACC	ATCTGGTCTACCGTGAAGTTCACCTGGGCA	EEF2	rA:dC	2	454	99	228	1004	223	140	104
AGTCTGCCACCAGCCCCGAA	AGTCAGCCACCAGCCCCGAA	AGCAAGTCAGCCACCAGCCCCGAAGGGAAG	EEF2	rU:dT	6	733	382	329	710	1476	1319	1152
AGTGAGCCACCAGCCCCGAA	AGTCAGCCACCAGCCCCGAA	AGCAAGTCAGCCACCAGCCCCGAAGGGAAG	EEF2	rG:dG	5	232	248	215	609	848	1208	1029
AGTGGTCAAACACACACTGG	AGTGGTCAAACACACACTGG	TGCCAGTGGTCAAACACACACTGGGGGAAC	EEF2	0	0	490	20	53	3083	112	126	82
AGTTAGCCACCAGCCCCGAA	AGTCAGCCACCAGCCCCGAA	AGCAAGTCAGCCACCAGCCCCGAAGGGAAG	EEF2	rU:dG	5	441	232	216	172	344	184	264
ATAAATCATAAGAGGGCCTT	ATACATCATAAGAGGGCCTT	AAATATACATCATAAGAGGGCCTTTGGGGT	EEF2	rA:dG	5	964	5389	4672	2258	3659	3935	3567
ATACAACATAAGAGGGCCTT	ATACATCATAAGAGGGCCTT	AAATATACATCATAAGAGGGCCTTTGGGGT	EEF2	rA:dA	7	562	2676	1391	697	1361	1445	1429
ATACACCATAAGAGGGCCTT	ATACATCATAAGAGGGCCTT	AAATATACATCATAAGAGGGCCTTTGGGGT	EEF2	rC:dA	7	338	639	317	943	1249	1809	1467
ATACAGCATAAGAGGGCCTT	ATACATCATAAGAGGGCCTT	AAATATACATCATAAGAGGGCCTTTGGGGT	EEF2	rG:dA	7	733	4944	3261	771	2177	1983	1864
ATACATAATAAGAGGGCCTT	ATACATCATAAGAGGGCCTT	AAATATACATCATAAGAGGGCCTTTGGGGT	EEF2	rA:dG	8	1360	6875	5153	2829	3954	3957	3898
ATACATCAAAAGAGGGCCTT	ATACATCATAAGAGGGCCTT	AAATATACATCATAAGAGGGCCTTTGGGGT	EEF2	rA:dA	10	1169	6754	4643	2076	4265	3984	3533
ATACATCACAAGAGGGCCTT	ATACATCATAAGAGGGCCTT	AAATATACATCATAAGAGGGCCTTTGGGGT	EEF2	rC:dA	10	571	1450	737	859	1753	1827	1789
ATACATCAGAAGAGGGCCTT	ATACATCATAAGAGGGCCTT	AAATATACATCATAAGAGGGCCTTTGGGGT	EEF2	rG:dA	10	173	1430	851	196	288	364	337
ATACATCATAAAAGGGCCTT	ATACATCATAAGAGGGCCTT	AAATATACATCATAAGAGGGCCTTTGGGGT	EEF2	rA:dC	13	1202	7497	5999	1362	2293	2542	2026
ATACATCATAACAGGGCCTT	ATACATCATAAGAGGGCCTT	AAATATACATCATAAGAGGGCCTTTGGGGT	EEF2	rC:dC	13	1947	12986	10885	2613	5341	5209	3831
ATACATCATAAGAAGGCCTT	ATACATCATAAGAGGGCCTT	AAATATACATCATAAGAGGGCCTTTGGGGT	EEF2	rA:dC	15	2225	13918	10529	3548	6150	6478	6538
ATACATCATAAGACGGCCTT	ATACATCATAAGAGGGCCTT	AAATATACATCATAAGAGGGCCTTTGGGGT	EEF2	rC:dC	15	887	5855	4446	925	1653	1808	1667
ATACATCATAAGAGAGCCTT	ATACATCATAAGAGGGCCTT	AAATATACATCATAAGAGGGCCTTTGGGGT	EEF2	rA:dC	16	700	3276	2088	1405	2134	2445	2310
ATACATCATAAGAGCGCCTT	ATACATCATAAGAGGGCCTT	AAATATACATCATAAGAGGGCCTTTGGGGT	EEF2	rC:dC	16	1360	8243	6911	941	1055	1620	1481
ATACATCATAAGAGGACCTT	ATACATCATAAGAGGGCCTT	AAATATACATCATAAGAGGGCCTTTGGGGT	EEF2	rA:dC	17	1461	7078	5358	3270	4773	4815	4624
ATACATCATAAGAGGCCCTT	ATACATCATAAGAGGGCCTT	AAATATACATCATAAGAGGGCCTTTGGGGT	EEF2	rC:dC	17	1137	4883	4600	2097	3116	3475	2830
ATACATCATAAGAGGGACTT	ATACATCATAAGAGGGCCTT	AAATATACATCATAAGAGGGCCTTTGGGGT	EEF2	rA:dG	18	337	1584	902	1046	1164	1742	1035
ATACATCATAAGAGGGCATT	ATACATCATAAGAGGGCCTT	AAATATACATCATAAGAGGGCCTTTGGGGT	EEF2	rA:dG	19	585	2451	2131	1444	2431	2526	1724
ATACATCATAAGAGGGCCAT	ATACATCATAAGAGGGCCTT	AAATATACATCATAAGAGGGCCTTTGGGGT	EEF2	rA:dA	20	229	764	601	303	247	691	495
ATACATCATAAGAGGGCCCT	ATACATCATAAGAGGGCCTT	AAATATACATCATAAGAGGGCCTTTGGGGT	EEF2	rC:dA	20	365	2205	1798	368	779	651	983
ATACATCATAAGAGGGCCGT	ATACATCATAAGAGGGCCTT	AAATATACATCATAAGAGGGCCTTTGGGGT	EEF2	rG:dA	20	298	896	731	588	1311	1133	768
ATACATCATAAGAGGGCCTA	ATACATCATAAGAGGGCCTT	AAATATACATCATAAGAGGGCCTTTGGGGT	EEF2	rA:dA	3	352	1589	1328	1634	2493	2935	2708
ATACATCATAAGAGGGCCTC	ATACATCATAAGAGGGCCTT	AAATATACATCATAAGAGGGCCTTTGGGGT	EEF2	rC:dA	3	507	2310	2112	898	1634	1680	1747
ATACATCATAAGAGGGCCTG	ATACATCATAAGAGGGCCTT	AAATATACATCATAAGAGGGCCTTTGGGGT	EEF2	rG:dA	3	302	1218	920	1827	3436	3052	2980
ATACATCATAAGAGGGCCTT	ATACATCATAAGAGGGCCTT	AAATATACATCATAAGAGGGCCTTTGGGGT	EEF2	0	0	761	1238	760	1500	2202	1705	2070
ATACATCATAAGAGGGCGTT	ATACATCATAAGAGGGCCTT	AAATATACATCATAAGAGGGCCTTTGGGGT	EEF2	rG:dG	19	1020	4172	2671	2348	3951	4174	4526
ATACATCATAAGAGGGCTTT	ATACATCATAAGAGGGCCTT	AAATATACATCATAAGAGGGCCTTTGGGGT	EEF2	rU:dG	19	513	2103	1340	807	1062	1213	1261
ATACATCATAAGAGGGGCTT	ATACATCATAAGAGGGCCTT	AAATATACATCATAAGAGGGCCTTTGGGGT	EEF2	rG:dG	18	425	1873	1432	775	1070	1275	1312
ATACATCATAAGAGGGTCTT	ATACATCATAAGAGGGCCTT	AAATATACATCATAAGAGGGCCTTTGGGGT	EEF2	rU:dG	18	415	709	546	961	1570	1378	1268
ATACATCATAAGAGGTCCTT	ATACATCATAAGAGGGCCTT	AAATATACATCATAAGAGGGCCTTTGGGGT	EEF2	rU:dC	17	2110	7184	5738	3838	4420	5240	4336
ATACATCATAAGAGTGCCTT	ATACATCATAAGAGGGCCTT	AAATATACATCATAAGAGGGCCTTTGGGGT	EEF2	rU:dC	16	806	5464	3638	1262	2037	2286	2073
ATACATCATAAGATGGCCTT	ATACATCATAAGAGGGCCTT	AAATATACATCATAAGAGGGCCTTTGGGGT	EEF2	rU:dC	15	1086	6811	5626	2380	4132	4183	3971
ATACATCATAAGCGGGCCTT	ATACATCATAAGAGGGCCTT	AAATATACATCATAAGAGGGCCTTTGGGGT	EEF2	rC:dT	14	1982	12866	10771	4160	8335	8617	8037
ATACATCATAAGGGGGCCTT	ATACATCATAAGAGGGCCTT	AAATATACATCATAAGAGGGCCTTTGGGGT	EEF2	rG:dT	14	896	4401	2630	2143	3861	3401	3817
ATACATCATAAGTGGGCCTT	ATACATCATAAGAGGGCCTT	AAATATACATCATAAGAGGGCCTTTGGGGT	EEF2	rU:dT	14	718	4562	3945	1099	2031	1864	2119
ATACATCATAATAGGGCCTT	ATACATCATAAGAGGGCCTT	AAATATACATCATAAGAGGGCCTTTGGGGT	EEF2	rU:dC	13	1403	8548	6492	1688	2671	2713	2307
ATACATCATACGAGGGCCTT	ATACATCATAAGAGGGCCTT	AAATATACATCATAAGAGGGCCTTTGGGGT	EEF2	rC:dT	12	363	2581	2231	387	742	964	759
ATACATCATAGGAGGGCCTT	ATACATCATAAGAGGGCCTT	AAATATACATCATAAGAGGGCCTTTGGGGT	EEF2	rG:dT	12	991	5328	3344	2108	3702	4263	3397
ATACATCATATGAGGGCCTT	ATACATCATAAGAGGGCCTT	AAATATACATCATAAGAGGGCCTTTGGGGT	EEF2	rU:dT	12	612	3464	2417	1357	2401	2317	2542
ATACATCATCAGAGGGCCTT	ATACATCATAAGAGGGCCTT	AAATATACATCATAAGAGGGCCTTTGGGGT	EEF2	rC:dT	2	1008	6615	5264	1130	2270	2148	2686
ATACATCATGAGAGGGCCTT	ATACATCATAAGAGGGCCTT	AAATATACATCATAAGAGGGCCTTTGGGGT	EEF2	rG:dT	2	486	1505	814	664	1233	1334	1325
ATACATCATTAGAGGGCCTT	ATACATCATAAGAGGGCCTT	AAATATACATCATAAGAGGGCCTTTGGGGT	EEF2	rU:dT	2	1558	10122	7032	2391	4420	4148	3182
ATACATCCTAAGAGGGCCTT	ATACATCATAAGAGGGCCTT	AAATATACATCATAAGAGGGCCTTTGGGGT	EEF2	rC:dT	9	1813	9952	5990	3253	6580	6462	5704
ATACATCGTAAGAGGGCCTT	ATACATCATAAGAGGGCCTT	AAATATACATCATAAGAGGGCCTTTGGGGT	EEF2	rG:dT	9	797	2768	1313	707	874	1325	967
ATACATCTTAAGAGGGCCTT	ATACATCATAAGAGGGCCTT	AAATATACATCATAAGAGGGCCTTTGGGGT	EEF2	rU:dT	9	574	3738	1895	1169	1930	2122	2096
ATACATGATAAGAGGGCCTT	ATACATCATAAGAGGGCCTT	AAATATACATCATAAGAGGGCCTTTGGGGT	EEF2	rG:dG	8	466	2284	1294	832	1651	1784	1483
ATACATTATAAGAGGGCCTT	ATACATCATAAGAGGGCCTT	AAATATACATCATAAGAGGGCCTTTGGGGT	EEF2	rU:dG	8	1100	3907	1913	1679	1669	2089	2070
ATACCTCATAAGAGGGCCTT	ATACATCATAAGAGGGCCTT	AAATATACATCATAAGAGGGCCTTTGGGGT	EEF2	rC:dT	6	484	2890	1728	344	617	1085	895
ATACGTCATAAGAGGGCCTT	ATACATCATAAGAGGGCCTT	AAATATACATCATAAGAGGGCCTTTGGGGT	EEF2	rG:dT	6	484	2084	1366	820	1402	1921	1706
ATACTTCATAAGAGGGCCTT	ATACATCATAAGAGGGCCTT	AAATATACATCATAAGAGGGCCTTTGGGGT	EEF2	rU:dT	6	1177	7511	5448	1670	3394	3310	3397
ATAGAACTGCTTCACATCCT	ATAGAACTGCTTCACATCCT	GGTCATAGAACTGCTTCACATCCTTGGCGA	CD81	0	0	527	1824	1214	1608	3299	3208	2703
ATAGAGGCAGCGCCGTGCTG	ATAGAGGCAGCGCCGTGCTG	TGGCATAGAGGCAGCGCCGTGCTGTGGGGA	EEF2	0	0	192	36	12	1044	56	64	105
ATAGATCATAAGAGGGCCTT	ATACATCATAAGAGGGCCTT	AAATATACATCATAAGAGGGCCTTTGGGGT	EEF2	rG:dG	5	682	3465	2378	1553	2370	1963	1914
ATAGGCCTTGACCACAAACA	ATAGGCCTTGACCACAAACA	GCAGATAGGCCTTGACCACAAACATGGGGG	EEF2	0	0	247	46	44	1160	184	114	31
ATATATCATAAGAGGGCCTT	ATACATCATAAGAGGGCCTT	AAATATACATCATAAGAGGGCCTTTGGGGT	EEF2	rU:dG	5	728	2899	2018	2515	2874	3848	3255
ATCAACCTCATTGACTCCCC	ATCAACCTCATTGACTCCCC	CCTCATCAACCTCATTGACTCCCCCGGGCA	EEF2	0	0	965	25	7	2207	147	25	35
ATCAAGGACAGTGTGGTGGC	ATCAAGGACAGTGTGGTGGC	CGAGATCAAGGACAGTGTGGTGGCCGGCTT	EEF2	0	0	310	83	24	1440	458	186	264
ATCACCCAGCTGCTCACCTC	ATCACCCAGCTGCTCACCTC	GCACATCACCCAGCTGCTCACCTCTGGATT	EEF2	0	0	270	7	6	1263	55	25	68
ATCAGCTGGCAGAAGGTGCG	ATCAGCTGGCAGAAGGTGCG	CAGGATCAGCTGGCAGAAGGTGCGTGGCAG	EEF2	0	0	377	66	37	1590	366	162	63
ATCAGTGAAGCGTGTCTCCC	ATCAGTGAAGCGTGTCTCCC	GGGTATCAGTGAAGCGTGTCTCCCCGGCCC	EEF2	0	0	914	77	38	2153	270	101	196
ATCATCGCCTCGGCCCGGGC	ATCATCGCCTCGGCCCGGGC	GGGCATCATCGCCTCGGCCCGGGCCGGGGA	EEF2	0	0	363	51	22	1272	198	139	132
ATCATCTCCACCTACGGCGA	ATCATCTCCACCTACGGCGA	CGTCATCATCTCCACCTACGGCGAGGGCGA	EEF2	0	0	301	154	258	1875	473	699	511
ATCCACCACGGCCTGCTGTA	ATCCACCACGGCCTGCTGTA	CATCATCCACCACGGCCTGCTGTAGGGCCT	CD81	0	0	93	839	405	582	1281	1475	1187
ATCCATCATAAGAGGGCCTT	ATACATCATAAGAGGGCCTT	AAATATACATCATAAGAGGGCCTTTGGGGT	EEF2	rC:dT	4	703	5243	3483	1012	1905	2026	2435
ATCCCAGTGCCTGCTGGGGA	ATCCCAGTGCCTGCTGGGGA	AGGAATCCCAGTGCCTGCTGGGGACGGTAA	CD81	0	0	737	2604	2307	2291	2821	2969	3549
ATCCTCACCGACATCACCAA	ATCCTCACCGACATCACCAA	CAACATCCTCACCGACATCACCAAGGGTGT	EEF2	0	0	1113	6	6	3171	97	14	6
ATCTACATCCTCATCGCTGT	ATCTACATCCTCATCGCTGT	AGGCATCTACATCCTCATCGCTGTGGGCGC	CD81	0	0	673	1261	989	1966	934	1010	1425
ATCTGGTGCTTTGGGCCCGA	ATCTGGTGCTTTGGGCCCGA	CAAGATCTGGTGCTTTGGGCCCGACGGCAC	EEF2	0	0	372	162	131	2144	489	511	275
ATCTTGTTCATCATCAGCAC	ATCTTGTTCATCATCAGCAC	GTCCATCTTGTTCATCATCAGCACAGGCTT	EEF2	0	0	559	75	15	1023	94	106	92
ATGATGTTCGTTGGCTTCCT	ATGATGTTCGTTGGCTTCCT	TGTCATGATGTTCGTTGGCTTCCTGGGCTG	CD81	0	0	596	2349	1569	1672	3032	3359	2790
ATGCATCATAAGAGGGCCTT	ATACATCATAAGAGGGCCTT	AAATATACATCATAAGAGGGCCTTTGGGGT	EEF2	rG:dT	4	740	5569	3690	1827	4136	3998	3053
ATGCCACCGACCACCTGCTC	ATGCCACCGACCACCTGCTC	GTAGATGCCACCGACCACCTGCTCTGGACA	EEF2	0	0	572	124	116	1508	664	322	473
ATGCGCCATCGGTGACTCGG	ATGCGCCATCGGTGACTCGG	ACCAATGCGCCATCGGTGACTCGGAGGGCA	EEF2	0	0	232	7	14	998	86	30	127
ATGGCAGCCTCGTCGTCCGG	ATGGCAGCCTCGTCGTCCGG	ACCCATGGCAGCCTCGTCGTCCGGGGGCCC	EEF2	0	0	392	53	23	924	155	39	171
ATGGGGCCCAACTATACCCC	ATGGGGCCCAACTATACCCC	GATCATGGGGCCCAACTATACCCCTGGGAA	EEF2	0	0	936	284	285	2497	850	543	431
ATGGTGCCAACCTCCGACAA	ATGGTGCCAACCTCCGACAA	CAAAATGGTGCCAACCTCCGACAAAGGTCG	EEF2	0	0	770	222	205	1570	283	223	234
ATGTCCTCGGCCAGGCCGTC	ATGTCCTCGGCCAGGCCGTC	ATCGATGTCCTCGGCCAGGCCGTCGGGGAA	EEF2	0	0	277	509	352	454	990	983	986
ATGTTGGGGCCGGTGCCGTC	ATGTTGGGGCCGGTGCCGTC	GAGGATGTTGGGGCCGGTGCCGTCGGGCCC	EEF2	0	0	229	80	39	541	668	398	573
ATTAAAAGCTGTGACCCCAA	ATTAAAAGCTGTGACCCCAA	AGGCATTAAAAGCTGTGACCCCAAAGGCCC	EEF2	0	0	211	48	14	519	262	104	37
ATTCAGCCACCAGCCCCGAA	AGTCAGCCACCAGCCCCGAA	AGCAAGTCAGCCACCAGCCCCGAAGGGAAG	EEF2	rU:dC	3	607	199	163	1074	1317	1217	1033
ATTCATCATAAGAGGGCCTT	ATACATCATAAGAGGGCCTT	AAATATACATCATAAGAGGGCCTTTGGGGT	EEF2	rU:dT	4	788	5395	4453	1405	2297	2854	2413
ATTGTTCTTGAGCACTGAGG	ATTGTTCTTGAGCACTGAGG	ACAAATTGTTCTTGAGCACTGAGGTGGTCA	CD81	0	0	211	659	475	1233	1137	1459	1507
ATTTGTCCAGGAAGTTGTCC	ATTTGTCCAGGAAGTTGTCC	TACAATTTGTCCAGGAAGTTGTCCAGGGCA	EEF2	0	0	861	626	766	4102	3361	3343	2586
CAAACTGGACAGCGAGGACA	CAAACTGGACAGCGAGGACA	ACATCAAACTGGACAGCGAGGACAAGGACA	EEF2	0	0	322	367	321	908	505	379	453
CAAATTGTTCTTGAGCACTG	CAAATTGTTCTTGAGCACTG	GACACAAATTGTTCTTGAGCACTGAGGTGG	CD81	0	0	224	438	436	1984	1727	1610	1770
CAACAGCAGCCGCCCCAGCC	CAACAGCAGCCGCCCCAGCC	TCGACAACAGCAGCCGCCCCAGCCAGGTGG	EEF2	0	0	63	36	26	106	150	44	131
CAACATCTCCACCTACGGCG	CATCATCTCCACCTACGGCG	ACGTCATCATCTCCACCTACGGCGAGGGCG	EEF2	rA:dA	4	643	1693	1454	978	1385	1054	764
CAACCTCCTGTATCTGGAGC	CAACCTCCTGTATCTGGAGC	CCACCAACCTCCTGTATCTGGAGCTGGGAG	CD81	0	0	615	2159	1875	2262	3434	3388	3109
CAACGAGATCAAGGACAGTG	CAACGAGATCAAGGACAGTG	ACCTCAACGAGATCAAGGACAGTGTGGTGG	EEF2	0	0	115	75	62	571	96	56	203
CAACTATACCCCTGGGAAGA	CAACTATACCCCTGGGAAGA	GGCCCAACTATACCCCTGGGAAGAAGGAGG	EEF2	0	0	423	41	89	1477	1027	535	549
CAACTGGCCCTCCCCCTTGG	CAACTGGCCCTCCCCCTTGG	GCCCCAACTGGCCCTCCCCCTTGGCGGCGA	EEF2	0	0	1382	624	376	4104	950	950	1130
CAACTTCCTGGACAAATTGT	CAACTTCCTGGACAAATTGT	TGGACAACTTCCTGGACAAATTGTAGGCGG	EEF2	0	0	266	107	107	1065	369	179	231
CAAGAACAATTTGTGTCCCT	CAAGAACAATTTGTGTCCCT	TGCTCAAGAACAATTTGTGTCCCTCGGGCA	CD81	0	0	150	313	394	504	767	662	685
CAAGATGGACCGCGCCCTGC	CAAGATGGACCGCGCCCTGC	TGAACAAGATGGACCGCGCCCTGCTGGAGC	EEF2	0	0	361	61	22	851	277	81	102
CAAGCAGCGGGCGCGCTACC	CAAGCAGCGGGCGCGCTACC	AGCTCAAGCAGCGGGCGCGCTACCTGGCCG	EEF2	0	0	262	82	35	572	431	252	401
CAAGGCGGGCATCATCGCCT	CAAGGCGGGCATCATCGCCT	TGTGCAAGGCGGGCATCATCGCCTCGGCCC	EEF2	0	0	296	50	5	885	271	120	163
CAAGGTAGATGGGCTCCATG	CAAGGTAGATGGGCTCCATG	TCCACAAGGTAGATGGGCTCCATGAGGCGT	EEF2	0	0	165	2	2	951	51	32	137
CAAGTCCGACCCCATGGTGC	CAAGTCCGACCCCATGGTGC	TGGCCAAGTCCGACCCCATGGTGCAGGTGG	EEF2	0	0	409	86	29	828	118	108	94
CAAGTTCGCCGCCAAGGGGG	CAAGTTCGCCGCCAAGGGGG	TGGCCAAGTTCGCCGCCAAGGGGGAGGGCC	EEF2	0	0	144	174	221	765	866	920	737
CACAGCACAGCACCATGCTC	CACAGCACAGCACCATGCTC	ATGCCACAGCACAGCACCATGCTCAGGATC	CD81	0	0	111	484	173	626	672	629	576
CACAGGCAAACAGGATGACC	CACAGGCAAACAGGATGACC	ACCTCACAGGCAAACAGGATGACCAGGCAG	CD81	0	0	146	375	279	642	690	630	811
CACAGGGGAGGGCAGGTGGA	CACAGGGGAGGGCAGGTGGA	CCGTCACAGGGGAGGGCAGGTGGATGGTGA	EEF2	0	0	139	12	2	153	22	42	18
CACCACAGCCTTGGCGTTGT	CACCACAGCCTTGGCGTTGT	TCTTCACCACAGCCTTGGCGTTGTTGGCGT	CD81	0	0	507	3073	1711	1556	3798	3849	3665
CACCACCACCAATGCGCCAT	CACCACCACCAATGCGCCAT	AGTCCACCACCACCAATGCGCCATCGGTGA	EEF2	0	0	94	4	9	240	148	32	66
CACCAGGGAGTCTGTCAGCG	CACCAGGGAGTCTGTCAGCG	TGCACACCAGGGAGTCTGTCAGCGTGGACT	EEF2	0	0	361	48	37	946	71	97	25
CACCATCTCCACCTACGGCG	CATCATCTCCACCTACGGCG	ACGTCATCATCTCCACCTACGGCGAGGGCG	EEF2	rC:dA	4	500	1669	1371	1417	2224	2132	1747
CACCCCCATGTTTGTGGTCA	CACCCCCATGTTTGTGGTCA	CCGGCACCCCCATGTTTGTGGTCAAGGCCT	EEF2	0	0	188	873	657	2237	3877	4668	4303
CACCCTTGGTGATGTCGGTG	CACCCTTGGTGATGTCGGTG	TGCACACCCTTGGTGATGTCGGTGAGGATG	EEF2	0	0	329	1406	1318	1721	3109	3723	3758
CACCGATGGCGCATTGGTGG	CACCGATGGCGCATTGGTGG	GAGTCACCGATGGCGCATTGGTGGTGGTGG	EEF2	0	0	122	282	235	544	131	69	27
CACCTTCTGCCAGCTGATCC	CACCTTCTGCCAGCTGATCC	CACGCACCTTCTGCCAGCTGATCCTGGACC	EEF2	0	0	172	125	35	1253	855	737	625
CACGCCGACGCCATCCACCG	CACGCCGACGCCATCCACCG	CCTGCACGCCGACGCCATCCACCGCGGAGG	EEF2	0	0	404	194	74	702	63	187	167
CACGTCCCACTCGTACTTCT	CACGTCCCACTCGTACTTCT	CAGCCACGTCCCACTCGTACTTCTCGGCCA	EEF2	0	0	900	153	114	3608	5193	4253	4594
CACTGGCGCCTCACCTTGAT	CACTGGCGCCTCACCTTGAT	TGGTCACTGGCGCCTCACCTTGATGGGGAT	EEF2	0	0	745	449	557	1562	2998	3187	2707
CACTGTCCTTGATCTCGTTG	CACTGTCCTTGATCTCGTTG	ACCACACTGTCCTTGATCTCGTTGAGGTAC	EEF2	0	0	141	59	7	766	69	28	27
CACTGTGTGAGGAGAACATG	CACTGTGTGAGGAGAACATG	GGCGCACTGTGTGAGGAGAACATGCGGGGT	EEF2	0	0	41	1	3	438	56	12	25
CAGCACAGGCTTGATGCGCT	CAGCACAGGCTTGATGCGCT	TCATCAGCACAGGCTTGATGCGCTCGGCAA	EEF2	0	0	187	103	55	525	289	233	227
CAGCAGCCGCCCCAGCCAGG	CAGCAGCCGCCCCAGCCAGG	ACAACAGCAGCCGCCCCAGCCAGGTGGTGG	EEF2	0	0	315	27	21	1423	141	50	68
CAGCATCTCCACCTACGGCG	CATCATCTCCACCTACGGCG	ACGTCATCATCTCCACCTACGGCGAGGGCG	EEF2	rG:dA	4	693	1904	1965	1410	1813	1662	1420
CAGCCGCCCCAGCCAGGTGG	CAGCCGCCCCAGCCAGGTGG	ACAGCAGCCGCCCCAGCCAGGTGGTGGCGG	EEF2	0	0	279	16	14	843	106	28	33
CAGCCGGTTGTGCTTGTTGG	CAGCCGGTTGTGCTTGTTGG	TGTACAGCCGGTTGTGCTTGTTGGGGGACT	EEF2	0	0	609	81	47	1487	102	45	85
CAGCTCCAGATACAGGAGGT	CAGCTCCAGATACAGGAGGT	CTCCCAGCTCCAGATACAGGAGGTTGGTGG	CD81	0	0	458	2443	2219	1491	2424	2914	2537
CAGCTTCTTCCCTTCGGGGC	CAGCTTCTTCCCTTCGGGGC	GTGGCAGCTTCTTCCCTTCGGGGCTGGTGG	EEF2	0	0	391	348	155	1270	521	253	236
CAGGAATCCCAGTGCCTGCT	CAGGAATCCCAGTGCCTGCT	CATCCAGGAATCCCAGTGCCTGCTGGGGAC	CD81	0	0	688	3208	2916	1397	2984	3145	2836
CAGGCACTGGGATTCCTGGA	CAGGCACTGGGATTCCTGGA	CCAGCAGGCACTGGGATTCCTGGATGGCCC	CD81	0	0	187	435	476	642	808	707	839
CAGGCTTCACCGCTGACCTG	CAGGCTTCACCGCTGACCTG	TCTGCAGGCTTCACCGCTGACCTGAGGTCC	EEF2	0	0	434	27	98	1721	107	61	119
CAGGTGGTCGGTGGCATCTA	CAGGTGGTCGGTGGCATCTA	AGAGCAGGTGGTCGGTGGCATCTACGGGGT	EEF2	0	0	167	76	32	927	2121	2199	2011
CAGTGCATCATCGAGGAGTC	CAGTGCATCATCGAGGAGTC	CTTTCAGTGCATCATCGAGGAGTCGGGAGA	EEF2	0	0	258	108	50	503	587	391	378
CAGTGGTCAAACACACACTG	CAGTGGTCAAACACACACTG	CTGCCAGTGGTCAAACACACACTGGGGGAA	EEF2	0	0	168	0	0	511	62	7	17
CAGTGTCCAGAGCAGGTGGT	CAGTGTCCAGAGCAGGTGGT	CTGGCAGTGTCCAGAGCAGGTGGTCGGTGG	EEF2	0	0	169	82	134	292	132	107	124
CATAATCTCCACCTACGGCG	CATCATCTCCACCTACGGCG	ACGTCATCATCTCCACCTACGGCGAGGGCG	EEF2	rA:dG	5	557	1685	1581	1045	989	1414	1269
CATCAACTCCACCTACGGCG	CATCATCTCCACCTACGGCG	ACGTCATCATCTCCACCTACGGCGAGGGCG	EEF2	rA:dA	7	772	2274	1908	1844	1874	2094	2183
CATCACCTCCACCTACGGCG	CATCATCTCCACCTACGGCG	ACGTCATCATCTCCACCTACGGCGAGGGCG	EEF2	rC:dA	7	901	264	279	1260	434	175	170
CATCAGCTCCACCTACGGCG	CATCATCTCCACCTACGGCG	ACGTCATCATCTCCACCTACGGCGAGGGCG	EEF2	rG:dA	7	276	1218	930	944	1323	1717	1748
CATCATATCCACCTACGGCG	CATCATCTCCACCTACGGCG	ACGTCATCATCTCCACCTACGGCGAGGGCG	EEF2	rA:dG	8	690	1087	823	1690	1619	1115	1591
CATCATCACCACCTACGGCG	CATCATCTCCACCTACGGCG	ACGTCATCATCTCCACCTACGGCGAGGGCG	EEF2	rA:dA	9	1014	1995	1826	2128	1983	1984	1890
CATCATCAGCAACCTCTTCA	CATCATCAGCAACCTCTTCA	GCAACATCATCAGCAACCTCTTCAAGGTGC	CD81	0	0	581	704	646	2975	1451	2143	1925
CATCATCCCCACCTACGGCG	CATCATCTCCACCTACGGCG	ACGTCATCATCTCCACCTACGGCGAGGGCG	EEF2	rC:dA	9	1158	352	308	2218	416	507	402
CATCATCGCCACCTACGGCG	CATCATCTCCACCTACGGCG	ACGTCATCATCTCCACCTACGGCGAGGGCG	EEF2	rG:dA	9	706	2046	1780	1250	2150	1611	1859
CATCATCTACACCTACGGCG	CATCATCTCCACCTACGGCG	ACGTCATCATCTCCACCTACGGCGAGGGCG	EEF2	rA:dG	10	485	1287	966	1052	1076	965	1064
CATCATCTCAACCTACGGCG	CATCATCTCCACCTACGGCG	ACGTCATCATCTCCACCTACGGCGAGGGCG	EEF2	rA:dG	2	635	1314	1286	1162	960	1255	1031
CATCATCTCCAACTACGGCG	CATCATCTCCACCTACGGCG	ACGTCATCATCTCCACCTACGGCGAGGGCG	EEF2	rA:dG	13	534	1388	1306	499	601	467	284
CATCATCTCCACATACGGCG	CATCATCTCCACCTACGGCG	ACGTCATCATCTCCACCTACGGCGAGGGCG	EEF2	rA:dG	14	692	1457	1640	853	802	879	706
CATCATCTCCACCAACGGCG	CATCATCTCCACCTACGGCG	ACGTCATCATCTCCACCTACGGCGAGGGCG	EEF2	rA:dA	15	1219	3081	2587	2523	2325	2665	2472
CATCATCTCCACCCACGGCG	CATCATCTCCACCTACGGCG	ACGTCATCATCTCCACCTACGGCGAGGGCG	EEF2	rC:dA	15	355	895	901	1780	2115	1884	2155
CATCATCTCCACCGACGGCG	CATCATCTCCACCTACGGCG	ACGTCATCATCTCCACCTACGGCGAGGGCG	EEF2	rG:dA	15	1527	7334	5948	1633	3175	3396	2730
CATCATCTCCACCTAAGGCG	CATCATCTCCACCTACGGCG	ACGTCATCATCTCCACCTACGGCGAGGGCG	EEF2	rA:dG	17	943	4025	3195	944	1467	1555	1606
CATCATCTCCACCTACAGCG	CATCATCTCCACCTACGGCG	ACGTCATCATCTCCACCTACGGCGAGGGCG	EEF2	rA:dC	18	89	227	206	336	204	249	248
CATCATCTCCACCTACCGCG	CATCATCTCCACCTACGGCG	ACGTCATCATCTCCACCTACGGCGAGGGCG	EEF2	rC:dC	18	1045	3397	2567	867	1412	976	823
CATCATCTCCACCTACGACG	CATCATCTCCACCTACGGCG	ACGTCATCATCTCCACCTACGGCGAGGGCG	EEF2	rA:dC	19	799	1258	1081	2585	1522	1228	1597
CATCATCTCCACCTACGCCG	CATCATCTCCACCTACGGCG	ACGTCATCATCTCCACCTACGGCGAGGGCG	EEF2	rC:dC	19	950	2470	1621	2509	1766	2456	2080
CATCATCTCCACCTACGGAG	CATCATCTCCACCTACGGCG	ACGTCATCATCTCCACCTACGGCGAGGGCG	EEF2	rA:dG	20	409	1077	989	862	1119	912	1162
CATCATCTCCACCTACGGCA	CATCATCTCCACCTACGGCG	ACGTCATCATCTCCACCTACGGCGAGGGCG	EEF2	rA:dC	3	533	715	533	1197	847	1108	858
CATCATCTCCACCTACGGCC	CATCATCTCCACCTACGGCG	ACGTCATCATCTCCACCTACGGCGAGGGCG	EEF2	rC:dC	3	579	1831	1390	1649	1957	1900	1661
CATCATCTCCACCTACGGCG	CATCATCTCCACCTACGGCG	ACGTCATCATCTCCACCTACGGCGAGGGCG	EEF2	0	0	1854	3133	2247	4340	3508	3413	2913
CATCATCTCCACCTACGGCT	CATCATCTCCACCTACGGCG	ACGTCATCATCTCCACCTACGGCGAGGGCG	EEF2	rU:dC	3	1265	2618	1997	2899	2353	2267	2152
CATCATCTCCACCTACGGGG	CATCATCTCCACCTACGGCG	ACGTCATCATCTCCACCTACGGCGAGGGCG	EEF2	rG:dG	20	1121	3567	3040	2365	3322	3340	3163
CATCATCTCCACCTACGGTG	CATCATCTCCACCTACGGCG	ACGTCATCATCTCCACCTACGGCGAGGGCG	EEF2	rU:dG	20	2078	5108	3782	6279	6311	6762	6172
CATCATCTCCACCTACGTCG	CATCATCTCCACCTACGGCG	ACGTCATCATCTCCACCTACGGCGAGGGCG	EEF2	rU:dC	19	1982	3749	3025	3714	2383	3045	2518
CATCATCTCCACCTACTGCG	CATCATCTCCACCTACGGCG	ACGTCATCATCTCCACCTACGGCGAGGGCG	EEF2	rU:dC	18	99	256	231	776	1452	1282	1016
CATCATCTCCACCTAGGGCG	CATCATCTCCACCTACGGCG	ACGTCATCATCTCCACCTACGGCGAGGGCG	EEF2	rG:dG	17	571	3350	2154	946	2133	2483	2563
CATCATCTCCACCTATGGCG	CATCATCTCCACCTACGGCG	ACGTCATCATCTCCACCTACGGCGAGGGCG	EEF2	rU:dG	17	747	1574	1491	1492	1669	1402	1431
CATCATCTCCACCTCCGGCG	CATCATCTCCACCTACGGCG	ACGTCATCATCTCCACCTACGGCGAGGGCG	EEF2	rC:dT	16	765	3868	2740	1100	2353	2074	1751
CATCATCTCCACCTGCGGCG	CATCATCTCCACCTACGGCG	ACGTCATCATCTCCACCTACGGCGAGGGCG	EEF2	rG:dT	16	1575	2143	1936	3304	2767	2505	2003
CATCATCTCCACCTTCGGCG	CATCATCTCCACCTACGGCG	ACGTCATCATCTCCACCTACGGCGAGGGCG	EEF2	rU:dT	16	1345	5506	4516	2975	5718	5477	5904
CATCATCTCCACGTACGGCG	CATCATCTCCACCTACGGCG	ACGTCATCATCTCCACCTACGGCGAGGGCG	EEF2	rG:dG	14	965	2841	2510	1931	2467	3020	2353
CATCATCTCCACTTACGGCG	CATCATCTCCACCTACGGCG	ACGTCATCATCTCCACCTACGGCGAGGGCG	EEF2	rU:dG	14	739	365	491	919	394	272	342
CATCATCTCCAGCTACGGCG	CATCATCTCCACCTACGGCG	ACGTCATCATCTCCACCTACGGCGAGGGCG	EEF2	rG:dG	13	794	2111	1521	969	1135	936	1076
CATCATCTCCATCTACGGCG	CATCATCTCCACCTACGGCG	ACGTCATCATCTCCACCTACGGCGAGGGCG	EEF2	rU:dG	13	1182	372	299	2190	453	227	298
CATCATCTCCCCCTACGGCG	CATCATCTCCACCTACGGCG	ACGTCATCATCTCCACCTACGGCGAGGGCG	EEF2	rC:dT	12	2389	7350	6525	3388	4851	5060	4292
CATCATCTCCGCCTACGGCG	CATCATCTCCACCTACGGCG	ACGTCATCATCTCCACCTACGGCGAGGGCG	EEF2	rG:dT	12	513	639	543	1065	1317	646	762
CATCATCTCCTCCTACGGCG	CATCATCTCCACCTACGGCG	ACGTCATCATCTCCACCTACGGCGAGGGCG	EEF2	rU:dT	12	1344	3564	3317	1923	2940	2045	2100
CATCATCTCGACCTACGGCG	CATCATCTCCACCTACGGCG	ACGTCATCATCTCCACCTACGGCGAGGGCG	EEF2	rG:dG	2	1550	4945	4314	2196	2914	2790	2939
CATCATCTCTACCTACGGCG	CATCATCTCCACCTACGGCG	ACGTCATCATCTCCACCTACGGCGAGGGCG	EEF2	rU:dG	2	824	1066	1196	1459	1147	830	784
CATCATCTGCACCTACGGCG	CATCATCTCCACCTACGGCG	ACGTCATCATCTCCACCTACGGCGAGGGCG	EEF2	rG:dG	10	399	1172	965	1191	1686	1447	1350
CATCATGTCCACCTACGGCG	CATCATCTCCACCTACGGCG	ACGTCATCATCTCCACCTACGGCGAGGGCG	EEF2	rG:dG	8	367	716	496	642	774	479	504
CATCATGTCCTCTACTTTCT	CATCATGTCCTCTACTTTCT	TCTTCATCATGTCCTCTACTTTCTTGGCCC	EEF2	0	0	858	252	226	4664	5683	6463	6527
CATCATTTCCACCTACGGCG	CATCATCTCCACCTACGGCG	ACGTCATCATCTCCACCTACGGCGAGGGCG	EEF2	rU:dG	8	340	736	590	736	610	566	609
CATCCACCACGGCCTGCTGT	CATCCACCACGGCCTGCTGT	TCATCATCCACCACGGCCTGCTGTAGGGCC	CD81	0	0	297	1114	801	1078	1583	1563	1418
CATCCTCACCGACATCACCA	CATCCTCACCGACATCACCA	CCAACATCCTCACCGACATCACCAAGGGTG	EEF2	0	0	526	4	4	1188	62	42	15
CATCCTCTCCACCTACGGCG	CATCATCTCCACCTACGGCG	ACGTCATCATCTCCACCTACGGCGAGGGCG	EEF2	rC:dT	6	603	462	741	1874	1325	908	927
CATCCTGTTTGCCTGTGAGG	CATCCTGTTTGCCTGTGAGG	TGGTCATCCTGTTTGCCTGTGAGGTGGCCG	CD81	0	0	340	341	216	1856	1270	676	1178
CATCGCCTCGGCCCGGGCCG	CATCGCCTCGGCCCGGGCCG	GCATCATCGCCTCGGCCCGGGCCGGGGAGA	EEF2	0	0	87	198	62	740	1349	1294	1263
CATCGGCATTGCTGCCATCG	CATCGGCATTGCTGCCATCG	ACCTCATCGGCATTGCTGCCATCGTGGTCG	CD81	0	0	280	917	963	348	871	720	642
CATCGTACAGGAGCTCGCAG	CCTCGTACAGGAGCTCGCAG	GGCCCCTCGTACAGGAGCTCGCAGCGGTAC	EEF2	rA:dG	3	740	101	72	1125	135	39	85
CATCGTGGTCGCTGTGATCA	CATCGTGGTCGCTGTGATCA	CTGCCATCGTGGTCGCTGTGATCATGGTGA	CD81	0	0	123	671	405	0	2	0	1
CATCTACATCCTCATCGCTG	CATCTACATCCTCATCGCTG	AAGGCATCTACATCCTCATCGCTGTGGGCG	CD81	0	0	969	1236	845	2478	1006	1348	1363
CATCTACCTTGTGGAGATCC	CATCTACCTTGTGGAGATCC	AGCCCATCTACCTTGTGGAGATCCAGGTGA	EEF2	0	0	319	12	7	1387	281	61	164
CATCTCGGCAAACTGCTTCA	CATCTCGGCAAACTGCTTCA	CATACATCTCGGCAAACTGCTTCAGGGTGA	EEF2	0	0	286	112	28	1711	1364	1088	1108
CATCTGGGGCTTTGTCAACA	CATCTGGGGCTTTGTCAACA	CCGGCATCTGGGGCTTTGTCAACAAGGACC	CD81	0	0	355	1329	897	1803	3392	3853	3756
CATCTTCTCCACCTACGGCG	CATCATCTCCACCTACGGCG	ACGTCATCATCTCCACCTACGGCGAGGGCG	EEF2	rU:dT	6	687	1192	1321	1043	1033	1034	846
CATGATCACAGCGACCACGA	CATGATCACAGCGACCACGA	TCACCATGATCACAGCGACCACGATGGCAG	CD81	0	0	1013	1358	1200	2576	1153	1265	1185
CATGATCTCCACCTACGGCG	CATCATCTCCACCTACGGCG	ACGTCATCATCTCCACCTACGGCGAGGGCG	EEF2	rG:dG	5	531	2554	1962	1481	2589	2596	2685
CATGATGTTCGTTGGCTTCC	CATGATGTTCGTTGGCTTCC	CTGTCATGATGTTCGTTGGCTTCCTGGGCT	CD81	0	0	526	2710	1731	1561	3018	3002	3089
CATGCCCGGGGGAGTCAATG	CATGCCCGGGGGAGTCAATG	TCGACATGCCCGGGGGAGTCAATGAGGTTG	EEF2	0	0	361	72	11	784	142	92	87
CATGGAGCCCATCTACCTTG	CATGGAGCCCATCTACCTTG	GCCTCATGGAGCCCATCTACCTTGTGGAGA	EEF2	0	0	579	15	11	2427	172	67	145
CATGGCAGCCTCGTCGTCCG	CATGGCAGCCTCGTCGTCCG	TACCCATGGCAGCCTCGTCGTCCGGGGGCC	EEF2	0	0	452	89	89	1111	133	75	132
CATGGGGGTGCCGGCCACCT	CATGGGGGTGCCGGCCACCT	CAAACATGGGGGTGCCGGCCACCTGGGACT	EEF2	0	0	142	33	68	260	611	337	288
CATGTCTGTCATCGCCCACG	CATGTCTGTCATCGCCCACG	GCAACATGTCTGTCATCGCCCACGTGGACC	EEF2	0	0	524	180	157	1704	255	21	54
CATGTTGTGCGCGTGCTCGA	CATGTTGTGCGCGTGCTCGA	CCCGCATGTTGTGCGCGTGCTCGAAGGTGG	EEF2	0	0	520	44	22	1541	986	867	511
CATTATCTCCACCTACGGCG	CATCATCTCCACCTACGGCG	ACGTCATCATCTCCACCTACGGCGAGGGCG	EEF2	rU:dG	5	725	2457	2001	1295	1583	1699	1334
CATTGATGGGGATGCAGGCG	CCTTGATGGGGATGCAGGCG	CTCACCTTGATGGGGATGCAGGCGTGGTCC	EEF2	rA:dG	3	379	162	80	879	746	368	251
CATTGTGGGCCTCGTGGGCG	CATTGTGGGCCTCGTGGGCG	GGAACATTGTGGGCCTCGTGGGCGTGGACC	EEF2	0	0	518	1922	1087	1675	3461	3184	3269
CCAAGGGGGAGGGCCAGTTG	CCAAGGGGGAGGGCCAGTTG	GCCGCCAAGGGGGAGGGCCAGTTGGGGCCT	EEF2	0	0	670	597	473	1657	681	581	612
CCAATGCGCCATCGGTGACT	CCAATGCGCCATCGGTGACT	ACCACCAATGCGCCATCGGTGACTCGGAGG	EEF2	0	0	203	9	7	931	1187	1085	888
CCACAAGGCACATCCTCGAT	CCACAAGGCACATCCTCGAT	GTTCCCACAAGGCACATCCTCGATGGGCTC	EEF2	0	0	321	88	61	547	1131	1212	1061
CCACCGGGACCACGTACCCA	CCACCGGGACCACGTACCCA	CCGGCCACCGGGACCACGTACCCATGGCAG	EEF2	0	0	295	24	13	539	73	3	14
CCACCTGCCCTCCCCTGTGA	CCACCTGCCCTCCCCTGTGA	CCATCCACCTGCCCTCCCCTGTGACGGCCC	EEF2	0	0	534	51	34	2026	168	105	144
CCACGATGCGCTGGAAAGTC	CCACGATGCGCTGGAAAGTC	TTCTCCACGATGCGCTGGAAAGTCTGGTAG	EEF2	0	0	171	22	30	493	527	522	383
CCACGCCTGCATCCCCATCA	CCACGCCTGCATCCCCATCA	AGGACCACGCCTGCATCCCCATCAAGGTGA	EEF2	0	0	115	3	8	446	301	102	202
CCACGGCCACTCTGACAACA	CCACGGCCACTCTGACAACA	GCCTCCACGGCCACTCTGACAACAGGGCTG	EEF2	0	0	276	0	3	762	32	7	1
CCACGGCCTGCTGTAGGGCC	CCACGGCCTGCTGTAGGGCC	TCCACCACGGCCTGCTGTAGGGCCTGGTCA	CD81	0	0	182	1303	946	393	1064	1309	1179
CCACGTACAGGAGCTCGCAG	CCTCGTACAGGAGCTCGCAG	GGCCCCTCGTACAGGAGCTCGCAGCGGTAC	EEF2	rA:dA	4	235	74	67	637	198	113	46
CCACGTGTTCGAGGAGTCCC	CCACGTGTTCGAGGAGTCCC	GGGGCCACGTGTTCGAGGAGTCCCAGGTGG	EEF2	0	0	220	60	114	1253	852	697	754
CCAGACTTTCCAGCGCATCG	CCAGACTTTCCAGCGCATCG	TCTACCAGACTTTCCAGCGCATCGTGGAGA	EEF2	0	0	201	139	214	1033	239	287	151
CCAGCAGGCACTGGGATTCC	CCAGCAGGCACTGGGATTCC	GTCCCCAGCAGGCACTGGGATTCCTGGATG	CD81	0	0	94	432	370	688	1701	2008	2083
CCAGCTGCTCACCTCTGGAT	CCAGCTGCTCACCTCTGGAT	TCACCCAGCTGCTCACCTCTGGATTGGCTT	EEF2	0	0	212	5	2	695	36	33	23
CCAGCTTGGGCAGGTCAGCC	CCAGCTTGGGCAGGTCAGCC	TCCACCAGCTTGGGCAGGTCAGCCGGGTTC	EEF2	0	0	309	1258	865	752	1258	1797	1496
CCAGGAAGTTGTCCAGGGCA	CCAGGAAGTTGTCCAGGGCA	TTGTCCAGGAAGTTGTCCAGGGCAGGGATG	EEF2	0	0	512	134	146	1769	348	125	247
CCAGGAATCCCAGTGCCTGC	CCAGGAATCCCAGTGCCTGC	CCATCCAGGAATCCCAGTGCCTGCTGGGGA	CD81	0	0	599	1627	1591	2167	3546	3140	2901
CCAGGCCCTACAGCAGGCCG	CCAGGCCCTACAGCAGGCCG	ATGACCAGGCCCTACAGCAGGCCGTGGTGG	CD81	0	0	328	1920	1512	968	2127	2544	2348
CCAGGCCGCACCTTCAGCAG	CCAGGCCGCACCTTCAGCAG	GGGCCCAGGCCGCACCTTCAGCAGGGGTTT	EEF2	0	0	472	74	29	1550	145	25	32
CCAGTGGTCAAACACACACT	CCAGTGGTCAAACACACACT	TCTGCCAGTGGTCAAACACACACTGGGGGA	EEF2	0	0	624	25	4	2376	468	263	274
CCAGTTGGGGCCTGCCGAGC	CCAGTTGGGGCCTGCCGAGC	AGGGCCAGTTGGGGCCTGCCGAGCGGGCCA	EEF2	0	0	193	55	70	310	194	116	46
CCATCGAGGATGTGCCTTGT	CCATCGAGGATGTGCCTTGT	GAGCCCATCGAGGATGTGCCTTGTGGGAAC	EEF2	0	0	428	31	37	1304	2094	1887	2054
CCATGATGGGGATGCAGGCG	CCTTGATGGGGATGCAGGCG	CTCACCTTGATGGGGATGCAGGCGTGGTCC	EEF2	rA:dA	4	298	238	143	2056	2060	842	781
CCCAAAGCACCAGATCTTGC	CCCAAAGCACCAGATCTTGC	CGGGCCCAAAGCACCAGATCTTGCGGGCCT	EEF2	0	0	172	21	11	418	377	451	171
CCCACAAGGCACATCCTCGA	CCCACAAGGCACATCCTCGA	TGTTCCCACAAGGCACATCCTCGATGGGCT	EEF2	0	0	251	28	6	794	233	138	194
CCCACTCGTACTTCTCGGCC	CCCACTCGTACTTCTCGGCC	ACGTCCCACTCGTACTTCTCGGCCAGGTAG	EEF2	0	0	333	249	111	1562	930	349	332
CCCAGGCCGCACCTTCAGCA	CCCAGGCCGCACCTTCAGCA	TGGGCCCAGGCCGCACCTTCAGCAGGGGTT	EEF2	0	0	160	10	7	583	33	30	8
CCCAGGCGTGTGCGTGCAGA	CCCAGGCGTGTGCGTGCAGA	TGTCCCCAGGCGTGTGCGTGCAGACGGAGA	EEF2	0	0	694	95	51	2594	410	220	269
CCCAGTGTGTGTTTGACCAC	CCCAGTGTGTGTTTGACCAC	TTCCCCCAGTGTGTGTTTGACCACTGGCAG	EEF2	0	0	480	29	37	1356	220	105	185
CCCATCGAGGATGTGCCTTG	CCCATCGAGGATGTGCCTTG	GGAGCCCATCGAGGATGTGCCTTGTGGGAA	EEF2	0	0	747	96	88	3127	2528	1457	1627
CCCATGGCAGCCTCGTCGTC	CCCATGGCAGCCTCGTCGTC	CGTACCCATGGCAGCCTCGTCGTCCGGGGG	EEF2	0	0	282	772	595	428	1085	952	958
CCCCAACTGGCCCTCCCCCT	CCCCAACTGGCCCTCCCCCT	CAGGCCCCAACTGGCCCTCCCCCTTGGCGG	EEF2	0	0	626	886	782	1282	3058	3347	2816
CCCCCAGGGCGCACTGTGTG	CCCCCAGGGCGCACTGTGTG	CCCTCCCCCAGGGCGCACTGTGTGAGGAGA	EEF2	0	0	547	112	64	2064	1596	1088	1022
CCCCGAGAAGACTCGTCCAA	CCCCGAGAAGACTCGTCCAA	CCAGCCCCGAGAAGACTCGTCCAAAGGCGT	EEF2	0	0	355	39	4	2044	254	90	166
CCCCGTACAGGAGCTCGCAG	CCTCGTACAGGAGCTCGCAG	GGCCCCTCGTACAGGAGCTCGCAGCGGTAC	EEF2	rC:dA	4	179	26	60	342	39	4	8
CCCGCAAGATCTGGTGCTTT	CCCGCAAGATCTGGTGCTTT	GAGGCCCGCAAGATCTGGTGCTTTGGGCCC	EEF2	0	0	665	385	270	2403	6348	5954	6480
CCCGCTCTTTCCCAGCTGGC	CCCGCTCTTTCCCAGCTGGC	TGTTCCCGCTCTTTCCCAGCTGGCTGGAGG	CD81	0	0	264	1067	696	1071	1344	1250	1269
CCCGCTGCTTGAGCTCCTGA	CCCGCTGCTTGAGCTCCTGA	CGCGCCCGCTGCTTGAGCTCCTGACGGGCG	EEF2	0	0	121	44	74	258	50	34	38
CCCGGACGACGAGGCTGCCA	CCCGGACGACGAGGCTGCCA	GGCCCCCGGACGACGAGGCTGCCATGGGTA	EEF2	0	0	137	35	14	223	69	43	62
CCCGGCTGACCTGCCCAAGC	CCCGGCTGACCTGCCCAAGC	AGAACCCGGCTGACCTGCCCAAGCTGGTGG	EEF2	0	0	326	23	34	881	1009	828	720
CCCGTCAGGAGCTCAAGCAG	CCCGTCAGGAGCTCAAGCAG	TCCGCCCGTCAGGAGCTCAAGCAGCGGGCG	EEF2	0	0	715	592	309	2031	745	533	623
CCCTCACTCACCTTGAAGAT	CCCTCACTCACCTTGAAGAT	GCAGCCCTCACTCACCTTGAAGATGGGGTC	EEF2	0	0	269	17	28	1160	482	237	226
CCCTCCGCGGTGGATGGCGT	CCCTCCGCGGTGGATGGCGT	GGCCCCCTCCGCGGTGGATGGCGTCGGCGT	EEF2	0	0	61	48	28	400	251	165	222
CCCTGATGGGGATGCAGGCG	CCTTGATGGGGATGCAGGCG	CTCACCTTGATGGGGATGCAGGCGTGGTCC	EEF2	rC:dA	4	141	23	29	465	61	36	64
CCCTGTTGTCAGAGTGGCCG	CCCTGTTGTCAGAGTGGCCG	TCAGCCCTGTTGTCAGAGTGGCCGTGGAGG	EEF2	0	0	189	23	26	600	338	94	132
CCGACGCCATCCACCGCGGA	CCGACGCCATCCACCGCGGA	CACGCCGACGCCATCCACCGCGGAGGGGGC	EEF2	0	0	702	100	81	1201	176	75	144
CCGAGTCACCGATGGCGCAT	CCGAGTCACCGATGGCGCAT	CCCTCCGAGTCACCGATGGCGCATTGGTGG	EEF2	0	0	500	76	99	1359	712	489	489
CCGCCACCACCTGGCTGGGG	CCGCCACCACCTGGCTGGGG	GTCTCCGCCACCACCTGGCTGGGGCGGCTG	EEF2	0	0	192	10	10	794	64	48	21
CCGCCCCAGCCAGGTGGTGG	CCGCCCCAGCCAGGTGGTGG	GCAGCCGCCCCAGCCAGGTGGTGGCGGAGA	EEF2	0	0	379	138	59	1246	676	222	373
CCGCGCCATCATGGACAAGA	CCGCGCCATCATGGACAAGA	AGATCCGCGCCATCATGGACAAGAAGGCCA	EEF2	0	0	148	0	0	498	31	0	0
CCGCGCCGCCATGGGAGTGG	CCGCGCCGCCATGGGAGTGG	CCGCCCGCGCCGCCATGGGAGTGGAGGGCT	CD81	0	0	195	796	560	554	668	840	667
CCGCGTACAGGAGCTCGCAG	CCTCGTACAGGAGCTCGCAG	GGCCCCTCGTACAGGAGCTCGCAGCGGTAC	EEF2	rG:dA	4	184	118	165	384	384	158	232
CCGCTACGTGGAGCCCATCG	CCGCTACGTGGAGCCCATCG	TGGGCCGCTACGTGGAGCCCATCGAGGATG	EEF2	0	0	481	118	57	2876	807	262	278
CCGCTGCGAGCTCCTGTACG	CCGCTGCGAGCTCCTGTACG	AGTACCGCTGCGAGCTCCTGTACGAGGGGC	EEF2	0	0	81	0	10	297	35	88	58
CCGGACGACGAGGCTGCCAT	CCGGACGACGAGGCTGCCAT	GCCCCCGGACGACGAGGCTGCCATGGGTAC	EEF2	0	0	516	38	20	1574	103	130	14
CCGTACCATGATGTTGCCCA	CCGTACCATGATGTTGCCCA	AGGGCCGTACCATGATGTTGCCCATGGGGC	EEF2	0	0	437	369	340	1273	361	485	572
CCGTCACAGGGGAGGGCAGG	CCGTCACAGGGGAGGGCAGG	TGGGCCGTCACAGGGGAGGGCAGGTGGATG	EEF2	0	0	579	151	90	2219	1102	505	555
CCGTCAGGAGCTCAAGCAGC	CCGTCAGGAGCTCAAGCAGC	CCGCCCGTCAGGAGCTCAAGCAGCGGGCGC	EEF2	0	0	197	76	32	537	312	245	239
CCGTGATGGGGATGCAGGCG	CCTTGATGGGGATGCAGGCG	CTCACCTTGATGGGGATGCAGGCGTGGTCC	EEF2	rG:dA	4	82	214	279	340	875	522	541
CCTAGATGGGGATGCAGGCG	CCTTGATGGGGATGCAGGCG	CTCACCTTGATGGGGATGCAGGCGTGGTCC	EEF2	rA:dA	5	174	126	239	502	487	218	240
CCTAGTACAGGAGCTCGCAG	CCTCGTACAGGAGCTCGCAG	GGCCCCTCGTACAGGAGCTCGCAGCGGTAC	EEF2	rA:dG	5	167	301	247	489	578	506	504
CCTCACCTTGATGGGGATGC	CCTCACCTTGATGGGGATGC	GGCGCCTCACCTTGATGGGGATGCAGGCGT	EEF2	0	0	264	84	44	921	797	480	445
CCTCACTCACCTTGAAGATG	CCTCACTCACCTTGAAGATG	CAGCCCTCACTCACCTTGAAGATGGGGTCC	EEF2	0	0	145	22	8	936	64	145	20
CCTCATACAGGAGCTCGCAG	CCTCGTACAGGAGCTCGCAG	GGCCCCTCGTACAGGAGCTCGCAGCGGTAC	EEF2	rA:dC	6	320	5	1	1179	10	30	12
CCTCATCTCCACCTACGGCG	CATCATCTCCACCTACGGCG	ACGTCATCATCTCCACCTACGGCGAGGGCG	EEF2	rC:dT	3	274	998	779	441	734	839	996
CCTCCTACAGGAGCTCGCAG	CCTCGTACAGGAGCTCGCAG	GGCCCCTCGTACAGGAGCTCGCAGCGGTAC	EEF2	rC:dC	6	481	225	302	865	526	549	395
CCTCGAACAGGAGCTCGCAG	CCTCGTACAGGAGCTCGCAG	GGCCCCTCGTACAGGAGCTCGCAGCGGTAC	EEF2	rA:dA	7	422	288	235	879	341	220	339
CCTCGATGGGCTCCACGTAG	CCTCGATGGGCTCCACGTAG	ACATCCTCGATGGGCTCCACGTAGCGGCCC	EEF2	0	0	226	10	13	724	218	183	353
CCTCGATGGGGATGCAGGCG	CCTTGATGGGGATGCAGGCG	CTCACCTTGATGGGGATGCAGGCGTGGTCC	EEF2	rC:dA	5	408	111	114	1260	585	211	255
CCTCGCACAGGAGCTCGCAG	CCTCGTACAGGAGCTCGCAG	GGCCCCTCGTACAGGAGCTCGCAGCGGTAC	EEF2	rC:dA	7	237	16	3	342	5	17	7
CCTCGGACAGGAGCTCGCAG	CCTCGTACAGGAGCTCGCAG	GGCCCCTCGTACAGGAGCTCGCAGCGGTAC	EEF2	rG:dA	7	178	44	46	623	66	40	38
CCTCGTAAAGGAGCTCGCAG	CCTCGTACAGGAGCTCGCAG	GGCCCCTCGTACAGGAGCTCGCAGCGGTAC	EEF2	rA:dG	9	297	266	275	1134	598	562	631
CCTCGTACAAGAGCTCGCAG	CCTCGTACAGGAGCTCGCAG	GGCCCCTCGTACAGGAGCTCGCAGCGGTAC	EEF2	rA:dC	2	248	25	50	1207	368	341	151
CCTCGTACACGAGCTCGCAG	CCTCGTACAGGAGCTCGCAG	GGCCCCTCGTACAGGAGCTCGCAGCGGTAC	EEF2	rC:dC	2	422	1203	881	1199	1831	1166	1445
CCTCGTACAGAAGCTCGCAG	CCTCGTACAGGAGCTCGCAG	GGCCCCTCGTACAGGAGCTCGCAGCGGTAC	EEF2	rA:dC	12	698	104	97	1688	118	130	93
CCTCGTACAGCAGCTCGCAG	CCTCGTACAGGAGCTCGCAG	GGCCCCTCGTACAGGAGCTCGCAGCGGTAC	EEF2	rC:dC	12	716	2519	2248	976	1650	1534	1731
CCTCGTACAGGAACTCGCAG	CCTCGTACAGGAGCTCGCAG	GGCCCCTCGTACAGGAGCTCGCAGCGGTAC	EEF2	rA:dC	14	343	33	25	1060	77	48	57
CCTCGTACAGGACCTCGCAG	CCTCGTACAGGAGCTCGCAG	GGCCCCTCGTACAGGAGCTCGCAGCGGTAC	EEF2	rC:dC	14	426	197	216	1043	422	309	422
CCTCGTACAGGAGATCGCAG	CCTCGTACAGGAGCTCGCAG	GGCCCCTCGTACAGGAGCTCGCAGCGGTAC	EEF2	rA:dG	15	1043	685	609	3324	1872	1518	1190
CCTCGTACAGGAGCACGCAG	CCTCGTACAGGAGCTCGCAG	GGCCCCTCGTACAGGAGCTCGCAGCGGTAC	EEF2	rA:dA	16	282	658	738	729	823	829	662
CCTCGTACAGGAGCCCGCAG	CCTCGTACAGGAGCTCGCAG	GGCCCCTCGTACAGGAGCTCGCAGCGGTAC	EEF2	rC:dA	16	243	266	205	515	548	285	321
CCTCGTACAGGAGCGCGCAG	CCTCGTACAGGAGCTCGCAG	GGCCCCTCGTACAGGAGCTCGCAGCGGTAC	EEF2	rG:dA	16	1287	6139	5191	3155	5807	6413	5997
CCTCGTACAGGAGCTAGCAG	CCTCGTACAGGAGCTCGCAG	GGCCCCTCGTACAGGAGCTCGCAGCGGTAC	EEF2	rA:dG	17	157	958	570	184	259	399	302
CCTCGTACAGGAGCTCACAG	CCTCGTACAGGAGCTCGCAG	GGCCCCTCGTACAGGAGCTCGCAGCGGTAC	EEF2	rA:dC	18	269	430	510	1031	753	1085	947
CCTCGTACAGGAGCTCCCAG	CCTCGTACAGGAGCTCGCAG	GGCCCCTCGTACAGGAGCTCGCAGCGGTAC	EEF2	rC:dC	18	205	597	466	725	1022	1090	785
CCTCGTACAGGAGCTCGAAG	CCTCGTACAGGAGCTCGCAG	GGCCCCTCGTACAGGAGCTCGCAGCGGTAC	EEF2	rA:dG	19	265	1061	744	1290	1601	1795	1412
CCTCGTACAGGAGCTCGCAA	CCTCGTACAGGAGCTCGCAG	GGCCCCTCGTACAGGAGCTCGCAGCGGTAC	EEF2	rA:dC	3	375	549	499	1614	1227	1523	1213
CCTCGTACAGGAGCTCGCAC	CCTCGTACAGGAGCTCGCAG	GGCCCCTCGTACAGGAGCTCGCAGCGGTAC	EEF2	rC:dC	3	377	1201	651	1305	1426	1768	1975
CCTCGTACAGGAGCTCGCAG	CCTCGTACAGGAGCTCGCAG	GGCCCCTCGTACAGGAGCTCGCAGCGGTAC	EEF2	0	0	1154	1666	1516	2255	1456	1771	1876
CCTCGTACAGGAGCTCGCAT	CCTCGTACAGGAGCTCGCAG	GGCCCCTCGTACAGGAGCTCGCAGCGGTAC	EEF2	rU:dC	3	396	842	900	677	717	1016	1005
CCTCGTACAGGAGCTCGCCG	CCTCGTACAGGAGCTCGCAG	GGCCCCTCGTACAGGAGCTCGCAGCGGTAC	EEF2	rC:dT	20	275	290	310	1722	1228	884	708
CCTCGTACAGGAGCTCGCGG	CCTCGTACAGGAGCTCGCAG	GGCCCCTCGTACAGGAGCTCGCAGCGGTAC	EEF2	rG:dT	20	545	200	197	1340	601	531	364
CCTCGTACAGGAGCTCGCTG	CCTCGTACAGGAGCTCGCAG	GGCCCCTCGTACAGGAGCTCGCAGCGGTAC	EEF2	rU:dT	20	304	494	492	1456	1371	1016	847
CCTCGTACAGGAGCTCGGAG	CCTCGTACAGGAGCTCGCAG	GGCCCCTCGTACAGGAGCTCGCAGCGGTAC	EEF2	rG:dG	19	108	177	210	474	596	437	501
CCTCGTACAGGAGCTCGTAG	CCTCGTACAGGAGCTCGCAG	GGCCCCTCGTACAGGAGCTCGCAGCGGTAC	EEF2	rU:dG	19	251	106	155	863	786	1135	542
CCTCGTACAGGAGCTCTCAG	CCTCGTACAGGAGCTCGCAG	GGCCCCTCGTACAGGAGCTCGCAGCGGTAC	EEF2	rU:dC	18	270	811	735	400	598	767	710
CCTCGTACAGGAGCTGGCAG	CCTCGTACAGGAGCTCGCAG	GGCCCCTCGTACAGGAGCTCGCAGCGGTAC	EEF2	rG:dG	17	720	4371	3161	970	1889	2274	2033
CCTCGTACAGGAGCTTGCAG	CCTCGTACAGGAGCTCGCAG	GGCCCCTCGTACAGGAGCTCGCAGCGGTAC	EEF2	rU:dG	17	816	166	139	2437	657	222	390
CCTCGTACAGGAGGTCGCAG	CCTCGTACAGGAGCTCGCAG	GGCCCCTCGTACAGGAGCTCGCAGCGGTAC	EEF2	rG:dG	15	239	140	101	762	211	203	77
CCTCGTACAGGAGTTCGCAG	CCTCGTACAGGAGCTCGCAG	GGCCCCTCGTACAGGAGCTCGCAGCGGTAC	EEF2	rU:dG	15	562	197	211	1226	278	358	228
CCTCGTACAGGATCTCGCAG	CCTCGTACAGGAGCTCGCAG	GGCCCCTCGTACAGGAGCTCGCAGCGGTAC	EEF2	rU:dC	14	623	75	102	1577	385	296	324
CCTCGTACAGGCGCTCGCAG	CCTCGTACAGGAGCTCGCAG	GGCCCCTCGTACAGGAGCTCGCAGCGGTAC	EEF2	rC:dT	13	1009	297	143	1307	243	100	126
CCTCGTACAGGGGCTCGCAG	CCTCGTACAGGAGCTCGCAG	GGCCCCTCGTACAGGAGCTCGCAGCGGTAC	EEF2	rG:dT	13	205	32	25	1121	457	370	278
CCTCGTACAGGTGCTCGCAG	CCTCGTACAGGAGCTCGCAG	GGCCCCTCGTACAGGAGCTCGCAGCGGTAC	EEF2	rU:dT	13	459	37	25	1038	119	109	66
CCTCGTACAGTAGCTCGCAG	CCTCGTACAGGAGCTCGCAG	GGCCCCTCGTACAGGAGCTCGCAGCGGTAC	EEF2	rU:dC	12	557	1061	864	1722	1611	1321	1383
CCTCGTACATGAGCTCGCAG	CCTCGTACAGGAGCTCGCAG	GGCCCCTCGTACAGGAGCTCGCAGCGGTAC	EEF2	rU:dC	2	618	228	221	1593	475	534	417
CCTCGTACCGGAGCTCGCAG	CCTCGTACAGGAGCTCGCAG	GGCCCCTCGTACAGGAGCTCGCAGCGGTAC	EEF2	rC:dT	10	241	5	11	658	32	20	17
CCTCGTACGGGAGCTCGCAG	CCTCGTACAGGAGCTCGCAG	GGCCCCTCGTACAGGAGCTCGCAGCGGTAC	EEF2	rG:dT	10	411	194	142	1298	361	480	348
CCTCGTACTGGAGCTCGCAG	CCTCGTACAGGAGCTCGCAG	GGCCCCTCGTACAGGAGCTCGCAGCGGTAC	EEF2	rU:dT	10	100	6	2	536	7	12	9
CCTCGTAGAGGAGCTCGCAG	CCTCGTACAGGAGCTCGCAG	GGCCCCTCGTACAGGAGCTCGCAGCGGTAC	EEF2	rG:dG	9	756	225	159	1468	226	172	158
CCTCGTATAGGAGCTCGCAG	CCTCGTACAGGAGCTCGCAG	GGCCCCTCGTACAGGAGCTCGCAGCGGTAC	EEF2	rU:dG	9	259	41	3	1093	308	282	311
CCTCGTCCAGGAGCTCGCAG	CCTCGTACAGGAGCTCGCAG	GGCCCCTCGTACAGGAGCTCGCAGCGGTAC	EEF2	rC:dT	8	176	19	16	502	31	33	2
CCTCGTGCAGGAGCTCGCAG	CCTCGTACAGGAGCTCGCAG	GGCCCCTCGTACAGGAGCTCGCAGCGGTAC	EEF2	rG:dT	8	417	106	22	830	24	27	29
CCTCGTTCAGGAGCTCGCAG	CCTCGTACAGGAGCTCGCAG	GGCCCCTCGTACAGGAGCTCGCAGCGGTAC	EEF2	rU:dT	8	380	31	15	545	29	7	5
CCTCTTACAGGAGCTCGCAG	CCTCGTACAGGAGCTCGCAG	GGCCCCTCGTACAGGAGCTCGCAGCGGTAC	EEF2	rU:dC	6	411	104	68	1011	252	188	133
CCTGCAGCTCCAGCAGGGCG	GCTGCAGCTCCAGCAGGGCG	TCCAGCTGCAGCTCCAGCAGGGCGCGGTCC	EEF2	rC:dC	2	164	33	69	431	77	62	66
CCTGCCTTACCGTCCCCAGC	CCTGCCTTACCGTCCCCAGC	CCTCCCTGCCTTACCGTCCCCAGCAGGCAC	CD81	0	0	396	751	821	1270	897	1187	1241
CCTGGATGGGGATGCAGGCG	CCTTGATGGGGATGCAGGCG	CTCACCTTGATGGGGATGCAGGCGTGGTCC	EEF2	rG:dA	5	102	431	385	375	1176	1075	813
CCTGGGACTCCTCGAACACG	CCTGGGACTCCTCGAACACG	GCCACCTGGGACTCCTCGAACACGTGGCCC	EEF2	0	0	528	80	98	1988	356	90	157
CCTGGTACAGGAGCTCGCAG	CCTCGTACAGGAGCTCGCAG	GGCCCCTCGTACAGGAGCTCGCAGCGGTAC	EEF2	rG:dG	5	250	180	122	587	450	275	191
CCTTAATGGGGATGCAGGCG	CCTTGATGGGGATGCAGGCG	CTCACCTTGATGGGGATGCAGGCGTGGTCC	EEF2	rA:dC	6	268	558	369	1034	1362	973	1161
CCTTGAAGGGGATGCAGGCG	CCTTGATGGGGATGCAGGCG	CTCACCTTGATGGGGATGCAGGCGTGGTCC	EEF2	rA:dA	8	278	1296	1099	1025	2057	2279	2243
CCTTGACGGGGATGCAGGCG	CCTTGATGGGGATGCAGGCG	CTCACCTTGATGGGGATGCAGGCGTGGTCC	EEF2	rC:dA	8	211	454	518	445	749	497	408
CCTTGAGGGGGATGCAGGCG	CCTTGATGGGGATGCAGGCG	CTCACCTTGATGGGGATGCAGGCGTGGTCC	EEF2	rG:dA	8	159	527	549	485	1069	804	996
CCTTGATCGGGATGCAGGCG	CCTTGATGGGGATGCAGGCG	CTCACCTTGATGGGGATGCAGGCGTGGTCC	EEF2	rC:dC	9	275	1142	862	1182	2409	1681	1798
CCTTGATGAGGATGCAGGCG	CCTTGATGGGGATGCAGGCG	CTCACCTTGATGGGGATGCAGGCGTGGTCC	EEF2	rA:dC	10	222	481	608	434	768	600	478
CCTTGATGCGGATGCAGGCG	CCTTGATGGGGATGCAGGCG	CTCACCTTGATGGGGATGCAGGCGTGGTCC	EEF2	rC:dC	10	206	682	642	720	1416	990	825
CCTTGATGGAGATGCAGGCG	CCTTGATGGGGATGCAGGCG	CTCACCTTGATGGGGATGCAGGCGTGGTCC	EEF2	rA:dC	2	113	711	491	600	1389	1425	1189
CCTTGATGGCGATGCAGGCG	CCTTGATGGGGATGCAGGCG	CTCACCTTGATGGGGATGCAGGCGTGGTCC	EEF2	rC:dC	2	351	2177	1597	896	2607	2565	2138
CCTTGATGGGAATGCAGGCG	CCTTGATGGGGATGCAGGCG	CTCACCTTGATGGGGATGCAGGCGTGGTCC	EEF2	rA:dC	12	76	182	179	440	1117	651	718
CCTTGATGGGCATGCAGGCG	CCTTGATGGGGATGCAGGCG	CTCACCTTGATGGGGATGCAGGCGTGGTCC	EEF2	rC:dC	12	110	764	561	627	2100	2080	1745
CCTTGATGGGGAAGCAGGCG	CCTTGATGGGGATGCAGGCG	CTCACCTTGATGGGGATGCAGGCGTGGTCC	EEF2	rA:dA	14	248	1239	884	842	1651	1563	1435
CCTTGATGGGGACGCAGGCG	CCTTGATGGGGATGCAGGCG	CTCACCTTGATGGGGATGCAGGCGTGGTCC	EEF2	rC:dA	14	97	76	35	106	110	60	46
CCTTGATGGGGAGGCAGGCG	CCTTGATGGGGATGCAGGCG	CTCACCTTGATGGGGATGCAGGCGTGGTCC	EEF2	rG:dA	14	238	1518	1484	619	1396	1696	1624
CCTTGATGGGGATCCAGGCG	CCTTGATGGGGATGCAGGCG	CTCACCTTGATGGGGATGCAGGCGTGGTCC	EEF2	rC:dC	15	85	465	392	369	1024	1175	1018
CCTTGATGGGGATGAAGGCG	CCTTGATGGGGATGCAGGCG	CTCACCTTGATGGGGATGCAGGCGTGGTCC	EEF2	rA:dG	16	143	898	840	682	1884	1453	1568
CCTTGATGGGGATGCAAGCG	CCTTGATGGGGATGCAGGCG	CTCACCTTGATGGGGATGCAGGCGTGGTCC	EEF2	rA:dC	18	925	5202	3851	2020	5221	4912	4808
CCTTGATGGGGATGCACGCG	CCTTGATGGGGATGCAGGCG	CTCACCTTGATGGGGATGCAGGCGTGGTCC	EEF2	rC:dC	18	473	2884	2318	1119	2658	3305	2521
CCTTGATGGGGATGCAGCCG	CCTTGATGGGGATGCAGGCG	CTCACCTTGATGGGGATGCAGGCGTGGTCC	EEF2	rC:dC	19	419	2623	2162	1321	3034	3690	2620
CCTTGATGGGGATGCAGGAG	CCTTGATGGGGATGCAGGCG	CTCACCTTGATGGGGATGCAGGCGTGGTCC	EEF2	rA:dG	20	271	1690	1399	1449	3454	2785	3740
CCTTGATGGGGATGCAGGCA	CCTTGATGGGGATGCAGGCG	CTCACCTTGATGGGGATGCAGGCGTGGTCC	EEF2	rA:dC	3	355	1810	1226	1264	2833	3470	2919
CCTTGATGGGGATGCAGGCC	CCTTGATGGGGATGCAGGCG	CTCACCTTGATGGGGATGCAGGCGTGGTCC	EEF2	rC:dC	3	159	1044	653	647	1214	1460	1635
CCTTGATGGGGATGCAGGCG	CCTTGATGGGGATGCAGGCG	CTCACCTTGATGGGGATGCAGGCGTGGTCC	EEF2	0	0	244	581	566	1432	1641	1245	1615
CCTTGATGGGGATGCAGGCT	CCTTGATGGGGATGCAGGCG	CTCACCTTGATGGGGATGCAGGCGTGGTCC	EEF2	rU:dC	3	230	1314	1043	528	1286	1282	1126
CCTTGATGGGGATGCAGGGG	CCTTGATGGGGATGCAGGCG	CTCACCTTGATGGGGATGCAGGCGTGGTCC	EEF2	rG:dG	20	616	1644	1368	2078	2822	2060	2108
CCTTGATGGGGATGCAGGTG	CCTTGATGGGGATGCAGGCG	CTCACCTTGATGGGGATGCAGGCGTGGTCC	EEF2	rU:dG	20	607	1145	1070	1742	3464	2784	2266
CCTTGATGGGGATGCAGTCG	CCTTGATGGGGATGCAGGCG	CTCACCTTGATGGGGATGCAGGCGTGGTCC	EEF2	rU:dC	19	1189	6239	4545	3222	6700	7386	7217
CCTTGATGGGGATGCATGCG	CCTTGATGGGGATGCAGGCG	CTCACCTTGATGGGGATGCAGGCGTGGTCC	EEF2	rU:dC	18	282	1730	782	929	1851	1684	2683
CCTTGATGGGGATGCCGGCG	CCTTGATGGGGATGCAGGCG	CTCACCTTGATGGGGATGCAGGCGTGGTCC	EEF2	rC:dT	17	220	108	76	458	208	116	147
CCTTGATGGGGATGCGGGCG	CCTTGATGGGGATGCAGGCG	CTCACCTTGATGGGGATGCAGGCGTGGTCC	EEF2	rG:dT	17	163	1312	847	497	1404	1603	1244
CCTTGATGGGGATGCTGGCG	CCTTGATGGGGATGCAGGCG	CTCACCTTGATGGGGATGCAGGCGTGGTCC	EEF2	rU:dT	17	656	3014	2248	2006	4762	3718	3912
CCTTGATGGGGATGGAGGCG	CCTTGATGGGGATGCAGGCG	CTCACCTTGATGGGGATGCAGGCGTGGTCC	EEF2	rG:dG	16	143	836	554	533	1518	1385	1543
CCTTGATGGGGATGTAGGCG	CCTTGATGGGGATGCAGGCG	CTCACCTTGATGGGGATGCAGGCGTGGTCC	EEF2	rU:dG	16	350	2277	1774	1710	4842	4885	4661
CCTTGATGGGGCTGCAGGCG	CCTTGATGGGGATGCAGGCG	CTCACCTTGATGGGGATGCAGGCGTGGTCC	EEF2	rC:dT	13	196	879	832	146	363	308	345
CCTTGATGGGGGTGCAGGCG	CCTTGATGGGGATGCAGGCG	CTCACCTTGATGGGGATGCAGGCGTGGTCC	EEF2	rG:dT	13	247	1071	890	805	1693	1492	1338
CCTTGATGGGGTTGCAGGCG	CCTTGATGGGGATGCAGGCG	CTCACCTTGATGGGGATGCAGGCGTGGTCC	EEF2	rU:dT	13	325	372	420	520	1051	478	427
CCTTGATGGGTATGCAGGCG	CCTTGATGGGGATGCAGGCG	CTCACCTTGATGGGGATGCAGGCGTGGTCC	EEF2	rU:dC	12	362	2342	2042	668	1953	1955	2011
CCTTGATGGTGATGCAGGCG	CCTTGATGGGGATGCAGGCG	CTCACCTTGATGGGGATGCAGGCGTGGTCC	EEF2	rU:dC	2	322	1883	1845	615	1561	1728	1366
CCTTGATGTGGATGCAGGCG	CCTTGATGGGGATGCAGGCG	CTCACCTTGATGGGGATGCAGGCGTGGTCC	EEF2	rU:dC	10	257	385	266	597	789	351	491
CCTTGATTGGGATGCAGGCG	CCTTGATGGGGATGCAGGCG	CTCACCTTGATGGGGATGCAGGCGTGGTCC	EEF2	rU:dC	9	160	698	453	807	1850	1336	1415
CCTTGCTGGGGATGCAGGCG	CCTTGATGGGGATGCAGGCG	CTCACCTTGATGGGGATGCAGGCGTGGTCC	EEF2	rC:dT	7	137	213	218	432	552	358	277
CCTTGGTGGGGATGCAGGCG	CCTTGATGGGGATGCAGGCG	CTCACCTTGATGGGGATGCAGGCGTGGTCC	EEF2	rG:dT	7	193	96	41	506	205	157	151
CCTTGTACAGGAGCTCGCAG	CCTCGTACAGGAGCTCGCAG	GGCCCCTCGTACAGGAGCTCGCAGCGGTAC	EEF2	rU:dG	5	64	2	23	612	35	15	41
CCTTGTTGGGGATGCAGGCG	CCTTGATGGGGATGCAGGCG	CTCACCTTGATGGGGATGCAGGCGTGGTCC	EEF2	rU:dT	7	256	722	695	600	869	729	809
CCTTTGGACGAGTCTTCTCG	CCTTTGGACGAGTCTTCTCG	TACGCCTTTGGACGAGTCTTCTCGGGGCTG	EEF2	0	0	500	62	79	1764	124	94	147
CGAAATTGAAGACGAAGAGC	CGAAATTGAAGACGAAGAGC	AAGACGAAATTGAAGACGAAGAGCAGGTAC	CD81	0	0	480	1035	826	1526	1195	1114	1241
CGACGCCATCCACCGCGGAG	CGACGCCATCCACCGCGGAG	ACGCCGACGCCATCCACCGCGGAGGGGGCC	EEF2	0	0	384	119	34	1259	453	217	145
CGAGAAGTACGAGTGGGACG	CGAGAAGTACGAGTGGGACG	TGGCCGAGAAGTACGAGTGGGACGTGGCTG	EEF2	0	0	151	56	56	1199	406	168	144
CGAGAAGTCGACATGCCCGG	GGAGAAGTCGACATGCCCGG	CCGAGGAGAAGTCGACATGCCCGGGGGAGT	EEF2	rC:dC	2	662	2135	1667	1471	1816	1500	1661
CGAGATCAAGGACAGTGTGG	CGAGATCAAGGACAGTGTGG	TCAACGAGATCAAGGACAGTGTGGTGGCCG	EEF2	0	0	238	59	9	1677	337	126	185
CGAGCACGCGCACAACATGC	CGAGCACGCGCACAACATGC	CCTTCGAGCACGCGCACAACATGCGGGTGA	EEF2	0	0	251	11	10	838	549	531	275
CGAGGAGAAGTCGACATGCC	CGAGGAGAAGTCGACATGCC	CCTCCGAGGAGAAGTCGACATGCCCGGGGG	EEF2	0	0	150	459	307	859	1264	1709	1364
CGAGGGCGAGAGCGGCCCCA	CGAGGGCGAGAGCGGCCCCA	ACGGCGAGGGCGAGAGCGGCCCCATGGGCA	EEF2	0	0	169	199	134	740	700	853	721
CGAGGGGCCCCCGGACGACG	CGAGGGGCCCCCGGACGACG	TGTACGAGGGGCCCCCGGACGACGAGGCTG	EEF2	0	0	113	65	24	1014	266	204	268
CGATCCTGTCCTCGGTACCG	CGATCCTGTCCTCGGTACCG	AGATCGATCCTGTCCTCGGTACCGTGGGCT	EEF2	0	0	550	57	142	2228	365	108	131
CGATGGCAGCAATGCCGATG	CGATGGCAGCAATGCCGATG	ACCACGATGGCAGCAATGCCGATGAGGTAC	CD81	0	0	87	312	203	345	346	537	306
CGATGGCGCATTGGTGGTGG	CGATGGCGCATTGGTGGTGG	TCACCGATGGCGCATTGGTGGTGGTGGACT	EEF2	0	0	351	33	26	1472	203	209	180
CGCAGGCTGTGATGCGCCGC	CGCAGGCTGTGATGCGCCGC	CCCCCGCAGGCTGTGATGCGCCGCTGGCTG	EEF2	0	0	255	68	66	755	168	161	117
CGCCAACAACGCCAAGGCTG	CGCCAACAACGCCAAGGCTG	ATGACGCCAACAACGCCAAGGCTGTGGTGA	CD81	0	0	172	882	396	1290	2037	1964	2259
CGCCAAGGGGGAGGGCCAGT	CGCCAAGGGGGAGGGCCAGT	TCGCCGCCAAGGGGGAGGGCCAGTTGGGGC	EEF2	0	0	189	64	203	495	661	933	744
CGCCCGCGCCGCCATGGGAG	CGCCCGCGCCGCCATGGGAG	CCGCCGCCCGCGCCGCCATGGGAGTGGAGG	CD81	0	0	211	451	416	1053	1184	1161	1186
CGCCCTGCTGGAGCTGCAGC	CGCCCTGCTGGAGCTGCAGC	ACCGCGCCCTGCTGGAGCTGCAGCTGGAGC	EEF2	0	0	347	91	101	1741	1566	1363	1181
CGCCTTTGGACGAGTCTTCT	CGCCTTTGGACGAGTCTTCT	TCTACGCCTTTGGACGAGTCTTCTCGGGGC	EEF2	0	0	289	1180	1107	1331	2612	2880	3240
CGCGCCGCCATGGGAGTGGA	CGCGCCGCCATGGGAGTGGA	CGCCCGCGCCGCCATGGGAGTGGAGGGCTG	CD81	0	0	171	680	409	610	831	1091	637
CGCGTGCTCGAAGGTGGTGA	CGCGTGCTCGAAGGTGGTGA	TGTGCGCGTGCTCGAAGGTGGTGATGGTGC	EEF2	0	0	136	29	17	1149	115	17	91
CGCTGACCTGAGGTCCAACA	CGCTGACCTGAGGTCCAACA	TCACCGCTGACCTGAGGTCCAACACGGGCG	EEF2	0	0	105	24	9	501	463	326	397
CGGAACAGCTCCGTGTACTG	CGGAACAGCTCCGTGTACTG	CATCCGGAACAGCTCCGTGTACTGAGGCCC	CD81	0	0	342	1350	897	1033	1640	1777	1764
CGGCCACCTCACAGGCAAAC	CGGCCACCTCACAGGCAAAC	CCGGCGGCCACCTCACAGGCAAACAGGATG	CD81	0	0	217	761	610	704	972	1448	963
CGGCCTCGCGCACCTTGAAG	CGGCCTCGCGCACCTTGAAG	CCACCGGCCTCGCGCACCTTGAAGAGGTTG	CD81	0	0	113	405	350	295	448	384	483
CGGCGTGCAGGGTGACGTCG	CGGCGTGCAGGGTGACGTCG	GCGTCGGCGTGCAGGGTGACGTCGTGGACG	EEF2	0	0	77	12	53	230	23	13	61
CGGCTTCCAGTGGGCCACCA	CGGCTTCCAGTGGGCCACCA	TGGCCGGCTTCCAGTGGGCCACCAAGGAGG	EEF2	0	0	97	39	8	185	305	159	123
CGGGCATCATCGCCTCGGCC	CGGGCATCATCGCCTCGGCC	AAGGCGGGCATCATCGCCTCGGCCCGGGCC	EEF2	0	0	104	281	248	166	367	279	230
CGGGCATGTCGACTTCTCCT	CGGGCATGTCGACTTCTCCT	CCCCCGGGCATGTCGACTTCTCCTCGGAGG	EEF2	0	0	256	6	2	334	46	8	11
CGGGTCATGGCGGAGCCACA	CGGGTCATGGCGGAGCCACA	TCTGCGGGTCATGGCGGAGCCACAGGGCCA	CD81	0	0	649	2809	2411	2264	5898	5935	5399
CGGTACTTCTGGGCCGTCAC	CGGTACTTCTGGGCCGTCAC	GCAGCGGTACTTCTGGGCCGTCACAGGGGA	EEF2	0	0	210	151	48	684	1330	1145	1292
CGGTCAGCACACTGGCATAG	CGGTCAGCACACTGGCATAG	TGGGCGGTCAGCACACTGGCATAGAGGCAG	EEF2	0	0	98	726	697	831	1677	2057	1579
CGTACCATGATGTTGCCCAT	CGTACCATGATGTTGCCCAT	GGGCCGTACCATGATGTTGCCCATGGGGCC	EEF2	0	0	610	483	528	1971	1862	1544	1286
CGTCAGCCACCAGCCCCGAA	AGTCAGCCACCAGCCCCGAA	AGCAAGTCAGCCACCAGCCCCGAAGGGAAG	EEF2	rC:dT	2	288	96	45	677	961	622	530
CGTCAGCCCTGTTGTCAGAG	CGTCAGCCCTGTTGTCAGAG	TCAGCGTCAGCCCTGTTGTCAGAGTGGCCG	EEF2	0	0	384	128	57	1534	1131	567	354
CGTCATCTCCACCTACGGCG	CATCATCTCCACCTACGGCG	ACGTCATCATCTCCACCTACGGCGAGGGCG	EEF2	rG:dT	3	363	217	276	1539	859	484	520
CGTCCGGGGGCCCCTCGTAC	CGTCCGGGGGCCCCTCGTAC	TCGTCGTCCGGGGGCCCCTCGTACAGGAGC	EEF2	0	0	834	83	35	2234	197	292	169
CGTCGTACAGGAGCTCGCAG	CCTCGTACAGGAGCTCGCAG	GGCCCCTCGTACAGGAGCTCGCAGCGGTAC	EEF2	rG:dG	3	372	10	10	882	177	34	18
CGTCTACCGTGAAGTTCACC	GGTCTACCGTGAAGTTCACC	ATCTGGTCTACCGTGAAGTTCACCTGGGCA	EEF2	rC:dC	2	676	122	64	1826	313	424	345
CGTCTTCAATTTCGTCTTCT	CGTCTTCAATTTCGTCTTCT	TCTTCGTCTTCAATTTCGTCTTCTGGGTAA	CD81	0	0	1249	4779	3252	3527	6048	6258	6220
CGTGGCAGCTTCTTCCCTTC	CGTGGCAGCTTCTTCCCTTC	GGTGCGTGGCAGCTTCTTCCCTTCGGGGCT	EEF2	0	0	375	174	120	1040	1974	1789	1452
CGTGGGCGTGGACCAGTTCC	CGTGGGCGTGGACCAGTTCC	GCCTCGTGGGCGTGGACCAGTTCCTGGTGA	EEF2	0	0	405	126	101	1724	3197	2687	2755
CGTGTTCGAGGAGTCCCAGG	CGTGTTCGAGGAGTCCCAGG	GCCACGTGTTCGAGGAGTCCCAGGTGGCCG	EEF2	0	0	337	24	48	906	184	46	111
CGTGTTGGACCTCAGGTCAG	CGTGTTGGACCTCAGGTCAG	CGCCCGTGTTGGACCTCAGGTCAGCGGTGA	EEF2	0	0	84	2	2	799	108	90	104
CGTTGATGGGGATGCAGGCG	CCTTGATGGGGATGCAGGCG	CTCACCTTGATGGGGATGCAGGCGTGGTCC	EEF2	rG:dG	3	692	153	156	2060	1223	622	474
CTACATCATAAGAGGGCCTT	ATACATCATAAGAGGGCCTT	AAATATACATCATAAGAGGGCCTTTGGGGT	EEF2	rC:dT	2	633	1399	343	592	1493	1614	1117
CTATACCCCTGGGAAGAAGG	CTATACCCCTGGGAAGAAGG	CCAACTATACCCCTGGGAAGAAGGAGGACC	EEF2	0	0	128	37	67	1180	276	204	136
CTATGACCAGGCCCTACAGC	CTATGACCAGGCCCTACAGC	AGTTCTATGACCAGGCCCTACAGCAGGCCG	CD81	0	0	193	531	545	445	481	854	570
CTCACCAAAGGACTCGTTGA	CTCACCAAAGGACTCGTTGA	GGCACTCACCAAAGGACTCGTTGACGGGCA	EEF2	0	0	113	7	14	387	134	68	115
CTCACCTACATAGAAGGTGT	CTCACCTACATAGAAGGTGT	TGCACTCACCTACATAGAAGGTGTTGGGCG	CD81	0	0	315	1057	769	970	1357	1412	1324
CTCACCTCTGGATTGGCTTC	CTCACCTCTGGATTGGCTTC	GCTGCTCACCTCTGGATTGGCTTCAGGTAG	EEF2	0	0	789	265	172	2490	4521	4374	3457
CTCAGTACACGGAGCTGTTC	CTCAGTACACGGAGCTGTTC	GGGCCTCAGTACACGGAGCTGTTCCGGATG	CD81	0	0	565	2374	1679	1663	4051	4282	4168
CTCCAGATACAGGAGGTTGG	CTCCAGATACAGGAGGTTGG	CCAGCTCCAGATACAGGAGGTTGGTGGTCT	CD81	0	0	367	1343	1093	1306	2148	2460	2237
CTCCAGCTGCAGCTCCAGCA	CTCCAGCTGCAGCTCCAGCA	CGGGCTCCAGCTGCAGCTCCAGCAGGGCGC	EEF2	0	0	156	27	11	1337	89	114	74
CTCCATGAGGCGTGGCTGGG	CTCCATGAGGCGTGGCTGGG	TGGGCTCCATGAGGCGTGGCTGGGCGGTCA	EEF2	0	0	181	46	5	485	47	6	73
CTCCCAGCTCCAGATACAGG	CTCCCAGCTCCAGATACAGG	TTGTCTCCCAGCTCCAGATACAGGAGGTTG	CD81	0	0	259	661	322	1483	1327	1708	1206
CTCCCCCTTGGCGGCGAACT	CTCCCCCTTGGCGGCGAACT	GGCCCTCCCCCTTGGCGGCGAACTTGGCCA	EEF2	0	0	1476	218	359	3004	6975	7536	7519
CTCCCTCTTCTACGAGCTCT	CTCCCTCTTCTACGAGCTCT	CCATCTCCCTCTTCTACGAGCTCTCGGAGA	EEF2	0	0	419	96	15	865	1401	1028	838
CTCCGAGAGCTCGTAGAAGA	CTCCGAGAGCTCGTAGAAGA	CATTCTCCGAGAGCTCGTAGAAGAGGGAGA	EEF2	0	0	159	43	69	895	124	68	99
CTCCGGGCAGGATCTGCCAG	CTCCGGGCAGGATCTGCCAG	GGGTCTCCGGGCAGGATCTGCCAGTGGTCA	EEF2	0	0	251	18	4	702	156	136	205
CTCCGTGCCCACCTGCACCA	CTCCGTGCCCACCTGCACCA	TGCACTCCGTGCCCACCTGCACCATGGGGT	EEF2	0	0	228	16	4	805	262	203	96
CTCGCCTTTATCGATGTCCT	CTCGCCTTTATCGATGTCCT	ACACCTCGCCTTTATCGATGTCCTCGGCCA	EEF2	0	0	888	153	47	3043	4133	3211	2317
CTCGGCCAGGCCGTCGGGGA	CTCGGCCAGGCCGTCGGGGA	TGTCCTCGGCCAGGCCGTCGGGGAAGGGCC	EEF2	0	0	290	198	178	809	1302	552	535
CTCTACTTTCTTGGCCCGCT	CTCTACTTTCTTGGCCCGCT	TGTCCTCTACTTTCTTGGCCCGCTCGGCAG	EEF2	0	0	541	505	444	1253	1828	937	1005
CTGAGCATGGTGCTGTGCTG	CTGAGCATGGTGCTGTGCTG	GATCCTGAGCATGGTGCTGTGCTGTGGCAT	CD81	0	0	541	2737	2364	2068	4236	4369	4083
CTGATGATGTTGCTGCCCGA	CTGATGATGTTGCTGCCCGA	GTTGCTGATGATGTTGCTGCCCGAGGGACA	CD81	0	0	573	1208	904	2321	2503	2415	1944
CTGCACACCCTTGGTGATGT	CTGCACACCCTTGGTGATGT	GGTACTGCACACCCTTGGTGATGTCGGTGA	EEF2	0	0	620	57	21	2115	276	103	180
CTGCACCATGGGGTCGGACT	CTGCACCATGGGGTCGGACT	CCACCTGCACCATGGGGTCGGACTTGGCCA	EEF2	0	0	714	137	63	2215	1583	855	795
CTGCCCGTCAACGAGTCCTT	CTGCCCGTCAACGAGTCCTT	CTATCTGCCCGTCAACGAGTCCTTTGGTGA	EEF2	0	0	450	73	27	1331	1128	738	511
CTGCCTGAAGGACCTGGAGG	CTGCCTGAAGGACCTGGAGG	AGATCTGCCTGAAGGACCTGGAGGAGGACC	EEF2	0	0	609	248	128	2453	1122	467	644
CTGCTTGAGCTCCTGACGGG	CTGCTTGAGCTCCTGACGGG	CCCGCTGCTTGAGCTCCTGACGGGCGGACA	EEF2	0	0	197	100	78	927	387	276	163
CTGGATCTCCACAAGGTAGA	CTGGATCTCCACAAGGTAGA	TCACCTGGATCTCCACAAGGTAGATGGGCT	EEF2	0	0	140	22	5	616	955	819	1119
CTGGCAGTGTCCAGAGCAGG	CTGGCAGTGTCCAGAGCAGG	CCTTCTGGCAGTGTCCAGAGCAGGTGGTCG	EEF2	0	0	590	73	76	2445	311	290	199
CTGGCCCCCTCCGCGGTGGA	CTGGCCCCCTCCGCGGTGGA	TGATCTGGCCCCCTCCGCGGTGGATGGCGT	EEF2	0	0	231	123	85	553	660	445	398
CTGGCTGGAGGCGTGATCCT	CTGGCTGGAGGCGTGATCCT	CCAGCTGGCTGGAGGCGTGATCCTGGGTGT	CD81	0	0	487	1889	1570	1146	2373	2385	2899
CTGTCAGCGTGGACTTGCCA	CTGTCAGCGTGGACTTGCCA	GAGTCTGTCAGCGTGGACTTGCCATGGTCC	EEF2	0	0	315	138	143	890	565	466	411
CTGTGTGAGGAGAACATGCG	CTGTGTGAGGAGAACATGCG	CGCACTGTGTGAGGAGAACATGCGGGGTGT	EEF2	0	0	169	28	3	966	40	69	62
CTGTTGTCGAAGGGGTCTCC	CTGTTGTCGAAGGGGTCTCC	GCTGCTGTTGTCGAAGGGGTCTCCGGGCAG	EEF2	0	0	831	71	96	1602	341	65	94
CTTCAGCCCCTCCACCAGCT	CTTCAGCCCCTCCACCAGCT	GCCGCTTCAGCCCCTCCACCAGCTTGGGCA	EEF2	0	0	171	4	1	916	516	557	391
CTTCATCTCCACCTACGGCG	CATCATCTCCACCTACGGCG	ACGTCATCATCTCCACCTACGGCGAGGGCG	EEF2	rU:dT	3	1426	2515	2469	2842	2674	2689	2104
CTTCCAGTGGGCCACCAAGG	CTTCCAGTGGGCCACCAAGG	CCGGCTTCCAGTGGGCCACCAAGGAGGTGA	EEF2	0	0	344	55	47	1187	353	175	173
CTTCCCCGACGGCCTGGCCG	CTTCCCCGACGGCCTGGCCG	GGCCCTTCCCCGACGGCCTGGCCGAGGACA	EEF2	0	0	635	2832	2122	2569	6156	5989	6180
CTTCGAGATGATCCTGAGCA	CTTCGAGATGATCCTGAGCA	AGATCTTCGAGATGATCCTGAGCATGGTGC	CD81	0	0	361	1391	1231	1165	2042	1855	1547
CTTCGTACAGGAGCTCGCAG	CCTCGTACAGGAGCTCGCAG	GGCCCCTCGTACAGGAGCTCGCAGCGGTAC	EEF2	rU:dG	3	1228	54	46	3169	85	60	72
CTTCTGGGCCGTCACAGGGG	CTTCTGGGCCGTCACAGGGG	GGTACTTCTGGGCCGTCACAGGGGAGGGCA	EEF2	0	0	659	202	62	2599	665	277	315
CTTCTTCCCAGGGGTATAGT	CTTCTTCCCAGGGGTATAGT	CCTCCTTCTTCCCAGGGGTATAGTTGGGCC	EEF2	0	0	112	44	20	419	530	601	534
CTTCTTCCCTTCGGGGCTGG	CTTCTTCCCTTCGGGGCTGG	GCAGCTTCTTCCCTTCGGGGCTGGTGGCTG	EEF2	0	0	420	369	287	1780	2382	1491	1630
CTTGATGATGGGCCGCTACG	CTTGATGATGGGCCGCTACG	CAATCTTGATGATGGGCCGCTACGTGGAGC	EEF2	0	0	505	176	40	1185	232	103	175
CTTGGTGGCCCACTGGAAGC	CTTGGTGGCCCACTGGAAGC	CCTCCTTGGTGGCCCACTGGAAGCCGGCCA	EEF2	0	0	199	3	24	1488	324	172	105
CTTTATCGATGTCCTCGGCC	CTTTATCGATGTCCTCGGCC	TCGCCTTTATCGATGTCCTCGGCCAGGCCG	EEF2	0	0	405	408	155	925	663	393	488
CTTTCAGGCCCTTGCGCTTG	CTTTCAGGCCCTTGCGCTTG	CCTTCTTTCAGGCCCTTGCGCTTGCGGGTC	EEF2	0	0	402	340	487	2368	4832	5150	4592
CTTTGATGGGGATGCAGGCG	CCTTGATGGGGATGCAGGCG	CTCACCTTGATGGGGATGCAGGCGTGGTCC	EEF2	rU:dG	3	307	401	171	716	405	181	180
GAAAGAAGGCATCCCTGCCC	GAAAGAAGGCATCCCTGCCC	GCCTGAAAGAAGGCATCCCTGCCCTGGACA	EEF2	0	0	85	4	11	361	42	14	43
GAAAGTCTGGTAGAGCTCCT	GAAAGTCTGGTAGAGCTCCT	GCTGGAAAGTCTGGTAGAGCTCCTCGGGCT	EEF2	0	0	691	41	74	2670	796	220	295
GAACGCCTGGCCGCCCGTGT	GAACGCCTGGCCGCCCGTGT	GGGGGAACGCCTGGCCGCCCGTGTTGGACC	EEF2	0	0	259	5	12	617	115	10	60
GAACTTGGCCACATACATCT	GAACTTGGCCACATACATCT	CGGCGAACTTGGCCACATACATCTCGGCAA	EEF2	0	0	797	87	41	3185	229	176	191
GAAGAAGTCGACATGCCCGG	GGAGAAGTCGACATGCCCGG	CCGAGGAGAAGTCGACATGCCCGGGGGAGT	EEF2	rA:dC	3	274	581	453	719	470	356	580
GAAGCGGGGCCACGTGTTCG	GAAGCGGGGCCACGTGTTCG	ACAGGAAGCGGGGCCACGTGTTCGAGGAGT	EEF2	0	0	385	1115	906	1364	2502	2826	2227
GAAGCGTGTCTCCCCGGCCC	GAAGCGTGTCTCCCCGGCCC	CAGTGAAGCGTGTCTCCCCGGCCCGGGCCG	EEF2	0	0	213	49	22	889	130	50	57
GAAGGTCTTCACCACAGCCT	GAAGGTCTTCACCACAGCCT	CGTGGAAGGTCTTCACCACAGCCTTGGCGT	CD81	0	0	584	1551	847	1659	1202	1435	1254
GACAAAGCCCCAGATGCCGG	GACAAAGCCCCAGATGCCGG	TGTTGACAAAGCCCCAGATGCCGGCGGCCA	CD81	0	0	398	1341	908	1102	1249	1510	1266
GACAGACATGTTGCGGATGT	GACAGACATGTTGCGGATGT	CGATGACAGACATGTTGCGGATGTTGGCCT	EEF2	0	0	81	1	11	133	151	68	32
GACAGACTCCCTGGTGTGCA	GACAGACTCCCTGGTGTGCA	CGCTGACAGACTCCCTGGTGTGCAAGGCGG	EEF2	0	0	234	80	18	467	107	12	22
GACCACAAACATGGGGGTGC	GACCACAAACATGGGGGTGC	CCTTGACCACAAACATGGGGGTGCCGGCCA	EEF2	0	0	569	386	339	1574	714	589	515
GACCACCAACCTCCTGTATC	GACCACCAACCTCCTGTATC	CGCAGACCACCAACCTCCTGTATCTGGAGC	CD81	0	0	796	3042	2169	1194	2570	2595	2046
GACCACTGGCAGATCCTGCC	GACCACTGGCAGATCCTGCC	GTTTGACCACTGGCAGATCCTGCCCGGAGA	EEF2	0	0	314	48	53	644	251	118	46
GACCAGTTCCTGGTGAAGAC	GACCAGTTCCTGGTGAAGAC	CGTGGACCAGTTCCTGGTGAAGACGGGCAC	EEF2	0	0	150	66	24	624	211	133	191
GACCGCCCAGCCACGCCTCA	GACCGCCCAGCCACGCCTCA	TGCTGACCGCCCAGCCACGCCTCATGGAGC	EEF2	0	0	220	80	105	819	1297	961	945
GACCTGAGGTCCAACACGGG	GACCTGAGGTCCAACACGGG	CGCTGACCTGAGGTCCAACACGGGCGGCCA	EEF2	0	0	176	29	22	182	94	40	17
GACCTGCCCAAGCTGGTGGA	GACCTGCCCAAGCTGGTGGA	GGCTGACCTGCCCAAGCTGGTGGAGGGGCT	EEF2	0	0	205	27	15	580	23	1	65
GACGCCATCCACCGCGGAGG	GACGCCATCCACCGCGGAGG	CGCCGACGCCATCCACCGCGGAGGGGGCCA	EEF2	0	0	220	21	15	584	66	26	53
GACGGAGACAGTGCTGCGGC	GACGGAGACAGTGCTGCGGC	TGCAGACGGAGACAGTGCTGCGGCAGGCCA	EEF2	0	0	161	37	10	210	30	32	1
GACTCCCTGGTGTGCAAGGC	GACTCCCTGGTGTGCAAGGC	GACAGACTCCCTGGTGTGCAAGGCGGGCAT	EEF2	0	0	168	34	29	241	41	1	2
GAGCAGGTACTTGATGCACT	GAGCAGGTACTTGATGCACT	CGAAGAGCAGGTACTTGATGCACTTGGTGC	CD81	0	0	221	914	598	453	802	843	866
GAGCATATCATCGCGGGCGC	GAGCATATCATCGCGGGCGC	GGGAGAGCATATCATCGCGGGCGCCGGCGA	EEF2	0	0	316	124	59	1469	755	327	233
GAGCTCGTAGAAGAGGGAGA	GAGCTCGTAGAAGAGGGAGA	CCGAGAGCTCGTAGAAGAGGGAGATGGCAC	EEF2	0	0	82	2	0	165	61	7	32
GAGGAGAAGTCGACATGCCC	GAGGAGAAGTCGACATGCCC	CTCCGAGGAGAAGTCGACATGCCCGGGGGA	EEF2	0	0	299	329	334	992	1104	1022	648
GAGGGCAGCAGTCACCTCCG	GAGGGCAGCAGTCACCTCCG	CTCGGAGGGCAGCAGTCACCTCCGAGGAGA	EEF2	0	0	127	86	70	760	617	275	345
GAGGGCGAGAGCGGCCCCAT	GAGGGCGAGAGCGGCCCCAT	CGGCGAGGGCGAGAGCGGCCCCATGGGCAA	EEF2	0	0	111	844	465	435	1112	1371	1364
GAGGTCCAACACGGGCGGCC	GAGGTCCAACACGGGCGGCC	ACCTGAGGTCCAACACGGGCGGCCAGGCGT	EEF2	0	0	504	2209	1618	1044	1849	1880	1845
GAGGTCCTCCTTCTTCCCAG	GAGGTCCTCCTTCTTCCCAG	GGTAGAGGTCCTCCTTCTTCCCAGGGGTAT	EEF2	0	0	427	32	46	1354	87	55	8
GAGGTGGCCGCCGGCATCTG	GAGGTGGCCGCCGGCATCTG	CTGTGAGGTGGCCGCCGGCATCTGGGGCTT	CD81	0	0	866	3007	2141	2673	4745	4409	4199
GATCATCTCCACCTACGGCG	CATCATCTCCACCTACGGCG	ACGTCATCATCTCCACCTACGGCGAGGGCG	EEF2	rG:dG	2	630	366	452	1700	808	420	421
GATCATGAATTTCAAGAAAG	GATCATGAATTTCAAGAAAG	ATGCGATCATGAATTTCAAGAAAGAGGAGA	EEF2	0	0	80	0	39	1177	102	115	48
GATCCTGACCTTCAGGCCAG	GATCCTGACCTTCAGGCCAG	CCATGATCCTGACCTTCAGGCCAGTGGAGA	EEF2	0	0	330	20	23	720	74	33	24
GATCCTGGACCCCATCTTCA	GATCCTGGACCCCATCTTCA	AGCTGATCCTGGACCCCATCTTCAAGGTGA	EEF2	0	0	759	78	61	2092	3098	2430	2574
GATCCTGTCCTCGGTACCGT	GATCCTGTCCTCGGTACCGT	GATCGATCCTGTCCTCGGTACCGTGGGCTT	EEF2	0	0	247	16	33	355	26	35	7
GATCTACCGTGAAGTTCACC	GGTCTACCGTGAAGTTCACC	ATCTGGTCTACCGTGAAGTTCACCTGGGCA	EEF2	rA:dC	3	294	48	70	811	115	93	156
GATCTCCAGGTGCAGCTCGC	GATCTCCAGGTGCAGCTCGC	GGCAGATCTCCAGGTGCAGCTCGCCGGCGC	EEF2	0	0	103	0	2	509	59	6	12
GATCTGCCTGAAGGACCTGG	GATCTGCCTGAAGGACCTGG	TGGAGATCTGCCTGAAGGACCTGGAGGAGG	EEF2	0	0	486	22	9	1653	38	27	39
GATGCCCGCCTTGCACACCA	GATGCCCGCCTTGCACACCA	CGATGATGCCCGCCTTGCACACCAGGGAGT	EEF2	0	0	525	5	7	1088	14	12	2
GATGCCGGCGGCCACCTCAC	GATGCCGGCGGCCACCTCAC	CCCAGATGCCGGCGGCCACCTCACAGGCAA	CD81	0	0	151	363	364	326	571	532	504
GATGGTGATCATCTGCAACA	GATGGTGATCATCTGCAACA	GGTGGATGGTGATCATCTGCAACAAGGCGT	EEF2	0	0	329	20	2	1395	473	382	240
GATGTCCTCGGCCAGGCCGT	GATGTCCTCGGCCAGGCCGT	TATCGATGTCCTCGGCCAGGCCGTCGGGGA	EEF2	0	0	475	129	58	911	569	217	248
GATGTTGGGGCCGGTGCCGT	GATGTTGGGGCCGGTGCCGT	TGAGGATGTTGGGGCCGGTGCCGTCGGGCC	EEF2	0	0	207	107	61	291	103	75	67
GCACAACCGGCTGTACATGA	GCACAACCGGCTGTACATGA	ACAAGCACAACCGGCTGTACATGAAGGCGC	EEF2	0	0	423	42	23	1470	141	105	103
GCAGAAGTCGACATGCCCGG	GGAGAAGTCGACATGCCCGG	CCGAGGAGAAGTCGACATGCCCGGGGGAGT	EEF2	rC:dC	3	292	485	419	616	437	559	421
GCAGCAGCTCCAGCAGGGCG	GCTGCAGCTCCAGCAGGGCG	TCCAGCTGCAGCTCCAGCAGGGCGCGGTCC	EEF2	rA:dA	4	189	96	64	408	222	56	123
GCAGTACCTCAACGAGATCA	GCAGTACCTCAACGAGATCA	GTGTGCAGTACCTCAACGAGATCAAGGACA	EEF2	0	0	212	19	4	1028	76	71	90
GCAGTTTGCCGAGATGTATG	GCAGTTTGCCGAGATGTATG	TGAAGCAGTTTGCCGAGATGTATGTGGCCA	EEF2	0	0	316	83	10	1663	2272	1771	1995
GCATGTCGACTTCTCCTCGG	GCATGTCGACTTCTCCTCGG	CCGGGCATGTCGACTTCTCCTCGGAGGTGA	EEF2	0	0	924	72	36	3339	266	158	176
GCCAAGGGGGAGGGCCAGTT	GCCAAGGGGGAGGGCCAGTT	CGCCGCCAAGGGGGAGGGCCAGTTGGGGCC	EEF2	0	0	163	219	140	857	1694	1605	1966
GCCAGATCATCCCCACAGCA	GCCAGATCATCCCCACAGCA	GGGGGCCAGATCATCCCCACAGCACGGCGC	EEF2	0	0	67	1	2	419	10	7	0
GCCAGTGGTCAAACACACAC	GCCAGTGGTCAAACACACAC	ATCTGCCAGTGGTCAAACACACACTGGGGG	EEF2	0	0	80	5	0	516	46	125	83
GCCAGTTGGGGCCTGCCGAG	GCCAGTTGGGGCCTGCCGAG	GAGGGCCAGTTGGGGCCTGCCGAGCGGGCC	EEF2	0	0	242	204	168	1270	455	547	432
GCCCAAAGCACCAGATCTTG	GCCCAAAGCACCAGATCTTG	TCGGGCCCAAAGCACCAGATCTTGCGGGCC	EEF2	0	0	413	80	22	1661	467	318	312
GCCCACCTGCACCATGGGGT	GCCCACCTGCACCATGGGGT	CCGTGCCCACCTGCACCATGGGGTCGGACT	EEF2	0	0	399	39	25	1064	187	63	101
GCCCAGGCCGCACCTTCAGC	GCCCAGGCCGCACCTTCAGC	CTGGGCCCAGGCCGCACCTTCAGCAGGGGT	EEF2	0	0	338	230	362	929	992	1057	815
GCCCATCATCAAGATTGTTC	GCCCATCATCAAGATTGTTC	AGCGGCCCATCATCAAGATTGTTCTGGAAG	EEF2	0	0	371	17	9	1308	863	817	789
GCCCCATGATCCTGACCTTC	GCCCCATGATCCTGACCTTC	TTGGGCCCCATGATCCTGACCTTCAGGCCA	EEF2	0	0	224	9	21	399	544	747	606
GCCCCTCCACCAGCTTGGGC	GCCCCTCCACCAGCTTGGGC	TTCAGCCCCTCCACCAGCTTGGGCAGGTCA	EEF2	0	0	285	123	170	588	275	270	163
GCCCGCAAGATCTGGTGCTT	GCCCGCAAGATCTGGTGCTT	TGAGGCCCGCAAGATCTGGTGCTTTGGGCC	EEF2	0	0	591	72	124	1590	2372	2563	1713
GCCCTCACTCACCTTGAAGA	GCCCTCACTCACCTTGAAGA	CGCAGCCCTCACTCACCTTGAAGATGGGGT	EEF2	0	0	371	16	22	1322	146	70	49
GCCGACGCCATCCACCGCGG	GCCGACGCCATCCACCGCGG	GCACGCCGACGCCATCCACCGCGGAGGGGG	EEF2	0	0	102	5	2	490	8	16	23
GCCGATGAGGTACAGCTTCC	GCCGATGAGGTACAGCTTCC	CAATGCCGATGAGGTACAGCTTCCCGGAGA	CD81	0	0	136	365	163	647	1067	1347	1580
GCCGCAGCTCCAGCAGGGCG	GCTGCAGCTCCAGCAGGGCG	TCCAGCTGCAGCTCCAGCAGGGCGCGGTCC	EEF2	rC:dA	4	245	83	42	628	209	91	38
GCCGCGCCTTCATGTACAGC	GCCGCGCCTTCATGTACAGC	AAGGGCCGCGCCTTCATGTACAGCCGGTTG	EEF2	0	0	515	227	360	1901	1228	908	713
GCCGTGCCTCACCTCCTTGG	GCCGTGCCTCACCTCCTTGG	CTGAGCCGTGCCTCACCTCCTTGGTGGCCC	EEF2	0	0	138	129	156	669	189	132	27
GCCGTGCTGTGGGGATGATC	GCCGTGCTGTGGGGATGATC	CAGCGCCGTGCTGTGGGGATGATCTGGCCC	EEF2	0	0	132	17	17	770	825	739	636
GCCTGAAGGTCAGGATCATG	GCCTGAAGGTCAGGATCATG	ACTGGCCTGAAGGTCAGGATCATGGGGCCC	EEF2	0	0	510	51	64	2274	504	164	156
GCCTTTGGACGAGTCTTCTC	GCCTTTGGACGAGTCTTCTC	CTACGCCTTTGGACGAGTCTTCTCGGGGCT	EEF2	0	0	549	55	41	1754	1916	1759	1931
GCGCCCAACACCTTCTATGT	GCGCCCAACACCTTCTATGT	GCCCGCGCCCAACACCTTCTATGTAGGTGA	CD81	0	0	241	847	597	1011	1491	1266	1287
GCGGAGACCCGCAAGCGCAA	GCGGAGACCCGCAAGCGCAA	GGTGGCGGAGACCCGCAAGCGCAAGGGCCT	EEF2	0	0	252	24	2	377	76	29	21
GCGGCCCTTCCCCGACGGCC	GCGGCCCTTCCCCGACGGCC	AGGCGCGGCCCTTCCCCGACGGCCTGGCCG	EEF2	0	0	547	421	191	1060	1158	635	666
GCGGGTCATGGCGGAGCCAC	GCGGGTCATGGCGGAGCCAC	GTCTGCGGGTCATGGCGGAGCCACAGGGCC	CD81	0	0	98	354	400	475	1003	902	821
GCGTGGCAGCTTCTTCCCTT	GCGTGGCAGCTTCTTCCCTT	AGGTGCGTGGCAGCTTCTTCCCTTCGGGGC	EEF2	0	0	254	74	69	321	333	418	256
GCTACAGCTCCAGCAGGGCG	GCTGCAGCTCCAGCAGGGCG	TCCAGCTGCAGCTCCAGCAGGGCGCGGTCC	EEF2	rA:dC	5	313	102	44	711	182	68	114
GCTCCAGCTCCAGCAGGGCG	GCTGCAGCTCCAGCAGGGCG	TCCAGCTGCAGCTCCAGCAGGGCGCGGTCC	EEF2	rC:dC	5	149	299	284	332	349	311	354
GCTCCAGCTGCAGCTCCAGC	GCTCCAGCTGCAGCTCCAGC	TCGGGCTCCAGCTGCAGCTCCAGCAGGGCG	EEF2	0	0	305	45	44	880	545	446	422
GCTCCAGTTCTTCACCTGCC	GCTCCAGTTCTTCACCTGCC	CCCGGCTCCAGTTCTTCACCTGCCTGGTCA	CD81	0	0	652	2580	1708	2329	4391	4535	3810
GCTCCTGTACGAGGGGCCCC	GCTCCTGTACGAGGGGCCCC	GCGAGCTCCTGTACGAGGGGCCCCCGGACG	EEF2	0	0	288	160	65	702	1341	1215	1028
GCTCGTACAGGAGCTCGCAG	CCTCGTACAGGAGCTCGCAG	GGCCCCTCGTACAGGAGCTCGCAGCGGTAC	EEF2	rG:dG	2	398	107	112	1029	102	59	100
GCTCTACCGTGAAGTTCACC	GGTCTACCGTGAAGTTCACC	ATCTGGTCTACCGTGAAGTTCACCTGGGCA	EEF2	rC:dC	3	387	95	64	1425	515	584	451
GCTCTCGCCCTCGCCGTAGG	GCTCTCGCCCTCGCCGTAGG	GGCCGCTCTCGCCCTCGCCGTAGGTGGAGA	EEF2	0	0	340	43	79	1300	213	145	195
GCTCTTTCCCAGCTGGCTGG	GCTCTTTCCCAGCTGGCTGG	TCCCGCTCTTTCCCAGCTGGCTGGAGGCGT	CD81	0	0	1047	3951	2895	3773	7448	7866	6568
GCTGAAGCTCCAGCAGGGCG	GCTGCAGCTCCAGCAGGGCG	TCCAGCTGCAGCTCCAGCAGGGCGCGGTCC	EEF2	rA:dG	6	639	1495	1062	1472	2553	1830	1509
GCTGACCTGAGGTCCAACAC	GCTGACCTGAGGTCCAACAC	CACCGCTGACCTGAGGTCCAACACGGGCGG	EEF2	0	0	188	26	17	459	50	8	4
GCTGATGATGTTGCTGCCCG	GCTGATGATGTTGCTGCCCG	GGTTGCTGATGATGTTGCTGCCCGAGGGAC	CD81	0	0	120	421	385	571	805	631	620
GCTGCAACTCCAGCAGGGCG	GCTGCAGCTCCAGCAGGGCG	TCCAGCTGCAGCTCCAGCAGGGCGCGGTCC	EEF2	rA:dC	8	642	177	77	1595	839	174	288
GCTGCACCTCCAGCAGGGCG	GCTGCAGCTCCAGCAGGGCG	TCCAGCTGCAGCTCCAGCAGGGCGCGGTCC	EEF2	rC:dC	8	150	203	196	277	322	329	220
GCTGCAGATCCAGCAGGGCG	GCTGCAGCTCCAGCAGGGCG	TCCAGCTGCAGCTCCAGCAGGGCGCGGTCC	EEF2	rA:dG	9	162	245	44	697	1072	368	535
GCTGCAGCACCAGCAGGGCG	GCTGCAGCTCCAGCAGGGCG	TCCAGCTGCAGCTCCAGCAGGGCGCGGTCC	EEF2	rA:dA	10	69	29	29	327	225	250	123
GCTGCAGCCCCAGCAGGGCG	GCTGCAGCTCCAGCAGGGCG	TCCAGCTGCAGCTCCAGCAGGGCGCGGTCC	EEF2	rC:dA	10	263	63	36	834	119	49	83
GCTGCAGCGCCAGCAGGGCG	GCTGCAGCTCCAGCAGGGCG	TCCAGCTGCAGCTCCAGCAGGGCGCGGTCC	EEF2	rG:dA	10	151	205	113	597	814	563	519
GCTGCAGCTACAGCAGGGCG	GCTGCAGCTCCAGCAGGGCG	TCCAGCTGCAGCTCCAGCAGGGCGCGGTCC	EEF2	rA:dG	2	331	57	26	867	120	75	93
GCTGCAGCTCAAGCAGGGCG	GCTGCAGCTCCAGCAGGGCG	TCCAGCTGCAGCTCCAGCAGGGCGCGGTCC	EEF2	rA:dG	12	258	145	41	726	349	212	185
GCTGCAGCTCCAACAGGGCG	GCTGCAGCTCCAGCAGGGCG	TCCAGCTGCAGCTCCAGCAGGGCGCGGTCC	EEF2	rA:dC	14	208	130	109	167	148	42	116
GCTGCAGCTCCACCAGGGCG	GCTGCAGCTCCAGCAGGGCG	TCCAGCTGCAGCTCCAGCAGGGCGCGGTCC	EEF2	rC:dC	14	358	1393	1150	1771	3185	3168	2904
GCTGCAGCTCCAGAAGGGCG	GCTGCAGCTCCAGCAGGGCG	TCCAGCTGCAGCTCCAGCAGGGCGCGGTCC	EEF2	rA:dG	15	261	93	152	973	422	143	187
GCTGCAGCTCCAGCAAGGCG	GCTGCAGCTCCAGCAGGGCG	TCCAGCTGCAGCTCCAGCAGGGCGCGGTCC	EEF2	rA:dC	17	244	1001	798	521	749	626	774
GCTGCAGCTCCAGCACGGCG	GCTGCAGCTCCAGCAGGGCG	TCCAGCTGCAGCTCCAGCAGGGCGCGGTCC	EEF2	rC:dC	17	143	288	262	593	540	494	585
GCTGCAGCTCCAGCAGAGCG	GCTGCAGCTCCAGCAGGGCG	TCCAGCTGCAGCTCCAGCAGGGCGCGGTCC	EEF2	rA:dC	18	180	421	274	919	1451	1423	1188
GCTGCAGCTCCAGCAGCGCG	GCTGCAGCTCCAGCAGGGCG	TCCAGCTGCAGCTCCAGCAGGGCGCGGTCC	EEF2	rC:dC	18	152	953	889	627	1662	1437	1626
GCTGCAGCTCCAGCAGGACG	GCTGCAGCTCCAGCAGGGCG	TCCAGCTGCAGCTCCAGCAGGGCGCGGTCC	EEF2	rA:dC	19	231	106	94	1126	876	365	495
GCTGCAGCTCCAGCAGGCCG	GCTGCAGCTCCAGCAGGGCG	TCCAGCTGCAGCTCCAGCAGGGCGCGGTCC	EEF2	rC:dC	19	163	800	774	789	1704	1425	1464
GCTGCAGCTCCAGCAGGGAG	GCTGCAGCTCCAGCAGGGCG	TCCAGCTGCAGCTCCAGCAGGGCGCGGTCC	EEF2	rA:dG	20	81	314	262	248	349	359	506
GCTGCAGCTCCAGCAGGGCA	GCTGCAGCTCCAGCAGGGCG	TCCAGCTGCAGCTCCAGCAGGGCGCGGTCC	EEF2	rA:dC	3	359	371	355	1391	1459	1214	1182
GCTGCAGCTCCAGCAGGGCC	GCTGCAGCTCCAGCAGGGCG	TCCAGCTGCAGCTCCAGCAGGGCGCGGTCC	EEF2	rC:dC	3	226	89	27	739	455	149	145
GCTGCAGCTCCAGCAGGGCG	GCTGCAGCTCCAGCAGGGCG	TCCAGCTGCAGCTCCAGCAGGGCGCGGTCC	EEF2	0	0	530	486	390	1178	533	543	512
GCTGCAGCTCCAGCAGGGCT	GCTGCAGCTCCAGCAGGGCG	TCCAGCTGCAGCTCCAGCAGGGCGCGGTCC	EEF2	rU:dC	3	271	1364	870	903	1785	1592	1437
GCTGCAGCTCCAGCAGGGGG	GCTGCAGCTCCAGCAGGGCG	TCCAGCTGCAGCTCCAGCAGGGCGCGGTCC	EEF2	rG:dG	20	263	371	350	576	765	492	689
GCTGCAGCTCCAGCAGGGTG	GCTGCAGCTCCAGCAGGGCG	TCCAGCTGCAGCTCCAGCAGGGCGCGGTCC	EEF2	rU:dG	20	292	82	31	262	226	85	65
GCTGCAGCTCCAGCAGGTCG	GCTGCAGCTCCAGCAGGGCG	TCCAGCTGCAGCTCCAGCAGGGCGCGGTCC	EEF2	rU:dC	19	49	96	72	192	436	320	330
GCTGCAGCTCCAGCATGGCG	GCTGCAGCTCCAGCAGGGCG	TCCAGCTGCAGCTCCAGCAGGGCGCGGTCC	EEF2	rU:dC	17	968	906	939	3238	2113	1391	1435
GCTGCAGCTCCAGCCGGGCG	GCTGCAGCTCCAGCAGGGCG	TCCAGCTGCAGCTCCAGCAGGGCGCGGTCC	EEF2	rC:dT	16	325	978	812	641	998	781	797
GCTGCAGCTCCAGCGGGGCG	GCTGCAGCTCCAGCAGGGCG	TCCAGCTGCAGCTCCAGCAGGGCGCGGTCC	EEF2	rG:dT	16	516	291	208	1403	1505	806	567
GCTGCAGCTCCAGCTGGGCG	GCTGCAGCTCCAGCAGGGCG	TCCAGCTGCAGCTCCAGCAGGGCGCGGTCC	EEF2	rU:dT	16	225	252	188	1475	1343	794	989
GCTGCAGCTCCAGGAGGGCG	GCTGCAGCTCCAGCAGGGCG	TCCAGCTGCAGCTCCAGCAGGGCGCGGTCC	EEF2	rG:dG	15	240	97	75	805	796	285	394
GCTGCAGCTCCAGTAGGGCG	GCTGCAGCTCCAGCAGGGCG	TCCAGCTGCAGCTCCAGCAGGGCGCGGTCC	EEF2	rU:dG	15	109	198	331	279	407	522	419
GCTGCAGCTCCATCAGGGCG	GCTGCAGCTCCAGCAGGGCG	TCCAGCTGCAGCTCCAGCAGGGCGCGGTCC	EEF2	rU:dC	14	91	182	130	532	948	659	687
GCTGCAGCTCCCGCAGGGCG	GCTGCAGCTCCAGCAGGGCG	TCCAGCTGCAGCTCCAGCAGGGCGCGGTCC	EEF2	rC:dT	13	581	326	143	1409	1039	489	427
GCTGCAGCTCCGGCAGGGCG	GCTGCAGCTCCAGCAGGGCG	TCCAGCTGCAGCTCCAGCAGGGCGCGGTCC	EEF2	rG:dT	13	158	39	2	478	214	117	119
GCTGCAGCTCGAGCAGGGCG	GCTGCAGCTCCAGCAGGGCG	TCCAGCTGCAGCTCCAGCAGGGCGCGGTCC	EEF2	rG:dG	12	494	20	38	1015	221	121	81
GCTGCAGCTCTAGCAGGGCG	GCTGCAGCTCCAGCAGGGCG	TCCAGCTGCAGCTCCAGCAGGGCGCGGTCC	EEF2	rU:dG	12	239	78	12	120	13	32	7
GCTGCAGCTGCAGCAGGGCG	GCTGCAGCTCCAGCAGGGCG	TCCAGCTGCAGCTCCAGCAGGGCGCGGTCC	EEF2	rG:dG	2	287	920	356	487	831	650	768
GCTGCAGGTCCAGCAGGGCG	GCTGCAGCTCCAGCAGGGCG	TCCAGCTGCAGCTCCAGCAGGGCGCGGTCC	EEF2	rG:dG	9	237	73	26	354	158	21	68
GCTGCAGTTCCAGCAGGGCG	GCTGCAGCTCCAGCAGGGCG	TCCAGCTGCAGCTCCAGCAGGGCGCGGTCC	EEF2	rU:dG	9	379	34	45	1374	189	25	56
GCTGCATCTCCAGCAGGGCG	GCTGCAGCTCCAGCAGGGCG	TCCAGCTGCAGCTCCAGCAGGGCGCGGTCC	EEF2	rU:dC	8	208	435	153	1287	1882	1562	1266
GCTGCCCTCCGAGTCACCGA	GCTGCCCTCCGAGTCACCGA	GACTGCTGCCCTCCGAGTCACCGATGGCGC	EEF2	0	0	258	23	46	689	80	28	44
GCTGCGAGCTCCTGTACGAG	GCTGCGAGCTCCTGTACGAG	TACCGCTGCGAGCTCCTGTACGAGGGGCCC	EEF2	0	0	98	19	8	468	142	37	58
GCTGCGGCTCCAGCAGGGCG	GCTGCAGCTCCAGCAGGGCG	TCCAGCTGCAGCTCCAGCAGGGCGCGGTCC	EEF2	rG:dT	7	613	109	81	1386	262	64	120
GCTGCTGCTCCAGCAGGGCG	GCTGCAGCTCCAGCAGGGCG	TCCAGCTGCAGCTCCAGCAGGGCGCGGTCC	EEF2	rU:dT	7	702	176	98	2109	549	266	263
GCTGGAGCTCCAGCAGGGCG	GCTGCAGCTCCAGCAGGGCG	TCCAGCTGCAGCTCCAGCAGGGCGCGGTCC	EEF2	rG:dG	6	304	96	53	598	272	177	100
GCTGGCCAAGTCCGACCCCA	GCTGGCCAAGTCCGACCCCA	AGCGGCTGGCCAAGTCCGACCCCATGGTGC	EEF2	0	0	264	48	2	945	97	45	74
GCTGGCTGGAGGCGTGATCC	GCTGGCTGGAGGCGTGATCC	CCCAGCTGGCTGGAGGCGTGATCCTGGGTG	CD81	0	0	317	1195	1095	671	1323	1762	1379
GCTGGTCTCCACTGGCCTGA	GCTGGTCTCCACTGGCCTGA	CGGGGCTGGTCTCCACTGGCCTGAAGGTCA	EEF2	0	0	313	103	32	970	768	366	435
GCTGTAGCTCCAGCAGGGCG	GCTGCAGCTCCAGCAGGGCG	TCCAGCTGCAGCTCCAGCAGGGCGCGGTCC	EEF2	rU:dG	6	385	78	56	1080	108	19	85
GCTGTTGTCGAAGGGGTCTC	GCTGTTGTCGAAGGGGTCTC	GGCTGCTGTTGTCGAAGGGGTCTCCGGGCA	EEF2	0	0	237	16	7	1321	693	308	384
GCTTCACATCCTTGGCGATC	GCTTCACATCCTTGGCGATC	AACTGCTTCACATCCTTGGCGATCTGGGGG	CD81	0	0	834	3135	2307	2081	3184	3422	3233
GCTTCAGCTCCAGCAGGGCG	GCTGCAGCTCCAGCAGGGCG	TCCAGCTGCAGCTCCAGCAGGGCGCGGTCC	EEF2	rU:dC	5	511	138	98	2223	1109	624	544
GCTTGATGGGGATGCAGGCG	CCTTGATGGGGATGCAGGCG	CTCACCTTGATGGGGATGCAGGCGTGGTCC	EEF2	rG:dG	2	228	31	64	432	118	45	44
GCTTGTTGGGGGACTTGGAG	GCTTGTTGGGGGACTTGGAG	TTGTGCTTGTTGGGGGACTTGGAGAGGCAG	EEF2	0	0	210	133	123	368	18	118	1
GCTTTGGGTCTGGCCTCCAC	GCTTTGGGTCTGGCCTCCAC	GTGGGCTTTGGGTCTGGCCTCCACGGGTGG	EEF2	0	0	396	16	20	1319	585	228	225
GGAAAAGTCGACATGCCCGG	GGAGAAGTCGACATGCCCGG	CCGAGGAGAAGTCGACATGCCCGGGGGAGT	EEF2	rA:dC	5	300	988	1178	946	986	943	1204
GGAACTGGTCCACGCCCACG	GGAACTGGTCCACGCCCACG	ACCAGGAACTGGTCCACGCCCACGAGGCCC	EEF2	0	0	199	42	44	464	66	46	30
GGACAAGTCGACATGCCCGG	GGAGAAGTCGACATGCCCGG	CCGAGGAGAAGTCGACATGCCCGGGGGAGT	EEF2	rC:dC	5	504	1547	1626	1226	2097	2021	1641
GGACATCAAACTGGACAGCG	GGACATCAAACTGGACAGCG	AACTGGACATCAAACTGGACAGCGAGGACA	EEF2	0	0	330	349	198	1636	408	510	706
GGACATGATGAAGAAGCTGT	GGACATGATGAAGAAGCTGT	TAGAGGACATGATGAAGAAGCTGTGGGGTG	EEF2	0	0	507	24	18	1418	75	21	60
GGACTACCGTGAAGTTCACC	GGTCTACCGTGAAGTTCACC	ATCTGGTCTACCGTGAAGTTCACCTGGGCA	EEF2	rA:dA	4	504	116	109	725	289	195	251
GGACTCGTTGACGGGCAGAT	GGACTCGTTGACGGGCAGAT	CAAAGGACTCGTTGACGGGCAGATAGGCCT	EEF2	0	0	382	74	64	1258	791	481	590
GGACTTGCCATGGTCCACGT	GGACTTGCCATGGTCCACGT	GCGTGGACTTGCCATGGTCCACGTGGGCGA	EEF2	0	0	268	23	12	729	27	26	34
GGAGAAATCGACATGCCCGG	GGAGAAGTCGACATGCCCGG	CCGAGGAGAAGTCGACATGCCCGGGGGAGT	EEF2	rA:dC	8	452	1478	1413	1136	1697	1177	1485
GGAGAACTCGACATGCCCGG	GGAGAAGTCGACATGCCCGG	CCGAGGAGAAGTCGACATGCCCGGGGGAGT	EEF2	rC:dC	8	215	941	935	873	1427	1400	1349
GGAGAAGACGACATGCCCGG	GGAGAAGTCGACATGCCCGG	CCGAGGAGAAGTCGACATGCCCGGGGGAGT	EEF2	rA:dA	9	471	1511	1473	1770	2398	2516	2325
GGAGAAGCCGACATGCCCGG	GGAGAAGTCGACATGCCCGG	CCGAGGAGAAGTCGACATGCCCGGGGGAGT	EEF2	rC:dA	9	224	674	759	513	921	1154	688
GGAGAAGGCGACATGCCCGG	GGAGAAGTCGACATGCCCGG	CCGAGGAGAAGTCGACATGCCCGGGGGAGT	EEF2	rG:dA	9	264	384	498	654	466	393	323
GGAGAAGTAGACATGCCCGG	GGAGAAGTCGACATGCCCGG	CCGAGGAGAAGTCGACATGCCCGGGGGAGT	EEF2	rA:dG	10	343	1573	1484	697	1224	1349	1249
GGAGAAGTCAACATGCCCGG	GGAGAAGTCGACATGCCCGG	CCGAGGAGAAGTCGACATGCCCGGGGGAGT	EEF2	rA:dC	2	209	1100	845	826	1730	1721	1158
GGAGAAGTCGAAATGCCCGG	GGAGAAGTCGACATGCCCGG	CCGAGGAGAAGTCGACATGCCCGGGGGAGT	EEF2	rA:dG	13	499	3212	2479	1152	2582	2377	2542
GGAGAAGTCGACAAGCCCGG	GGAGAAGTCGACATGCCCGG	CCGAGGAGAAGTCGACATGCCCGGGGGAGT	EEF2	rA:dA	15	263	1680	1192	1443	2787	2557	3141
GGAGAAGTCGACACGCCCGG	GGAGAAGTCGACATGCCCGG	CCGAGGAGAAGTCGACATGCCCGGGGGAGT	EEF2	rC:dA	15	325	1986	1136	738	1407	1199	1424
GGAGAAGTCGACAGGCCCGG	GGAGAAGTCGACATGCCCGG	CCGAGGAGAAGTCGACATGCCCGGGGGAGT	EEF2	rG:dA	15	328	2262	1920	587	1431	1393	1327
GGAGAAGTCGACATACCCGG	GGAGAAGTCGACATGCCCGG	CCGAGGAGAAGTCGACATGCCCGGGGGAGT	EEF2	rA:dC	16	123	765	321	242	584	450	402
GGAGAAGTCGACATGACCGG	GGAGAAGTCGACATGCCCGG	CCGAGGAGAAGTCGACATGCCCGGGGGAGT	EEF2	rA:dG	17	382	2730	2016	492	1012	1163	1022
GGAGAAGTCGACATGCACGG	GGAGAAGTCGACATGCCCGG	CCGAGGAGAAGTCGACATGCCCGGGGGAGT	EEF2	rA:dG	18	289	1136	843	854	1300	1337	1134
GGAGAAGTCGACATGCCAGG	GGAGAAGTCGACATGCCCGG	CCGAGGAGAAGTCGACATGCCCGGGGGAGT	EEF2	rA:dG	19	236	1201	990	953	2266	2286	1858
GGAGAAGTCGACATGCCCAG	GGAGAAGTCGACATGCCCGG	CCGAGGAGAAGTCGACATGCCCGGGGGAGT	EEF2	rA:dC	20	375	1742	1142	651	1200	1188	1153
GGAGAAGTCGACATGCCCCG	GGAGAAGTCGACATGCCCGG	CCGAGGAGAAGTCGACATGCCCGGGGGAGT	EEF2	rC:dC	20	371	2405	2136	2375	6364	6451	5750
GGAGAAGTCGACATGCCCGA	GGAGAAGTCGACATGCCCGG	CCGAGGAGAAGTCGACATGCCCGGGGGAGT	EEF2	rA:dC	3	204	845	646	602	1246	1007	903
GGAGAAGTCGACATGCCCGC	GGAGAAGTCGACATGCCCGG	CCGAGGAGAAGTCGACATGCCCGGGGGAGT	EEF2	rC:dC	3	296	1417	1109	1037	2066	1491	1986
GGAGAAGTCGACATGCCCGG	GGAGAAGTCGACATGCCCGG	CCGAGGAGAAGTCGACATGCCCGGGGGAGT	EEF2	0	0	1328	1397	1486	2109	1687	1563	1317
GGAGAAGTCGACATGCCCGT	GGAGAAGTCGACATGCCCGG	CCGAGGAGAAGTCGACATGCCCGGGGGAGT	EEF2	rU:dC	3	229	1131	1250	302	834	752	727
GGAGAAGTCGACATGCCCTG	GGAGAAGTCGACATGCCCGG	CCGAGGAGAAGTCGACATGCCCGGGGGAGT	EEF2	rU:dC	20	315	1656	1387	1195	2861	2312	3239
GGAGAAGTCGACATGCCGGG	GGAGAAGTCGACATGCCCGG	CCGAGGAGAAGTCGACATGCCCGGGGGAGT	EEF2	rG:dG	19	241	1225	988	1203	2277	2252	1899
GGAGAAGTCGACATGCCTGG	GGAGAAGTCGACATGCCCGG	CCGAGGAGAAGTCGACATGCCCGGGGGAGT	EEF2	rU:dG	19	315	1255	996	924	1595	1625	1169
GGAGAAGTCGACATGCGCGG	GGAGAAGTCGACATGCCCGG	CCGAGGAGAAGTCGACATGCCCGGGGGAGT	EEF2	rG:dG	18	277	1405	1012	1097	2392	2409	2405
GGAGAAGTCGACATGCTCGG	GGAGAAGTCGACATGCCCGG	CCGAGGAGAAGTCGACATGCCCGGGGGAGT	EEF2	rU:dG	18	449	1734	1570	896	1120	1463	1343
GGAGAAGTCGACATGGCCGG	GGAGAAGTCGACATGCCCGG	CCGAGGAGAAGTCGACATGCCCGGGGGAGT	EEF2	rG:dG	17	295	1638	1527	442	869	1185	777
GGAGAAGTCGACATGTCCGG	GGAGAAGTCGACATGCCCGG	CCGAGGAGAAGTCGACATGCCCGGGGGAGT	EEF2	rU:dG	17	226	945	937	276	574	460	523
GGAGAAGTCGACATTCCCGG	GGAGAAGTCGACATGCCCGG	CCGAGGAGAAGTCGACATGCCCGGGGGAGT	EEF2	rU:dC	16	227	1598	985	1215	2823	2901	2604
GGAGAAGTCGACCTGCCCGG	GGAGAAGTCGACATGCCCGG	CCGAGGAGAAGTCGACATGCCCGGGGGAGT	EEF2	rC:dT	14	191	322	478	402	435	314	352
GGAGAAGTCGACGTGCCCGG	GGAGAAGTCGACATGCCCGG	CCGAGGAGAAGTCGACATGCCCGGGGGAGT	EEF2	rG:dT	14	509	77	27	1529	32	46	33
GGAGAAGTCGACTTGCCCGG	GGAGAAGTCGACATGCCCGG	CCGAGGAGAAGTCGACATGCCCGGGGGAGT	EEF2	rU:dT	14	378	449	428	812	559	467	766
GGAGAAGTCGAGATGCCCGG	GGAGAAGTCGACATGCCCGG	CCGAGGAGAAGTCGACATGCCCGGGGGAGT	EEF2	rG:dG	13	181	857	901	473	802	988	819
GGAGAAGTCGATATGCCCGG	GGAGAAGTCGACATGCCCGG	CCGAGGAGAAGTCGACATGCCCGGGGGAGT	EEF2	rU:dG	13	517	2660	2336	1236	2357	1925	1664
GGAGAAGTCGCCATGCCCGG	GGAGAAGTCGACATGCCCGG	CCGAGGAGAAGTCGACATGCCCGGGGGAGT	EEF2	rC:dT	12	389	1129	1052	838	952	870	952
GGAGAAGTCGGCATGCCCGG	GGAGAAGTCGACATGCCCGG	CCGAGGAGAAGTCGACATGCCCGGGGGAGT	EEF2	rG:dT	12	254	1092	1002	492	770	561	463
GGAGAAGTCGTCATGCCCGG	GGAGAAGTCGACATGCCCGG	CCGAGGAGAAGTCGACATGCCCGGGGGAGT	EEF2	rU:dT	12	245	1095	696	1109	2141	2171	1880
GGAGAAGTCTACATGCCCGG	GGAGAAGTCGACATGCCCGG	CCGAGGAGAAGTCGACATGCCCGGGGGAGT	EEF2	rU:dC	2	215	1485	1169	419	767	944	764
GGAGAAGTGGACATGCCCGG	GGAGAAGTCGACATGCCCGG	CCGAGGAGAAGTCGACATGCCCGGGGGAGT	EEF2	rG:dG	10	433	1984	1786	1236	2396	3012	1977
GGAGAAGTTGACATGCCCGG	GGAGAAGTCGACATGCCCGG	CCGAGGAGAAGTCGACATGCCCGGGGGAGT	EEF2	rU:dG	10	576	2194	1773	1190	1621	1698	1511
GGAGAATTCGACATGCCCGG	GGAGAAGTCGACATGCCCGG	CCGAGGAGAAGTCGACATGCCCGGGGGAGT	EEF2	rU:dC	8	516	2258	2021	1389	2658	2040	2034
GGAGAGGTCGACATGCCCGG	GGAGAAGTCGACATGCCCGG	CCGAGGAGAAGTCGACATGCCCGGGGGAGT	EEF2	rG:dT	7	636	932	910	1636	1589	1012	1294
GGAGATCTGCCTGAAGGACC	GGAGATCTGCCTGAAGGACC	ACCTGGAGATCTGCCTGAAGGACCTGGAGG	EEF2	0	0	171	8	13	475	31	28	18
GGAGATGTCGACATGCCCGG	GGAGAAGTCGACATGCCCGG	CCGAGGAGAAGTCGACATGCCCGGGGGAGT	EEF2	rU:dT	7	296	927	903	698	913	755	912
GGAGCAGTCGACATGCCCGG	GGAGAAGTCGACATGCCCGG	CCGAGGAGAAGTCGACATGCCCGGGGGAGT	EEF2	rC:dT	6	445	1123	1134	844	950	989	1054
GGAGCCACAGGGCCACACCC	GGAGCCACAGGGCCACACCC	TGGCGGAGCCACAGGGCCACACCCAGGATC	CD81	0	0	28	28	27	45	42	98	22
GGAGCTGCAGCTGGAGCCCG	GGAGCTGCAGCTGGAGCCCG	TGCTGGAGCTGCAGCTGGAGCCCGAGGAGC	EEF2	0	0	71	2	5	224	91	19	25
GGAGGAGTCGACATGCCCGG	GGAGAAGTCGACATGCCCGG	CCGAGGAGAAGTCGACATGCCCGGGGGAGT	EEF2	rG:dT	6	128	176	194	590	253	500	401
GGAGTAGTCGACATGCCCGG	GGAGAAGTCGACATGCCCGG	CCGAGGAGAAGTCGACATGCCCGGGGGAGT	EEF2	rU:dT	6	386	1067	988	577	786	685	827
GGATAAGTCGACATGCCCGG	GGAGAAGTCGACATGCCCGG	CCGAGGAGAAGTCGACATGCCCGGGGGAGT	EEF2	rU:dC	5	538	1705	1558	1429	2054	1875	1724
GGATCACGCCTCCAGCCAGC	GGATCACGCCTCCAGCCAGC	CCCAGGATCACGCCTCCAGCCAGCTGGGAA	CD81	0	0	123	331	184	462	830	697	546
GGATGATCTGGCCCCCTCCG	GGATGATCTGGCCCCCTCCG	GTGGGGATGATCTGGCCCCCTCCGCGGTGG	EEF2	0	0	344	103	110	1578	250	127	227
GGATGGCCCCGTAGCAGCCC	GGATGGCCCCGTAGCAGCCC	TCCTGGATGGCCCCGTAGCAGCCCAGGAAG	CD81	0	0	292	1089	865	524	719	792	783
GGCAAACAGGATGACCAGGC	GGCAAACAGGATGACCAGGC	CACAGGCAAACAGGATGACCAGGCAGGTGA	CD81	0	0	288	997	653	816	650	708	820
GGCAAACTGCTTCAGGGTGA	GGCAAACTGCTTCAGGGTGA	TCTCGGCAAACTGCTTCAGGGTGAAGGCCC	EEF2	0	0	349	17	30	2369	492	177	279
GGCCAAGTTCGCCGCCAAGG	GGCCAAGTTCGCCGCCAAGG	ATGTGGCCAAGTTCGCCGCCAAGGGGGAGG	EEF2	0	0	180	104	58	919	258	338	308
GGCCCTACAGCAGGCCGTGG	GGCCCTACAGCAGGCCGTGG	ACCAGGCCCTACAGCAGGCCGTGGTGGATG	CD81	0	0	261	491	438	1460	1616	1460	1634
GGCCGCCCGTGTTGGACCTC	GGCCGCCCGTGTTGGACCTC	GCCTGGCCGCCCGTGTTGGACCTCAGGTCA	EEF2	0	0	247	34	23	761	617	292	247
GGCCGGCACCCCCATGTTTG	GGCCGGCACCCCCATGTTTG	AGGTGGCCGGCACCCCCATGTTTGTGGTCA	EEF2	0	0	263	107	100	1228	2319	1509	1499
GGCCGTGGAGGCCAAGAACC	GGCCGTGGAGGCCAAGAACC	GAGTGGCCGTGGAGGCCAAGAACCCGGCTG	EEF2	0	0	342	49	80	1583	625	268	341
GGCCTACCGTGAAGTTCACC	GGTCTACCGTGAAGTTCACC	ATCTGGTCTACCGTGAAGTTCACCTGGGCA	EEF2	rC:dA	4	165	28	53	295	134	68	126
GGCCTGAAGGTCAGGATCAT	GGCCTGAAGGTCAGGATCAT	CACTGGCCTGAAGGTCAGGATCATGGGGCC	EEF2	0	0	327	279	134	943	2365	2234	2539
GGCCTTGACCACAAACATGG	GGCCTTGACCACAAACATGG	GATAGGCCTTGACCACAAACATGGGGGTGC	EEF2	0	0	321	29	29	909	28	67	21
GGCGAAGTCGACATGCCCGG	GGAGAAGTCGACATGCCCGG	CCGAGGAGAAGTCGACATGCCCGGGGGAGT	EEF2	rC:dT	4	243	878	545	701	1037	896	936
GGCGCTGTCATGATGTTCGT	GGCGCTGTCATGATGTTCGT	TGTGGGCGCTGTCATGATGTTCGTTGGCTT	CD81	0	0	273	1065	794	1084	1830	1701	1508
GGCGGAGACCCGCAAGCGCA	GGCGGAGACCCGCAAGCGCA	TGGTGGCGGAGACCCGCAAGCGCAAGGGCC	EEF2	0	0	279	47	9	593	143	68	52
GGCGGCTGCTGTTGTCGAAG	GGCGGCTGCTGTTGTCGAAG	CTGGGGCGGCTGCTGTTGTCGAAGGGGTCT	EEF2	0	0	127	195	187	991	1337	986	718
GGCGTAGAACCGACCTTTGT	GGCGTAGAACCGACCTTTGT	CAAAGGCGTAGAACCGACCTTTGTCGGAGG	EEF2	0	0	152	67	21	615	1347	902	673
GGCTGACCTGCCCAAGCTGG	GGCTGACCTGCCCAAGCTGG	ACCCGGCTGACCTGCCCAAGCTGGTGGAGG	EEF2	0	0	345	44	67	1123	129	148	67
GGCTTTGGGTCTGGCCTCCA	GGCTTTGGGTCTGGCCTCCA	CGTGGGCTTTGGGTCTGGCCTCCACGGGTG	EEF2	0	0	342	897	690	1123	3205	2741	2660
GGGAACATTGTGGGCCTCGT	GGGAACATTGTGGGCCTCGT	TTGTGGGAACATTGTGGGCCTCGTGGGCGT	EEF2	0	0	190	90	31	390	421	186	266
GGGAGCTCACGTTGACTTGA	GGGAGCTCACGTTGACTTGA	CACAGGGAGCTCACGTTGACTTGATGGTGA	EEF2	0	0	228	22	22	1252	1291	947	1074
GGGCAGGGATGCCTTCTTTC	GGGCAGGGATGCCTTCTTTC	TCCAGGGCAGGGATGCCTTCTTTCAGGCCC	EEF2	0	0	674	96	179	1748	3365	3651	3476
GGGCAGGTCAGCCGGGTTCT	GGGCAGGTCAGCCGGGTTCT	GCTTGGGCAGGTCAGCCGGGTTCTTGGCCT	EEF2	0	0	707	225	143	1552	3761	3734	3130
GGGCATCATCGCCTCGGCCC	GGGCATCATCGCCTCGGCCC	AGGCGGGCATCATCGCCTCGGCCCGGGCCG	EEF2	0	0	379	95	78	1567	922	270	621
GGGCCGCCTACAATTTGTCC	GGGCCGCCTACAATTTGTCC	GGAAGGGCCGCCTACAATTTGTCCAGGAAG	EEF2	0	0	240	139	123	775	605	543	318
GGGCCGTCACAGGGGAGGGC	GGGCCGTCACAGGGGAGGGC	TTCTGGGCCGTCACAGGGGAGGGCAGGTGG	EEF2	0	0	409	75	82	1256	317	152	300
GGGCGATGACAGACATGTTG	GGGCGATGACAGACATGTTG	ACGTGGGCGATGACAGACATGTTGCGGATG	EEF2	0	0	157	9	4	1083	52	46	36
GGGCGGCTGCTGTTGTCGAA	GGGCGGCTGCTGTTGTCGAA	GCTGGGGCGGCTGCTGTTGTCGAAGGGGTC	EEF2	0	0	320	123	105	747	587	847	716
GGGCTACCGTGAAGTTCACC	GGTCTACCGTGAAGTTCACC	ATCTGGTCTACCGTGAAGTTCACCTGGGCA	EEF2	rG:dA	4	621	279	194	350	404	296	248
GGGCTCCATGAGGCGTGGCT	GGGCTCCATGAGGCGTGGCT	AGATGGGCTCCATGAGGCGTGGCTGGGCGG	EEF2	0	0	397	89	59	509	206	170	59
GGGCTGCTACGGGGCCATCC	GGGCTGCTACGGGGCCATCC	TCCTGGGCTGCTACGGGGCCATCCAGGAAT	CD81	0	0	398	1559	1153	940	1713	1827	1903
GGGCTTTGTCAACAAGGACC	GGGCTTTGTCAACAAGGACC	TCTGGGGCTTTGTCAACAAGGACCAGGTGA	CD81	0	0	310	800	636	1212	1811	1679	1675
GGGGAAGTCGACATGCCCGG	GGAGAAGTCGACATGCCCGG	CCGAGGAGAAGTCGACATGCCCGGGGGAGT	EEF2	rG:dT	4	292	661	684	1313	1093	1072	1010
GGGGCGGCTGCTGTTGTCGA	GGGGCGGCTGCTGTTGTCGA	GGCTGGGGCGGCTGCTGTTGTCGAAGGGGT	EEF2	0	0	424	166	117	1164	676	557	389
GGGTGAAGGCCCACCCGTGG	GGGTGAAGGCCCACCCGTGG	TTCAGGGTGAAGGCCCACCCGTGGAGGCCA	EEF2	0	0	303	65	13	1871	494	450	297
GGTACAGCTTCCCGGAGAAG	GGTACAGCTTCCCGGAGAAG	ATGAGGTACAGCTTCCCGGAGAAGAGGTCA	CD81	0	0	197	739	430	1271	2377	1923	1904
GGTACCGTGGGCTTTGGGTC	GGTACCGTGGGCTTTGGGTC	CCTCGGTACCGTGGGCTTTGGGTCTGGCCT	EEF2	0	0	312	84	61	571	660	315	313
GGTACTTCTGGGCCGTCACA	GGTACTTCTGGGCCGTCACA	CAGCGGTACTTCTGGGCCGTCACAGGGGAG	EEF2	0	0	304	16	4	791	141	32	38
GGTATACCGTGAAGTTCACC	GGTCTACCGTGAAGTTCACC	ATCTGGTCTACCGTGAAGTTCACCTGGGCA	EEF2	rA:dG	5	376	511	855	865	1006	868	1376
GGTCAAAGCAGTCAGTGTGC	GGTCAAAGCAGTCAGTGTGC	AGGTGGTCAAAGCAGTCAGTGTGCTGGAGC	CD81	0	0	277	1015	590	1065	1390	1331	1631
GGTCAACCGTGAAGTTCACC	GGTCTACCGTGAAGTTCACC	ATCTGGTCTACCGTGAAGTTCACCTGGGCA	EEF2	rA:dA	6	212	812	798	613	846	1062	919
GGTCAGCCACCAGCCCCGAA	AGTCAGCCACCAGCCCCGAA	AGCAAGTCAGCCACCAGCCCCGAAGGGAAG	EEF2	rG:dT	2	299	64	70	375	97	59	174
GGTCATCCTGTTTGCCTGTG	GGTCATCCTGTTTGCCTGTG	GCCTGGTCATCCTGTTTGCCTGTGAGGTGG	CD81	0	0	590	3011	2152	1583	2844	3258	3154
GGTCCACCGTGAAGTTCACC	GGTCTACCGTGAAGTTCACC	ATCTGGTCTACCGTGAAGTTCACCTGGGCA	EEF2	rC:dA	6	283	149	113	462	260	240	280
GGTCCTCCTCCAGGTCCTTC	GGTCCTCCTCCAGGTCCTTC	GCGTGGTCCTCCTCCAGGTCCTTCAGGCAG	EEF2	0	0	1006	115	28	3295	2166	1556	1449
GGTCCTTCAGGCAGATCTCC	GGTCCTTCAGGCAGATCTCC	TCCAGGTCCTTCAGGCAGATCTCCAGGTGC	EEF2	0	0	473	34	48	1489	501	192	245
GGTCGACCGTGAAGTTCACC	GGTCTACCGTGAAGTTCACC	ATCTGGTCTACCGTGAAGTTCACCTGGGCA	EEF2	rG:dA	6	686	1760	1958	1165	2090	2026	2241
GGTCTAACGTGAAGTTCACC	GGTCTACCGTGAAGTTCACC	ATCTGGTCTACCGTGAAGTTCACCTGGGCA	EEF2	rA:dG	8	537	482	503	1318	1688	1363	1876
GGTCTACAGTGAAGTTCACC	GGTCTACCGTGAAGTTCACC	ATCTGGTCTACCGTGAAGTTCACCTGGGCA	EEF2	rA:dG	9	604	228	175	1045	760	697	945
GGTCTACCATGAAGTTCACC	GGTCTACCGTGAAGTTCACC	ATCTGGTCTACCGTGAAGTTCACCTGGGCA	EEF2	rA:dC	10	1064	574	464	2075	2150	2082	2240
GGTCTACCCTGAAGTTCACC	GGTCTACCGTGAAGTTCACC	ATCTGGTCTACCGTGAAGTTCACCTGGGCA	EEF2	rC:dC	10	492	896	731	915	1183	1329	1505
GGTCTACCGAGAAGTTCACC	GGTCTACCGTGAAGTTCACC	ATCTGGTCTACCGTGAAGTTCACCTGGGCA	EEF2	rA:dA	2	892	606	745	905	1063	917	802
GGTCTACCGCGAAGTTCACC	GGTCTACCGTGAAGTTCACC	ATCTGGTCTACCGTGAAGTTCACCTGGGCA	EEF2	rC:dA	2	1137	1971	1880	1814	2697	2578	3036
GGTCTACCGGGAAGTTCACC	GGTCTACCGTGAAGTTCACC	ATCTGGTCTACCGTGAAGTTCACCTGGGCA	EEF2	rG:dA	2	325	82	77	392	275	255	299
GGTCTACCGTAAAGTTCACC	GGTCTACCGTGAAGTTCACC	ATCTGGTCTACCGTGAAGTTCACCTGGGCA	EEF2	rA:dC	12	404	1268	844	869	1338	1196	1089
GGTCTACCGTCAAGTTCACC	GGTCTACCGTGAAGTTCACC	ATCTGGTCTACCGTGAAGTTCACCTGGGCA	EEF2	rC:dC	12	931	3612	2855	899	1738	1484	1494
GGTCTACCGTGAAATTCACC	GGTCTACCGTGAAGTTCACC	ATCTGGTCTACCGTGAAGTTCACCTGGGCA	EEF2	rA:dC	15	417	1385	865	919	716	1010	887
GGTCTACCGTGAACTTCACC	GGTCTACCGTGAAGTTCACC	ATCTGGTCTACCGTGAAGTTCACCTGGGCA	EEF2	rC:dC	15	393	1176	695	846	816	842	980
GGTCTACCGTGAAGATCACC	GGTCTACCGTGAAGTTCACC	ATCTGGTCTACCGTGAAGTTCACCTGGGCA	EEF2	rA:dA	16	705	2203	1652	1029	1676	1454	1303
GGTCTACCGTGAAGCTCACC	GGTCTACCGTGAAGTTCACC	ATCTGGTCTACCGTGAAGTTCACCTGGGCA	EEF2	rC:dA	16	359	1535	1235	805	1110	1613	1348
GGTCTACCGTGAAGGTCACC	GGTCTACCGTGAAGTTCACC	ATCTGGTCTACCGTGAAGTTCACCTGGGCA	EEF2	rG:dA	16	1444	6134	5037	3387	6924	7365	6960
GGTCTACCGTGAAGTACACC	GGTCTACCGTGAAGTTCACC	ATCTGGTCTACCGTGAAGTTCACCTGGGCA	EEF2	rA:dA	17	676	2729	1651	2020	3136	3471	2525
GGTCTACCGTGAAGTCCACC	GGTCTACCGTGAAGTTCACC	ATCTGGTCTACCGTGAAGTTCACCTGGGCA	EEF2	rC:dA	17	367	1747	1506	662	1479	1399	1471
GGTCTACCGTGAAGTGCACC	GGTCTACCGTGAAGTTCACC	ATCTGGTCTACCGTGAAGTTCACCTGGGCA	EEF2	rG:dA	17	1021	5238	4094	2080	4077	3794	3163
GGTCTACCGTGAAGTTAACC	GGTCTACCGTGAAGTTCACC	ATCTGGTCTACCGTGAAGTTCACCTGGGCA	EEF2	rA:dG	18	260	1271	755	892	1394	1617	1476
GGTCTACCGTGAAGTTCAAC	GGTCTACCGTGAAGTTCACC	ATCTGGTCTACCGTGAAGTTCACCTGGGCA	EEF2	rA:dG	20	342	983	633	980	1211	1390	1623
GGTCTACCGTGAAGTTCACA	GGTCTACCGTGAAGTTCACC	ATCTGGTCTACCGTGAAGTTCACCTGGGCA	EEF2	rA:dG	3	216	938	550	1122	1932	1964	1620
GGTCTACCGTGAAGTTCACC	GGTCTACCGTGAAGTTCACC	ATCTGGTCTACCGTGAAGTTCACCTGGGCA	EEF2	0	0	963	254	334	1468	414	413	336
GGTCTACCGTGAAGTTCACG	GGTCTACCGTGAAGTTCACC	ATCTGGTCTACCGTGAAGTTCACCTGGGCA	EEF2	rG:dG	3	484	1922	1953	1127	2224	1929	2376
GGTCTACCGTGAAGTTCACT	GGTCTACCGTGAAGTTCACC	ATCTGGTCTACCGTGAAGTTCACCTGGGCA	EEF2	rU:dG	3	424	847	614	780	1397	1441	1283
GGTCTACCGTGAAGTTCAGC	GGTCTACCGTGAAGTTCACC	ATCTGGTCTACCGTGAAGTTCACCTGGGCA	EEF2	rG:dG	20	146	443	308	1111	1423	1350	991
GGTCTACCGTGAAGTTCATC	GGTCTACCGTGAAGTTCACC	ATCTGGTCTACCGTGAAGTTCACCTGGGCA	EEF2	rU:dG	20	136	616	564	674	1360	1038	885
GGTCTACCGTGAAGTTCCCC	GGTCTACCGTGAAGTTCACC	ATCTGGTCTACCGTGAAGTTCACCTGGGCA	EEF2	rC:dT	19	319	553	591	582	535	633	436
GGTCTACCGTGAAGTTCGCC	GGTCTACCGTGAAGTTCACC	ATCTGGTCTACCGTGAAGTTCACCTGGGCA	EEF2	rG:dT	19	496	944	1098	1208	1849	1363	1233
GGTCTACCGTGAAGTTCTCC	GGTCTACCGTGAAGTTCACC	ATCTGGTCTACCGTGAAGTTCACCTGGGCA	EEF2	rU:dT	19	706	3097	2946	1529	2791	2828	2943
GGTCTACCGTGAAGTTGACC	GGTCTACCGTGAAGTTCACC	ATCTGGTCTACCGTGAAGTTCACCTGGGCA	EEF2	rG:dG	18	472	2250	1547	1112	2319	2208	1872
GGTCTACCGTGAATTTCACC	GGTCTACCGTGAAGTTCACC	ATCTGGTCTACCGTGAAGTTCACCTGGGCA	EEF2	rU:dC	15	421	1449	906	687	463	695	655
GGTCTACCGTGACGTTCACC	GGTCTACCGTGAAGTTCACC	ATCTGGTCTACCGTGAAGTTCACCTGGGCA	EEF2	rC:dT	14	1292	4076	3587	3263	5728	6289	5431
GGTCTACCGTGAGGTTCACC	GGTCTACCGTGAAGTTCACC	ATCTGGTCTACCGTGAAGTTCACCTGGGCA	EEF2	rG:dT	14	644	392	280	1151	1913	1591	1643
GGTCTACCGTGATGTTCACC	GGTCTACCGTGAAGTTCACC	ATCTGGTCTACCGTGAAGTTCACCTGGGCA	EEF2	rU:dT	14	394	1096	888	910	1580	1329	1846
GGTCTACCGTGCAGTTCACC	GGTCTACCGTGAAGTTCACC	ATCTGGTCTACCGTGAAGTTCACCTGGGCA	EEF2	rC:dT	13	590	834	1017	578	1039	1059	744
GGTCTACCGTGGAGTTCACC	GGTCTACCGTGAAGTTCACC	ATCTGGTCTACCGTGAAGTTCACCTGGGCA	EEF2	rG:dT	13	691	205	209	1447	1109	695	1086
GGTCTACCGTGTAGTTCACC	GGTCTACCGTGAAGTTCACC	ATCTGGTCTACCGTGAAGTTCACCTGGGCA	EEF2	rU:dT	13	337	778	847	909	2016	1430	1712
GGTCTACCGTTAAGTTCACC	GGTCTACCGTGAAGTTCACC	ATCTGGTCTACCGTGAAGTTCACCTGGGCA	EEF2	rU:dC	12	508	2449	1476	975	1728	1986	1670
GGTCTACCTTGAAGTTCACC	GGTCTACCGTGAAGTTCACC	ATCTGGTCTACCGTGAAGTTCACCTGGGCA	EEF2	rU:dC	10	856	494	735	1033	1058	941	862
GGTCTACGGTGAAGTTCACC	GGTCTACCGTGAAGTTCACC	ATCTGGTCTACCGTGAAGTTCACCTGGGCA	EEF2	rG:dG	9	426	97	89	1473	1185	712	1060
GGTCTACTGTGAAGTTCACC	GGTCTACCGTGAAGTTCACC	ATCTGGTCTACCGTGAAGTTCACCTGGGCA	EEF2	rU:dG	9	493	98	109	870	323	180	304
GGTCTAGCGTGAAGTTCACC	GGTCTACCGTGAAGTTCACC	ATCTGGTCTACCGTGAAGTTCACCTGGGCA	EEF2	rG:dG	8	750	161	329	1051	525	374	304
GGTCTATCGTGAAGTTCACC	GGTCTACCGTGAAGTTCACC	ATCTGGTCTACCGTGAAGTTCACCTGGGCA	EEF2	rU:dG	8	732	192	191	933	413	337	221
GGTCTCCCGTGAAGTTCACC	GGTCTACCGTGAAGTTCACC	ATCTGGTCTACCGTGAAGTTCACCTGGGCA	EEF2	rC:dT	7	433	118	128	779	536	435	489
GGTCTCCGCCACCACCTGGC	GGTCTCCGCCACCACCTGGC	TGCGGGTCTCCGCCACCACCTGGCTGGGGC	EEF2	0	0	309	277	173	777	808	1202	824
GGTCTGCCGTGAAGTTCACC	GGTCTACCGTGAAGTTCACC	ATCTGGTCTACCGTGAAGTTCACCTGGGCA	EEF2	rG:dT	7	445	93	54	1140	406	381	403
GGTCTTCCGTGAAGTTCACC	GGTCTACCGTGAAGTTCACC	ATCTGGTCTACCGTGAAGTTCACCTGGGCA	EEF2	rU:dT	7	235	67	69	623	497	539	377
GGTGAAGACCTTCCACGAGA	GGTGAAGACCTTCCACGAGA	CTGTGGTGAAGACCTTCCACGAGACGGTGC	CD81	0	0	163	160	189	884	501	368	547
GGTGAAGTCGACATGCCCGG	GGAGAAGTCGACATGCCCGG	CCGAGGAGAAGTCGACATGCCCGGGGGAGT	EEF2	rU:dT	4	299	631	794	1002	1392	998	1057
GGTGATGTCGGTGAGGATGT	GGTGATGTCGGTGAGGATGT	CCTTGGTGATGTCGGTGAGGATGTTGGGGC	EEF2	0	0	326	0	30	1213	350	208	218
GGTGCAGCCCTCCACTCCCA	GGTGCAGCCCTCCACTCCCA	ACTTGGTGCAGCCCTCCACTCCCATGGCGG	CD81	0	0	401	988	699	1122	1918	1166	1515
GGTGCAGCTCCAGCAGGGCG	GCTGCAGCTCCAGCAGGGCG	TCCAGCTGCAGCTCCAGCAGGGCGCGGTCC	EEF2	rG:dG	3	291	43	22	705	122	11	49
GGTGGAGGGGCTGAAGCGGC	GGTGGAGGGGCTGAAGCGGC	AGCTGGTGGAGGGGCTGAAGCGGCTGGCCA	EEF2	0	0	328	51	75	745	215	81	102
GGTGGATGGCGTCGGCGTGC	GGTGGATGGCGTCGGCGTGC	CCGCGGTGGATGGCGTCGGCGTGCAGGGTG	EEF2	0	0	297	56	23	436	306	96	72
GGTGGTCGGTGGCATCTACG	GGTGGTCGGTGGCATCTACG	AGCAGGTGGTCGGTGGCATCTACGGGGTTT	EEF2	0	0	202	46	24	1322	194	62	63
GGTGTACCGTGAAGTTCACC	GGTCTACCGTGAAGTTCACC	ATCTGGTCTACCGTGAAGTTCACCTGGGCA	EEF2	rG:dG	5	448	397	437	976	1152	1096	1159
GGTTGGTGGTCTGCGGGTCA	GGTTGGTGGTCTGCGGGTCA	AGGAGGTTGGTGGTCTGCGGGTCATGGCGG	CD81	0	0	763	2761	2313	1315	2778	3095	2726
GGTTTACCGTGAAGTTCACC	GGTCTACCGTGAAGTTCACC	ATCTGGTCTACCGTGAAGTTCACCTGGGCA	EEF2	rU:dG	5	427	168	234	908	1069	834	909
GTACAGCCGGTTGTGCTTGT	GTACAGCCGGTTGTGCTTGT	TCATGTACAGCCGGTTGTGCTTGTTGGGGG	EEF2	0	0	273	95	46	1486	2548	2293	2501
GTACATCATAAGAGGGCCTT	ATACATCATAAGAGGGCCTT	AAATATACATCATAAGAGGGCCTTTGGGGT	EEF2	rG:dT	2	1198	553	336	2791	3262	2047	2162
GTACCATGATGTTGCCCATG	GTACCATGATGTTGCCCATG	GGCCGTACCATGATGTTGCCCATGGGGCCG	EEF2	0	0	216	213	181	786	495	542	493
GTACGAGTGGGACGTGGCTG	GTACGAGTGGGACGTGGCTG	AGAAGTACGAGTGGGACGTGGCTGAGGCCC	EEF2	0	0	266	200	211	805	525	393	293
GTAGAACCGACCTTTGTCGG	GTAGAACCGACCTTTGTCGG	AGGCGTAGAACCGACCTTTGTCGGAGGTTG	EEF2	0	0	121	75	13	1013	554	228	389
GTAGAAGTCGACATGCCCGG	GGAGAAGTCGACATGCCCGG	CCGAGGAGAAGTCGACATGCCCGGGGGAGT	EEF2	rU:dC	3	391	482	325	840	448	343	456
GTCATCGCCCACGTGGACCA	GTCATCGCCCACGTGGACCA	GTCTGTCATCGCCCACGTGGACCATGGCAA	EEF2	0	0	571	43	23	1840	79	12	32
GTCCACGCTGACAGACTCCC	GTCCACGCTGACAGACTCCC	GCAAGTCCACGCTGACAGACTCCCTGGTGT	EEF2	0	0	179	11	15	656	76	72	32
GTCCAGGATCAGCTGGCAGA	GTCCAGGATCAGCTGGCAGA	TGGGGTCCAGGATCAGCTGGCAGAAGGTGC	EEF2	0	0	279	20	23	1219	208	144	48
GTCCGACCCCATGGTGCAGG	GTCCGACCCCATGGTGCAGG	CCAAGTCCGACCCCATGGTGCAGGTGGGCA	EEF2	0	0	209	65	59	773	255	169	200
GTCCTCGGTACCGTGGGCTT	GTCCTCGGTACCGTGGGCTT	TCCTGTCCTCGGTACCGTGGGCTTTGGGTC	EEF2	0	0	134	40	20	678	1243	994	913
GTCGGAGGTTGGCACCATTT	GTCGGAGGTTGGCACCATTT	CTTTGTCGGAGGTTGGCACCATTTTGGAAA	EEF2	0	0	385	7	12	1337	2839	2453	2281
GTCGGGAGAGCATATCATCG	GTCGGGAGAGCATATCATCG	AGGAGTCGGGAGAGCATATCATCGCGGGCG	EEF2	0	0	403	297	44	641	140	60	105
GTCGGTGAGGATGTTGGGGC	GTCGGTGAGGATGTTGGGGC	TGATGTCGGTGAGGATGTTGGGGCCGGTGC	EEF2	0	0	564	136	77	1555	113	206	142
GTCTCCGCCACCACCTGGCT	GTCTCCGCCACCACCTGGCT	GCGGGTCTCCGCCACCACCTGGCTGGGGCG	EEF2	0	0	284	61	20	319	46	50	18
GTGAGGTGGCCGCCGGCATC	GTGAGGTGGCCGCCGGCATC	GCCTGTGAGGTGGCCGCCGGCATCTGGGGC	CD81	0	0	137	439	360	486	1113	987	1174
GTGATGTCGGTGAGGATGTT	GTGATGTCGGTGAGGATGTT	CTTGGTGATGTCGGTGAGGATGTTGGGGCC	EEF2	0	0	133	2	0	819	744	542	461
GTGCCTTGTGGGAACATTGT	GTGCCTTGTGGGAACATTGT	GGATGTGCCTTGTGGGAACATTGTGGGCCT	EEF2	0	0	204	91	73	493	498	355	420
GTGGATGGCGTCGGCGTGCA	GTGGATGGCGTCGGCGTGCA	CGCGGTGGATGGCGTCGGCGTGCAGGGTGA	EEF2	0	0	367	38	48	1695	302	216	114
GTGGCAGCTTCTTCCCTTCG	GTGGCAGCTTCTTCCCTTCG	GTGCGTGGCAGCTTCTTCCCTTCGGGGCTG	EEF2	0	0	476	81	76	1828	551	259	245
GTGGCCAAGTTCGCCGCCAA	GTGGCCAAGTTCGCCGCCAA	GTATGTGGCCAAGTTCGCCGCCAAGGGGGA	EEF2	0	0	167	682	443	549	989	1357	995
GTGGTGGTGGACTGCGTGTC	GTGGTGGTGGACTGCGTGTC	ATTGGTGGTGGTGGACTGCGTGTCAGGTAA	EEF2	0	0	261	113	117	663	1051	1018	1010
GTGTGGTGGCCGGCTTCCAG	GTGTGGTGGCCGGCTTCCAG	GACAGTGTGGTGGCCGGCTTCCAGTGGGCC	EEF2	0	0	415	93	36	834	85	6	45
GTTCTACCGTGAAGTTCACC	GGTCTACCGTGAAGTTCACC	ATCTGGTCTACCGTGAAGTTCACCTGGGCA	EEF2	rU:dC	3	225	36	4	331	92	82	148
GTTGACAAAGCCCCAGATGC	GTTGACAAAGCCCCAGATGC	CCTTGTTGACAAAGCCCCAGATGCCGGCGG	CD81	0	0	453	941	720	1025	991	1057	911
GTTGAGGTACTGCACACCCT	GTTGAGGTACTGCACACCCT	TCTCGTTGAGGTACTGCACACCCTTGGTGA	EEF2	0	0	329	26	3	739	45	31	37
GTTGCAGCTCCAGCAGGGCG	GCTGCAGCTCCAGCAGGGCG	TCCAGCTGCAGCTCCAGCAGGGCGCGGTCC	EEF2	rU:dG	3	246	35	12	747	84	17	51
GTTGGCCTTCTTGTCCATGA	GTTGGCCTTCTTGTCCATGA	GGATGTTGGCCTTCTTGTCCATGATGGCGC	EEF2	0	0	288	3	2	903	64	17	4
GTTGGCGTCATCATCCACCA	GTTGGCGTCATCATCCACCA	CGTTGTTGGCGTCATCATCCACCACGGCCT	CD81	0	0	262	1253	909	841	1065	1017	982
GTTGGCTGGGTCAAAGTACC	GTTGGCTGGGTCAAAGTACC	TGCCGTTGGCTGGGTCAAAGTACCTGGCAA	EEF2	0	0	187	5	10	890	123	100	82
GTTGGCTTCCTGGGCTGCTA	GTTGGCTTCCTGGGCTGCTA	GTTCGTTGGCTTCCTGGGCTGCTACGGGGC	CD81	0	0	372	908	658	1532	1732	1604	1556
GTTGTGCGCGTGCTCGAAGG	GTTGTGCGCGTGCTCGAAGG	GCATGTTGTGCGCGTGCTCGAAGGTGGTGA	EEF2	0	0	314	12	6	1092	5	2	90
GTTGTGCTTGTTGGGGGACT	GTTGTGCTTGTTGGGGGACT	GCCGGTTGTGCTTGTTGGGGGACTTGGAGA	EEF2	0	0	755	42	31	1097	384	248	249
TACAGCCGGTTGTGCTTGTT	TACAGCCGGTTGTGCTTGTT	CATGTACAGCCGGTTGTGCTTGTTGGGGGA	EEF2	0	0	267	58	80	907	2180	2047	2348
TACAGGAGGTTGGTGGTCTG	TACAGGAGGTTGGTGGTCTG	CAGATACAGGAGGTTGGTGGTCTGCGGGTC	CD81	0	0	288	1372	1014	687	1349	1241	1507
TACATAGAAGGTGTTGGGCG	TACATAGAAGGTGTTGGGCG	CACCTACATAGAAGGTGTTGGGCGCGGGCT	CD81	0	0	253	766	821	805	1175	1373	1110
TACATCATAAGAGGGCCTTT	TACATCATAAGAGGGCCTTT	AATATACATCATAAGAGGGCCTTTGGGGTC	EEF2	0	0	295	23	15	823	890	637	542
TACCGAGGACAGGATCGATC	TACCGAGGACAGGATCGATC	ACGGTACCGAGGACAGGATCGATCTGGAAG	EEF2	0	0	847	41	36	2621	1085	893	893
TACCGTCCCCAGCAGGCACT	TACCGTCCCCAGCAGGCACT	GCCTTACCGTCCCCAGCAGGCACTGGGATT	CD81	0	0	48	233	173	522	798	804	825
TAGAGGCAGCGCCGTGCTGT	TAGAGGCAGCGCCGTGCTGT	GGCATAGAGGCAGCGCCGTGCTGTGGGGAT	EEF2	0	0	411	78	82	1340	819	463	510
TAGAGGTCCTCCTTCTTCCC	TAGAGGTCCTCCTTCTTCCC	CAGGTAGAGGTCCTCCTTCTTCCCAGGGGT	EEF2	0	0	790	108	134	1890	997	413	518
TAGATGGGCTCCATGAGGCG	TAGATGGGCTCCATGAGGCG	AAGGTAGATGGGCTCCATGAGGCGTGGCTG	EEF2	0	0	343	92	38	1497	262	49	43
TAGGCCTTGACCACAAACAT	TAGGCCTTGACCACAAACAT	CAGATAGGCCTTGACCACAAACATGGGGGT	EEF2	0	0	153	85	53	983	84	41	40
TATCATCTCCACCTACGGCG	CATCATCTCCACCTACGGCG	ACGTCATCATCTCCACCTACGGCGAGGGCG	EEF2	rU:dG	2	576	103	204	2483	522	309	334
TATGATGTATATTTCCAAAA	TATGATGTATATTTCCAAAA	CTCTTATGATGTATATTTCCAAAATGGTGC	EEF2	0	0	236	61	3	2366	297	386	312
TCAACCTCATTGACTCCCCC	TCAACCTCATTGACTCCCCC	CTCATCAACCTCATTGACTCCCCCGGGCAT	EEF2	0	0	405	17	1	907	44	34	6
TCACCTACATAGAAGGTGTT	TCACCTACATAGAAGGTGTT	GCACTCACCTACATAGAAGGTGTTGGGCGC	CD81	0	0	186	930	765	1111	2099	2140	2171
TCACCTCCTTGGTGGCCCAC	TCACCTCCTTGGTGGCCCAC	TGCCTCACCTCCTTGGTGGCCCACTGGAAG	EEF2	0	0	482	81	34	1121	2187	2083	2343
TCACCTTGAAGATGGGGTCC	TCACCTTGAAGATGGGGTCC	TCACTCACCTTGAAGATGGGGTCCAGGATC	EEF2	0	0	207	8	12	442	240	56	176
TCACGTTCTCCACGATGCGC	TCACGTTCTCCACGATGCGC	ACGTTCACGTTCTCCACGATGCGCTGGAAA	EEF2	0	0	578	68	57	911	143	194	136
TCACTGGCGCCTCACCTTGA	TCACTGGCGCCTCACCTTGA	CTGGTCACTGGCGCCTCACCTTGATGGGGA	EEF2	0	0	256	41	88	1304	1744	1858	2487
TCAGGGTGAAGGCCCACCCG	TCAGGGTGAAGGCCCACCCG	TGCTTCAGGGTGAAGGCCCACCCGTGGAGG	EEF2	0	0	733	2440	1683	1759	3766	3234	3524
TCAGTGCATCATCGAGGAGT	TCAGTGCATCATCGAGGAGT	CCTTTCAGTGCATCATCGAGGAGTCGGGAG	EEF2	0	0	292	30	16	964	28	38	78
TCATCGCCTCGGCCCGGGCC	TCATCGCCTCGGCCCGGGCC	GGCATCATCGCCTCGGCCCGGGCCGGGGAG	EEF2	0	0	180	62	10	472	441	82	320
TCCACGGCCACTCTGACAAC	TCCACGGCCACTCTGACAAC	GGCCTCCACGGCCACTCTGACAACAGGGCT	EEF2	0	0	273	11	35	657	190	179	146
TCCAGAACAATCTTGATGAT	TCCAGAACAATCTTGATGAT	TTCTTCCAGAACAATCTTGATGATGGGCCG	EEF2	0	0	541	74	59	986	946	497	480
TCCAGGAAGTTGTCCAGGGC	TCCAGGAAGTTGTCCAGGGC	TTTGTCCAGGAAGTTGTCCAGGGCAGGGAT	EEF2	0	0	302	580	410	1143	1300	986	644
TCCGACCCCATGGTGCAGGT	TCCGACCCCATGGTGCAGGT	CAAGTCCGACCCCATGGTGCAGGTGGGCAC	EEF2	0	0	366	27	16	1313	21	72	51
TCCGGGAAGCTGTACCTCAT	TCCGGGAAGCTGTACCTCAT	CTTCTCCGGGAAGCTGTACCTCATCGGCAT	CD81	0	0	126	394	480	487	722	966	1165
TCCGTCTGCACGCACACGCC	TCCGTCTGCACGCACACGCC	TGTCTCCGTCTGCACGCACACGCCTGGGGA	EEF2	0	0	140	10	26	264	250	61	53
TCCGTGCCCACCTGCACCAT	TCCGTGCCCACCTGCACCAT	GCACTCCGTGCCCACCTGCACCATGGGGTC	EEF2	0	0	180	13	7	535	159	22	21
TCCTCGGTACCGTGGGCTTT	TCCTCGGTACCGTGGGCTTT	CCTGTCCTCGGTACCGTGGGCTTTGGGTCT	EEF2	0	0	564	229	96	1480	3641	4045	3773
TCGAGCACGCGCACAACATG	TCGAGCACGCGCACAACATG	ACCTTCGAGCACGCGCACAACATGCGGGTG	EEF2	0	0	620	128	101	1008	271	113	134
TCGGCCAGGCCGTCGGGGAA	TCGGCCAGGCCGTCGGGGAA	GTCCTCGGCCAGGCCGTCGGGGAAGGGCCG	EEF2	0	0	431	64	58	716	554	297	345
TCGGGAGAGCATATCATCGC	TCGGGAGAGCATATCATCGC	GGAGTCGGGAGAGCATATCATCGCGGGCGC	EEF2	0	0	157	25	16	128	39	0	4
TCGTCTTCAATTTCGTCTTC	TCGTCTTCAATTTCGTCTTC	CTCTTCGTCTTCAATTTCGTCTTCTGGGTA	CD81	0	0	933	4017	3363	2306	4571	4366	3794
TCTCTGCAGCTTGACTGCTG	TCTCTGCAGCTTGACTGCTG	CTGCTCTCTGCAGCTTGACTGCTGTGGCTC	CD81	0	0	93	353	251	336	625	455	415
TCTGCAGCTCCAGCAGGGCG	GCTGCAGCTCCAGCAGGGCG	TCCAGCTGCAGCTCCAGCAGGGCGCGGTCC	EEF2	rU:dC	2	607	57	41	1985	219	54	145
TCTGGATTGGCTTCAGGTAG	TCTGGATTGGCTTCAGGTAG	CACCTCTGGATTGGCTTCAGGTAGAGGTCC	EEF2	0	0	463	222	264	1310	561	557	406
TCTTGATGGGGATGCAGGCG	CCTTGATGGGGATGCAGGCG	CTCACCTTGATGGGGATGCAGGCGTGGTCC	EEF2	rU:dG	2	249	31	25	743	242	168	67
TCTTGCCCAGGTGAACTTCA	TCTTGCCCAGGTGAACTTCA	CTTGTCTTGCCCAGGTGAACTTCACGGTAG	EEF2	0	0	214	26	26	747	190	243	59
TGAAGAAGCTGTGGGGTGAC	TGAAGAAGCTGTGGGGTGAC	ATGATGAAGAAGCTGTGGGGTGACAGGTGA	EEF2	0	0	1072	395	285	2024	3220	1939	1608
TGAAGCGTGTCTCCCCGGCC	TGAAGCGTGTCTCCCCGGCC	TCAGTGAAGCGTGTCTCCCCGGCCCGGGCC	EEF2	0	0	1112	394	201	2409	1569	670	849
TGACAGCGCCCACAGCGATG	TGACAGCGCCCACAGCGATG	ATCATGACAGCGCCCACAGCGATGAGGATG	CD81	0	0	362	1040	934	1186	1400	1753	1803
TGACCAGGCAGGTGAAGAAC	TGACCAGGCAGGTGAAGAAC	AGGATGACCAGGCAGGTGAAGAACTGGAGC	CD81	0	0	131	325	292	524	834	740	819
TGACCTGCCCAAGCTGGTGG	TGACCTGCCCAAGCTGGTGG	CGGCTGACCTGCCCAAGCTGGTGGAGGGGC	EEF2	0	0	279	34	70	1198	112	223	78
TGACTTGCTGAACTTGCCGT	TGACTTGCTGAACTTGCCGT	TGGCTGACTTGCTGAACTTGCCGTTGGCTG	EEF2	0	0	270	51	44	472	58	22	51
TGAGAAGTCGACATGCCCGG	GGAGAAGTCGACATGCCCGG	CCGAGGAGAAGTCGACATGCCCGGGGGAGT	EEF2	rU:dC	2	317	330	387	796	684	433	630
TGAGCCGTGCCTCACCTCCT	TGAGCCGTGCCTCACCTCCT	ATGCTGAGCCGTGCCTCACCTCCTTGGTGG	EEF2	0	0	262	11	16	1187	2266	1535	1758
TGAGGTGGCCGCCGGCATCT	TGAGGTGGCCGCCGGCATCT	CCTGTGAGGTGGCCGCCGGCATCTGGGGCT	CD81	0	0	479	1626	1052	1634	3734	3961	3501
TGATACCCGGAAGGACGAGC	TGATACCCGGAAGGACGAGC	TCACTGATACCCGGAAGGACGAGCAGGAGC	EEF2	0	0	231	5	3	1556	48	10	56
TGATCCTGGGTGTGGCCCTG	TGATCCTGGGTGTGGCCCTG	GGCGTGATCCTGGGTGTGGCCCTGTGGCTC	CD81	0	0	844	1576	1504	2715	3675	3374	3233
TGATCTGGCCCCCTCCGCGG	TGATCTGGCCCCCTCCGCGG	GGGATGATCTGGCCCCCTCCGCGGTGGATG	EEF2	0	0	161	1	21	449	11	2	34
TGATGACGCCAACAACGCCA	TGATGACGCCAACAACGCCA	TGGATGATGACGCCAACAACGCCAAGGCTG	CD81	0	0	240	450	433	635	544	519	247
TGATGCCCGCCTTGCACACC	TGATGCCCGCCTTGCACACC	GCGATGATGCCCGCCTTGCACACCAGGGAG	EEF2	0	0	479	74	89	722	37	90	31
TGATGGTGCCCGTCTTCACC	TGATGGTGCCCGTCTTCACC	GTGGTGATGGTGCCCGTCTTCACCAGGAAC	EEF2	0	0	454	30	122	900	187	87	75
TGATGTCGGTGAGGATGTTG	TGATGTCGGTGAGGATGTTG	TTGGTGATGTCGGTGAGGATGTTGGGGCCG	EEF2	0	0	270	55	12	1539	169	62	72
TGCAGACGGAGACAGTGCTG	TGCAGACGGAGACAGTGCTG	TGCGTGCAGACGGAGACAGTGCTGCGGCAG	EEF2	0	0	188	17	4	165	55	32	0
TGCAGGCGTGGTCCTCCTCC	TGCAGGCGTGGTCCTCCTCC	GGGATGCAGGCGTGGTCCTCCTCCAGGTCC	EEF2	0	0	623	75	117	1995	643	225	287
TGCCAACCTCCGACAAAGGT	TGCCAACCTCCGACAAAGGT	ATGGTGCCAACCTCCGACAAAGGTCGGTTC	EEF2	0	0	753	114	135	2431	77	127	197
TGCCCGTCTTCACCAGGAAC	TGCCCGTCTTCACCAGGAAC	ATGGTGCCCGTCTTCACCAGGAACTGGTCC	EEF2	0	0	518	200	151	1480	836	823	719
TGCGCCATCGGTGACTCGGA	TGCGCCATCGGTGACTCGGA	CCAATGCGCCATCGGTGACTCGGAGGGCAG	EEF2	0	0	73	0	2	359	22	12	5
TGCTGAACTTGCCGTTGGCT	TGCTGAACTTGCCGTTGGCT	GACTTGCTGAACTTGCCGTTGGCTGGGTCA	EEF2	0	0	379	1144	873	485	779	1012	785
TGGAAATATACATCATAAGA	TGGAAATATACATCATAAGA	ATTTTGGAAATATACATCATAAGAGGGCCT	EEF2	0	0	318	9	20	3801	107	122	121
TGGACGAGTCTTCTCGGGGC	TGGACGAGTCTTCTCGGGGC	CCTTTGGACGAGTCTTCTCGGGGCTGGTCT	EEF2	0	0	561	55	56	1543	239	152	122
TGGACTTGCCATGGTCCACG	TGGACTTGCCATGGTCCACG	AGCGTGGACTTGCCATGGTCCACGTGGGCG	EEF2	0	0	88	398	419	642	1451	1634	1343
TGGAGGCGTGATCCTGGGTG	TGGAGGCGTGATCCTGGGTG	TGGCTGGAGGCGTGATCCTGGGTGTGGCCC	CD81	0	0	535	3240	2773	1597	3731	3877	3373
TGGATCTCCACAAGGTAGAT	TGGATCTCCACAAGGTAGAT	CACCTGGATCTCCACAAGGTAGATGGGCTC	EEF2	0	0	228	16	19	908	685	503	641
TGGCCAAGTTCGCCGCCAAG	TGGCCAAGTTCGCCGCCAAG	TATGTGGCCAAGTTCGCCGCCAAGGGGGAG	EEF2	0	0	279	152	141	1061	1272	931	1065
TGGCCTGAAGGTCAGGATCA	TGGCCTGAAGGTCAGGATCA	CCACTGGCCTGAAGGTCAGGATCATGGGGC	EEF2	0	0	30	9	1	251	393	280	79
TGGCTGAGGCCCGCAAGATC	TGGCTGAGGCCCGCAAGATC	GACGTGGCTGAGGCCCGCAAGATCTGGTGC	EEF2	0	0	220	265	227	611	1296	1390	1309
TGGCTTCCTGGGCTGCTACG	TGGCTTCCTGGGCTGCTACG	TCGTTGGCTTCCTGGGCTGCTACGGGGCCA	CD81	0	0	202	1121	946	706	1149	1456	1720
TGGGAACATTGTGGGCCTCG	TGGGAACATTGTGGGCCTCG	CTTGTGGGAACATTGTGGGCCTCGTGGGCG	EEF2	0	0	243	574	447	690	1057	1308	635
TGGGCTCCATGAGGCGTGGC	TGGGCTCCATGAGGCGTGGC	TAGATGGGCTCCATGAGGCGTGGCTGGGCG	EEF2	0	0	323	226	191	1085	1500	881	895
TGGGGCCCAACTATACCCCT	TGGGGCCCAACTATACCCCT	ATCATGGGGCCCAACTATACCCCTGGGAAG	EEF2	0	0	473	42	110	1129	59	192	154
TGGGTCTGGCCTCCACGGGT	TGGGTCTGGCCTCCACGGGT	GCTTTGGGTCTGGCCTCCACGGGTGGGCCT	EEF2	0	0	123	82	31	510	28	11	24
TGGTGCTGTGCTGTGGCATC	TGGTGCTGTGCTGTGGCATC	AGCATGGTGCTGTGCTGTGGCATCCGGAAC	CD81	0	0	903	3519	2649	1845	3689	3560	3022
TGGTGGTCTGCGGGTCATGG	TGGTGGTCTGCGGGTCATGG	AGGTTGGTGGTCTGCGGGTCATGGCGGAGC	CD81	0	0	193	625	600	547	974	1022	822
TGTCAGCCACCAGCCCCGAA	AGTCAGCCACCAGCCCCGAA	AGCAAGTCAGCCACCAGCCCCGAAGGGAAG	EEF2	rU:dT	2	519	99	95	882	337	233	253
TGTCCAGAGCAGGTGGTCGG	TGTCCAGAGCAGGTGGTCGG	GCAGTGTCCAGAGCAGGTGGTCGGTGGCAT	EEF2	0	0	547	80	118	1211	118	79	33
TGTCCATGATGGCGCGGATC	TGTCCATGATGGCGCGGATC	TTCTTGTCCATGATGGCGCGGATCTGGTCT	EEF2	0	0	123	28	2	525	661	651	552
TGTCCTCGGCCAGGCCGTCG	TGTCCTCGGCCAGGCCGTCG	TCGATGTCCTCGGCCAGGCCGTCGGGGAAG	EEF2	0	0	262	22	20	925	124	79	104
TGTCGAAGGGGTCTCCGGGC	TGTCGAAGGGGTCTCCGGGC	CTGTTGTCGAAGGGGTCTCCGGGCAGGATC	EEF2	0	0	345	83	29	753	325	124	170
TGTCTACCGTGAAGTTCACC	GGTCTACCGTGAAGTTCACC	ATCTGGTCTACCGTGAAGTTCACCTGGGCA	EEF2	rU:dC	2	942	232	217	1286	189	130	326
TGTCTCCCAGCTCCAGATAC	TGTCTCCCAGCTCCAGATAC	GGCTTGTCTCCCAGCTCCAGATACAGGAGG	CD81	0	0	66	369	131	279	508	622	454
TGTCTCCCCGGCCCGGGCCG	TGTCTCCCCGGCCCGGGCCG	AGCGTGTCTCCCCGGCCCGGGCCGAGGCGA	EEF2	0	0	286	280	152	1198	1933	779	952
TGTGAAGCAGTTCTATGACC	TGTGAAGCAGTTCTATGACC	AGGATGTGAAGCAGTTCTATGACCAGGCCC	CD81	0	0	385	772	728	589	609	677	659
TGTGCACTCACCTACATAGA	TGTGCACTCACCTACATAGA	CACATGTGCACTCACCTACATAGAAGGTGT	CD81	0	0	28	60	17	273	167	432	300
TGTGCCTTGTGGGAACATTG	TGTGCCTTGTGGGAACATTG	AGGATGTGCCTTGTGGGAACATTGTGGGCC	EEF2	0	0	425	52	44	1638	758	529	577
TGTGCTGATGATGAACAAGA	TGTGCTGATGATGAACAAGA	AGCCTGTGCTGATGATGAACAAGATGGACC	EEF2	0	0	493	33	2	1466	61	27	24
TGTGGCCAAGTTCGCCGCCA	TGTGGCCAAGTTCGCCGCCA	TGTATGTGGCCAAGTTCGCCGCCAAGGGGG	EEF2	0	0	525	896	739	1572	2076	1485	1365
TGTGGTGGCCGGCTTCCAGT	TGTGGTGGCCGGCTTCCAGT	ACAGTGTGGTGGCCGGCTTCCAGTGGGCCA	EEF2	0	0	831	32	33	1999	209	29	61
TGTTGTCAGAGTGGCCGTGG	TGTTGTCAGAGTGGCCGTGG	GCCCTGTTGTCAGAGTGGCCGTGGAGGCCA	EEF2	0	0	253	73	2	1095	144	66	21
TTACATCATAAGAGGGCCTT	ATACATCATAAGAGGGCCTT	AAATATACATCATAAGAGGGCCTTTGGGGT	EEF2	rU:dT	2	405	629	193	920	1168	1142	1339
TTACCGTCCCCAGCAGGCAC	TTACCGTCCCCAGCAGGCAC	TGCCTTACCGTCCCCAGCAGGCACTGGGAT	CD81	0	0	554	1813	1444	1179	1814	1705	1484
TTCAGCCCCTCCACCAGCTT	TTCAGCCCCTCCACCAGCTT	CCGCTTCAGCCCCTCCACCAGCTTGGGCAG	EEF2	0	0	967	129	57	1598	406	124	412
TTCATCAAGCAGAGCAAGGA	TTCATCAAGCAGAGCAAGGA	GAACTTCATCAAGCAGAGCAAGGACGGTGC	EEF2	0	0	177	12	10	945	133	7	7
TTCCAGAACAATCTTGATGA	TTCCAGAACAATCTTGATGA	CTTCTTCCAGAACAATCTTGATGATGGGCC	EEF2	0	0	188	98	27	1601	453	707	512
TTCCAGATCGATCCTGTCCT	TTCCAGATCGATCCTGTCCT	ACACTTCCAGATCGATCCTGTCCTCGGTAC	EEF2	0	0	498	108	111	1361	366	151	253
TTCGAGGAGTCCCAGGTGGC	TTCGAGGAGTCCCAGGTGGC	CGTGTTCGAGGAGTCCCAGGTGGCCGGCAC	EEF2	0	0	225	164	65	751	1014	870	558
TTCTGGGCCGTCACAGGGGA	TTCTGGGCCGTCACAGGGGA	GTACTTCTGGGCCGTCACAGGGGAGGGCAG	EEF2	0	0	340	121	65	1227	610	300	371
TTCTTCCCAGGGGTATAGTT	TTCTTCCCAGGGGTATAGTT	CTCCTTCTTCCCAGGGGTATAGTTGGGCCC	EEF2	0	0	47	11	0	255	534	298	278
TTGCTGAACTTGCCGTTGGC	TTGCTGAACTTGCCGTTGGC	TGACTTGCTGAACTTGCCGTTGGCTGGGTC	EEF2	0	0	371	614	427	924	1517	1380	1309
TTGGAAATATACATCATAAG	TTGGAAATATACATCATAAG	CATTTTGGAAATATACATCATAAGAGGGCC	EEF2	0	0	217	79	72	3114	490	397	416
TTGGCTTCCTGGGCTGCTAC	TTGGCTTCCTGGGCTGCTAC	TTCGTTGGCTTCCTGGGCTGCTACGGGGCC	CD81	0	0	350	1173	914	419	484	867	1019
TTGGGTCTGGCCTCCACGGG	TTGGGTCTGGCCTCCACGGG	GGCTTTGGGTCTGGCCTCCACGGGTGGGCC	EEF2	0	0	507	2407	2045	1599	3953	3896	3958
TTTCAGGCCCTTGCGCTTGC	TTTCAGGCCCTTGCGCTTGC	CTTCTTTCAGGCCCTTGCGCTTGCGGGTCT	EEF2	0	0	1230	842	788	3020	4589	5727	5442
TTTGCCTGTGAGGTGGCCGC	TTTGCCTGTGAGGTGGCCGC	CCTGTTTGCCTGTGAGGTGGCCGCCGGCAT	CD81	0	0	315	731	859	911	1205	1227	1213
TTTGTCCAGGAAGTTGTCCA	TTTGTCCAGGAAGTTGTCCA	ACAATTTGTCCAGGAAGTTGTCCAGGGCAG	EEF2	0	0	390	230	240	1379	359	421	482
