# Supplementary material for: Optimized libraries for CRISPR-Cas9 genetic screens with multiple modalities
Source: Nat Commun. 2018 Dec 21;9:5416. doi: 10.1038/s41467-018-07901-8 (PMC6303322; doi:10.1038/s41467-018-07901-8)
Supplement: Supplementary file 6 — Supplementary Data 3 [file 41467_2018_7901_MOESM6_ESM.xlsx]

## Sheet: SetA raw reads
Supplementary Data 3. Dolcetto CRISPRi screening data
	pDNA	HT29	HT29	HT29	A375	A375	A375
sgRNA Sequence	pDNA	RepA	RepB	RepC	RepA	RepB	RepC
AAAAAAAAAATACTGAGAGA	503	264	231	275	483	608	337
AAAAAAAAGAGGAGGGACGG	821	184	255	115	181	250	123
AAAAAAAATTTCCTAGCGTG	304	61	148	207	213	319	247
AAAAAAACCAGCCTAGCTCG	457	246	220	199	558	505	314
AAAAAAACTGTCCCGCAACC	1108	581	305	593	1214	975	688
AAAAAAAGAAAGGGGAAAGG	734	503	249	392	1598	1010	356
AAAAAAATAAATCAAAGGCG	570	118	118	324	299	564	299
AAAAAAATCCAAGTAGCAGA	509	219	243	364	545	715	284
AAAAAACAACATAAATAGGA	909	828	601	573	1124	984	690
AAAAAACAGGATCAACCTCA	666	372	298	263	585	757	379
AAAAAACCAGGAGTCTGAGG	596	62	44	37	111	134	95
AAAAAACTCCTCGCAACTCT	878	645	271	364	851	1086	543
AAAAAAGACCTGTAGTACCA	703	368	411	519	368	263	161
AAAAAAGAGAATTGGAAAAT	214	124	86	173	294	322	184
AAAAAAGATCCTCTGAGAGG	744	299	240	416	833	611	453
AAAAAAGCAAAGAAAACTTG	549	353	307	353	496	544	478
AAAAAAGGGCTCCAAAAAGG	432	287	156	313	342	509	286
AAAAAAGTCCAAGAGGCACA	852	253	327	498	462	920	565
AAAAAATTAGCCGGGCGCGG	660	326	393	454	680	845	507
AAAAACAAACATGAGTGTGA	954	370	640	959	977	924	562
AAAAACAAGTCGGTGCGCTG	698	267	265	616	374	627	230
AAAAACACTACCAGGCCGCT	1049	126	172	247	248	315	149
AAAAACATGCTGGAAGACAG	833	206	474	576	938	843	809
AAAAACCAAGCAGAAACTCC	599	232	310	331	448	697	394
AAAAACCAGAATATTGTGAT	604	335	236	608	683	1033	419
AAAAACCAGCAGAACACTTC	908	554	304	554	836	1031	479
AAAAACCTCGCCAAGAGTGT	948	443	381	738	730	1033	615
AAAAACCTTCCCCGGAAAAA	1108	723	498	1057	1556	2420	929
AAAAACGTGTCTCTCCATTG	1073	551	715	866	1590	1026	568
AAAAACTAGAACATACTTAA	712	349	312	633	687	869	459
AAAAACTTACCAACCAGAAA	211	58	80	131	188	158	51
AAAAAGAATTAAGAGAGACA	673	433	175	518	713	634	431
AAAAAGACAGAGCGAGAGCG	845	186	220	345	544	312	267
AAAAAGAGGACTTACAACCT	1190	555	695	576	1467	1109	509
AAAAAGAGGAGGGACGGCGG	1029	179	232	167	385	226	219
AAAAAGAGGAGGGAGACCCG	751	371	327	406	585	521	326
AAAAAGATCAAAGCAAAATT	651	327	238	429	951	806	281
AAAAAGCAGTGCCTTGTCAA	629	318	544	520	612	1075	615
AAAAAGCCAGATCTGGAAGG	735	311	244	487	1171	1306	795
AAAAAGCCTGGATAACGGAA	616	232	228	435	680	594	575
AAAAAGCGACCAGTTTCTCA	316	338	227	175	229	610	277
AAAAAGGGCACATCTTACCC	908	522	502	560	816	560	524
AAAAAGTACAGCATATAGCA	475	144	276	228	301	352	148
AAAAATCTATCAGAAATCGT	988	351	578	727	1266	1197	684
AAAAATGAATTCAAGTCCTC	885	446	194	549	1032	676	418
AAAAATGAGTTTATCCTCAC	601	176	88	242	489	677	326
AAAAATGCCTTCCTAACAGG	742	411	422	582	753	777	493
AAAAATGGCTCGGACTGTGG	858	447	425	313	785	786	400
AAAAATGTACATATTCCGCG	639	312	215	373	675	628	242
AAAAATGTGTTTGAGCCACT	1255	1116	498	1010	1798	1486	821
AAAAATTGAATGCGTTTAAA	566	230	196	161	452	507	437
AAAACAAACATGAGTGTGAA	800	566	362	373	1040	600	490
AAAACAAACCTGGAGCCATA	420	430	326	315	394	527	226
AAAACAAGAGCTCAGAGACA	1070	364	156	200	790	768	513
AAAACAATAGTTCTAAATAT	119	89	68	16	181	154	101
AAAACACAATTGCTTCTTGG	821	424	453	395	783	835	543
AAAACACCATATGGTCTTGG	1224	460	607	694	1275	1360	888
AAAACACTCTACTCTGGCAA	782	415	204	391	583	822	463
AAAACAGAGGATATTCTCCA	897	574	334	758	828	913	636
AAAACAGCATTTCCAGCACC	1566	709	668	727	1822	1430	882
AAAACAGGAAATCAAAGTTT	829	502	334	623	1168	971	462
AAAACAGGACGATGTGCGGC	798	282	273	399	888	1374	429
AAAACAGGTGGAATCCGGGC	1042	278	448	206	681	988	406
AAAACAGGTTGCTGGCAACG	541	220	230	455	434	1206	386
AAAACATCGACCGAAAGCGT	1423	684	484	1046	1101	1723	724
AAAACCAAGAGCGGGTGACA	1105	316	530	542	1445	1098	640
AAAACCAGAAAAACAATCAT	704	651	624	602	730	1121	487
AAAACCAGGGAGTGGCAAGG	693	252	354	345	875	985	415
AAAACCCAAGAGAATAAAAG	715	393	346	336	749	893	441
AAAACCCCCAGTCCTCCAGG	656	440	167	717	879	1059	511
AAAACCCCTATCTTTCCCCT	1338	574	823	797	1060	1789	932
AAAACCCTCAGTCCTGCAAG	832	403	393	369	1057	638	577
AAAACCCTGCAGCAAGAGTT	1036	527	413	359	1248	955	648
AAAACCCTGTCAAAGACACC	387	134	146	54	453	364	357
AAAACCGCGACTCTTGCAAG	433	39	60	181	264	214	191
AAAACCGCTTTGGCCGGGCG	668	534	213	304	695	1014	402
AAAACCTCTCACACCCCAAC	863	539	424	691	816	583	404
AAAACCTTCAGGCGGCCCAT	761	256	307	348	799	653	533
AAAACCTTCTCCCGCCTGCG	1065	786	769	1065	1391	1078	577
AAAACGACAGCCACCTTATG	846	437	557	462	869	554	331
AAAACGACTTCGTTCGAGGT	353	109	164	241	361	409	229
AAAACGATGTTAACTCGCCG	930	212	193	477	702	823	452
AAAACGCCCCCTACTGCCAG	1204	768	720	581	1583	1601	784
AAAACGCCTCCCGCCACCGG	1012	397	648	1045	876	1111	635
AAAACGGCAACCTTCAGAGC	1022	303	639	596	950	1040	490
AAAACTCCAGCTCTCCATGC	1026	453	439	974	1231	1068	733
AAAACTGAGACAGTAGCTGA	952	431	526	594	888	1138	645
AAAACTGCCAGAACTAAGGC	1138	573	525	629	1341	1397	679
AAAACTGCTGAGTAAAGGGC	781	524	382	438	704	1108	502
AAAACTGCTTGGGTCCCGCG	1358	711	962	1239	1773	1546	784
AAAACTGTAGCAAAAACTCC	1029	158	90	74	179	207	153
AAAACTTCAAAGCCATGATG	619	293	293	520	747	726	348
AAAACTTCCAGCTGAAACAG	672	446	488	290	639	761	607
AAAACTTGCCAAGCCCAGCA	443	90	193	319	455	817	327
AAAAGAAAAGATGAAGGGCA	1365	695	545	997	1551	1268	774
AAAAGAAACAGATAAAACCA	502	180	365	259	473	566	207
AAAAGAAACCTCTCTAGCTG	661	309	446	278	559	651	454
AAAAGAAACGCTACCCGGCG	745	373	153	326	458	388	418
AAAAGAAAGCAGAGGCTATC	576	307	201	491	282	640	295
AAAAGAAAGCTTGAGTCGGG	834	514	324	379	661	734	528
AAAAGAAGTCAGCTCTGGTT	1599	942	885	908	1868	1942	867
AAAAGAAGTTGGTTATATAG	504	277	310	504	468	438	337
AAAAGACATCGGCTCCAACA	713	320	316	709	681	1017	539
AAAAGACCGAAGAAGGAGGC	753	116	200	184	341	382	296
AAAAGACTGACTTGTAATTC	705	207	234	458	775	634	394
AAAAGAGACATCAACTCACC	1270	1047	1058	851	1071	1339	961
AAAAGAGACCTCCTGCTCCG	463	172	313	369	272	1596	542
AAAAGAGCTTTCCAAACTTG	444	405	268	261	747	541	347
AAAAGAGGAAGATAATTCCC	378	180	175	169	675	406	147
AAAAGAGGGATAAAGACACT	618	243	354	380	876	651	374
AAAAGAGGGTCTTTGGCAGG	911	390	574	430	1072	888	457
AAAAGAGGTGAAGAATTACC	273	120	356	143	218	183	127
AAAAGAGTAACTCAAGCCTT	662	374	289	353	706	510	297
AAAAGAGTAACTCAAGTCTT	349	242	195	183	121	615	333
AAAAGATCAGTGGAGAACGC	1071	95	55	115	110	199	249
AAAAGATGAAGTTATATGTT	446	157	203	209	272	397	152
AAAAGATTGGGGTTCGCGCG	384	108	80	148	482	265	88
AAAAGCAGAACCTGCAGCTG	1478	777	569	1141	1697	1656	943
AAAAGCAGAACTTGCAGGTG	411	159	146	282	444	444	210
AAAAGCAGAGACTGGAGTTC	736	413	208	519	642	1178	716
AAAAGCAGCGCTGCGCGAGG	570	250	328	439	486	581	269
AAAAGCAGGCACTGGAAGGG	1117	480	492	762	992	1329	675
AAAAGCAGTTCCTCTCAGCG	1055	626	351	368	928	1085	900
AAAAGCATCCAGTGGAGATT	888	387	528	465	953	841	569
AAAAGCCCCACAACAGGACA	719	419	347	738	607	509	313
AAAAGCCGAGGTCTTCCTGG	1047	460	314	741	813	584	395
AAAAGCCTTCTCTCACAGAA	298	99	90	0	186	319	162
AAAAGCGAACTACAGTGGAT	593	420	168	326	516	760	214
AAAAGCGACCAGTTTCTCAG	806	72	13	150	466	429	192
AAAAGCGAGGGCTACAGAAC	408	208	200	184	278	443	233
AAAAGCGGGGAAAGGTAGAG	1051	555	364	694	999	1277	645
AAAAGCTGAGGCGGCAACGT	899	158	234	393	1135	1192	628
AAAAGCTTCCTTTGTATACC	500	233	318	456	729	560	326
AAAAGGAACAAGATGAGGAG	931	230	281	569	1236	696	506
AAAAGGAAGAACTCGGTCGG	865	28	103	99	306	276	189
AAAAGGACGGAGGAACAGCA	949	1680	390	474	1340	1273	934
AAAAGGACTCACCTGCCATA	462	234	358	406	722	362	290
AAAAGGAGGCGCTCGGCCCG	607	284	576	327	909	767	261
AAAAGGCACACGCACAGAGA	818	537	509	463	534	695	411
AAAAGGCACGCGCGAGCCAG	904	358	358	572	578	486	322
AAAAGGCAGAGTCCCCGAGT	694	29	54	90	132	92	82
AAAAGGCCAATTCTTGATGG	904	599	372	615	1382	1268	648
AAAAGGCCCAGGAGGCTCCA	2028	72	219	203	673	730	458
AAAAGGCCCTAAACGTGAGT	817	592	480	628	1095	839	540
AAAAGGCGACGCCAACACCC	1276	601	400	636	735	1212	738
AAAAGGCGCTTTGCTAGCAA	839	387	533	616	597	625	320
AAAAGGCTGGATCTGACTGG	908	686	441	814	905	1126	679
AAAAGGCTTCTCGGGTTCCA	552	508	317	483	1059	804	383
AAAAGGGAAAATCAGAAGAG	915	512	536	606	1267	682	545
AAAAGGGACTCCCGGAGCTA	563	112	247	229	334	230	154
AAAAGGGCACATCTTACCCA	590	289	215	429	569	521	351
AAAAGGGCGCTCACCTCCCC	730	159	183	145	366	472	288
AAAAGGTCAATTCTTGATGG	457	408	266	334	340	584	342
AAAAGGTGACTCCATGGTGC	1679	570	375	991	1339	1038	691
AAAAGTACAACCTGCCACTG	939	818	619	405	969	769	625
AAAAGTACACACCCGAGAAA	532	369	236	326	766	618	347
AAAAGTACTTCACTTCTACG	990	515	623	550	1111	918	698
AAAAGTAGCCAATGGCAGGG	331	168	208	198	302	249	119
AAAAGTATCAGGAGTTGTCA	1335	898	608	1136	1634	1083	784
AAAAGTCAGAAGCACACTGA	377	146	182	209	730	511	260
AAAAGTCGAAATCCCGGGCC	478	202	163	400	456	399	289
AAAAGTCGAGCTTACCTCTG	802	460	389	636	996	739	375
AAAAGTCTGTTCAGTCAGTG	1268	611	639	720	1102	1161	488
AAAAGTGACAGATCACAGGG	1081	377	553	709	917	879	532
AAAAGTGATTCCTCCAGCAC	1113	577	563	468	1140	935	564
AAAAGTGTGTGTGGGAGCTG	1215	714	618	812	1178	1145	811
AAAAGTTAGTATTAATATAT	240	146	222	204	202	297	202
AAAATAATCACCTGTAATTG	450	250	316	506	734	610	409
AAAATAATTTAACTTACCAG	393	166	327	361	334	219	173
AAAATACTAATACCAAATGC	499	111	94	314	302	219	97
AAAATACTCATCCATAGGTG	723	406	318	579	551	661	460
AAAATAGACTGTGCAGAGCG	829	309	303	319	478	678	554
AAAATAGCAGTAAACTCAAC	290	134	37	225	477	337	170
AAAATAGCCTCCAACTGCGA	1210	448	435	625	1316	1082	565
AAAATAGTACCCACTTCATG	748	453	599	595	415	461	294
AAAATCAACCCGCCACTCTC	1822	1039	723	1465	1975	1841	1217
AAAATCACAACCTGCAGTTG	491	314	121	386	425	490	306
AAAATCACAATTTGCAACTG	1070	710	284	612	1204	1100	742
AAAATCAGCACTTACATTTG	1089	674	571	603	1039	1022	702
AAAATCCAAGTAGCAGAAGG	560	158	308	448	353	463	276
AAAATCGCCCAACAGCAGAG	810	327	449	389	846	608	367
AAAATCGGGTAGTCCACTGT	785	364	330	334	907	799	416
AAAATCTCCTCCTCCTACAG	856	402	366	752	852	867	530
AAAATCTTCAGAGTGACTGT	952	505	697	836	964	1213	733
AAAATGAGAATCAAAGATGC	717	304	295	344	509	829	351
AAAATGCAGAGGGACTCGGA	1258	956	740	1120	1230	1560	809
AAAATGCCCAGCGCGGCGCG	741	298	337	436	575	790	335
AAAATGCGAACACCATTGTG	904	605	506	419	992	672	421
AAAATGCGGGAATCTTAACG	306	95	147	125	361	169	154
AAAATGCTCCAGGATATCCT	1135	697	415	855	1202	1043	544
AAAATGGCGAGTGAGGCTGC	1312	487	532	679	1103	859	725
AAAATGGCGCCTGTCAGAGT	711	123	259	69	256	559	228
AAAATGGCTGCGTCTTCGAG	923	73	37	73	112	71	51
AAAATGGGTCACGAGCCCCT	1364	647	683	492	1294	1467	845
AAAATGGTGTAACTGACTCA	848	274	374	476	763	842	681
AAAATGTCAGGAAATGCAAG	197	85	223	99	240	298	101
AAAATTAAAGCAGAGAGGAG	518	198	185	191	189	177	189
AAAATTGAATGCGTTTAAAC	958	416	316	548	547	960	388
AAAATTGCTTGAACCCCAGG	640	321	243	415	899	689	457
AAAATTTCTGGAAAGAGCAT	984	504	387	485	775	1075	634
AAACAAAACCTCTCAGATGT	642	508	262	450	744	655	521
AAACAAAACGCAAGGAGAGG	662	95	121	214	483	250	84
AAACAAACTTTCTCAATCTC	358	300	237	311	405	365	324
AAACAAAGAACAAAGGAACT	1371	725	706	839	1062	1450	921
AAACAACATAAACAGCAACA	944	488	300	418	706	790	463
AAACAAGAGACTCCTATAAT	302	138	104	340	483	177	205
AAACAAGAGCTCCAGTTCCC	517	242	284	289	684	689	311
AAACAATAACAAACGGGAGG	635	135	234	49	563	352	189
AAACAATAATGATAATATAG	256	46	147	118	328	95	182
AAACAATAGCTAAAATGTCA	924	464	406	562	1049	918	573
AAACACAAACTCGGGTGCGT	700	292	266	356	893	763	458
AAACACACACAAGATTAAGG	283	141	147	110	496	293	125
AAACACAGGATCTCTCAGGT	700	292	291	363	1035	733	449
AAACACCCCGAGCTCCAAGG	961	340	304	398	870	682	652
AAACACCGGTAGGAGCGGGG	577	0	52	10	89	66	136
AAACACCTGCTGCTTCGCGG	1137	353	405	747	1587	1381	737
AAACACGTGAAATTCTGTGG	1200	699	673	898	725	1199	669
AAACACTCACCGTGCCATTG	1592	702	632	1208	2078	1590	1012
AAACACTGCCATGGTCAGCG	1311	386	386	702	1586	1469	656
AAACACTTCCCCAAACCCCG	984	646	325	797	758	603	511
AAACAGACAGCAGCAACAAC	841	418	443	233	1035	1049	610
AAACAGATACTTACAGGTAG	994	882	856	1053	1540	1522	918
AAACAGCAAGCTAGCGAGCG	860	494	385	364	659	747	329
AAACAGCAGCTAAATAATTC	1084	496	440	659	1361	881	427
AAACAGCCCGGCCGGCCAAG	1287	442	558	718	348	361	203
AAACAGCCTAAATGGGAAGA	425	251	278	260	503	503	270
AAACAGCGCAAGCACGCTGA	1218	589	448	729	1448	1198	743
AAACAGCTGAAAGCCCCACT	411	446	241	148	636	383	198
AAACAGGAAACCCGTTCTAG	431	256	142	331	430	281	274
AAACAGGAATGTGCACATCC	1688	1075	799	911	1472	1483	937
AAACAGGCAAAAATATCAAT	657	549	380	800	544	579	527
AAACAGGCATTTCTGTACCC	538	164	174	217	475	676	293
AAACAGGGAGGTCAAAACGG	879	579	608	593	822	1145	594
AAACAGTAAGAGCCCCACTA	592	385	177	327	457	563	258
AAACAGTCTACACAGCAGGA	1008	600	331	944	1257	1237	574
AAACAGTGACAGCCACGTAG	1299	547	447	914	1207	1287	623
AAACAGTGTAAACAACAACA	372	150	174	158	302	404	299
AAACATCGCTGAGGCGCCGG	698	352	366	536	612	706	480
AAACATCTCAAAACAGGAAA	645	486	249	402	1109	856	340
AAACATGAGTGTGAAGGGCA	895	483	265	413	1081	825	503
AAACATGGCCGGGAGCAGCG	1089	627	471	799	604	855	576
AAACATGGCGACCTAGGAGA	1617	1074	764	1111	1782	1545	1102
AAACATGGCTCTAACGCGGC	619	190	165	241	425	527	294
AAACATGTCAGGGTTCAGTC	998	0	27	0	66	309	104
AAACATTCCAAATGCAGAAG	735	534	426	346	777	836	459
AAACCAAGGTAAGCGCCGTA	860	207	87	237	246	244	204
AAACCAATGGTTCTCAGCAG	887	613	548	399	1111	910	483
AAACCAATTGCCAGTACCCG	544	173	81	138	363	155	108
AAACCACCCTAGTAAGTAAC	587	284	268	587	608	438	339
AAACCACGAATTCTTTCTGG	789	538	225	717	739	766	406
AAACCACTCTTTGGATATTC	439	170	342	141	378	454	243
AAACCACTTTGATATTGGGA	979	388	588	536	1187	822	448
AAACCAGCAAGAAGGCGGCG	276	57	1	19	21	23	20
AAACCATCAGAAGAAGCCTG	493	225	296	228	919	388	243
AAACCATGATGTGGAGAACT	1299	672	498	701	940	1192	693
AAACCCAAGAGAATAAAAGT	492	363	224	349	411	485	382
AAACCCAAGGAACCAAATGT	512	192	225	366	676	629	413
AAACCCCAAAGAGCTGCACC	1144	571	667	713	1002	1149	681
AAACCCCAGCAGGAAAGCAG	787	585	390	580	896	932	514
AAACCCCATCACCTGGAACT	1013	465	358	567	921	1337	606
AAACCCCCAGTCCTCCAGGT	832	355	269	519	1163	1079	531
AAACCCCCCAACAACAGCAG	872	168	157	302	354	431	154
AAACCCCCCGCTCGCTGGTT	914	75	115	169	691	706	466
AAACCCGAGCGAGTAGGGGG	714	312	161	341	649	518	261
AAACCCGAGGCAGCATGGAG	1086	322	577	447	752	901	457
AAACCCGCCAGGGTCACTTC	513	194	157	146	249	418	254
AAACCCTGAGATATGAGGGT	574	478	169	378	310	393	224
AAACCCTTTCTGCCTGGCAA	868	472	506	666	1159	993	628
AAACCGAGGCGCGGGACGCA	891	535	387	412	240	390	180
AAACCGCGTGTTAATGTAAG	504	178	314	244	625	737	381
AAACCGCTCCGTTACCGCAG	803	290	456	680	350	398	243
AAACCGGCGGTGTCGACAGG	369	139	76	156	320	503	261
AAACCTAAAAGGGCAAAGGT	1395	732	659	747	1383	1236	1034
AAACCTACCTCTTGTCTGAG	703	399	386	408	882	759	410
AAACCTAGCCCCAATACTTA	1677	555	967	986	1332	1192	687
AAACCTATGGAGCTGACACC	304	120	182	220	277	335	198
AAACCTCATGGACATCACTG	1183	537	583	1153	1722	1526	880
AAACCTCCGAGCCAACCTTG	1050	807	410	628	860	943	696
AAACCTCTTTAAGACACCGT	1637	957	675	841	1344	1811	906
AAACCTTCCCTGGCATCTGG	1251	1067	856	1659	949	945	455
AAACCTTCTGAGAAATGACT	1070	525	291	569	1443	1346	770
AAACCTTCTGCTTAAAATAC	440	129	160	366	524	317	252
AAACCTTGGAGGACATGCTG	796	471	410	449	919	805	404
AAACCTTGTCGAAGGACCAA	1031	479	488	992	1037	1117	563
AAACGAGATCGAGAAAGGTA	1903	949	1079	1123	2638	2327	1465
AAACGAGGCCAGTTACCCGG	468	133	340	375	619	586	409
AAACGCAATGTCAGTTTCCG	531	278	229	368	325	476	358
AAACGCGCGCTGCCGCCTCG	694	327	326	512	621	676	324
AAACGCTCGCAGCCACAAAA	541	325	149	243	544	565	357
AAACGCTCTCGGAATTATGG	797	62	8	32	166	137	59
AAACGGAGGCGCCATAGCCA	1304	606	561	819	1234	1081	473
AAACGGATCGCGTTGGGTGA	1784	1973	1878	2321	4251	4203	2323
AAACGGGGTGAGGTCACATT	1092	416	440	767	1435	976	537
AAACGGTACGACAGCGTGTG	846	300	452	496	529	579	474
AAACGGTAGCTTAGGACAGT	972	315	256	634	751	556	354
AAACGGTGCCGGAGCGCGCA	463	162	122	217	945	374	189
AAACGGTTCTTTCTCCGAGA	450	148	417	403	804	399	286
AAACGTAGAGAAATAGTTCG	647	514	374	198	631	279	290
AAACGTGAGGGGCACAGAGG	1186	224	212	313	1017	1290	649
AAACGTGCACAGGGGAGTGA	480	234	175	219	363	550	332
AAACGTGGCCCCTTGCGGCG	1057	413	554	521	877	991	631
AAACTAAACCAGTGGATTAA	846	737	452	698	649	992	505
AAACTAAATATTGCTGCTTG	930	585	479	868	1005	1194	574
AAACTAACTCCCACCACCTC	607	315	247	393	597	761	465
AAACTAAGCGTCGAGTCAGA	1082	515	323	668	718	832	457
AAACTACGTGAGCCTGGCGA	865	483	458	614	934	769	467
AAACTAGGATCCCTGACGAT	860	402	280	529	794	788	557
AAACTATTCTGTCAAAGAGA	796	571	253	221	1281	488	435
AAACTCACCCCTGAGCAGTG	653	239	266	268	1159	1192	407
AAACTCAGAGGGAAGTGGCG	1176	528	517	711	918	1356	751
AAACTCCACTCCTTCGCCAA	956	614	309	401	1180	993	572
AAACTCCGGCGCAGGAGTCC	964	230	235	444	258	275	182
AAACTCGACCCCGTCTACCT	817	359	268	512	496	830	449
AAACTCGCCTCCAGTTGAGG	576	479	93	228	353	609	320
AAACTCTACTCCAGATGGGG	915	426	337	559	659	1096	470
AAACTCTTGAGCCATGCCGA	966	456	349	559	573	860	440
AAACTGACGGGGACAGAGGG	1198	203	177	359	262	504	143
AAACTGACTATGAAAGTCTC	832	238	495	442	1136	551	485
AAACTGCAAAGATGTTTGCC	466	378	195	122	584	544	238
AAACTGCAGGCGCACGAGGG	861	483	340	600	761	1250	427
AAACTGCAGGCTCATAGGCA	1036	525	476	850	1104	999	605
AAACTGCCAGAAACTGCTGT	1077	579	474	1038	1308	1310	701
AAACTGGAGCGCACGGGACT	1466	735	889	960	1359	1539	959
AAACTGGCACGGTCCGACTG	1357	644	678	726	1213	1431	817
AAACTGGCCATCCAACATGA	1224	502	458	749	637	999	620
AAACTGGCGGCGAGGAACTG	1233	414	478	686	1025	964	586
AAACTGGGGGGGCTACGGCC	1694	858	824	872	1505	1709	943
AAACTGGGTGAAAGGCTGCG	918	397	432	512	878	715	536
AAACTGTCAGGTTGCCGTCT	745	346	414	411	618	813	583
AAACTGTCCGAGTTGGCCCG	758	221	313	860	882	791	482
AAACTGTCTGGGTCTGAGCT	835	427	576	385	986	835	557
AAACTTACCGGCAGACCCAA	194	82	134	160	162	212	97
AAACTTCAAAACAGCTACAA	445	323	283	228	1020	350	274
AAACTTCACTGCTGTCCTAG	818	394	499	496	968	600	699
AAACTTCATCATCTTGCGCC	1117	870	818	793	3586	1432	687
AAACTTCCATCTCGCTCTCC	1310	727	807	1172	1353	1600	757
AAACTTCTACAGACAGACCA	775	584	596	635	869	1047	574
AAACTTCTCCAGCACCGGCC	688	255	148	395	948	481	336
AAACTTCTCCGCCATCGCCT	792	575	379	748	626	862	471
AAACTTGGACAAGTAGAAAG	373	113	305	187	478	471	236
AAACTTTAAAAGGAGGCAAC	359	187	304	337	287	405	194
AAACTTTAGAACGGAAAGAG	376	108	100	321	344	294	263
AAACTTTAGGTAAAATATGG	520	308	323	519	532	549	255
AAACTTTCACCTCCTCAGCC	1310	419	467	1133	1400	1768	946
AAACTTTCCCCCAAAACATG	285	105	78	381	398	208	204
AAACTTTCCGCCCGGCCCTG	692	344	244	486	802	670	391
AAACTTTCGGCCTCCCCGCC	1196	653	471	593	1291	1149	643
AAAGAAAAAGAAAGGTGAGG	878	505	402	484	923	898	395
AAAGAAAACCCCTTGCCCTC	1269	705	634	841	1433	1869	867
AAAGAAAATGATCTCAAGTT	508	315	236	456	730	629	306
AAAGAAACAAGACCAAACTC	420	242	319	380	417	469	215
AAAGAAAGAGGAATAGTAGC	313	188	121	76	121	137	184
AAAGAAAGTCCCTTCCACAG	1382	549	419	532	1014	953	500
AAAGAAAGTTAAGCAACTAC	1045	447	410	635	591	862	479
AAAGAAGAACTTCTGTCTCG	1301	854	1052	1002	2547	1842	1014
AAAGAAGACAAAGAACGGGT	1112	606	828	651	1403	1880	794
AAAGAAGACAAGAAAAGAAG	1201	900	805	962	1702	2023	1200
AAAGAAGCAGGCATGTACCC	750	268	344	307	744	931	478
AAAGAAGCCGTGGCCGCGGG	572	114	44	171	516	560	177
AAAGAAGCTCCCATTTGCTT	993	422	467	764	874	1950	795
AAAGAAGCTTCTGTGGCGGC	603	286	332	418	497	720	483
AAAGAAGGTACTAACAGCCA	1282	219	452	382	1062	900	650
AAAGAAGTCCTATGGGGAGT	1231	863	617	947	1455	1491	923
AAAGAATCGGCCTCCTTAGT	1114	670	568	438	1775	1096	588
AAAGAATTCTAAGAATACTG	750	314	360	612	1022	1019	548
AAAGAATTTCCAGCCTTGGA	1006	503	433	648	1144	1118	896
AAAGACACCAGGAGTTTCTC	705	92	47	25	153	142	64
AAAGACACGAAGAGGAGCTG	807	241	113	286	495	429	308
AAAGACAGAACTCTATTTAG	565	391	307	441	513	698	322
AAAGACAGAACTGCCTTTAG	587	383	359	420	534	681	340
AAAGACAGCTGGATGTGTTG	1172	473	482	728	1251	1018	782
AAAGACAGTGAAAAGATCAG	1225	730	550	1056	1080	1362	797
AAAGACATCGGCTCCAACAG	905	614	749	596	804	1040	557
AAAGACATGACTACCAACGC	1372	574	633	915	1307	1238	833
AAAGACCAAAAGCCAGAGCC	630	658	378	339	734	578	352
AAAGACCCCCAGGAAAAAGA	525	411	203	462	762	1089	468
AAAGACCCTTTCCGCCGGCT	1390	821	658	1462	1503	2106	944
AAAGACCGCTTGAGCCGGGT	890	361	352	351	1012	1016	616
AAAGACCGGGCCCAGCCCCA	535	22	53	35	110	88	63
AAAGACGACGGAGTTGACCA	1227	718	589	684	1142	1291	889
AAAGACGCACGTGTCCTGAA	1287	640	533	894	989	1341	809
AAAGACGGCAGGAGGGCAGG	424	75	24	64	124	105	90
AAAGACGTTCAACGACTTAC	510	346	308	247	341	318	204
AAAGACTACTACCAGACGTT	1061	292	147	406	761	872	516
AAAGACTCACAGTCTGCTGG	1463	636	684	942	1433	1299	856
AAAGACTGACTTGTAATTCA	712	384	424	363	562	675	418
AAAGACTGCAGCGTGAACTG	2054	1044	1007	1458	2653	1972	1465
AAAGACTGGTTGAGCCGGGT	937	357	580	449	970	785	587
AAAGAGAAGCCTCCAACTGG	855	36	141	31	161	260	90
AAAGAGACATCAACTCACCC	557	404	184	353	502	652	450
AAAGAGAGCGCGCAAATTGT	1066	526	351	565	695	872	508
AAAGAGCACATATTTCTCCG	1455	653	523	735	1684	1286	835
AAAGAGCCAACCTACGCCGC	1359	297	545	653	1360	1427	795
AAAGAGCTAGTTAGCTTAGC	774	363	211	618	1053	1105	481
AAAGAGCTGCAAAGCAGTGT	603	271	255	246	664	562	342
AAAGAGCTGGCCCTGGTAAG	2135	745	690	763	553	645	218
AAAGAGCTTTCCAAACTTGG	731	433	430	252	1219	1125	729
AAAGAGGAGCCAAACAAGTA	483	6	85	136	356	121	139
AAAGAGGCAACCATTTGTAG	1010	542	653	759	1524	886	570
AAAGAGGCCTCCGAGCGCCA	585	254	359	319	540	563	344
AAAGAGGGTACTCTCTGGCT	1278	707	577	585	1426	1716	915
AAAGAGGTGTGAGCCGCTGT	719	299	187	414	367	848	369
AAAGAGTCACACAGATGACT	831	518	545	360	1221	747	562
AAAGATATAGCAAATTATGG	402	304	137	421	523	517	253
AAAGATCAGAACAGATTCAT	447	278	180	322	480	208	214
AAAGATCCCCGGCGTCGCCG	756	391	349	301	686	731	501
AAAGATCTGCCCCTGATTTG	1001	935	496	1031	1175	1237	701
AAAGATGCCTAGGAAGGATG	1149	880	882	537	543	287	214
AAAGATGGAGGTGTGGGGAC	994	127	377	278	546	473	151
AAAGATGGCAATACATACCC	1191	463	392	623	907	662	497
AAAGATGGCCGGAGCGGCGG	1143	782	824	575	838	743	624
AAAGATGGCGGCGCCCAGGG	754	96	1	94	123	224	77
AAAGATTGGGGTTCGCGCGG	1222	134	198	266	408	355	172
AAAGCAAAAGCCCAAGCCTC	1158	845	540	589	880	913	514
AAAGCAAACCCAACCCGTCG	1070	359	234	664	1181	1573	784
AAAGCAAAGGGCAATGCCAT	547	265	271	264	524	342	202
AAAGCAACTTGCCATGGCGG	619	345	221	881	626	545	346
AAAGCAATGTTTAGGCATCA	882	399	391	426	871	1075	489
AAAGCACCACCTTTGAAGGA	631	233	423	510	475	656	466
AAAGCACCACGATGAGGCGT	1635	915	921	1329	1744	1436	980
AAAGCACCGCATCTACCGCG	742	273	422	578	646	752	304
AAAGCAGAACCCAGTCTCTG	1029	751	449	762	1159	1168	1379
AAAGCAGAACTTGCAGGTGT	472	262	209	516	331	391	279
AAAGCAGACGATAAGAAGCA	1033	435	117	423	1327	666	488
AAAGCAGAGACTGGAGTTCC	1139	564	523	750	899	1212	642
AAAGCAGAGTGGCTGCTGCA	738	486	552	492	599	1172	336
AAAGCAGTAGGATCGGCCAG	1260	789	914	785	512	304	232
AAAGCAGTGCCTTGTCAACG	1623	638	876	947	1382	1490	1003
AAAGCATAGTCCCCTGTCTG	1796	1053	1068	1570	2304	1964	1571
AAAGCATGACTCACTCTGAG	543	223	298	400	452	461	410
AAAGCATTCAAGGCCAGGTG	577	498	305	414	653	734	402
AAAGCCAAACAGAAGGCGGA	632	165	206	313	567	632	378
AAAGCCACCAGGGGTCAGTG	1235	578	552	569	1115	1884	1049
AAAGCCAGCAGCCTGCAATG	610	292	254	339	719	813	506
AAAGCCAGGGATGAAGGATG	1205	111	15	69	149	368	220
AAAGCCCACTCCAACAGCAG	681	128	0	40	294	194	217
AAAGCCCAGCCAAATGCAGC	1073	635	534	505	866	791	572
AAAGCCCCCCAGGCTGAGTG	476	260	306	342	674	358	198
AAAGCCCGAGAGTCTCCTCG	785	455	496	399	626	608	529
AAAGCCCTAAGGTTGGAGTG	1046	772	411	630	1134	1046	653
AAAGCCGAGCTCTGGGCAGG	400	126	66	207	349	245	116
AAAGCCGCTGCCATCCCGGA	1053	1510	673	908	1448	1505	693
AAAGCCGGGACTGGACCGAG	1321	358	384	730	1468	1112	835
AAAGCCTCGACCACACACAG	1201	904	514	584	1394	1296	602
AAAGCCTCTCTCCTCCACTC	1417	445	593	1020	1850	1680	928
AAAGCCTGACGATAGGCCGC	1263	315	297	427	340	391	299
AAAGCCTTCTGAATTAGACA	1083	371	484	713	1025	971	639
AAAGCGACGGCCTAGAGGAG	887	79	181	120	213	178	291
AAAGCGACGTAGGCATACTT	504	190	213	321	560	578	309
AAAGCGAGGCCTGCGGGCGG	653	144	100	178	886	641	398
AAAGCGCGAGACCAACCCTT	1345	679	534	599	1104	833	572
AAAGCGGCCATGCGTTCCGG	973	489	422	592	957	757	649
AAAGCGGCGGCAGATGCGAG	854	534	326	554	1064	685	572
AAAGCGGCTGACAGACAGAA	948	601	251	612	741	816	544
AAAGCGGTTGAACCAAAGCG	1094	93	163	78	323	320	180
AAAGCGGTTGTAGGAGAGAA	928	625	294	718	1172	761	428
AAAGCGTCCCCTTCCTAAGG	342	175	160	146	631	343	136
AAAGCGTGTTTCAAGTCCAC	548	259	246	289	675	539	268
AAAGCTAACTAACCTGAGGG	564	204	261	478	583	740	190
AAAGCTAAGGCAAAGGAGGG	1091	78	135	204	337	466	180
AAAGCTACACAACACTGAAG	907	558	551	772	1081	1422	599
AAAGCTACTCCTGTTGCTCA	1003	632	500	780	1529	1158	641
AAAGCTAGGCCGCGAGAGCG	346	268	232	150	168	535	224
AAAGCTATGACTGCGGCCGC	1819	749	517	856	1618	1333	988
AAAGCTCAGATGCAGGAGGG	849	67	162	305	366	370	136
AAAGCTCAGTCCCAGATCCT	886	464	439	549	1029	1149	495
AAAGCTCCTAGGTGCGCGGG	978	167	187	53	151	432	198
AAAGCTCTACAAGATGGCGG	721	290	302	701	771	831	463
AAAGCTGAGATAGATGTGTC	1349	774	449	851	1028	961	584
AAAGCTGCTTTCAGCGCACA	536	273	410	304	626	710	366
AAAGCTGGAGTGCCCGACCC	1230	549	432	711	1166	872	443
AAAGCTGGCCAGCTGCTGGG	1172	700	630	728	810	1334	588
AAAGCTGGCTCCAGGGTTAG	978	373	362	594	703	953	587
AAAGCTGGTCCGCCATGGTG	804	111	150	150	64	147	61
AAAGCTGTGAATGAGAGCTC	487	291	203	235	551	356	230
AAAGCTGTTCGGTAGTAAGG	1322	530	701	715	1159	1410	1010
AAAGCTTAAAAGAACTTACC	886	432	433	519	691	1147	467
AAAGCTTCCTTAACTGCGGA	752	541	244	554	806	1065	547
AAAGCTTGAGTCTCTGACAG	593	166	312	625	589	714	430
AAAGCTTGTAACGCAATCAC	1039	531	399	656	846	1104	608
AAAGCTTTACAAATGCAAAG	970	372	313	668	931	983	678
AAAGGAAAGGCGCTGGACAG	1288	409	681	1071	1297	1588	968
AAAGGAACAAGGGAAAGAGC	1643	111	75	57	1124	978	547
AAAGGAACGGCCTCGAAAGG	677	216	448	701	610	566	237
AAAGGACAAGATGAAGTGGA	539	272	249	428	730	821	479
AAAGGACAAGCCGCGCTGAG	1078	86	60	25	237	134	132
AAAGGACGGCGATTACCTAA	584	1	64	63	88	137	80
AAAGGACTAGAAAGCAGTGG	530	357	265	299	462	452	304
AAAGGAGCAAGATCCATAGG	697	352	371	372	1008	903	475
AAAGGAGCGTTCGCTAGCAG	1264	644	558	647	1110	896	594
AAAGGAGGTGGGTCTAGGCA	975	397	388	641	1272	814	638
AAAGGAGTAGAAACAAGCAG	564	317	283	355	372	650	326
AAAGGAGTCGTTATCGTGGT	830	238	303	244	1048	841	594
AAAGGAGTGCTTGTGGAGAT	733	379	431	483	619	562	391
AAAGGCAATTATTAGAAAGC	781	451	385	353	534	666	426
AAAGGCACGGAGCCACATCG	671	321	201	263	410	513	300
AAAGGCAGAGGCGTCCCAAG	1000	516	397	766	1327	1179	525
AAAGGCAGATAGATGACCAG	876	314	342	661	969	684	650
AAAGGCAGCCCTGCTCCCTC	1018	334	282	635	1330	1029	641
AAAGGCAGCGGTGGCCACAG	887	314	241	380	596	396	377
AAAGGCCAATTCTTGATGGT	657	371	196	430	790	869	404
AAAGGCCACTGCACTATTTG	1523	669	776	960	1424	1844	1075
AAAGGCCCAGGAGGCTCCAG	1060	76	125	303	100	216	136
AAAGGCCGTACCCGGCAGGC	608	361	156	424	576	520	391
AAAGGCCGTTCAGTTCTCCT	1355	666	906	1102	1127	1502	789
AAAGGCCTATTTGTCTCTTG	1103	645	666	517	1012	1095	661
AAAGGCCTTAACGGCACAGA	988	476	427	383	917	830	699
AAAGGCGCCGAGGATGCGGC	609	303	210	461	696	497	333
AAAGGCGTATGAGAGTCTAG	1709	812	581	616	1578	2037	1105
AAAGGCGTCTTCTTCCCTGG	860	380	362	408	1862	886	504
AAAGGCGTTTGGGATGCCAA	1033	163	251	275	410	414	214
AAAGGCTGAGGAGCCAGCCT	1082	916	457	777	1404	1101	647
AAAGGCTGCTGCTCCCGGGG	703	439	395	672	1022	950	513
AAAGGCTTAGCCAGCTGAGC	495	121	220	214	347	359	178
AAAGGGAAACTCACGCGCCG	1382	733	593	744	1384	1503	835
AAAGGGAACAGAAGACTTGG	595	617	300	243	751	999	402
AAAGGGAAGGTCAGCTAGAG	1656	849	759	1344	1750	1990	1114
AAAGGGACAAGACACATGCC	824	234	239	439	978	746	425
AAAGGGACTCCCGGAGCTAG	990	542	221	232	1344	926	518
AAAGGGACTGGAAACAGACT	1052	533	360	373	1083	992	486
AAAGGGAGGTAGCAACTGGC	1056	548	667	727	712	910	505
AAAGGGATTAACTTCAGTTC	999	308	360	908	748	780	360
AAAGGGCAAGGCCATTGGGG	1246	668	367	926	1458	1430	867
AAAGGGCTACGTACCCCAGC	508	296	123	268	804	753	265
AAAGGGCTGCACGCCAAACG	603	190	418	406	856	617	410
AAAGGGGAAAAAACAAGGAA	503	388	405	457	504	471	418
AAAGGGGGATCGAAATCCGG	572	75	22	86	412	310	247
AAAGGGGGCTCAGAGAGCCA	444	131	186	375	408	283	154
AAAGGGTCCAAGGCTCGTGC	1141	406	651	907	810	1191	662
AAAGGGTCCGGCTACAGCAG	270	0	81	135	193	393	130
AAAGGTAAGGATGATCGCTG	1433	1274	750	1040	2062	2275	1119
AAAGGTACGGCGTCTTCAGG	1084	468	588	561	1218	1201	714
AAAGGTACTCACCATTCCGG	636	418	447	419	703	633	436
AAAGGTCCTTAGACTCACCG	818	315	441	575	625	734	439
AAAGGTGATCAGTAGCTACA	849	355	621	318	1015	530	556
AAAGGTGGCGGCGCTTTCGG	763	16	63	179	539	609	321
AAAGGTGTGAGAACCAGCAA	662	60	11	43	347	144	33
AAAGGTTCCAGAAACGGGCG	1161	684	462	668	1299	1362	734
AAAGGTTCTAAATGTCTGCG	1136	321	232	672	933	1256	560
AAAGGTTGGTCTGAACAGTG	902	397	517	456	903	606	543
AAAGTAAAAGTTCTGCAGGG	827	512	457	562	724	694	337
AAAGTAACAGAAGTTAGAAG	1053	551	472	747	1244	1196	527
AAAGTAACGCGTGCACTGAA	678	308	257	271	554	467	437
AAAGTAACTTGAAAAGTTGG	670	216	340	461	741	753	546
AAAGTAATCAGAACCTCCCA	1253	552	746	844	1073	804	748
AAAGTACACACCCGAGAAAA	586	149	241	447	510	888	398
AAAGTACTTCACTTCTACGC	831	370	127	654	745	713	379
AAAGTAGAACCCCAGTGCCG	713	387	170	543	862	666	372
AAAGTAGACTAAAAGGTAGG	397	251	321	477	288	472	234
AAAGTAGGAAGTACCAAGGA	935	810	408	542	925	1519	581
AAAGTATCCGTTCCGCCAAG	589	163	244	467	951	706	710
AAAGTATCTGGCTCTGGAGA	922	86	107	83	336	198	146
AAAGTATTAAACGTAAGTGT	1271	384	516	549	875	948	633
AAAGTCAAATATTACCTGCA	659	177	75	91	493	292	140
AAAGTCATAACAACCGCACG	670	201	286	516	542	943	459
AAAGTCCAGCTTCGGCGACT	773	140	122	319	701	688	561
AAAGTCCCTGAAGAGGAGCG	730	220	191	357	785	660	348
AAAGTCCTAGCAAACAGAGG	630	262	178	449	862	920	577
AAAGTCTAGAGACAGCATGG	1032	527	241	862	889	620	479
AAAGTCTGCATTGTAGGCTC	2056	1000	1620	854	2282	1776	1475
AAAGTGAAGCCACCACCTCC	1436	790	638	813	1202	1485	734
AAAGTGAGAACAGAGCCCGG	882	580	302	493	825	776	468
AAAGTGCAGTCCAGCTGCCA	850	486	523	842	887	1933	405
AAAGTGCATTGTGTAAAACA	760	288	308	470	512	1172	453
AAAGTGGGCTCTAGTCTTGC	952	463	491	617	1239	902	622
AAAGTGGTATACCTCTAGTT	640	277	419	547	851	588	523
AAAGTGTCAAGGAATTCTTG	891	1096	484	664	1422	1020	663
AAAGTGTTGCATCTTCTGCC	777	376	399	702	1007	860	485
AAAGTTCCAGCTACAACCCT	850	498	498	416	909	555	506
AAAGTTCCAGGTGTGGGTGA	1473	1327	1574	912	1817	2049	1022
AAAGTTGCAGCAGAAAGGTT	1489	613	657	665	1383	1670	903
AAAGTTGCATCAGCCTCCCG	1147	567	594	716	1300	1037	742
AAAGTTTCTGTCTTACCTGG	1201	617	701	746	1368	1129	918
AAAGTTTGGCACCCTGCGAG	693	313	442	422	861	912	614
AAATAAAATTGTTTCTCAAG	370	330	166	317	411	430	229
AAATAAAGGCAGATCCCGAC	728	12	41	81	178	109	49
AAATAAATAAGGAAGAAAGA	580	240	165	222	552	583	346
AAATAACAAGTCATATACCA	718	325	220	485	346	647	362
AAATAACTTACAAATTCCCG	710	333	289	388	536	805	381
AAATAAGCTCTAATAAACAG	508	250	214	520	504	558	215
AAATAATATGCATCTCTCGA	337	300	222	250	314	403	210
AAATAATTATTAATGTTCCT	482	159	167	457	338	358	255
AAATACAAGCTATAGCGATA	1090	379	554	331	708	778	526
AAATACAGCAACCACCGCCG	933	860	384	701	918	1329	669
AAATACAGGGTCAAGTACTG	438	97	222	290	226	415	163
AAATACCCATTAGCCAATTT	787	249	602	673	1202	854	430
AAATACCTTTCTTGATGGCA	618	310	264	477	478	562	314
AAATACGGAATGGAGCGACA	852	434	382	651	1251	1261	581
AAATACGGCGTAGGTAGGTG	1524	625	711	1294	1326	1877	1069
AAATAGAATAATCCGGCAAC	455	250	173	191	553	262	152
AAATAGCAGCCACCGCTCCC	547	245	219	233	574	411	303
AAATAGCCGACTAAAGAAAG	1227	676	476	743	902	636	539
AAATAGCTCAAAATTTGTCT	729	523	305	417	642	829	417
AAATAGGAACTCAGTTGGCA	675	204	260	416	660	652	325
AAATAGGACTTTAAAAACCA	556	177	172	340	572	375	236
AAATAGGGCCTTTCCGCCTG	742	214	465	473	715	719	450
AAATATAGACGAGTTCGTCA	528	140	117	218	263	316	118
AAATATCTCTTAGGACCTTG	681	410	403	441	981	917	440
AAATATGATGACCTGAACTT	856	356	334	512	853	1092	626
AAATATGCCTGGAGTGCGGG	1295	422	418	773	1186	1094	637
AAATATGGCGGTGGCGCGCG	758	234	84	221	581	781	382
AAATATGTGTCTGAACTCCA	534	120	109	428	534	504	201
AAATCAAAGCCACCCCTCGC	530	177	58	272	340	596	311
AAATCACAATTTGCAACTGT	571	294	146	341	610	568	391
AAATCACCGAGGCCTCCCTG	851	320	121	381	647	621	428
AAATCACCTCAAAGATTTAT	251	142	77	74	234	388	159
AAATCACTTATGCTGAAGTG	1014	441	308	527	915	1027	472
AAATCAGACGGCCGGAGAGG	719	374	173	211	686	736	382
AAATCAGAGGGATTGAATGA	908	411	455	439	552	1093	601
AAATCAGCATCTGGACCTCA	1484	910	665	1178	2026	1775	953
AAATCAGTGAACAGATCCCT	738	189	227	311	512	933	466
AAATCATAGTTTGGTGAAGA	621	330	329	356	479	797	395
AAATCATTGCTTATGAGGAA	707	262	492	174	449	717	2457
AAATCATTTGAACCAAGTTG	761	296	485	507	609	680	373
AAATCCAAGCGCGACAAGAA	948	266	324	367	379	267	194
AAATCCAAGTAGCAGAAGGA	654	500	290	320	603	640	271
AAATCCACTCCTGGAGCCCG	1011	341	812	638	1381	1186	646
AAATCCAGAGAGGATGAAGA	313	110	155	128	269	199	131
AAATCCAGCTGCTGCTGCGG	729	554	490	413	710	821	406
AAATCCCAGCCATGGTTCGC	717	633	277	479	511	827	544
AAATCCGCCAGCAGCAGTGG	534	237	225	249	459	362	232
AAATCCGGCTGAGGCCAGAG	681	76	127	142	755	675	383
AAATCCTAGTAAAATAAACT	538	401	423	494	640	633	341
AAATCCTCTCTGTGCCCGTC	799	291	518	669	601	951	451
AAATCGCCCAACAGCAGAGC	555	411	294	377	525	832	378
AAATCGGCTGATTCTGCATC	590	242	281	253	503	686	354
AAATCGGGGCTCGGCCCCGC	325	187	204	238	344	234	194
AAATCGGTGGAGTCGAGAGA	324	268	133	145	471	228	182
AAATCGTCACAGAGACCTCT	983	334	488	628	1333	1073	553
AAATCGTCCCAGGCGCGGAG	1182	471	366	555	856	860	631
AAATCTCCTTTCTATTTGAG	536	134	287	409	663	829	336
AAATCTGCAAAGTCGGGGAA	1013	442	451	638	1007	1079	648
AAATCTGCCTTCTCACCATG	822	331	519	540	1095	943	580
AAATCTGGAAGCGGATCGCG	834	280	351	601	1016	908	584
AAATCTTGTCTTAGTGTGTC	524	145	332	269	506	567	341
AAATGAAAACAGAGGCTACC	567	381	448	451	421	429	500
AAATGAAAGAAGTACTAAAC	287	99	168	178	292	238	144
AAATGAACAGGGCTCTTACC	850	517	362	405	1233	948	552
AAATGAAGTGACGAATGGGT	992	207	134	171	650	391	296
AAATGACCACAGGAAAATGC	1032	329	280	520	896	616	298
AAATGAGCACGTGTGTGGAG	899	414	269	936	712	1044	387
AAATGATAGGGACAAAAGCC	683	378	478	375	677	598	388
AAATGATCATATATAAACAA	148	89	37	117	92	233	142
AAATGATCCAGATGCAAAAG	894	544	336	662	1286	1121	853
AAATGCAAAATGACCCTCTG	1280	814	797	768	963	1213	702
AAATGCACAGATCGCTGATC	944	505	464	639	661	525	365
AAATGCACATCTTCCAAACC	840	264	389	285	985	1262	513
AAATGCACTCATGCTGCTCC	1263	885	435	1009	1452	1770	705
AAATGCAGAAACAAAACCTC	667	206	246	228	657	679	370
AAATGCATTGTTCTGTTCTG	1540	582	823	1147	2220	1655	842
AAATGCCTCAAGCGAAAATC	713	340	433	443	709	686	295
AAATGCGAAGGTATTTGAAG	658	640	383	539	708	861	413
AAATGCGGCGCGGGGCACAG	719	342	157	419	747	639	348
AAATGCGGGAATCTTAACGC	685	327	359	410	604	668	385
AAATGCTCTGCAAAGAAATT	904	424	433	397	1036	998	486
AAATGCTTCCTTTAACTCAG	878	899	363	578	723	653	446
AAATGGACTAACGTGATGAA	538	32	119	85	588	739	322
AAATGGCCCCAGAAGAAGGG	388	132	138	361	150	88	107
AAATGGCGAGTGAGGCTGCG	1132	490	438	503	730	727	540
AAATGGCGGAAGGATCTGGG	880	718	523	567	637	1105	555
AAATGGCGGACACAATGAGC	483	23	39	152	197	264	277
AAATGGCGGCAGGGGTGGCC	423	199	205	187	599	409	109
AAATGGCGGCGCCGAGCGCG	914	260	464	616	933	690	447
AAATGGCGGCGCCTGAGGAG	1076	412	343	446	961	737	496
AAATGGCTGCGAGACCCTAG	1025	673	484	801	464	763	623
AAATGGCTGCTGTTGCTTCT	791	343	378	356	855	856	485
AAATGGCTTCTTCACAGTAG	934	561	630	505	1141	1446	767
AAATGGGAAAGGTAAGTCCT	865	804	576	1121	1181	1123	873
AAATGGTAGCGATGGCGGCT	530	267	221	219	359	461	253
AAATGGTATGCATGCTGCTG	1078	346	469	609	1218	720	458
AAATGTCGGCGCCCAGAGGG	1410	615	631	780	1554	1723	1034
AAATGTCTACAAAGGAGAGG	848	390	337	501	917	896	615
AAATGTGGTCGCGGTTGGTG	594	140	176	267	289	398	280
AAATGTTCAACTTACCACCA	1377	725	1076	1035	1443	1643	969
AAATGTTCCTCAGACGCGGG	1012	814	707	780	800	540	505
AAATGTTCTTGAGCTAGGAA	1091	529	666	689	638	1376	765
AAATTAAAAAAAGCTAAACG	134	100	69	93	67	123	102
AAATTAAAACCAATTCCCAA	332	320	72	212	552	401	187
AAATTAAAACGTAAAAAACC	301	50	174	154	175	222	102
AAATTACGGTGTAAAATAGG	791	280	527	313	1236	776	407
AAATTACTCCTTCACTCACA	797	479	337	434	890	1310	522
AAATTAGCTAAGACTGGAGA	608	156	337	276	725	410	308
AAATTATGACAAATATTCTG	164	43	115	56	206	183	149
AAATTCACAAGAAAGTGTCA	373	69	176	336	414	606	327
AAATTCACCAGAAGTTCCTT	1265	804	651	821	1430	1416	762
AAATTCCCCACCGGGCACCG	718	381	241	865	611	409	374
AAATTCCGAAGACTACATGA	844	491	497	524	620	912	520
AAATTCCTCTTGGAAATAGA	590	404	259	337	532	805	417
AAATTCTGTCGCTGCATATC	731	515	369	566	775	806	507
AAATTCTGTGCTAACAGAAC	460	232	81	187	317	332	207
AAATTGAATCTGTGTTCAGC	421	72	189	176	210	646	215
AAATTGAGCGGAGAGCGACG	1344	46	46	85	113	251	121
AAATTGCGAGAATTTGGGAA	637	269	119	223	683	554	488
AAATTGCTGAGATCCTGTGC	1047	211	162	686	830	1468	636
AAATTGCTTGTGGACGGTGT	405	0	6	0	170	44	43
AAATTGGAAACATGGCCGTA	894	443	482	357	856	839	423
AAATTGGCTTTCGTTCGTGC	876	350	376	468	699	742	412
AAATTGGGGCGCGGGAGACA	790	98	156	25	179	258	102
AAATTGGTGACAAGGTGACA	1026	462	451	733	954	913	533
AAATTGGTTTCTTCGAAGCA	324	124	98	247	183	326	267
AAATTTAATCCGCTCGCGGG	570	445	298	438	837	510	273
AAATTTATTTGGTAGATTGA	867	486	360	445	898	841	489
AAATTTCAGCAACTCCTGGA	1281	573	620	911	1567	1202	929
AAATTTCCTGACCCCAGGAT	448	377	173	138	504	456	282
AAATTTGCGTACAAGAAAAT	346	119	145	228	322	377	153
AAATTTGGATTTATCAGCCA	733	244	302	389	814	969	459
AACAAAAAGCCAGCGTTAAC	555	98	165	173	493	416	216
AACAAAACGCAAGGAGAGGA	672	357	73	233	644	666	448
AACAAAAGCAGCAACGCTAA	771	170	136	135	211	155	49
AACAAACAAATCGGCCAGAA	792	89	260	392	795	933	601
AACAAACACTCGCTTAGCAG	542	78	261	301	807	1075	548
AACAAACGGTGACGGCGCCG	950	524	366	319	402	278	307
AACAAACTCTCAATTCTGTG	915	282	487	786	692	917	555
AACAAACTTTCTCAATCTCT	914	487	671	454	874	1226	641
AACAAAGCACCCTCCCCACT	1969	1158	997	977	1700	2011	1253
AACAAATCAGATGGCATCAG	722	283	410	310	1036	641	519
AACAAATTTAGGCTCTAGAA	702	276	380	455	557	620	281
AACAACAAAAAAAGGCGAGG	270	25	66	51	343	148	113
AACAACACCTTCTCCCCGGC	1265	231	310	214	315	349	178
AACAACATGGCGGCGGAAAG	551	14	14	74	29	119	80
AACAACCACCTCTGGCCCTG	1440	575	512	728	2027	1613	802
AACAACCCCACGTGAAGCCA	953	648	293	676	788	898	436
AACAACCGGCCCGGGATCAG	389	262	187	195	304	289	253
AACAACCGTAGCCCAAACGC	780	199	195	358	244	518	427
AACAAGAGCGATCACGTGTC	800	104	239	528	696	988	355
AACAAGCATTGCATTGCATC	1200	711	278	630	949	1580	783
AACAATAATGATAATATAGA	210	109	135	276	191	156	194
AACAATGAAACCTTGACCAG	537	211	371	510	615	403	161
AACAATGAGCAAAAAACCCG	823	431	426	422	866	707	441
AACAATTTAATGATTAAGTA	400	128	191	361	236	669	237
AACACAACATCCGACGACGC	1439	755	652	881	1228	1127	800
AACACAAGAGTGGCTTCATT	928	457	180	531	1215	850	296
AACACAATGGAACAGGATAC	983	502	503	658	552	1013	648
AACACACAAAAAAGTCCAAG	978	428	344	356	1924	1095	715
AACACACAACGTGTCCAGTG	1013	556	320	564	1079	1082	518
AACACACGACAACTCCGCGG	732	112	1	69	564	251	74
AACACACTTTGCCTTCTCTT	748	318	357	250	775	916	511
AACACAGGAGATCAAGGAGC	577	193	157	319	508	371	322
AACACAGTCACCATGAAGCT	1263	661	629	837	1283	1645	799
AACACCAACAGCTCTGACCT	1056	252	432	620	1017	1077	716
AACACCATGCCCGGTCCGGG	897	452	529	918	1019	851	608
AACACCATGTCACTCTGGGA	947	261	340	679	687	1089	512
AACACCGACATCACAGCCGC	596	111	61	108	666	799	271
AACACCGCCTTGCTCCGCAC	759	286	300	237	417	619	396
AACACCGGGTCGGATCCTGT	525	241	205	256	531	501	260
AACACCTTCATGAGTCGCAC	510	344	219	435	434	537	303
AACACGGAGCACAGGTATGG	522	248	371	269	661	871	448
AACACTAAGTTCCAGGCACT	1066	384	527	479	997	940	542
AACACTCACCATGATTGCGG	1269	1	135	59	236	297	89
AACACTCACCTCCTGAGCTC	820	461	278	297	937	815	519
AACACTCATTGTGTGGACGG	1125	472	651	658	973	1061	793
AACACTCCGCGGTCTCTCAC	763	651	238	365	1161	899	459
AACACTGCCTGAAAACAGAC	654	413	302	727	774	688	461
AACACTGGGGCCCACTACCC	1006	566	363	584	965	672	504
AACACTGTATTGTTTAGCAG	676	298	148	252	669	795	297
AACACTTACCGAGAAGGAGA	1060	83	48	48	147	192	121
AACACTTCAGGCCCAGAAAA	591	279	313	527	556	534	323
AACACTTGGCTTGCAGGCTG	896	379	377	804	947	1080	649
AACAGAAGCGTCTTCAGCTC	853	352	282	607	448	840	463
AACAGAAGGAAAGAAAGTCC	615	543	198	535	382	517	277
AACAGACAAGCAGGTTGTCT	535	268	224	159	218	445	300
AACAGACGCTGCATCTCCAG	607	367	222	544	1122	1013	378
AACAGAGAGAACACAGAACA	1570	525	842	1518	1531	1613	758
AACAGAGAGGGCCACCATGG	669	1074	877	1024	1513	1312	881
AACAGAGCACGTAACAGGTC	882	443	551	584	613	589	406
AACAGAGCGAAACTCACCCG	242	16	118	116	497	206	102
AACAGAGTGCGTTTCCTCAG	493	165	137	273	391	449	203
AACAGCAACAGCGAGCGGGA	955	468	447	618	834	800	601
AACAGCAAGGTTTGGATGAA	1065	359	594	598	1126	1300	684
AACAGCACCAGGACTGCCAG	870	500	305	446	881	946	406
AACAGCACCTGGCAAACAAT	918	451	519	679	997	909	759
AACAGCACTCCCAAAGAACT	1026	429	384	697	1397	1335	654
AACAGCAGAAATAAGAGCCA	703	529	456	523	649	616	402
AACAGCAGACAGACAGACGG	690	305	240	319	367	413	333
AACAGCAGCACTCAGCTAAA	534	184	320	320	902	619	349
AACAGCAGTGAGGATGGTGA	1539	765	719	1463	1695	1922	1174
AACAGCCCCAGCGCGCGACA	856	297	368	351	530	820	505
AACAGCCCTAGTCCTAGTAT	1069	566	489	611	803	1064	671
AACAGCCCTGGAACAACCGA	653	205	469	358	594	621	384
AACAGCGCGAGCTGAGGCTG	1194	772	551	928	1015	1072	498
AACAGCGCGCTCGCAGCGGG	1116	668	440	917	972	729	383
AACAGCGCTGACCTCCTGTT	509	254	163	291	491	465	353
AACAGCGGCTGCGGTTGTTT	668	546	196	449	740	554	394
AACAGCGGTAGCAGCCCGGG	453	50	0	0	35	109	28
AACAGCTCAAGCAGCCTCCT	756	263	347	360	567	543	463
AACAGCTCCAGCCTGACCCC	797	485	307	513	804	882	582
AACAGCTCCCGATCAGGAAG	470	291	191	237	265	311	251
AACAGCTGAGCCGTCTGGGA	761	285	232	480	799	1090	585
AACAGCTGCCCCCTTTCCAG	1098	493	591	794	1054	1115	724
AACAGCTGGGCTTCCTGCAG	675	297	463	337	695	774	387
AACAGGAATGTGCACATCCA	691	308	298	384	535	786	546
AACAGGAATTTCTGCAGTTC	506	217	145	400	343	432	315
AACAGGACCATCTTCCATTT	680	358	422	523	664	851	567
AACAGGACGAGCAGAGCAAG	1003	324	159	428	557	520	321
AACAGGAGCAGCGATAGCTC	1427	833	642	766	935	1128	616
AACAGGAGCGGTGCCAGCAG	576	292	94	434	459	488	363
AACAGGATGGGCTCCAGTTG	749	312	226	506	803	697	573
AACAGGCAGTCAGTTCTCAC	850	497	455	574	876	500	350
AACAGGCCCGCAGATGCCGC	799	458	339	293	895	1022	555
AACAGGCCGGGTGACCGCGG	1117	737	515	632	903	1113	732
AACAGGCGCAGCCGGCGCGG	360	129	228	175	489	495	277
AACAGGCTCTGATCACCTTC	677	518	271	339	979	888	416
AACAGGCTGGTTGCTTGGCG	876	345	231	456	936	724	526
AACAGGGAAGATGGCGGCTG	1003	230	247	186	740	570	446
AACAGGGTAACCGGCTGAGG	759	92	158	142	151	147	99
AACAGGTAAGTGGGCATTAC	1092	801	977	838	1751	1916	1056
AACAGGTCAACAATCATCTT	733	482	369	516	685	926	322
AACAGGTCATTGCCGAGAAA	853	358	477	607	420	732	497
AACAGGTCTATGCAGCTACC	878	361	406	443	679	730	529
AACAGTAAGAGCCCCACTAG	987	340	532	800	634	721	509
AACAGTACTGCTCAGCCTCC	1288	820	560	798	1283	1155	767
AACAGTAGCTACAGCCCCGG	1081	84	55	20	253	210	153
AACAGTCTTCAGTTCTTCTG	1334	500	819	864	1589	1728	930
AACAGTGAAAATTCACATTG	800	470	374	425	948	863	374
AACATAACTGAGGCTGCTGC	1056	388	405	577	736	1378	715
AACATCACGAAATCATAGTT	631	450	542	398	650	888	368
AACATCCGCGTGGTTCGTTG	1237	86	31	72	158	345	97
AACATCCTTTGCAGCTACAT	766	322	239	509	954	810	456
AACATCGCAGTGCTGCTCGC	584	336	153	316	479	354	324
AACATCTCGTTAGGGGTATC	931	581	358	498	842	798	488
AACATCTTCATCTTCTAGCT	837	360	319	615	1040	1239	623
AACATGAAAGCCAAATTACC	895	423	491	629	696	718	426
AACATGAAGAAGCTTCATGT	1239	690	615	1093	860	1129	700
AACATGGATCAAGAAACTGT	618	365	178	460	486	562	269
AACATGGCAGCAGAATGAGG	1198	265	545	501	1239	1022	706
AACATGGCCCTGAACGGAGC	1246	367	430	728	1610	1062	652
AACATGGCGACCTAGGAGAA	1578	629	1933	1246	1597	1480	921
AACATGGCGGCGAGTCAGGG	1023	244	529	414	627	663	369
AACATGTTCCCGACTCACCG	844	413	257	403	724	577	469
AACATTAACTAAATCACCTC	254	6	104	118	211	182	123
AACATTTCACTGGACAGCCC	832	315	452	604	509	1180	625
AACCAAAGGAGGAATTTGTT	1052	803	495	588	864	1209	675
AACCAACAGGAGGCGCCGAG	934	326	334	867	1597	1053	621
AACCAACCCAGCTTCTGAGC	1458	905	502	988	1273	1818	840
AACCAATCAAAATGTAGATG	1179	608	589	808	874	931	630
AACCAATCAGGAAACGGCGG	406	108	123	266	590	489	179
AACCAATGACTCAGAACTGC	1028	542	352	477	1578	1254	523
AACCACACAGGTGAGCAGCT	908	399	558	675	1152	1234	631
AACCACATAGACGTGAAGGA	628	279	110	406	671	454	390
AACCACCAAGGAAGTGGCAG	626	310	184	405	418	382	244
AACCACCAGCAACCAGCGTG	449	0	0	22	62	78	49
AACCACCGGCTCTTGAGCGA	615	292	286	348	491	690	324
AACCACCGGCTCTTGAGCGG	1114	554	539	493	979	1121	604
AACCACCTGAGGTAGGCATG	1426	771	608	1167	1978	2326	936
AACCACCTGCACGCCTGCCA	509	315	233	284	637	567	363
AACCACGGCCGCGATCCCCA	1141	34	94	19	201	282	89
AACCACTACCTAGCAAAATC	344	177	267	179	322	234	142
AACCACTTCACACGTGAGCA	714	320	203	187	310	140	86
AACCAGAAAGGGGCTCAGTA	706	352	344	478	736	792	499
AACCAGAAGACCTCTGAGTG	868	331	473	848	862	894	495
AACCAGCGCGGACACCACAA	589	309	292	349	606	1011	486
AACCAGCTGCAGCTCGGAGT	1099	456	285	663	1288	1020	489
AACCAGGACTACATAGATCA	914	515	437	438	1040	795	507
AACCAGGCAGAACAAGCCCC	599	541	191	256	1082	653	327
AACCAGGCCAGTGACAGAAA	880	664	299	608	968	1055	574
AACCAGGGAGATGAACTCCG	340	120	178	55	159	381	149
AACCAGTACCTGCAGCAGGT	1002	32	0	109	126	303	139
AACCAGTCGCGCGTGGTCCC	1225	532	619	838	672	1051	517
AACCAGTCGGGGCGGCTGCG	432	150	179	346	328	335	254
AACCAGTGCCCTGAGTTCTG	980	625	648	524	1023	899	603
AACCAGTGCCGCAGGGCTGG	1134	396	601	1061	1345	1114	538
AACCAGTTCCACGAACACTC	993	373	372	472	1123	1000	567
AACCAGTTCTCTGTTTGTCT	989	540	394	700	841	1274	729
AACCAGTTTCATATCTGTAG	602	299	428	497	456	489	312
AACCAGTTTGGCCGGTCCGG	811	308	468	527	826	851	545
AACCATAAAGGAAAAGTCAG	751	402	499	363	1005	631	456
AACCATAGGCGAGGATGACG	491	63	37	28	214	136	50
AACCATCTGTTCTAAAAGAA	734	388	304	495	916	965	585
AACCATGGAAACCAGCCCGC	610	409	433	613	599	804	392
AACCATGGCGTGGGTACCAG	1109	150	82	54	72	166	82
AACCATTCAGAAGCCAACAG	573	71	57	247	108	48	25
AACCCAAGCCTGGCCCCAGG	429	390	214	173	415	275	251
AACCCAAGGAGCAAAAAAAC	502	206	106	337	304	425	294
AACCCAAGGAGGCCAGACAG	1180	101	265	225	472	278	114
AACCCAAGGCCAAGAGACCA	1309	526	347	574	784	929	584
AACCCACATCCCTACAAAGC	840	462	505	420	759	825	476
AACCCACTTTCCCAGGCTGG	424	124	162	243	399	213	184
AACCCAGACTAGTGGGTCGA	724	389	310	466	719	782	411
AACCCAGGAATAAGGGAAAG	280	183	150	149	232	138	108
AACCCAGTTCAGGATCAAGA	707	487	324	536	947	751	433
AACCCAGTTCGTGGATTCAA	526	280	148	325	831	1054	439
AACCCCACGTGAAGCCATGG	1121	566	446	580	996	1001	558
AACCCCCAACCCAAATCTGG	893	438	435	376	1144	846	577
AACCCCCGGGCAGGAATCTG	1174	970	549	879	730	795	535
AACCCCCTGCCCTCATCCCC	719	246	281	329	338	267	99
AACCCCGGCCTTGTCTCACC	1680	998	868	1330	1653	2230	1005
AACCCCTCCAGAGCAGGAGT	602	320	263	354	635	550	361
AACCCGAGCCGCACCCGCCG	923	597	423	700	1146	772	648
AACCCGCAAGACGACCGCCA	814	34	1	78	206	96	51
AACCCGCAGCGCTTACCGCG	587	248	279	289	675	735	309
AACCCGCTGACTGGACCGTG	1205	639	849	897	832	1270	625
AACCCGGCCGCGGCAGAAGG	416	141	172	289	234	202	117
AACCCGGGACCAGGTAAGGG	388	147	302	247	189	321	189
AACCCGGTCCGACTGCAGCA	1002	109	6	24	262	237	74
AACCCGTTCAGCTCTCCAGT	1171	702	413	776	1153	870	721
AACCCGTTTCTTAGGAAACC	364	172	157	197	250	314	151
AACCCTAGAAGGGAAAAGGA	756	12	122	23	196	108	107
AACCCTCACTTCCTACCTGT	1021	359	462	781	648	998	609
AACCCTGAAAGCGACTAAAC	516	87	0	2	41	110	45
AACCCTGGAGAGCCCAGGAG	1030	482	218	618	349	326	350
AACCCTGGGTGCCTGACCTG	1068	936	513	587	1219	1025	799
AACCGAAAGCCAGCCGAGCA	644	326	229	565	508	660	341
AACCGAAGCGGAGCGGGAGC	773	109	21	73	102	108	100
AACCGACACCTAAAATGCCA	685	322	151	324	338	389	221
AACCGAGATGGCAGAGCAGT	578	218	338	356	511	531	239
AACCGAGCAAGGCCAGGCAT	608	312	403	540	776	584	363
AACCGAGGGAGCCATTGGAG	834	421	280	425	469	636	409
AACCGCAATCACATCCACGA	1418	839	576	1148	1290	1656	1021
AACCGCACAGGGCGTCCATG	902	424	261	570	743	948	674
AACCGCAGTACTGAGTCCTG	577	183	126	277	614	386	270
AACCGCCACTGCCACGCACC	525	318	294	565	1052	708	439
AACCGCCGCCGGGCGCTCCG	204	78	24	72	66	48	9
AACCGCCGCGGAGGGCGCTG	544	2	18	7	129	143	50
AACCGCCGCTGCCGCTCCCG	648	109	27	121	310	402	200
AACCGCCGGCAAGCCCAGCG	523	317	147	295	423	696	417
AACCGCCTCCGAACGCCAGG	458	300	284	370	684	775	288
AACCGCCTCCTCAGCCTCTG	1197	589	414	728	847	1103	575
AACCGCGAGTCTCCGGAGTG	434	309	343	363	369	359	167
AACCGCGGAAACTGGAGAGG	1014	562	448	567	1208	1228	726
AACCGCGGCTGTGACCCAAG	916	370	669	732	726	1068	583
AACCGCTGAGCCATCCATGG	876	354	284	775	646	1089	483
AACCGCTGGTTCTCCAGATG	405	193	112	118	361	428	181
AACCGCTGTAGAAATAGCTC	596	141	304	327	491	604	316
AACCGGAATCCTGACTGTTA	966	532	472	746	959	1234	704
AACCGGAGAAGGGAAGGGGG	1579	421	294	163	445	726	288
AACCGGAGAGTCTGTCCACA	576	273	329	362	636	387	231
AACCGGCACAGCCCTCCCCG	853	154	98	67	157	113	67
AACCGGCCCTGAGGAAGCGG	398	137	112	307	279	740	338
AACCGGCCTTGGAACAACTG	819	190	222	342	632	795	427
AACCGGTAGCGCTTGCAGCA	806	254	449	392	648	676	394
AACCGGTATAGCATTTGGAC	401	198	164	121	215	247	122
AACCGGTCTCTTCCTCGGAA	880	429	491	484	1062	619	652
AACCGTAAATGGTCCCTCAT	469	303	67	249	343	702	244
AACCGTAATACTCACCGCAA	797	266	277	357	698	738	510
AACCGTCGTCTGTCCGGGAG	704	87	54	164	135	229	66
AACCGTGATAGTAGCAGCTC	890	10	0	0	210	91	40
AACCGTGCCGGGAGAGCGCG	512	370	168	465	680	593	275
AACCGTGCTAACGGCCACAG	1084	281	455	306	1096	898	670
AACCTACCGGCGCCGCCGCG	700	1474	330	570	861	410	433
AACCTACTTCAAGGGAAGAT	424	289	201	417	296	570	282
AACCTAGAAGCCATTCAACA	700	210	267	276	608	3317	658
AACCTAGTGCCCTAGCCCGC	1002	795	390	540	878	1112	725
AACCTCAAGGCCGAAAGGGA	765	792	281	515	1109	810	576
AACCTCCGAGATGAGGCGAT	777	318	173	279	952	467	433
AACCTCCTCGCGACTTTCCA	919	828	207	437	485	1121	486
AACCTCGCCCCTTGCAACAA	885	339	331	691	1000	780	422
AACCTCGCGCGTGTCTGGCA	904	536	454	444	616	948	544
AACCTCGGAGCGCCTCCCGA	579	385	77	473	362	499	369
AACCTCGGCTTCAGAACCCG	699	34	70	81	28	220	42
AACCTCTACTCCGGACGCAC	936	400	529	507	1417	1216	593
AACCTCTCTGCTGGGCCCGG	880	594	463	654	1015	1351	586
AACCTCTGCTGTATCAGAGG	482	55	222	225	71	213	114
AACCTCTGTCGACCTCTGCG	373	427	180	217	676	447	203
AACCTCTTAAAGGGCGAGAG	792	439	465	430	724	774	611
AACCTCTTCTTCCTGCCGGG	536	47	0	31	52	156	47
AACCTCTTTAAGACACCGTT	568	251	155	373	356	396	447
AACCTGACAAGTGGCAGCCA	796	315	442	496	699	994	480
AACCTGACCCAGGCTCTGTG	999	620	462	294	798	1231	591
AACCTGACGCCACATCGAGG	611	308	452	456	520	1223	553
AACCTGCACAGACCACTCGG	809	153	408	246	170	89	19
AACCTGCAGTTCTGAGTCAT	734	516	362	296	847	742	436
AACCTGCTGCAGCAGCCGCG	778	121	31	67	143	210	122
AACCTGGACAGCACAGCCAG	369	195	167	275	414	132	145
AACCTGTAGCTCCTGACGAC	1446	360	457	768	1042	1567	781
AACCTGTCAAAGAAGAGCTA	1093	731	401	653	1067	1469	822
AACCTGTGAAAATGCTCCCC	1296	643	603	1039	1484	1115	680
AACCTGTGCCCCAAAGATGA	1277	703	505	772	1417	1095	649
AACCTTACCATAGGGGTCAG	1009	329	436	986	524	501	349
AACCTTATCTGCACAGTCCG	663	249	257	264	562	698	388
AACCTTCCAGAATTTGCGGG	308	174	280	133	135	356	127
AACCTTCGCGGAACCCGGCG	692	94	25	0	200	202	164
AACCTTCGCTTCCCCCACGA	804	501	362	670	1176	916	450
AACCTTGGAGGACATGCTGT	921	462	627	663	977	765	550
AACCTTGTTGAATGGCTTCT	921	534	476	754	868	1016	643
AACGAACCCGAACCGAGACC	944	451	354	384	1021	935	678
AACGAACTGAGAGCCGCGTG	510	141	442	461	374	526	319
AACGAACTTTATTAGTAGCC	690	208	230	224	374	605	222
AACGAAGCGCCCGCGGTCTG	612	274	130	477	1354	670	351
AACGAAGCTGACAAGAGCAT	817	264	654	791	1288	544	422
AACGAAGCTGGTTGGAACGT	1354	559	545	1030	831	1026	703
AACGAAGTTGAAGACAACTC	691	184	240	345	710	709	409
AACGAATTTAGATAGTGACA	509	408	164	292	266	215	156
AACGACAAGAACCGGAGGAG	1182	315	309	527	2462	1199	766
AACGACAGCAAGGAAGAGGT	757	566	337	547	753	621	466
AACGACCCAAAAAAGGCCGG	532	247	231	549	435	684	333
AACGACCGGGAAACACCGCG	457	175	228	173	224	182	116
AACGACCTGATGCACCAGCG	842	423	456	658	846	788	568
AACGACTGGCAACTGGCAAC	1088	448	620	703	667	1347	633
AACGAGACCCGCGCGCGTCG	881	461	395	403	685	734	369
AACGAGAGCGAGAAGGACTG	1075	437	290	556	711	851	352
AACGAGCAGAGCATCCAACA	669	306	262	310	587	572	279
AACGAGGAGGGCCTGCCGGG	1265	468	620	996	825	957	597
AACGAGTCAGGCATCGTGGT	781	484	616	402	700	945	517
AACGAGTGAGAAGCGAGCGA	1046	448	643	403	826	707	526
AACGAGTTGTAGGGGGCTCG	898	404	315	397	730	1046	609
AACGATAACGATGACAATGC	934	401	297	387	1165	1272	447
AACGCAGAAGAGAAGACGGG	878	569	446	550	794	866	481
AACGCAGGAGCGCCGGCTCC	574	156	332	276	528	460	322
AACGCCACTGAGTTAGAAAC	723	205	209	579	996	603	327
AACGCCGAAGGAGGCGGCGC	391	174	82	77	234	189	88
AACGCCGACCGAGCTACAGG	1113	627	652	621	1175	1084	524
AACGCCGAGGAACCCGGCTG	806	165	221	364	382	635	475
AACGCCGCTGTCGCTCCCTG	870	401	334	492	708	936	510
AACGCCGGCACCGCCTCACG	557	371	344	429	725	479	281
AACGCGACTCCATTCACCAG	253	50	127	106	173	300	195
AACGCGAGTCCCAGGATCCC	282	50	192	155	111	65	43
AACGCGAGTCCGGTGGCTAG	779	390	317	379	488	505	420
AACGCGATACCGGAAGGACT	1344	293	96	169	532	288	247
AACGCGCAAGGAGGGAGAGG	1136	129	55	172	162	349	69
AACGCGCAGCATCGGGGCGC	683	296	117	226	689	746	460
AACGCGCTGTGGCAGCCCCG	756	216	238	134	57	242	101
AACGCGGCACTAAGAAGCAG	351	175	160	125	195	176	209
AACGCGGCGTGTGAAGAGTG	807	424	328	333	843	594	398
AACGCTGTCAGTTAATGCGG	636	364	240	402	674	648	364
AACGCTTCGCACGTCCGGAG	841	352	423	392	747	589	412
AACGCTTGTCAGCTGCCTCC	729	2	70	35	106	78	61
AACGCTTTCCGCGAAGACTG	878	481	679	659	1018	942	645
AACGGAAGATTCTAGTACAT	1289	637	664	697	1016	1107	547
AACGGACAGTGTACCCACTG	1024	82	67	73	816	837	471
AACGGACCTTGTTAACGGCG	1169	197	193	362	277	155	136
AACGGAGAGAGTTGTACAGA	500	176	199	322	826	501	183
AACGGCACTTTAAAGGCCAC	636	265	35	260	473	556	340
AACGGCAGAGCCGGCGACCG	1070	20	59	35	322	154	118
AACGGCAGCCGGCCGAGCCG	751	280	241	285	423	613	288
AACGGCCAACGGCCGCAGCA	488	44	16	51	86	243	181
AACGGCCACAGAGGTTCAAG	1308	358	522	510	1405	1073	683
AACGGCCGAGGGTAACATCC	942	549	524	428	620	781	507
AACGGCCGCGACGCAGAGAG	1238	164	259	378	329	369	236
AACGGCCTCAGGGCATGGGG	910	68	93	73	130	257	67
AACGGCGCAGGCAAGCCAGG	620	353	299	330	550	734	386
AACGGCGCGGAGCTGGTCTG	992	425	462	688	655	784	429
AACGGCGCGGGGCACCCTGC	811	283	303	328	862	741	439
AACGGCGCGGGTGGTAGAGG	1644	470	382	519	878	881	597
AACGGCGGGTCCCCGAGCCC	736	266	390	413	536	824	308
AACGGCTCCGCAGCGAGCAG	1081	474	448	792	689	915	705
AACGGGACCGGAGGAAGCAG	1496	42	115	149	325	268	146
AACGGGCGGACAGCGCAGCG	680	313	230	462	515	586	439
AACGGGCTGTGACAGCGAAA	971	496	231	368	1027	876	502
AACGGGGAAGACGAAGATGC	1303	803	250	787	1274	1523	1097
AACGGGGAAGTTGTCTTGTT	1019	389	491	381	828	983	397
AACGGGGTGCCAACCTCACC	377	93	97	103	568	190	220
AACGGGTAGGAAAATTAAAA	446	268	136	298	406	697	379
AACGGTAATTGGTGTATGAA	1065	519	318	665	1130	992	613
AACGGTTTCAACCGGCCGCG	703	406	232	519	438	478	287
AACGTAGAGAAATAGTTCGG	376	88	229	95	271	446	255
AACGTATCAACATTTCTCTT	659	225	102	356	495	468	326
AACGTCAGATCACTTCACAG	861	520	283	354	871	809	520
AACGTCCATGCAGAGCACAT	1086	723	519	764	922	1435	723
AACGTGACAGCCGCAGACCT	855	517	449	441	874	974	667
AACGTGCACCTTGACTAATT	1054	508	413	746	1117	956	398
AACGTGCAGCGGTAAGAGCG	952	630	207	1235	931	1021	625
AACGTGGGGCTCAGTCTAGG	512	248	188	189	827	989	352
AACGTTAAAGAAATGGAGAA	1240	633	430	1074	1320	1106	734
AACGTTCCGTGAGCAGTGAG	813	242	288	486	769	987	474
AACTAAAAATACTCCAGTGA	616	254	270	379	547	848	598
AACTAAAAATACTTCAGTGG	373	149	123	245	509	473	223
AACTAACGCTGGTCTCCCCT	1230	570	429	923	561	557	346
AACTAAGACGCAAAACAACG	532	357	240	386	436	254	265
AACTAAGGTTATATTGTTCA	386	224	182	302	216	597	274
AACTAATACATGCAATAAAA	585	239	245	557	742	901	389
AACTAATGCGGTGTCGCTGG	740	23	5	105	148	93	60
AACTACAAGTAAAAGTATCG	397	147	54	108	229	383	137
AACTACGGAGAGAGAAGCCA	672	453	315	428	942	602	548
AACTAGAAGGCAGTTCCCGC	692	8	29	41	14	119	50
AACTAGAATAGGCGGGCTTG	2052	784	985	979	2495	2027	1227
AACTAGAGTCAAGGATTCCG	850	634	185	211	788	1165	385
AACTAGCAGCATCCACCGGG	1234	577	652	780	660	627	325
AACTAGCGCACTCTCCGCAG	1148	388	600	1055	666	539	443
AACTATAGAAGGGAAAGGCT	1115	314	256	331	567	931	537
AACTATCACTAGCAGCTTGG	958	447	368	764	974	899	449
AACTCAAGCCTCTTTCATCG	915	269	523	402	931	1183	601
AACTCAATTCCTCAGCAAGG	1343	721	577	939	1342	1276	793
AACTCACCAACCCTGCCACC	1080	388	436	721	767	1327	693
AACTCACCATCTCGCTTCTG	1340	26	129	262	564	413	176
AACTCACGATGGCGAATCCG	525	0	0	48	79	54	37
AACTCACGTCCCTCACCGGG	1305	595	392	711	1381	1366	685
AACTCACTCTACACCCTCCA	1058	51	94	73	216	310	159
AACTCAGACGCCATTAAGCT	479	354	194	314	557	635	520
AACTCAGCCTCGGCCGCAGG	1229	450	852	764	1072	1438	894
AACTCAGCTATGAACTCCAG	1091	869	684	582	1282	799	643
AACTCAGGCAGCTCTGCAGA	636	678	357	296	711	800	448
AACTCAGGTAAGATCAGCCA	963	696	813	607	1446	1430	843
AACTCATCCACCATTGCGAA	921	342	498	462	809	1136	543
AACTCATGATGCCTTTGTCC	1086	543	415	767	1368	1200	605
AACTCATTCCTCTGCATAAA	369	130	171	359	473	303	236
AACTCATTTCAGTATATAAC	520	144	254	377	594	627	349
AACTCCACAATAGCTACGCG	808	0	64	48	189	118	83
AACTCCAGCCTCCACTCACC	572	360	326	378	683	489	400
AACTCCCAAATCCAGGACAA	843	531	491	571	1377	1319	719
AACTCCCAACCAGTCCTCCG	629	423	276	597	334	471	310
AACTCCCAGCGCGCCGACCG	673	349	254	264	702	839	390
AACTCCCATGCACGTACCTG	966	482	288	459	641	926	498
AACTCCGAATCTCAATTGGC	1023	762	460	640	831	930	579
AACTCCGCTCCCCGCGCACT	979	391	487	668	869	1038	616
AACTCCTGGATTTCAGGACA	404	160	248	246	540	482	197
AACTCCTGTGGCTATGGCTC	1116	507	585	668	1065	1381	594
AACTCCTTTGGCGAGCGCCC	703	413	311	386	774	765	540
AACTCGACGGAACTCGACGG	887	546	465	771	1220	1417	806
AACTCGAGAACACCGAGATG	634	124	152	191	281	261	140
AACTCGAGGCCTCACTGAAA	339	225	127	68	146	308	106
AACTCGCTGCGGCTTGGCCC	1033	480	450	513	922	1010	632
AACTCGGAGAAGCCATGATC	996	70	66	174	84	243	126
AACTCGGCTCAATCTGTGCG	1180	368	297	527	963	838	326
AACTCGTTGCGGGCTCCGCG	565	112	255	276	744	307	350
AACTCTCACCTGCATTGCGG	1193	2	51	48	172	206	95
AACTCTCAGCTTCCCGACAG	695	391	225	190	602	730	416
AACTCTGAAACTCACCATCC	980	0	12	19	250	122	89
AACTCTGACTTCCTCCTCCT	1552	740	1079	798	1512	2043	1167
AACTCTTCCAGACAAGAAAG	722	304	1413	458	917	961	324
AACTCTTCCGGGCTGTCCCG	560	248	166	203	486	240	247
AACTCTTCTCTGGGGGCGTG	1408	688	518	936	1839	2381	1289
AACTCTTGCATCAAAGGTGC	586	278	469	444	289	381	327
AACTCTTGGGTGCAGACAAG	753	265	169	534	851	567	460
AACTGAAAACAGCTTCCAAG	333	114	130	382	354	230	211
AACTGAAACAGGAGATGGTG	992	501	296	660	1126	1270	777
AACTGAAGTCCCGGCTGCAG	900	640	514	772	885	1037	547
AACTGACACCCGCAGAGCCG	740	343	281	337	551	771	603
AACTGAGCCCGGCCCGCTCT	827	189	83	187	789	895	531
AACTGAGGTGAGGCTCTCGG	855	1	83	116	216	142	136
AACTGATCTGGCGCGCGGGG	829	499	323	594	475	646	422
AACTGCAACTCAATAGGTGT	802	495	233	553	989	867	488
AACTGCAGACTGATCGCCAG	711	303	569	395	708	742	319
AACTGCATCTTGGAGAGGAC	777	490	538	588	1003	822	547
AACTGCGCCGGAAAGTCCCC	705	108	12	205	120	180	78
AACTGCTATTTGAAGGTAAG	770	938	916	867	1797	1581	1202
AACTGCTCGTGCAGCCGCCA	1247	629	405	799	650	976	582
AACTGCTCTTTGGAAGTCGC	590	521	391	488	829	850	477
AACTGGAAACTCTGGCCTGT	695	574	269	326	850	853	420
AACTGGAACTAGGTGCCAGA	1659	779	665	777	1364	1386	841
AACTGGAGCATGATGTCGGT	688	369	216	377	935	697	495
AACTGGAGCGATGACACCAC	539	385	263	507	649	532	283
AACTGGCAAAGCATCTCTGC	1156	473	672	582	1148	1043	638
AACTGGCATCCCGAGAAGCC	299	50	64	113	305	150	211
AACTGGCTTCGTAGCAACTA	934	319	299	446	971	527	303
AACTGGGGGGACTAGTGGAG	1182	521	273	1108	1085	1389	688
AACTGGGGTGAGACAGGCGA	516	213	130	223	374	379	153
AACTGGTAATAGTCTTTGCT	1060	572	435	713	883	928	634
AACTGTCCATGTACTACTGG	569	310	300	217	697	815	461
AACTGTCTGGAGCTTTGGGT	1075	218	370	648	744	1032	580
AACTGTCTGGGTCTGAGCTG	921	295	552	602	1324	1054	694
AACTGTTGCTCTCCGTATCA	426	245	192	108	293	418	180
AACTTACCATTTATATAAAA	121	11	49	63	110	332	122
AACTTACCCGGCCCTTACAG	669	291	274	421	643	706	337
AACTTACCTCGTGAAAGATC	525	319	95	561	520	564	284
AACTTAGAGAAGGAAGGCGG	914	129	8	37	288	31	21
AACTTAGCTGAGACACCAGA	674	104	13	124	80	193	113
AACTTCATCCTGGGTTGAGG	663	111	145	347	315	356	285
AACTTCCAGTAACAGAAATG	523	418	197	325	326	441	294
AACTTCGAGACAATTTCGAA	478	201	155	295	359	632	180
AACTTCGCTCTCTCACGTCG	1465	614	767	730	1463	1759	847
AACTTCGTGTTGGACACATA	292	120	74	281	115	356	215
AACTTCTTAGAGTGGCCCAT	536	230	263	224	567	374	281
AACTTGCAGGTAACGAGCCG	889	519	456	549	1200	861	441
AACTTGCCACAGCACAGAGC	267	72	195	216	118	141	122
AACTTGCTTCTCTCCAGACT	495	238	594	298	696	353	387
AACTTGCTTCTGGACCCGGG	445	258	176	123	706	578	352
AACTTGGTCGAGCCTTGTAT	558	85	146	394	447	297	228
AACTTGTCAGCTCCTTGTCA	1233	406	401	543	1497	1482	888
AACTTTAAAAAAACCCAACA	577	547	363	343	674	503	379
AACTTTAGGTAAAATATGGG	1016	741	712	583	1166	1149	544
AACTTTCCAACAAGGAGCAG	779	329	191	546	429	576	562
AACTTTCTGTCTCCAAACCG	782	509	306	474	970	646	564
AACTTTGATTAGGAATTGGA	594	229	150	223	605	639	510
AACTTTGCACAAAGGCAGCA	566	445	163	421	741	627	381
AACTTTGGACAACATTTCCG	931	423	296	601	813	909	667
AAGAAAAACCAGCAAGAAGG	378	0	0	0	61	180	84
AAGAAAAAGAAAGGTGAGGT	613	298	230	456	490	700	340
AAGAAAAAGGTAAAGTGCAC	793	266	407	411	982	598	367
AAGAAAACAGGTCTGAAACA	224	83	27	162	210	165	175
AAGAAAACAGTAGGAGGCAG	603	286	135	315	512	730	340
AAGAAAACCATTCTGCACGG	842	239	548	419	990	981	611
AAGAAAAGGTCAATTCTTGA	225	164	56	72	214	234	172
AAGAAAATATTGCGGAGTAC	469	40	202	200	306	606	303
AAGAAAATCCATTCATTCCC	942	252	299	334	1196	755	519
AAGAAAATCCGACTTCCCCA	1362	40	31	97	210	236	107
AAGAAAATGATCTCAAGTTT	786	397	335	268	1924	837	497
AAGAAAATGTGGAAAAAGAG	574	480	323	264	724	937	542
AAGAAACAACGATGACTCCT	555	241	368	557	721	656	325
AAGAAACAATAACAAACGGG	639	197	294	353	671	533	284
AAGAAACAGCTCTAGGCCCA	939	348	253	769	483	812	392
AAGAAACTCAGTCACCATGG	677	383	439	528	650	694	415
AAGAAACTCGCCTCCAGTTG	474	235	143	295	290	612	351
AAGAAACTTGGCCTAATTGG	434	189	237	357	433	448	252
AAGAAAGACATATGAAATGA	432	331	215	262	358	301	326
AAGAAAGACGGCTCAGAGGG	780	498	251	510	734	877	403
AAGAAAGACGGTACCAAGAA	291	39	107	295	237	240	259
AAGAAATCGGTGGCTGCGGG	948	607	475	475	1367	1072	723
AAGAAATCTAACAGTTGTCA	781	332	253	440	874	942	505
AAGAAATTCAGTTCAGAGAG	748	304	156	659	691	846	515
AAGAACAAACATCCCACACC	1011	396	465	536	923	1281	780
AAGAACAAACTGAGAACATG	726	348	137	455	908	739	473
AAGAACAAAGGAACTTGGCG	818	521	493	636	908	902	510
AAGAACAGGTGAGTGACGAA	1047	765	1135	1026	2048	2307	1345
AAGAACAGTGTGACTCTGAG	917	434	326	590	1234	1499	850
AAGAACCACTCCAAAGCAGG	401	284	164	269	405	436	279
AAGAACCAGGCAGGTACTCC	476	74	104	129	312	308	178
AAGAACCCTGAAAGCCACGG	569	352	107	336	817	523	282
AAGAACCGGACGGAGAGTGA	1576	654	494	743	1371	1162	626
AAGAACGACATGGCTGCTGC	585	94	58	38	326	491	303
AAGAACGCCAGGGAGCTGTG	1187	368	442	638	908	611	465
AAGAACGCGGGTCACCCGAC	540	400	174	371	880	345	298
AAGAACGGAGGTACGGCCTG	353	43	50	188	135	100	40
AAGAACTGCCGCATCCCTGG	1204	554	971	841	1697	1983	1095
AAGAACTGCTAAAGGAGGAA	478	344	444	250	290	349	300
AAGAACTGGAAAAGTCTCTT	847	444	413	438	997	1081	649
AAGAACTGGGGCCTCCCGGG	692	324	257	255	664	881	541
AAGAACTTAGCTTACCCCCA	288	285	162	330	267	435	204
AAGAACTTATCCTATCAGGA	767	274	307	508	809	1016	494
AAGAACTTCTTTCCAGTCCA	852	160	157	409	285	319	235
AAGAAGAAACTCAGTCACTG	748	224	186	483	1406	633	543
AAGAAGACGCTCAGGAAACG	517	5	0	0	132	209	102
AAGAAGAGGACGTGCAGCCA	868	667	464	730	1329	1285	667
AAGAAGAGTAAGATGAATGA	553	347	200	352	608	884	382
AAGAAGATCTGGTCAGCTAT	891	93	58	0	267	148	145
AAGAAGATGATCTCCATCTG	428	374	427	310	792	624	345
AAGAAGCACTGCATAAGACC	653	225	554	611	797	765	487
AAGAAGCAGCTGTGACTCAT	829	437	344	594	913	1093	651
AAGAAGCATTGCATAAGACC	645	236	310	416	825	748	1905
AAGAAGCCTGCAGAATAATT	670	335	354	303	551	662	490
AAGAAGCGAGCTGTGTGTGC	1262	981	501	605	909	1254	654
AAGAAGCGCAGCGCCGGCTG	625	320	292	457	666	535	337
AAGAAGCGGGACGTTCACCA	913	490	312	633	782	650	494
AAGAAGCTTCAACCTTAAGG	371	174	89	304	1004	696	411
AAGAAGGAACCTCCGAGATG	699	134	384	356	634	762	482
AAGAAGGCGCAGACCAGCCT	852	338	519	764	906	875	502
AAGAAGGCGGTGGTGGCGGG	620	187	205	360	618	713	253
AAGAAGGTAGCCCAGTGCCG	807	496	308	339	823	812	437
AAGAAGTGTCTGGGCTGGGA	920	552	463	286	694	929	460
AAGAAGTGTGTGGAGGGTAA	1341	332	325	421	720	528	404
AAGAAGTTTCTAGGAAAGGC	474	262	377	345	238	369	284
AAGAATAAACTCAGTGACTC	791	375	358	358	790	654	496
AAGAATAAATTCAGTGACTC	459	328	177	171	348	275	247
AAGAATACACCCCAAAGTGA	344	201	356	243	530	550	287
AAGAATAGTCAGGTGGTGAG	956	82	1	26	240	97	107
AAGAATCCCAAAGCCCCCCG	489	95	47	106	145	62	40
AAGAATCTTTGTCATACCTT	460	130	274	142	610	599	321
AAGAATGATCGCATTGCACC	791	520	537	528	720	1150	575
AAGAATGATTTACTTCGCAG	384	157	148	368	388	421	124
AAGAATTAAAGGCTGCTGGC	671	424	177	308	805	722	496
AAGAATTAGGCACGGTTACT	1245	738	568	794	1482	1481	666
AAGAATTATCACATTGCACA	606	276	346	333	791	928	491
AAGAATTCGTGCTGGTGCTA	568	187	237	214	594	365	341
AAGAATTCGTGGTTTCACCC	420	296	1390	250	409	581	246
AAGAATTTCCGAGTCAGTGA	502	133	281	205	1577	618	358
AAGACAAAAAGAGCAAGTAT	570	344	305	368	368	576	372
AAGACAAACACAACAAGGAG	606	171	227	228	652	355	355
AAGACAACCAGTGATGGACG	1179	760	329	664	1460	1346	731
AAGACAACCTTGAAAGGGAA	782	441	225	461	896	859	613
AAGACAACTGTGGGGCCGGG	907	426	384	434	1535	2007	819
AAGACAAGTGACACTTACTC	809	314	353	394	621	489	415
AAGACAGAAACTAAGACTCA	658	267	173	348	691	670	311
AAGACAGGCAATAGCTTCAG	754	439	320	347	993	713	392
AAGACAGGCCAGGGAAGACG	838	412	204	478	248	367	234
AAGACAGTTTCCCAGCGCCG	822	260	154	430	1298	819	366
AAGACATAAAGGGCGAGCGC	569	227	372	200	606	609	227
AAGACATGACACAGCCAACA	564	282	284	310	325	582	224
AAGACATGTGAACAGAGTTA	438	419	173	312	554	531	290
AAGACCAAGCCGGAGGTCTG	674	254	338	424	785	888	414
AAGACCAAGCGGGCTCCGCG	465	142	313	483	378	668	293
AAGACCAAGGACTGAGCACT	861	604	231	532	692	814	592
AAGACCAAGGTCCATGCTGC	633	324	317	357	804	612	415
AAGACCACAGACACCCGTGG	645	344	436	460	987	631	469
AAGACCACCCTTTCCCACCT	1005	277	567	774	1361	1012	646
AAGACCAGACTTCAAATGCT	1396	858	436	658	1965	1546	740
AAGACCAGCAGAATGGCAGT	644	275	335	442	381	739	352
AAGACCAGCCTGCCTCTGGT	957	129	79	124	423	540	210
AAGACCCAGCCCGCCGGCGC	481	377	274	213	617	809	415
AAGACCCCCAGGAAAAAGAT	700	488	225	452	878	1099	542
AAGACCCTTAACTTCCGGGG	814	490	300	332	743	652	412
AAGACCGAGAAGGAGCTGAG	355	113	47	0	389	218	225
AAGACCGCTTGAGCCGGGTA	581	99	189	225	447	464	351
AAGACCGTCCTCGACTGCAG	750	692	328	738	1079	1237	672
AAGACCTCTTCCCTAGACAA	768	228	282	333	849	1012	525
AAGACCTGCACAGACTGCAG	316	72	21	15	282	168	125
AAGACCTGGTGTCCCCAGGG	785	302	410	244	518	634	363
AAGACCTTTGCAAACAGAGA	320	373	183	286	415	241	302
AAGACGAGGTAAGGGAAGAG	1188	16	70	118	195	288	94
AAGACGCAATCTTGTGGGTG	693	367	314	366	535	629	484
AAGACGCGCGGCGCGGCGCA	727	406	270	463	498	579	290
AAGACGCTCAGGAAACGTGG	690	2	17	0	90	226	62
AAGACGCTCTGTGCCTTCGG	628	301	329	268	514	584	477
AAGACGCTGACCAGTCGTGT	872	78	33	26	27	85	62
AAGACGCTGGCACTTGCACA	635	543	307	271	591	618	551
AAGACGCTTACTGAATAAGG	532	665	316	256	371	573	372
AAGACGGAAAGTGCAGGCGA	911	258	154	519	709	726	379
AAGACGGACGTACCGAAGAA	473	282	316	707	655	856	388
AAGACGGAGTCCGAGCCTCG	1158	425	543	589	789	904	428
AAGACGGCCGGGAAACTCGG	325	154	216	256	510	582	370
AAGACGGCTGCACAGGCACA	1266	506	617	1022	1236	1654	829
AAGACGTACTCTTCAGTGTG	1137	228	65	149	424	708	421
AAGACGTTCAACGACTTACT	1232	667	434	671	1533	1231	528
AAGACGTTCCAGGGCTCCAC	488	283	411	202	681	405	256
AAGACTCACAGTCTGCTGGT	730	324	440	440	1057	764	403
AAGACTCACCAGTTTCATAA	348	72	72	47	14	81	49
AAGACTCACCGATATCCACT	1601	800	731	998	1376	1767	1007
AAGACTCACTCATCATGGTG	333	106	157	191	436	304	211
AAGACTCTTTGAAATGCCTG	820	508	539	649	409	527	369
AAGACTGCAGAAGACAGGAG	513	188	141	149	154	106	90
AAGACTGCCAGCGTCAAAGA	485	61	196	41	354	383	255
AAGACTGCGCTGCTGCAGGA	1202	731	584	859	1527	1414	786
AAGACTGGACTCAATTCTGA	584	219	131	299	301	528	317
AAGACTGTGTCACTACTTTG	611	315	260	461	760	702	586
AAGACTTCTTTCACTCCCTG	941	509	723	682	1345	1387	791
AAGACTTTAAGGAAAGGAGG	694	213	189	339	562	393	341
AAGACTTTGGATCCTTCCTG	812	429	427	475	1364	1113	695
AAGACTTTGGCGTCTACACC	695	407	289	471	589	1160	661
AAGAGAAAGATAAGAAATTC	739	203	224	158	476	607	421
AAGAGAAATCTGCAAAGTCG	528	277	180	373	589	816	329
AAGAGAAATGGAAAAGCGAG	858	497	423	728	997	664	428
AAGAGAACAGCCTCCAGACG	495	353	346	107	647	640	465
AAGAGAACCACTTCTAACCC	444	132	129	281	519	343	269
AAGAGAACTACTTCCAGCTG	866	308	479	457	1172	950	395
AAGAGAAGCTCACACCAGCT	882	306	573	774	1434	1275	667
AAGAGAAGGGGACGAGCGGG	1632	1166	670	955	538	802	420
AAGAGAAGGTAAGAGTCGCG	1010	940	735	833	1440	1938	1253
AAGAGAATCCGCGACACCGG	723	288	441	476	919	862	509
AAGAGACAAAGCCGCGTCAG	588	314	85	285	323	270	183
AAGAGACAATCTGCAGGGCG	747	322	205	523	721	719	462
AAGAGACCTTCATTAACACT	554	198	235	309	1021	702	459
AAGAGACTCAACCTCGGACA	505	260	325	247	485	574	467
AAGAGAGAAGAAGTCACTAC	678	305	246	560	645	1145	576
AAGAGAGAGTTTCTTCAGGA	986	445	458	439	813	925	637
AAGAGAGCACGCCTGCCCCG	897	360	476	778	1103	1286	609
AAGAGAGGTTTCTGCAGCTG	1298	579	793	719	1439	1557	991
AAGAGAGTGTTTGCAAAAGG	770	81	279	396	637	1208	542
AAGAGATTGAAGCCAAGGTA	688	190	158	310	782	524	368
AAGAGCAAACAGGCACTTTG	956	461	314	442	890	944	542
AAGAGCAACAAGTATCATGA	638	342	362	501	813	583	367
AAGAGCAACACAGAGCTGAA	1252	542	765	525	1728	1190	779
AAGAGCAAGAGCCACCAGGC	698	248	420	555	515	605	369
AAGAGCACATATTTCTCCGT	383	66	13	231	324	378	197
AAGAGCAGCCCCAGTCGCCG	540	360	97	338	901	649	306
AAGAGCAGCGGCCGCCTGAG	608	0	61	34	73	121	50
AAGAGCAGCTAGAATCGTTC	907	327	315	619	1158	785	384
AAGAGCCACTTTCTTCCTGA	262	254	146	111	425	530	272
AAGAGCCAGGAAGAAACCAC	546	186	134	431	602	470	264
AAGAGCCGCAGAGCCAGCTA	801	413	222	443	614	1070	464
AAGAGCCGCGTGAGGAAACG	657	313	332	276	594	858	498
AAGAGCCGGCCGAAGCGTGG	885	352	546	453	1264	883	662
AAGAGCGAATCGATTTCGTG	704	229	685	498	280	541	394
AAGAGCGAGCTGTAGGATGG	796	373	442	656	641	954	479
AAGAGCGAGTGAATGAATCC	761	81	67	216	385	273	148
AAGAGCGCATGCGCACTGAG	965	680	387	618	1104	1127	452
AAGAGCGGCGACGCGGGACA	663	621	535	1115	1601	1603	931
AAGAGCTAAGGGAGCTTTCG	318	148	42	178	208	295	163
AAGAGCTAAGGTGGCTGCAG	716	442	313	406	778	698	318
AAGAGCTCCAGACATAGAGA	698	352	312	567	514	712	397
AAGAGCTCTCGGCTGTGCAG	1379	236	131	97	160	593	295
AAGAGCTGCATGCAACCGGT	1030	442	544	599	1150	1207	617
AAGAGCTGCGGCCGCCGCTG	678	249	400	466	593	671	458
AAGAGCTGCTACCCATTCCA	465	244	344	143	278	419	281
AAGAGCTGCTCTGATCACCC	586	502	284	418	332	556	361
AAGAGCTGCTGCAAACACCT	456	294	283	407	320	376	296
AAGAGCTTCCAGACCGAGAG	683	317	228	251	655	778	341
AAGAGGACCTCTTTGTCCAG	943	633	518	750	848	1085	699
AAGAGGACGCAGAAAAGTGA	554	568	507	692	1023	934	684
AAGAGGACGCCATGATTGGT	1395	853	770	869	955	1411	805
AAGAGGACTGGGAGGGGCCG	547	279	278	210	640	530	315
AAGAGGAGCAGGACCCCAAG	624	343	368	559	555	781	429
AAGAGGAGGGCGTCCAGCCC	526	289	329	496	379	836	426
AAGAGGAGGGTCTGATGCTC	1187	485	455	727	1324	1382	627
AAGAGGATCCTCTCCAGATG	804	506	867	777	1484	1376	860
AAGAGGCAGAGATGCGTGTG	964	508	610	501	875	1073	541
AAGAGGCAGATGGTAGGAAA	547	157	165	265	480	523	304
AAGAGGCATTCCGGTAGCAA	582	289	191	495	418	511	409
AAGAGGCCGGAGGGAGATCG	563	117	62	349	510	538	340
AAGAGGCCTAAGGAGGCCCC	615	226	244	176	780	420	270
AAGAGGCCTTTGCCGCTGGT	649	407	254	407	660	684	395
AAGAGGCGCGGGTAGAAGCG	396	351	130	232	203	295	200
AAGAGGCTCAGCACAGAAAG	628	432	303	302	657	865	339
AAGAGGCTGAGCCCAGCCCG	937	352	501	442	961	1003	524
AAGAGGGAAACTTGCATCTC	982	484	418	624	690	1160	622
AAGAGGGGACGCCCTTGTGG	884	540	220	741	527	401	300
AAGAGGGGCGCGGTACAGAC	296	142	119	33	232	306	168
AAGAGGGGTTGCCGGAACTC	1017	697	495	673	1632	1058	691
AAGAGGTAAGGAAGTGTTGG	1620	917	819	1419	2585	2943	1256
AAGAGGTACGCCTTGTTCGG	429	221	103	494	378	397	281
AAGAGGTGAATGGCTGCGGG	1252	403	466	935	1057	1521	715
AAGAGGTGAGCGGTAGCTGT	659	92	32	13	226	241	152
AAGAGGTTGGGGCCGAATAA	872	481	533	413	1351	738	542
AAGAGTAAACTCTACCACAG	606	223	368	187	618	887	391
AAGAGTAACATTCCAGAAAA	243	42	172	357	317	172	131
AAGAGTCTCTTATTTGATCG	561	220	179	497	441	642	362
AAGAGTGAAGATACTCGGCA	722	356	309	477	880	1006	515
AAGAGTGCTTGGCCCAGCAG	872	874	239	300	621	938	488
AAGAGTGGGGTTCAGAGGGG	1142	651	403	617	504	513	216
AAGAGTGTCCTTAGCCTGAG	969	575	498	435	1194	851	548
AAGAGTTCATCTTCCTGCAA	884	426	561	675	1124	994	622
AAGAGTTCTCAGGAAGTTTG	893	427	519	679	1236	1263	632
AAGAGTTGGAAACTGGTGGC	557	216	147	458	795	552	272
AAGAGTTTGCAGGTGTGGAA	618	367	425	298	670	615	491
AAGAGTTTGTTCCCGTGGTG	790	294	204	301	255	329	147
AAGATAAACGATTCTTTATC	993	456	294	593	1083	1601	726
AAGATATCCAGTAGGAAGCT	722	244	187	388	468	666	453
AAGATCAAAAACCGGAAAAG	154	58	49	173	160	228	121
AAGATCCAAGGTGCGCGCGT	951	442	493	500	1381	1213	531
AAGATCCCAACAAGACAACA	412	313	325	200	417	438	212
AAGATCCCCAAAAAGGTAAG	115	206	128	239	594	332	190
AAGATCCCCTACCTGGCCGC	825	561	361	590	1084	874	540
AAGATCCTGGGATACCCCGG	363	235	272	325	386	468	187
AAGATCGCCAAGACTCACGA	870	100	131	62	127	81	56
AAGATCGCGGAACATGACTC	550	324	179	297	907	841	290
AAGATCGGTGCATCTGAGGA	486	316	255	436	575	322	249
AAGATCTAACCAGTCGCGCG	679	201	346	474	595	700	622
AAGATCTCTGGGTGTCCGAG	699	377	508	331	1004	1407	499
AAGATCTGAGTTCATGTAGC	704	345	178	392	754	866	443
AAGATCTGATCATTTATAAT	198	47	28	191	150	169	96
AAGATGAGCACGGAAGGTGG	1122	847	780	1091	1626	1597	1183
AAGATGCACGCGAGGCTCCT	833	486	450	497	866	1082	658
AAGATGCAGGTCCATGCCAC	893	310	420	404	1068	659	596
AAGATGCCCCTGAAGCTGCG	927	521	599	743	1273	1158	716
AAGATGCGGCCGGAGCCCGG	470	52	172	86	213	284	130
AAGATGCTGCAGTCCCTGGC	994	619	650	693	1101	1540	659
AAGATGGAGCCGGCAGTCGG	1276	417	77	181	536	445	425
AAGATGGCGGCAGAAGCAGC	490	188	71	214	261	163	124
AAGATGGCGGCCCCGCGGCG	449	302	133	508	1208	958	682
AAGATGGCGGCCGAATGGGG	1158	655	628	718	1102	769	589
AAGATGGCGGGGAACGACTG	567	177	290	513	547	816	385
AAGATGGCGTCCCGCAAGGA	456	121	100	137	265	152	65
AAGATGGCTGACTCCAAAGA	457	13	3	38	85	42	25
AAGATGTCGGAATCTGAAGG	851	394	462	361	919	952	545
AAGATGTCGTAATGAGCGGT	639	136	15	203	273	263	154
AAGATGTCTGCAGAGGTAGG	754	481	499	559	519	757	596
AAGATGTTGACAAGGCAGCT	1026	471	397	941	1415	1139	605
AAGATTATACCTGTGGAGCT	594	311	226	527	596	560	298
AAGATTCAACATATTTCCCG	541	486	288	195	553	590	343
AAGATTCCCTAGTTAATCTC	497	227	104	181	210	513	193
AAGATTGGAAGTTATGTGAG	678	365	622	295	745	926	541
AAGATTTGCTGGGCCGGCCC	647	212	346	423	586	682	396
AAGCAACAGGAGCTGCTCCG	425	279	147	124	389	360	230
AAGCAACCGCGGCTGCCCGG	883	493	267	598	1056	874	511
AAGCAACCTCCCAGCCTGAG	362	82	206	259	481	462	197
AAGCAACGTGCCTATTCACA	718	383	193	274	1037	916	602
AAGCAACTTGCCATGGCGGA	918	527	518	750	1409	891	557
AAGCAAGACGCTTTCCAAGT	356	158	118	406	343	305	342
AAGCAAGAGGCGCCCCACGG	536	130	62	17	178	258	76
AAGCAAGGTAAGCAGGGACG	734	355	402	608	1245	1458	925
AAGCAATATCAAGGCTCCGG	874	714	499	430	1004	1124	1014
AAGCAATGCGCCTATTCACA	745	430	357	305	436	580	605
AAGCACAACCGCTACCTAGA	1073	403	623	628	893	715	415
AAGCACACACAGCTTCCCGT	549	299	434	286	376	263	192
AAGCACAGCTGTGATCTGGG	1773	626	607	1022	883	706	316
AAGCACAGTTCAGCTGAGGG	981	459	453	1140	819	1025	342
AAGCACCAGCTGCGACACCC	401	284	386	228	287	281	190
AAGCACCCAGACCCAGCCTA	212	181	130	215	312	221	153
AAGCACCGCCTGGAGCCCTG	526	149	269	125	457	491	308
AAGCACCGTGGGACCTTGGC	935	1097	993	1159	1416	1609	1173
AAGCACGACGCGATCATGGC	692	269	295	514	820	706	382
AAGCACGCAGGTAGAGCCGA	967	111	358	372	1133	774	410
AAGCACGCGCTTCCACTCCG	1115	0	31	44	194	263	115
AAGCACGGGGCCTGAAGCTC	1102	537	607	679	1144	1202	572
AAGCAGAAAAGCAAGAGAGG	995	460	461	450	1161	1190	532
AAGCAGAAAGTCACTTCAAG	299	175	109	170	187	197	151
AAGCAGAAGCTGAGCTCAAG	1171	760	840	889	1758	1260	800
AAGCAGAGAGGATTCTGGAA	347	272	77	277	206	293	222
AAGCAGAGGAGCTTGCAGGA	689	256	329	475	438	819	381
AAGCAGATCTCTTGGAGTGA	348	281	69	103	514	533	355
AAGCAGATGGTGGCTGAGGC	1120	587	478	845	679	1053	640
AAGCAGATGTAGGTGATGAG	1046	379	513	752	1362	1324	643
AAGCAGATTGCGCCAGGGAA	654	270	330	424	884	961	592
AAGCAGCAAGCAGGAAGAGG	827	155	67	197	376	272	461
AAGCAGCAGGAAGCCTCGGA	859	474	364	508	1316	1097	488
AAGCAGCAGTCCTAACAAAC	753	384	178	445	1252	824	404
AAGCAGCCATGGTCTAAGCC	687	164	307	356	918	594	378
AAGCAGCCCAGTGTCCAGTC	801	609	91	677	856	393	333
AAGCAGCCTAACCAGAGAGA	681	311	335	632	841	864	365
AAGCAGCGAAAGGCAGTCCC	576	5	47	36	449	481	362
AAGCAGCGCTTTCCGCGCGG	538	225	174	270	442	360	123
AAGCAGCGGCGGCAGCCGGG	870	89	218	86	255	216	141
AAGCAGCGGGGAGAGAAATG	795	431	164	355	365	642	300
AAGCAGCTCAAGCGTGTGGA	1114	738	778	842	1786	1693	735
AAGCAGCTGAGACCTAGAAG	391	231	100	223	301	527	370
AAGCAGCTGGCTTGACGGAA	740	247	413	622	691	678	539
AAGCAGCTGTCAAGATGCTG	928	16	137	112	195	238	196
AAGCAGGAACGAGAGCGGAG	761	459	168	617	843	735	444
AAGCAGGGAGAGGAATTCTG	801	216	307	448	929	894	548
AAGCAGGGCCCAGCGAGACA	412	79	190	28	650	426	131
AAGCAGGGGTGGTGGGCCAC	886	488	575	701	964	667	454
AAGCAGGGTTGTCTTACCCA	1014	450	549	521	773	1035	491
AAGCAGGTCAGTCAGGTTCC	678	398	260	603	474	493	356
AAGCAGGTGGAAGGGCTCTG	1023	513	305	376	748	680	358
AAGCAGTCTTCCAGGCTTTG	802	404	307	424	566	956	487
AAGCAGTGCAGGTTTACCAA	446	276	141	223	431	385	240
AAGCAGTGGAGGCAGAGGCG	803	173	79	285	260	278	198
AAGCAGTGTGAGGCTTGGAA	1079	492	744	502	1278	966	559
AAGCAGTTACCTCAGAGCCG	488	322	345	255	537	326	188
AAGCAGTTTCCACCAGCTGG	716	318	348	386	1226	612	598
AAGCATACACATCATGGCAA	376	232	291	245	271	430	215
AAGCATACACTCTGCACAGC	313	157	55	233	361	283	218
AAGCATACTTCGGATCCCCG	863	73	20	16	215	119	98
AAGCATAGGAAAGGAAACAG	508	297	454	114	633	454	397
AAGCATCCCTGAGGCCAGCA	945	523	478	584	1605	1107	962
AAGCATCGAAAGCGTTGGAG	967	112	31	53	60	133	85
AAGCATCTCCGTCGTGAACA	898	198	351	693	1044	817	397
AAGCATGCCACTGATGTGAG	649	424	353	349	539	724	397
AAGCATGGAGAATCAAGAGA	743	576	300	422	684	1266	568
AAGCATTTAATAAACACATA	294	246	246	244	507	441	229
AAGCCAAACGTAAAGACACC	551	93	0	1	60	44	17
AAGCCAATCCCAGCGCAGAG	521	222	176	495	474	523	344
AAGCCAATTTGAAGAGGAGG	576	263	468	329	1938	1357	843
AAGCCACCAAGGAAAATGAA	684	446	626	526	771	1177	489
AAGCCACTTCCGCGTTCAAG	714	237	178	353	649	468	292
AAGCCAGAAGGACGGTGGCA	543	379	249	292	743	558	434
AAGCCAGACTGCTGTCCAGT	779	234	215	512	562	551	488
AAGCCAGAGAACGCGGCGGG	778	328	519	722	604	1143	438
AAGCCAGAGACCTCACTCCC	722	361	346	316	789	812	443
AAGCCAGAGAGTTTACCATT	615	343	418	348	418	705	406
AAGCCAGAGCTGAGGTAAGT	604	53	20	30	519	357	157
AAGCCAGAGGCAGAGAGGAA	885	277	289	348	375	777	340
AAGCCAGATCGCTGAGGGTC	1036	372	474	664	1020	1020	587
AAGCCAGCAAGAGCCGCTCC	427	286	87	311	359	343	228
AAGCCAGGAGAACCCCCGAA	772	392	438	570	934	892	362
AAGCCAGGAGCCAGGCCGAG	624	71	330	477	764	582	349
AAGCCAGGGAACACCTCAGA	316	61	93	71	460	317	176
AAGCCAGGGTGAAGGATCCG	694	303	370	341	253	397	261
AAGCCAGTGCTCGTGAACTA	775	396	310	350	1074	822	480
AAGCCATCTTCCCTGCATCA	600	284	222	332	330	419	285
AAGCCATGATTGAGTCCAGG	897	573	437	672	787	857	491
AAGCCATGGTGGCCAAACAG	534	340	262	222	493	653	297
AAGCCCACACCAGCCCGTCT	186	202	42	135	120	195	134
AAGCCCACCGGCCTCCCTGG	317	272	202	212	466	516	308
AAGCCCACCTCCTCCCGGGG	332	98	113	111	91	203	118
AAGCCCACCTCTCAGAATCG	392	228	113	252	331	492	254
AAGCCCACGCGCCGCGGAGA	318	210	381	535	709	587	362
AAGCCCAGAAAGGAGCCACG	1353	723	643	765	1781	1246	836
AAGCCCAGTACATTTCAAGT	698	280	401	233	785	715	405
AAGCCCATGAACTACAACCC	706	349	166	428	438	935	427
AAGCCCATTATGGCTGTAAC	408	263	86	145	207	323	159
AAGCCCCCAAGGCCCTTCGG	447	290	222	212	334	419	214
AAGCCCCCAGCACAGGCGCC	323	181	119	188	317	308	86
AAGCCCCCTGGGTCCCCGCG	839	317	210	235	723	567	511
AAGCCCCGCAGTTGGGAAGG	981	632	636	758	752	1093	566
AAGCCCCGGGCGAGAAACGG	328	35	0	94	96	63	76
AAGCCCGCAAGAGGCCTCAG	575	306	199	287	555	665	408
AAGCCCTCGAATCAGCCGCC	618	26	22	58	136	94	71
AAGCCCTGGAGAGTCAGGCG	954	535	322	709	1124	1632	839
AAGCCGAAAGATGTCCAGGT	979	519	237	645	950	775	541
AAGCCGAGACCTAAAGTTGG	663	25	0	128	122	66	22
AAGCCGCAGTAAGAAGCCAG	461	138	83	235	516	378	227
AAGCCGCCGGGAAGACCCCA	310	72	116	108	70	74	74
AAGCCGCGACTAAGGGAAGA	701	36	0	38	64	22	69
AAGCCGCGGCAAGAACGCAA	380	253	200	238	594	343	203
AAGCCGCTTTCGGCATCAGT	516	80	86	55	116	82	48
AAGCCGGACTCATCCCGTGC	446	147	269	404	488	370	335
AAGCCGGAGCGAGGCCACCG	562	203	194	208	701	512	277
AAGCCGGCAACCACCCTCCG	830	239	230	311	361	229	345
AAGCCGGCCCAGGCTCGGTG	254	114	84	119	355	186	97
AAGCCGGCCTCTGCCAGCGG	755	232	466	444	737	655	402
AAGCCGGCGCGCCTGCAGCT	924	593	466	811	1220	1233	966
AAGCCGGCGCTCGGCAAGGT	475	0	2	23	78	66	29
AAGCCGGGTCCCTAGCCCCG	503	359	198	230	472	716	321
AAGCCGGTTACGTACGCCTG	266	45	152	130	153	264	88
AAGCCGTACAGTACTTACCG	304	101	187	277	175	240	127
AAGCCGTACCTGGAGGGACC	358	29	25	46	88	57	71
AAGCCGTAGCCTAACCGTCT	643	328	247	236	495	440	334
AAGCCGTGCGTTGCGTTCCA	880	33	18	9	171	58	60
AAGCCGTTCTCAGCTACAAA	954	308	438	707	1518	1201	665
AAGCCTAACCCACTCCAGTG	904	209	178	70	455	182	106
AAGCCTCAGAGAGCAGGAGT	905	229	223	515	1348	915	572
AAGCCTCCCGGATCCCGTCC	404	76	408	210	374	552	238
AAGCCTCTTAGCGAGAGACT	661	30	29	39	56	217	138
AAGCCTCTTCTCACCTCGAG	556	476	220	353	539	613	407
AAGCCTGATCCCGGAGCCGG	524	291	236	339	1373	727	432
AAGCCTGCAGAATAATTGGG	775	330	415	470	561	1002	363
AAGCCTGCCCTATGCCAGCC	588	241	431	513	518	994	490
AAGCCTGGTGAGAAATTGAG	371	81	107	267	339	438	285
AAGCCTGTCAAGCCAGGTTG	852	484	531	640	1430	1058	771
AAGCCTTCAAGAGGGTGACC	942	865	631	687	1102	1864	856
AAGCCTTTGAGACCGCAGAA	249	78	158	190	265	388	154
AAGCGAAAGCGTCTTTCTGA	978	308	315	369	857	1241	595
AAGCGAAGACAATGAACCCC	1544	862	930	984	1495	1649	919
AAGCGAAGCGTTTCCGCGGT	963	696	501	741	647	1156	798
AAGCGAAGGAGGAGTGTGTG	1401	6	13	109	490	474	148
AAGCGAAGTCAGTCACCTGG	1464	943	710	659	1796	1755	1099
AAGCGAAGTTAAACAGCCGG	528	12	1	0	52	86	34
AAGCGACCCAAGGAGCCGAG	521	166	415	207	407	507	315
AAGCGACCCGGCCTCCTAGG	754	112	233	344	237	414	234
AAGCGACTCATGACTGCGCA	990	269	526	729	502	707	349
AAGCGAGAGCACGGCGGCAG	388	249	319	347	281	263	145
AAGCGAGAGTCTGAGTCGCG	732	19	0	8	125	112	61
AAGCGAGCCATTTAACATGG	405	292	40	206	52	54	46
AAGCGAGCTAGCGAGCGGGC	744	137	236	348	505	427	235
AAGCGAGCTTGGAGCCCGCG	234	124	82	75	196	132	69
AAGCGAGGAGCACAAAGACC	498	346	235	220	904	547	331
AAGCGAGGAGCAGCGATGGA	1102	860	747	1063	1357	1310	842
AAGCGAGGTTCTCGTTCTGA	461	255	127	211	320	407	269
AAGCGATTGACATACTGTAG	619	327	300	497	248	448	191
AAGCGCACTTCTACCAGGAG	607	153	226	359	343	815	353
AAGCGCAGAAAAGAAACTCC	537	31	53	68	149	176	81
AAGCGCAGAAATCGAAAACG	638	313	407	407	935	407	460
AAGCGCAGCTCCCGACGCAA	1059	629	185	575	778	824	598
AAGCGCATCCAGCACCGACA	1404	924	830	1102	1129	1775	770
AAGCGCCAAAAAAGAATTTA	504	191	125	195	405	442	230
AAGCGCCAAAAAGGCTTCTC	608	270	333	325	674	736	409
AAGCGCCACTACCACTTGCC	425	164	203	236	383	666	240
AAGCGCCAGGAGCAGCTGCA	755	468	284	536	1074	637	401
AAGCGCCGGGCAGTACAGTG	561	242	203	274	417	477	287
AAGCGCGCCGAAGGCAGAGA	856	214	499	493	723	847	525
AAGCGCGCGAAAAGCTGAGG	784	520	260	259	820	867	575
AAGCGCGCGTAGACCCGTCG	328	195	166	261	356	248	162
AAGCGCGCTCCGTGTAAAAG	362	70	18	43	102	30	37
AAGCGCGGACCTTTCAACAA	176	92	29	155	107	170	165
AAGCGCGGAGCGAGCAGCCT	1002	321	463	580	505	1321	657
AAGCGCGGCCCTGTTCCGGG	650	266	252	431	670	492	326
AAGCGCGGCTGAGCTCCAGT	848	564	457	627	1227	951	535
AAGCGCTCCCAAAGCTCTGA	898	188	271	557	1021	808	510
AAGCGCTCGCGCGGGGATCG	366	46	344	137	211	464	134
AAGCGGAGAGAGAAAGCGGG	569	48	162	72	239	190	104
AAGCGGAGCAGAGAGGAGCG	1130	222	76	139	154	202	63
AAGCGGAGCAGCAGCCCGGG	1060	448	697	628	1907	1593	775
AAGCGGAGGCATAAGCAGAG	958	453	196	509	1262	779	546
AAGCGGAGGTCGGAGCGCCG	468	210	289	377	606	920	270
AAGCGGAGTTAAACAGGAGC	783	136	115	212	234	372	256
AAGCGGAGTTAACCGAAGAG	481	55	0	22	66	92	81
AAGCGGATCGCATGGAGTGA	1014	753	430	751	1488	1292	815
AAGCGGATCGGCGGCTCCTG	504	465	338	506	785	707	513
AAGCGGATCGGGTGGAGTGT	743	74	135	264	973	751	393
AAGCGGCAAATGAGACTGCG	827	227	223	495	724	989	461
AAGCGGCACACTCGGCGAGA	485	151	218	393	421	687	325
AAGCGGCATCCCGAGCGCGG	526	156	209	224	626	552	366
AAGCGGCATGGCGTTCCGGC	360	261	175	232	543	362	249
AAGCGGCCACCCGGGCCTCA	466	273	138	189	535	421	348
AAGCGGCCGAGAAGCTACAG	1032	552	487	803	874	1144	559
AAGCGGCGCCCAGTGCAGGA	682	189	136	468	866	1047	569
AAGCGGCGGAAGAAGGTGGG	761	392	393	640	716	665	398
AAGCGGCGGAGCGGGTCCGG	761	595	441	462	947	833	371
AAGCGGCGGTGGCGACTCGG	840	341	275	422	942	798	394
AAGCGGCTCCCTGAGGGCGC	728	142	181	168	526	714	278
AAGCGGCTGGCGGGTAAGCG	418	208	126	278	1074	658	381
AAGCGGGAGGCAGCCAGAGT	1246	323	368	860	1610	1674	724
AAGCGGGATTGTGAGGTAAG	805	661	934	1136	1475	1943	1057
AAGCGGGCTCTCAAAGCCGA	386	108	96	223	185	389	163
AAGCGGGGCGGAGACTCGCC	721	387	259	566	464	834	356
AAGCGGGGCGGAGAGCACCA	701	321	272	412	355	886	316
AAGCGGGTGGGAGGGGGCTC	1378	455	310	816	1537	1404	1002
AAGCGGGTTTAAGAGGGTGA	982	422	420	845	1068	1335	701
AAGCGGTATCGGATTCAGAG	535	0	0	27	37	60	31
AAGCGGTCAAAATCACCCAG	452	325	346	351	318	513	258
AAGCGGTCGCCATGTCCGCG	620	305	208	298	416	900	401
AAGCGTGAAGAGCAATACTC	625	421	312	289	263	645	470
AAGCGTGCCGTGCGTGCTTG	1007	321	416	764	973	752	502
AAGCGTGGGGCGGACGCGGA	845	293	193	478	914	1063	572
AAGCGTTAGGAGAAGAAGAG	635	377	237	473	601	885	360
AAGCTAAGGTTCTTACCCCA	464	278	186	194	287	370	164
AAGCTAATGTGGGCTGGGCA	1345	741	816	637	1409	1107	653
AAGCTAGAGATTCCGAAAGG	618	25	0	64	179	176	134
AAGCTAGGCCCCGAGCCGGG	1070	546	463	511	862	801	583
AAGCTATAGTAGAGTCACCG	702	348	239	473	550	690	326
AAGCTCAGCCAGACTGCAAG	508	253	271	519	683	577	383
AAGCTCAGGCGGTCCCGTAG	788	286	290	392	735	943	360
AAGCTCAGGGAGAGGAAGCT	341	10	43	113	127	78	75
AAGCTCAGGTAAGAAAAGAA	676	619	509	578	1550	1269	863
AAGCTCATAGCAGCAGAGTG	410	18	0	0	14	130	43
AAGCTCCAAGGGCTTCTCGG	505	26	19	53	112	93	76
AAGCTCCAGCGCTACACCGG	946	361	268	768	862	934	699
AAGCTCCAGTTGGGGTAAGG	766	497	387	437	1053	1088	551
AAGCTCCGCACACTCTCGGC	479	241	432	218	575	418	337
AAGCTCCGGGAAGAACGACA	781	49	0	77	525	259	134
AAGCTCGACGCGCTGCAGCC	868	653	493	576	1154	1011	596
AAGCTCGAGACTCCAATCCC	392	34	0	108	43	60	28
AAGCTCGTGCATCCAGGGAG	773	174	206	195	419	550	216
AAGCTCTAGAAGAGTGACCC	653	326	179	360	810	438	251
AAGCTCTCAGGACATTATAA	540	469	201	316	534	938	465
AAGCTCTCCGCACGACGTCA	911	400	355	543	574	697	596
AAGCTCTGTGGTCCGATCTG	1010	36	87	74	167	258	116
AAGCTGAATCTCCCGTGAGT	720	456	304	646	761	825	561
AAGCTGACATGGTGCCGGCG	1123	340	350	101	590	1235	686
AAGCTGAGATAGATGTGTCC	747	372	283	369	657	584	269
AAGCTGAGATCGCGGCCCTG	602	71	74	67	140	91	47
AAGCTGAGCGCTGAGACCAA	679	425	382	442	636	642	345
AAGCTGAGGCGGCAACGTCG	1796	593	817	632	3762	3153	1816
AAGCTGCAAGTGCTGAGGCG	929	199	77	282	249	577	263
AAGCTGCACAGGGCCCTACG	363	33	35	47	34	86	34
AAGCTGCAGTCGCCGGCCCG	380	352	316	305	422	716	473
AAGCTGCGAAAGTGCTTTGG	906	100	191	327	749	1177	535
AAGCTGCGCTGGGGTTTCCA	525	308	334	355	318	585	272
AAGCTGCGTCTTAGGAGCCT	278	131	152	21	296	333	204
AAGCTGCTGCTAGGTCCCAA	882	218	247	422	727	1045	521
AAGCTGCTTTCAGCGCACAC	450	229	229	242	370	393	283
AAGCTGGAGAGCGAACGAGC	573	259	270	480	729	628	399
AAGCTGGAGGCCGCGCGACA	743	375	413	468	794	893	538
AAGCTGGGACTGCCTGGTGG	709	337	255	282	497	826	392
AAGCTGTCCCCAGAGCAGGA	739	335	253	623	1150	809	458
AAGCTGTGAACGTGATTTGC	727	214	375	205	616	794	468
AAGCTGTGCGACCTCTTCTG	1384	381	307	658	350	437	264
AAGCTGTGGCTCCAGCCTCG	925	270	435	363	966	838	440
AAGCTGTGGCTGCCGGCGGT	715	303	350	355	748	825	481
AAGCTGTTCCCTGAAAAAAA	198	105	17	176	258	206	153
AAGCTTACTGAGCTCACTGC	487	260	250	423	389	550	285
AAGCTTCAAACTCCTACCCA	606	360	158	405	614	739	423
AAGCTTCACTACTACCACGA	512	215	292	418	707	750	354
AAGCTTCCTTGGTAAGTTAG	1018	673	677	874	1430	1180	668
AAGCTTCTAGGACAAGAGCC	429	226	136	319	645	352	227
AAGCTTGCAAACTCTACCCC	663	0	10	76	73	129	50
AAGCTTGCTGTCGAATCAGA	753	352	504	506	688	603	418
AAGCTTGGGCTCCCTTCCGA	702	70	36	16	124	84	86
AAGCTTTCCGGGAACATCCA	467	231	363	249	854	960	593
AAGGAAAAGCACTTTACAGG	607	398	235	404	892	847	429
AAGGAAACGCAACGCAACAA	274	72	163	114	233	170	198
AAGGAAAGAGCCCGAGAATG	695	355	182	368	656	1162	570
AAGGAAAGGACCATCGCTCA	772	157	30	117	74	112	41
AAGGAACAAGATGAGGAGAG	718	677	358	437	868	772	503
AAGGAAGAGAGGGAGAAAGT	582	123	327	313	537	592	317
AAGGAAGAGCAGCAGCAGGG	631	361	364	330	711	460	354
AAGGAAGATATCAAAGCATG	518	235	337	491	562	746	346
AAGGAAGCCGGCAGCCAGGG	746	307	425	344	747	470	369
AAGGAAGCTGAGGACTTAGC	1553	654	739	925	1114	1403	789
AAGGAAGCTGAGGCACCGGC	892	382	485	801	828	880	433
AAGGAAGCTGGTGGAAGTGT	1182	773	620	747	1559	1441	813
AAGGAAGGCGGCGGGTGTCA	697	542	392	359	731	505	550
AAGGAATTAAATTGCAGGAA	631	393	287	540	704	591	362
AAGGACAAAGCTCCTTCACA	245	30	135	210	282	194	85
AAGGACAGTCCGGTGAGGAA	505	54	0	28	78	68	19
AAGGACATGATGTCAGACAG	801	250	364	399	813	778	524
AAGGACCAAAGCACCCAAGC	683	281	323	391	905	780	482
AAGGACCAGCATGTTGCCGA	949	529	343	678	919	1195	526
AAGGACCAGGACTAGGGCGA	636	429	397	406	987	436	334
AAGGACCGGAGCTGGATCCG	700	303	175	555	834	837	501
AAGGACGAGACCTTGACCTC	547	199	214	344	378	906	424
AAGGACGCGGACGGGGACAC	591	450	203	396	1033	1092	394
AAGGACGCTCATGCGGATTG	1070	471	491	452	726	1399	479
AAGGACGGCGTCACATGGCG	404	143	122	228	875	507	267
AAGGACTATGGGGGAACTGA	1153	658	742	968	1307	1798	936
AAGGACTCACCGAGGCGCAG	825	285	362	461	550	895	477
AAGGACTCCGATTACCTGAG	563	330	54	302	523	400	362
AAGGACTCTGGAGTCAGAGT	1326	551	465	690	1177	1506	725
AAGGACTGATTTCTTTAAGC	355	172	50	231	369	376	216
AAGGACTTAGGAGTCGGGGA	914	400	248	261	1112	799	425
AAGGACTTCGGGGGTCTCGG	1444	513	515	857	1995	1651	1130
AAGGAGAAGCCAAGAGAGGC	695	323	304	302	638	731	356
AAGGAGAAGGAGCGGCTGGG	1199	123	22	111	272	351	190
AAGGAGAAGGCTGTCAGCGT	452	181	237	102	424	569	218
AAGGAGACTTCTCGGTGTGC	321	94	123	168	368	255	218
AAGGAGACTTTGCTCCTCAG	376	237	116	183	426	241	263
AAGGAGAGAAAAAGAGTCCG	657	371	342	374	706	764	347
AAGGAGAGCGTGTTCCAGTC	717	310	281	512	724	922	419
AAGGAGCAGCAGCGGCAGCG	881	284	160	64	1527	1615	786
AAGGAGCAGTTGGGATTCCG	662	254	235	492	477	705	384
AAGGAGCCGCTGAGCAATGA	429	103	139	164	505	291	150
AAGGAGCCGGCGGAACCGGG	681	425	171	417	739	716	404
AAGGAGCCGGGTGACTTCAG	901	215	158	265	963	1084	562
AAGGAGCCTGAGGCCCGGCG	619	72	12	219	130	97	63
AAGGAGGAAGGAGCGCGCCG	1029	233	369	408	188	202	123
AAGGAGGAGGCGGCGGCGCA	819	469	329	704	1052	1294	728
AAGGAGGAGGTCCCGAATAG	345	65	25	0	103	155	112
AAGGAGGAGTGTGTGCGGCG	1016	77	39	119	164	290	182
AAGGAGGGAGAGCGGCAGAG	1422	851	552	595	318	444	296
AAGGAGGTGGGTCTAGGCAG	752	232	116	369	263	633	353
AAGGAGGTGGTTGTGCAGGA	581	0	14	0	113	88	19
AAGGAGTCAGGCTCAAGCGA	912	335	254	660	1126	1026	582
AAGGAGTCTCGCTGAGCTCG	693	383	294	633	726	548	542
AAGGAGTGTATTCTGAAGAT	885	489	388	566	1064	929	400
AAGGAGTTATCACTTACCAG	429	3220	324	340	486	840	390
AAGGATAAACTCAGTCACTG	801	402	358	347	798	1032	485
AAGGATAAAGTCGGCATACA	648	258	214	471	658	570	235
AAGGATACCCGAAGGTCGTA	524	492	193	351	528	616	310
AAGGATGAAAAAGCTCAATA	836	323	340	563	817	808	613
AAGGATGAAGTCTGCCAGAG	574	292	138	330	423	793	343
AAGGATGGCGATGGTCCTCA	693	295	218	385	541	778	541
AAGGCAAAGTTTGCTTTGCT	591	278	200	300	464	554	286
AAGGCAACAAAAACACTACC	550	75	90	59	366	213	93
AAGGCAACCAGTGCTCGCTG	1153	623	538	783	1210	1448	790
AAGGCACAACAGGCTGCTCT	1186	526	259	713	993	1461	759
AAGGCACTGTCTGAGAAGCA	878	484	495	619	1018	1336	706
AAGGCAGAAGAACTGCCCGA	580	242	229	369	704	503	490
AAGGCAGACATTTGAGCTGG	808	595	205	445	869	922	596
AAGGCAGCGACAACTTCACG	434	239	332	144	376	306	219
AAGGCAGCGCCCACACCCGG	274	0	0	67	98	240	81
AAGGCAGCGCGTTGTACCCG	990	461	645	413	778	1318	518
AAGGCAGGAGATTGTCAGGT	492	284	162	144	505	619	282
AAGGCAGTATCTCTGAATCA	640	357	387	483	894	827	315
AAGGCAGTGGTCTACTCCAT	598	340	493	583	560	754	481
AAGGCATCAGTTAAGGACAC	522	221	214	122	577	454	234
AAGGCATTTGCAAGAGATTG	653	114	67	110	520	542	357
AAGGCCAGGCATCGGCGTGG	808	466	658	757	961	590	592
AAGGCCAGGCCGGTGCCCTG	387	163	183	232	508	777	316
AAGGCCCCAACCCATTCAGC	567	382	467	356	606	632	597
AAGGCCCCCGGGTGGGACTG	732	254	128	493	568	744	492
AAGGCCCCCGGTCTCTGGAG	391	175	50	139	71	22	62
AAGGCCCCTTACCTGGTCCC	216	120	110	101	311	287	163
AAGGCCCGAATACAGCCGGC	487	237	106	234	383	107	103
AAGGCCCGACGCTTCCCATG	716	368	271	372	822	638	490
AAGGCCCGCGGAGTCGCGCT	1229	574	608	963	1560	1297	1021
AAGGCCCTGCCAGGCTGGGA	798	545	353	247	1211	883	618
AAGGCCGACTGAAAGAAAGA	488	236	183	321	319	573	296
AAGGCCGCGCTCGCGCCGAG	402	157	159	377	317	330	173
AAGGCCGCGGCACTCCCACG	891	87	125	79	184	340	201
AAGGCCGCGTACCTGCGGGG	671	27	10	85	82	146	38
AAGGCCGGGCTGCGAATGAG	415	168	100	234	92	174	134
AAGGCCGGTCCGCCGAGGCC	362	247	179	168	473	680	270
AAGGCCGTCCCGAGGAGCCA	1082	433	394	567	1267	1114	726
AAGGCCTCACCCTGGCATGG	594	198	497	371	1242	710	437
AAGGCCTCCCCCTCTCACCA	357	192	87	118	595	580	271
AAGGCCTCTTCCCCGGCCCC	395	131	78	94	179	143	64
AAGGCCTGAACCTTGAGCTG	989	460	405	536	839	1283	661
AAGGCCTGAGGTGAGAAACC	579	209	371	733	898	809	434
AAGGCGACACTCAGGCCCAG	314	106	170	121	261	279	273
AAGGCGACAGCGCGGCCAAG	785	276	212	365	1184	826	545
AAGGCGACGCAACTCCGGCC	586	334	246	337	617	428	234
AAGGCGAGCGAGGGCGAGAG	345	92	182	81	267	513	296
AAGGCGAGCTCTGCGCACAC	598	323	326	390	553	557	332
AAGGCGATGAAAGCTGTACT	450	203	145	309	544	363	253
AAGGCGCACGAACCCACCTA	242	0	11	0	128	69	32
AAGGCGCCAGGGACGCTACA	914	10	82	58	129	160	96
AAGGCGCCTTGTTCTCGGAG	720	402	275	471	993	558	425
AAGGCGCGAGTGAGGAAAGG	565	138	163	181	570	590	283
AAGGCGCGCGGGCTCGTGGG	382	220	134	214	542	333	287
AAGGCGCGGGCGCGGTCCTG	412	162	0	192	327	188	89
AAGGCGCTCCTTCTACAAGG	603	385	266	357	544	581	364
AAGGCGCTCTCGGGACCTCG	718	353	297	392	864	696	491
AAGGCGCTGGAGTGGCCGGG	1399	83	107	126	489	797	381
AAGGCGGAGGGAACCATGCG	332	44	50	200	97	113	76
AAGGCGGCCGGGGCTCAAGA	189	91	112	125	201	266	135
AAGGCGGCTGCGCTGCTGGG	1097	480	453	941	804	1071	519
AAGGCGGGCAGACAGTGTCA	1529	649	794	865	1739	1516	723
AAGGCGGGCTGGCGGGCTGG	597	239	315	184	534	351	174
AAGGCGTACGCGCTCAGCAG	807	383	306	563	807	806	428
AAGGCGTCGTCAAGGTTCCC	397	126	175	216	333	535	238
AAGGCGTCTGTTCTCGGCAG	738	98	15	123	231	50	39
AAGGCGTTCACAACTGTAGT	822	464	374	354	862	795	558
AAGGCTACACAGGGCAGCCA	522	364	273	394	502	870	401
AAGGCTCAACCAGCTCCGCT	575	251	345	405	709	794	342
AAGGCTCAATCCGAATTGCT	856	231	188	515	186	423	250
AAGGCTCACAGACCCTGCGC	316	139	37	247	484	469	242
AAGGCTCCAGTGAATCGCGC	447	239	109	241	473	388	450
AAGGCTCCGCGAAACCGGAG	860	445	367	583	520	829	462
AAGGCTCCGGAGGTTCACCT	605	502	383	607	847	733	369
AAGGCTCGCAGCGCGGGCGC	847	521	207	463	825	587	261
AAGGCTGCGTCTTCAGAGTG	1631	546	657	995	1727	1789	1079
AAGGCTGGGAGAGCGCCCCG	184	44	46	104	332	172	75
AAGGCTGGGCATCGCCACGG	560	370	216	398	1108	760	358
AAGGCTGTCGGTGACTTTGG	580	40	63	52	86	132	62
AAGGCTTAAGGCGGCGCGTC	78	1	62	47	12	25	48
AAGGCTTACCTGAGAGTCCA	590	234	283	211	420	572	275
AAGGCTTGAAGCTCTGTCCT	676	314	348	402	451	454	301
AAGGCTTGAGGACCAGGTCG	391	98	158	229	284	301	249
AAGGGAAAAGCCACCTTCCC	221	206	92	167	63	286	331
AAGGGAAACAATGGGGCGGA	750	252	229	347	590	906	674
AAGGGAAAGAGCCGGTGAAG	266	66	57	0	271	138	99
AAGGGAAAGAGGGAGCGGCG	557	281	335	584	788	826	442
AAGGGAAAGGCGCGAGCGTG	441	49	150	201	312	277	168
AAGGGAAGCGGACGGGCATC	788	317	290	539	538	880	512
AAGGGAAGCTCTCTGAGGAT	995	498	325	443	953	1004	721
AAGGGAAGGTCAGCTAGAGA	540	273	331	307	607	856	351
AAGGGACACCCAGTGAGGCT	727	64	53	12	132	76	81
AAGGGACAGTCAATTCAGAG	571	387	263	453	683	467	393
AAGGGACCAGAACTCCCTAG	384	153	114	162	354	321	262
AAGGGACCCCTGAAGCTGAA	642	88	20	168	158	164	56
AAGGGACGCTCGGGTAGGCA	716	456	318	694	1125	973	522
AAGGGACGGAGCCAAGATGG	792	72	45	32	128	249	156
AAGGGACTGGAAACAGACTG	1016	318	372	329	1110	983	590
AAGGGAGAATGGCGGCGCCC	1214	353	364	348	281	405	185
AAGGGAGCAGCATCCCGGTG	625	176	304	436	789	679	467
AAGGGAGCAGGACGGAGCCA	785	209	490	319	568	874	540
AAGGGAGCTCGACGCAGCCG	756	448	344	427	652	722	466
AAGGGAGGCAGATGGCGACA	508	200	189	430	453	681	442
AAGGGAGGTAGTCGGGTCGA	1092	635	345	483	1425	964	748
AAGGGAGGTGCATTTCTGAT	539	240	298	192	621	587	284
AAGGGAGTCGGGGATCGCCG	999	121	45	55	372	221	191
AAGGGATAGAACCAGAGGTG	676	402	248	265	463	577	288
AAGGGATGCTTTGAACGTGG	681	432	337	431	547	874	500
AAGGGATTAACTTCAGTTCT	802	433	290	579	916	964	597
AAGGGCAACCGAGCACGCGC	635	312	210	311	437	751	290
AAGGGCACACAACACCTCAG	441	193	181	181	307	485	259
AAGGGCACTAGGACCCCGAT	528	305	147	325	697	679	381
AAGGGCAGAGAAGGCCACCA	670	225	406	387	1366	718	452
AAGGGCAGAGATGGAGACAG	1093	510	247	598	686	1050	654
AAGGGCAGCTGAGAGGCTCA	618	297	303	497	558	817	430
AAGGGCAGGAAGGTGGCGAA	667	217	243	565	916	1284	515
AAGGGCAGGCAGTTCGTGCG	647	282	194	458	411	593	348
AAGGGCAGGGAACAACTTGA	333	368	178	249	339	260	239
AAGGGCAGGGGCAGGTCTCA	228	61	80	178	272	217	166
AAGGGCCAGGCTGTCCCCAG	1033	676	362	583	1209	1002	759
AAGGGCCATAACCCGTAAAG	191	26	0	0	52	208	59
AAGGGCCGACGGTTGTGACC	383	109	235	308	259	499	333
AAGGGCCTCTCCGAGCCGAG	436	133	294	145	269	538	459
AAGGGCGAGCGCAGGCCCGA	659	208	322	538	726	820	418
AAGGGCGCGCGTCTGCGGAC	412	107	112	219	352	212	170
AAGGGCGGTGGGCTCCACCT	255	87	152	212	153	208	126
AAGGGCTCCTTTGACAGAAG	494	420	291	268	703	587	453
AAGGGCTGGAGCCAGCAGCG	334	159	123	286	379	395	188
AAGGGCTGGGAGAAGAGTGC	314	142	106	176	357	334	172
AAGGGGAAACTCCGAGAGGA	658	314	142	502	896	824	451
AAGGGGAACGTTATAAAGAG	683	368	166	407	916	571	445
AAGGGGACGCAGCGAAACCG	589	305	147	293	579	762	426
AAGGGGAGACCGGGCGCCGG	324	368	106	197	406	506	157
AAGGGGAGCGAGGGCAGCGA	268	138	219	221	175	213	148
AAGGGGAGTTGAGTCACAAG	820	518	495	479	738	874	669
AAGGGGAGTTTAAGCCCCAG	789	264	166	407	164	413	214
AAGGGGCCGCATCACCCTGC	244	131	180	271	495	367	140
AAGGGGCCTCAGCCGCACCG	636	239	259	489	488	705	257
AAGGGGCGCGGAGAGCCGGG	499	2	30	87	128	60	81
AAGGGGGAAAAAGAGGTCAC	706	253	130	413	127	346	105
AAGGGGGAGGAGTAATTGTG	1339	337	346	633	1985	1508	884
AAGGGGGCAAGGAGGGACGC	967	395	527	507	1167	955	422
AAGGGGGGGAAAGATTAAGC	461	0	100	95	266	433	123
AAGGGGGTAGCGCGTGCCAA	379	95	169	116	184	551	269
AAGGGGGTCTGTGAAACGTC	783	419	245	267	580	964	473
AAGGGTAGAAAGCTTTACTC	881	406	175	526	997	718	497
AAGGGTAGCTCTGGGATCCC	732	420	296	414	917	613	459
AAGGGTAGCTGGAGGCGCGC	889	410	271	384	816	776	489
AAGGGTAGGAGCCAGTCCTG	221	69	103	127	195	266	180
AAGGGTATGGGAGCTTACTG	1116	341	687	644	1252	1257	753
AAGGGTGCACATCTTGGGGA	658	144	151	349	288	700	263
AAGGGTGGGGCTGGCTCCTG	1026	480	348	781	977	1257	763
AAGGTAAAGGTTCTCTCCCG	436	139	315	244	511	373	318
AAGGTAAATACCCTCATCGG	353	201	67	177	412	688	253
AAGGTAACCGACCCGCCCTG	484	274	252	291	552	450	221
AAGGTAACGGGCCGTCCAGG	869	402	329	597	1021	1027	428
AAGGTAAGACTGAATATTCT	283	203	148	291	520	357	233
AAGGTAAGTTGAAGCCAGAG	563	339	312	527	946	948	499
AAGGTACCGACACTTGCCGT	453	261	118	139	510	467	271
AAGGTAGCCCCTAAGACGAT	381	71	80	148	358	219	194
AAGGTAGTAAAGCGGCCACC	382	190	107	49	220	279	153
AAGGTCACAACTACACTCGC	526	109	76	258	253	459	242
AAGGTCACAGCGCTAGAAAG	799	335	267	785	994	851	409
AAGGTCACCAGCAGGAGGCA	474	113	105	173	455	574	208
AAGGTCAGAGTTCGTGACCC	530	437	140	376	386	214	286
AAGGTCAGCCTGGAGCTGGG	554	261	152	243	683	349	318
AAGGTCAGGTGTGCAAAACT	650	254	236	161	496	626	406
AAGGTCCGATCGCCCAGGGG	308	79	190	138	166	128	115
AAGGTCCGGGATCGCACAAG	567	414	275	320	857	546	317
AAGGTCGGACATGAGGACCC	628	305	215	354	708	625	424
AAGGTCGGGTTGTAGAAGCT	1070	544	305	511	584	645	350
AAGGTCTCCGAGCAGCAGCG	630	443	311	477	621	1066	894
AAGGTCTCCGGCCCCAGGCG	774	88	79	122	52	119	63
AAGGTGAAGAGACTCAACCT	639	387	373	297	701	564	446
AAGGTGAGAGAAATCCCCTG	394	151	186	200	380	408	405
AAGGTGAGCCGAGCCGACGG	946	610	362	529	1044	890	757
AAGGTGAGCCTCTGGGGACT	903	455	205	410	770	1450	582
AAGGTGAGTCCGGGTAACTG	526	327	365	461	390	641	396
AAGGTGCGAGGGGCTCCGGG	632	259	248	260	338	175	95
AAGGTGCGCAGTAGTGGGCT	495	136	91	300	545	355	398
AAGGTGCGGAAGCCACGGAG	437	95	198	289	623	575	418
AAGGTGCGGGTTGTTGGCTG	304	60	126	121	356	503	206
AAGGTGCTCAAGGTGTCACT	825	295	480	422	648	869	518
AAGGTGCTGTGCGCCCACGG	403	213	170	220	580	507	404
AAGGTGCTGTGTAATCATTA	552	36	6	8	95	95	46
AAGGTGGAGAAGCGGGAAAG	499	132	129	295	643	414	320
AAGGTGGCGGCGCTTTCGGA	798	0	96	14	152	109	72
AAGGTGTACGCCGTGTACCG	658	236	192	198	696	720	306
AAGGTGTCTGGATCGGAGGG	673	174	136	224	362	775	412
AAGGTGTTGGACTCAGGTGT	1382	744	351	872	1771	1081	855
AAGGTTCGTGAAGGCAGTGA	780	1	0	85	98	243	107
AAGGTTGAGAGAGAGGTGCT	618	32	57	92	302	179	124
AAGGTTGCGGAGAACATCTG	356	53	257	206	371	218	151
AAGGTTGGAATGCGCCCCAG	695	66	114	85	153	128	83
AAGGTTGGTGACACCAGCGC	1229	655	507	656	1417	1283	666
AAGGTTTCTCCAGCTTCAGG	822	352	219	714	1142	1003	585
AAGGTTTCTGAACTACTGGG	481	293	403	290	497	425	258
AAGTAAAAGACCGAAGAAGG	521	328	243	381	720	721	288
AAGTAAACAGGGTATTAAAA	145	82	28	84	148	135	90
AAGTAACGCTAGGGGAAGGG	1064	252	112	417	445	735	271
AAGTAACTTGAAAAGTTGGT	523	258	328	427	836	828	354
AAGTAAGCGCGCGGAAGGGA	1320	659	343	530	1339	964	600
AAGTACCAACCTGTTGTAGT	1270	726	584	778	1810	1683	1056
AAGTACCACCCGGGACAGCA	477	53	0	13	101	93	82
AAGTACCCACTTGTGGCTGG	447	54	304	317	441	303	220
AAGTACCGAAAACCTTCTCC	291	62	37	236	167	197	101
AAGTACTCTGAGGACAGTGA	518	245	168	243	312	513	278
AAGTAGAAAGTGGATGACCC	607	297	115	634	557	727	308
AAGTAGAGAATTAAATTCCG	317	98	215	168	327	196	68
AAGTAGCCAGAGCGGCGCAG	371	22	0	0	99	36	4
AAGTAGCCCTTGGAGAAAGT	1258	488	441	751	1123	1457	670
AAGTAGGGAGCGGGGTGGCA	653	407	289	259	562	412	201
AAGTATCCGTTCCGCCAAGG	443	258	155	276	832	1114	641
AAGTATCTGCAAAGATAACA	593	304	213	502	769	666	426
AAGTATGATAGCAGTGTAGG	637	320	324	543	684	643	522
AAGTATGGCCGCTTCTGAGG	466	408	128	263	397	649	290
AAGTATGGGCCCCAAAAGGG	358	55	105	170	293	378	216
AAGTATGTCTCAGGAAGGTG	755	350	250	564	880	712	505
AAGTATTAAACGTAAGTGTT	381	0	58	19	135	199	60
AAGTATTCCCAAAAGGCCCA	682	343	257	296	738	585	410
AAGTATTTCCTTTCATCTAC	410	201	166	205	446	531	282
AAGTCAAAAGCTGCGTCAGA	485	267	177	261	493	479	205
AAGTCAACGATCCCCAGAGC	432	223	222	228	183	484	207
AAGTCAAGAGCTAAGGAGGG	456	227	388	298	253	416	170
AAGTCAAGCTGGGAGGACCA	868	219	53	305	292	253	178
AAGTCAAGGAGAAGCCATCG	620	253	193	486	801	976	514
AAGTCAATGCTAGCTCTGAG	907	516	350	684	803	832	570
AAGTCACTAATCTCTCTGTA	617	331	392	469	812	680	423
AAGTCAGAAGCACACTGAAG	614	278	266	441	618	739	608
AAGTCAGAATATAGGTACAG	319	306	93	187	262	351	174
AAGTCAGAGTTGAGAGACAG	1028	475	402	629	803	985	518
AAGTCAGCAGTCTGCGAGTC	685	210	313	474	670	422	281
AAGTCAGGCACGTAGCTCAG	1051	540	226	627	738	908	432
AAGTCAGTAGAGCTGGCTCC	463	127	118	178	652	535	232
AAGTCAGTCCCGGGTCGCAG	745	451	257	409	479	1150	461
AAGTCAGTCGTAGTCCTCGC	871	155	82	181	169	191	89
AAGTCATAACAACCGCACGA	426	186	132	390	425	504	230
AAGTCATCACAGGCAAATAA	517	190	304	554	772	634	303
AAGTCATGCTCGCTTCACGG	678	404	350	360	1212	840	425
AAGTCATGTTACCCAACACC	503	205	301	56	618	459	200
AAGTCCAAGACGGGGTCAGA	980	508	534	452	1419	732	515
AAGTCCAGCAAAGGAATGCG	524	276	314	373	321	428	291
AAGTCCAGTATGTGGGTCCA	527	395	142	382	619	1013	460
AAGTCCATGATATTCATCCT	430	198	297	249	250	494	290
[truncated: 55,053 more rows]

## Sheet: SetB raw reads
	pDNA	HT29	HT29	HT29	A375	A375	A375
sgRNA Sequence	pDNA	RepA	RepB	RepC	RepA	RepB	RepC
AAAAAAAAAATTTCCTAGCG	257	275	201	187	394	137	155
AAAAAAAAAGCTGTGCGCAG	417	433	474	340	445	270	498
AAAAAAAACTGTCCCGCAAC	623	746	734	640	1182	784	642
AAAAAAAAGTGGTGGGGTGG	986	1108	1014	772	1474	628	492
AAAAAAAGAAAGAAACACAA	302	410	579	246	483	357	405
AAAAAAAGAAGCCACCGGAG	516	471	515	369	569	385	311
AAAAAAAGCAAAGAAAACTT	362	342	387	379	492	490	152
AAAAAAAGGGAAAAAACCCG	410	214	145	77	262	129	156
AAAAAACAACGAACTCCATC	596	833	871	436	830	671	483
AAAAAACCAGCCTAGCTCGC	540	522	671	606	820	510	484
AAAAAAGAACCTCTTCATTA	388	551	329	257	689	371	384
AAAAAAGAGACCAACCCCAA	700	972	875	643	1195	880	882
AAAAAAGCCCTCTCCAAGAG	318	425	365	343	398	302	358
AAAAAAGTAGCTGTCATTGG	1193	1699	1550	1019	1833	1243	815
AAAAAAGTGGAGGAGCACTC	509	675	445	483	600	530	352
AAAAAAGTTTCTGCCTTACT	666	1133	808	641	1210	604	836
AAAAAAGTTTCTGTCTTACC	576	689	867	497	838	557	241
AAAAAATACATGGAAATTCA	462	559	418	443	604	415	315
AAAAAATGCCCAGCGCGGCG	536	488	612	510	869	566	403
AAAAAATGTATGGCATTGTC	600	575	626	639	534	338	378
AAAAACAAAACAAAAAGACA	518	468	824	522	810	392	689
AAAAACAAAGTATTCCCAAA	531	663	718	567	676	557	500
AAAAACCAGCAAGAAGGCGG	658	101	141	55	177	177	104
AAAAACCCGCGCTGGTTCAC	719	118	73	75	199	152	111
AAAAACCTTCAGGCGGCCCA	489	484	554	385	669	351	454
AAAAACCTTTGCCGGAGGCT	711	832	1019	461	653	468	456
AAAAAGAAAGCAGAGACTGT	753	913	815	627	1227	778	721
AAAAAGAAAGCTTGCCAAGG	378	479	499	373	580	293	357
AAAAAGAGTAACTCAAGCCT	662	831	674	556	944	531	482
AAAAAGAGTAACTCAAGTCT	669	847	744	652	969	584	840
AAAAAGATGCCTTCTTCATT	643	640	894	654	1032	614	663
AAAAAGCATCCAGTGGAGAT	601	722	629	359	948	427	375
AAAAAGCCAGGGCCGCACGC	603	717	695	554	760	620	403
AAAAAGCGAGCGGCGGCGGC	666	911	729	569	1107	728	559
AAAAAGCGAGGTCCGGGACA	690	582	485	201	442	382	329
AAAAAGCTGTCAGTCCACAA	645	796	877	611	755	577	435
AAAAAGCTTCCGCCTGATGG	500	632	556	405	697	262	518
AAAAAGGAAGTTCCTTGGCC	632	739	879	721	913	358	795
AAAAAGGCTTCTCGGGTTCC	847	1166	1187	735	1125	1207	707
AAAAAGGTAGGGAGAAATAA	712	731	899	532	1008	745	389
AAAAAGTAAAAGACCGAAGA	505	812	539	452	733	279	604
AAAAAGTACCCTCACAGAAG	615	682	815	631	971	664	817
AAAAAGTTTGTGGGCTAAGC	764	954	887	667	1238	628	700
AAAAATAAAGACAAACAGGA	414	481	435	328	711	414	477
AAAAATAATCATACTCAGCC	437	297	495	253	516	315	393
AAAAATCCAAAAACATCAGT	481	446	471	490	761	273	508
AAAAATCTGGCGGCTCGCGA	390	496	429	410	379	348	215
AAAAATCTGGGACAAACAGG	586	644	753	403	979	749	593
AAAAATGCGAGGAAAAGATG	512	216	165	130	217	48	43
AAAAATGGCAGCCGCCGCTC	558	97	226	147	102	107	28
AAAAATGTCTTGTAGCTGAG	751	813	832	648	1006	789	535
AAAAATTGAAATTCACCTTT	543	509	658	493	450	449	482
AAAAATTGTGAGGCACTATG	590	792	854	623	1088	862	471
AAAACAAAACAAAATAGATG	328	566	485	342	466	368	200
AAAACAAAAGGGAAACCCGG	494	779	803	480	797	561	732
AAAACAAAGGGCAAGGCCAT	524	532	625	522	761	653	375
AAAACAAATAAGAAAAAGAT	320	377	333	337	338	260	321
AAAACAAGTAAAAGCCTTCG	564	285	398	274	436	352	210
AAAACATGATTCAATGGAGT	587	732	795	574	990	618	636
AAAACCAAAGGAATGAGGAG	745	752	1038	772	1068	947	803
AAAACCAGAGGTATTTGACA	678	926	958	591	1314	543	643
AAAACCAGAGGTGAGGCTAG	641	451	488	229	555	330	82
AAAACCAGGAGTCTGAGGCG	1011	207	231	111	259	302	330
AAAACCCCAAACCCGGGACT	797	1212	1146	802	884	1128	698
AAAACCCGGAGTAACGGATT	533	662	566	408	546	803	406
AAAACCCGGCTCCCCTGGCA	954	946	1067	680	1683	994	1018
AAAACCCTCCCGAACCCTCC	1032	1413	1914	840	1442	1264	1026
AAAACCTAACATCTGTTACA	655	1043	829	698	846	534	584
AAAACCTCGCCAAGAGTGTC	750	778	680	500	781	594	574
AAAACGTCACAATTTCTTAA	485	612	613	560	557	603	391
AAAACTAAATATTGCTGCTT	949	1332	1150	814	955	730	1131
AAAACTACACTGAATAGGAA	539	695	542	374	1294	322	558
AAAACTACGTGAGCCTGGCG	861	954	827	719	1053	810	672
AAAACTACTTAGGAAGCCTG	709	685	676	548	822	552	549
AAAACTCACCCTCTACCGAC	812	803	921	468	810	498	661
AAAACTCCAGGTTCCTGCTC	916	1071	1155	719	999	997	905
AAAACTCTTCAGACACTGAG	530	702	581	438	828	511	414
AAAACTGAAGGGGGCGTCTG	862	1065	1131	742	1470	646	882
AAAACTGGGACAACCTCCTT	703	418	308	283	745	684	281
AAAACTTGGCTCCTGACTTT	761	660	909	531	1082	646	577
AAAAGAAAACCCCTTGCCCT	506	913	538	483	496	666	566
AAAAGAAGGTGACTGAGGCA	801	1315	1221	517	1017	667	520
AAAAGAATAAGCACCAGCGG	576	520	812	648	867	470	544
AAAAGACGAGCGCTTACCTC	667	682	640	572	1092	664	673
AAAAGACTTTAAGGAAAGGA	568	761	789	641	850	406	497
AAAAGAGAATCATATCACCT	756	799	707	336	1013	390	589
AAAAGAGACTGAGCCCCGTG	844	1044	998	737	1187	961	1063
AAAAGAGGGCTTGCAAAGCG	355	574	443	286	687	237	211
AAAAGAGGGGACCCCAGTGT	673	809	662	625	494	482	462
AAAAGAGGTAAGGAAGTGTT	774	1257	1571	877	1130	1131	1080
AAAAGAGGTGAATGGCTGCG	1316	1437	1682	1182	2432	1609	1080
AAAAGATGGCCAGAGCTGCC	831	938	1123	770	1443	1201	948
AAAAGCAAACCCAACCCGTC	889	802	1021	589	883	911	825
AAAAGCAAGGTAAGCAGGGA	1155	2368	2307	1822	2583	2196	2339
AAAAGCACCCCCGGGAGTAG	850	607	621	461	882	451	700
AAAAGCAGTGCCTTGTCAAC	778	909	884	635	952	574	893
AAAAGCCACCAGGGGTCAGT	666	1067	986	780	730	650	801
AAAAGCCACCAGGTAAGAAG	778	1976	1771	1332	2011	1536	1631
AAAAGCCACGCGGTGCGCGC	741	917	828	573	697	489	704
AAAAGCCAGTTCTGCGGAGT	1004	1351	948	1067	1421	1090	1160
AAAAGCCCAAGCCTCGGGCT	760	824	784	736	763	812	973
AAAAGCCCCAGGGAAGAGCC	773	1214	981	723	1588	694	1018
AAAAGCCGCCGGTGCTCTGA	662	929	876	643	1197	826	708
AAAAGCCGGCTCCCAGGTCC	700	652	791	466	586	528	1062
AAAAGCCTCAGGGGAGAACC	850	964	850	399	931	451	395
AAAAGCCTCGACCACACACA	822	1019	1120	755	869	630	678
AAAAGCGCAGCCGCATGTCC	1149	1924	1681	1382	1864	1322	1225
AAAAGCGCGGACTCGAGAAC	675	722	515	311	478	378	430
AAAAGCGCGGGCCGAGCGCA	629	937	768	650	760	594	813
AAAAGCGGAGGAAGCTGGGT	1179	1093	1109	972	891	253	446
AAAAGCTCAGTCAAGCACAA	604	896	868	507	893	965	576
AAAAGGAAAATCTTCATTTG	688	965	959	611	920	760	463
AAAAGGAAGAAAGAGGAGCA	864	1062	1013	852	902	702	534
AAAAGGAAGTCAGGTAAGGC	703	679	603	253	737	499	464
AAAAGGAAGTTCCTTGGCCT	1059	1231	1165	883	1942	886	1070
AAAAGGACTCAGGTGAGGAC	807	688	545	453	941	870	776
AAAAGGCAAAAACAAAGGTA	595	789	878	520	1002	470	603
AAAAGGCAGCCCTGCTCCCT	848	840	1101	760	899	860	484
AAAAGGCTAGGTCTTGGTAT	762	842	1056	665	1413	894	721
AAAAGGGAAAAAACCCGAGG	289	90	40	101	50	74	146
AAAAGGGGAATCTGCAGCTC	1236	1301	1640	1288	2198	1393	1277
AAAAGGGGCTGCAGTAATAT	526	590	583	472	776	571	359
AAAAGGGGGGGGTCGTGGAA	960	1175	943	786	1694	1094	702
AAAAGGTAAGGCGGGGACAG	920	1533	1344	715	1805	1215	1109
AAAAGGTAGGGAGAAATAAA	533	590	487	464	735	327	520
AAAAGTAGAACCCCAGTGCC	926	1001	1113	716	1464	950	747
AAAAGTCAAATATTACCTGC	628	567	808	383	844	561	467
AAAAGTCAATGCTAGCTCTG	904	934	1028	863	1050	750	771
AAAAGTGGAGTGCGGACCCC	678	1193	930	571	799	647	598
AAAAGTGGCTCTGAGGAAAC	784	993	1113	712	1024	731	752
AAAAGTTCTTTCACATCGGA	664	739	831	528	819	394	646
AAAAGTTGCAGCAGAAAGGT	819	952	1096	612	1297	758	1040
AAAATAATAGAATAATATTA	212	81	147	142	76	81	343
AAAATACAGAGGTCTTAAAT	410	378	528	283	370	478	430
AAAATACGGAATGGAGCGAC	634	821	978	563	961	546	657
AAAATATTCAAAATGGCGGA	378	346	380	282	265	269	320
AAAATCAAGTGGGCCCTTAA	875	733	947	678	1020	1027	555
AAAATCACAATCTGAAGGTC	755	946	959	617	988	877	611
AAAATCACGCAGCCCGGCCC	508	345	209	315	449	493	410
AAAATCAGAGCTGGAACCTG	699	1350	891	873	824	724	678
AAAATCAGAGGTGGAGGTCA	898	1056	962	821	1368	1044	813
AAAATCAGCATCTGGACCTC	857	1101	1055	612	1350	915	667
AAAATCCAGGACACTTACCT	635	630	648	753	906	620	576
AAAATCCCACACTTACTTTC	373	244	323	221	174	181	403
AAAATCGATGGGCTGAATCT	441	635	378	424	447	497	265
AAAATGAAGTGACGAATGGG	982	603	401	307	1186	629	602
AAAATGACGACACGCCCCAC	738	1167	816	659	1075	1016	738
AAAATGAGCACGTGTGTGGA	1110	1494	1357	765	1666	1039	939
AAAATGAGCCTCAGAGAGTC	752	1129	1138	674	579	400	595
AAAATGAGCTCCTAAGAGGA	650	775	512	491	1362	590	591
AAAATGAGTTAAGACTTTGG	676	836	809	591	1391	670	749
AAAATGCAAAATGACCCTCT	818	983	835	828	1109	854	793
AAAATGCGGGACGCCCAGGT	517	624	630	388	699	405	669
AAAATGCGTGGAAAAGGAAC	771	1058	880	784	924	511	762
AAAATGCTAAGAAATAATTT	333	332	361	325	541	355	303
AAAATGCTGGAAAAGCTGAT	515	501	720	452	696	525	577
AAAATGGCCCGGGCGGCATG	662	827	770	591	1008	760	637
AAAATGGCGACGGACCGACC	566	843	973	523	1085	725	464
AAAATGGCGGACGGGAAGGC	1089	1585	1711	1142	1980	1121	1362
AAAATGGCGGATGACACAGG	910	621	557	336	378	368	368
AAAATGTAAATTATTTATTT	466	315	372	248	403	325	97
AAAATTATAATACACTCAAA	348	341	374	275	489	252	299
AAAATTATCGGAAACGGTAG	479	731	762	422	597	521	428
AAAATTATTAGAAATTCCGC	223	151	146	233	322	143	99
AAAATTCCACCAGAATGGTG	394	303	429	338	570	357	316
AAAATTGATATTACCAAATC	431	276	479	310	409	356	343
AAAATTTGACTTACAATCTT	478	408	658	271	370	372	355
AAACAAAAATTCACAAGTGA	333	330	474	476	523	346	285
AAACAAAAGGGAAACCCGGG	567	874	853	769	714	539	582
AAACAAAGGAGAAACTGCAG	597	1034	670	661	565	624	726
AAACAAAGGCCTGAGTCACT	738	1175	828	644	778	585	755
AAACAAAGGGCTGTCCGGTG	821	770	774	570	1143	686	782
AAACAACATGCGAAATCCCT	629	535	886	632	889	512	679
AAACAACTACGGCTGCGGTG	724	123	157	63	241	92	42
AAACAAGAAAACTAAGATGT	580	837	590	472	1019	574	402
AAACAATCTAGAAAGGGGTT	631	598	850	481	490	343	399
AAACAATGAAGAATCCTTCA	556	828	680	534	725	433	530
AAACAATGCACCAAAGCCTG	875	1045	815	616	1516	600	927
AAACACACACGAGCGAGAAC	1085	1221	1080	914	1547	708	826
AAACACAGCAATCCAGGCAG	731	1212	1105	717	874	544	905
AAACACAGCTTCCAAACCCA	937	1213	1066	881	1040	942	827
AAACACAGTCACCATGAAGC	848	944	1272	787	1076	818	910
AAACACATACCGGAAGCTCC	840	1059	1099	784	1095	651	703
AAACACCGCAACCGCGGAGC	622	725	740	326	943	569	471
AAACACCTTTATTAAAAGCA	349	412	403	253	256	162	319
AAACACGCACTTCATGGCGC	534	427	559	382	606	309	478
AAACACGGGCTCGACGCCCG	324	321	288	212	369	253	363
AAACAGAAGGCAGATAGAGA	883	1084	1323	852	1127	1035	791
AAACAGAAGTTTAAAATTAT	276	238	297	349	598	219	192
AAACAGACAAACCTCACGAA	665	689	774	517	905	644	866
AAACAGACATCAAATTTGCC	508	519	636	575	921	415	505
AAACAGACCCGTTCCACGCC	875	1093	712	635	1032	710	784
AAACAGAGAGAACACAGAAC	644	952	900	533	807	734	548
AAACAGATAAAACCAGGGCA	532	687	617	424	802	608	494
AAACAGCCCTGGAACAACCG	690	831	752	477	657	727	620
AAACAGCGCGAAGCGGCTGC	466	471	765	373	655	446	319
AAACAGCTAACATACACATC	784	832	1120	630	990	829	750
AAACAGCTGCCGGCTGGTCC	1064	1502	1782	1179	2375	1170	1071
AAACAGGTAAAGAAGTTTCA	565	716	942	590	1440	497	509
AAACAGTAAAGGCAACGTCC	652	779	611	474	646	509	604
AAACAGTGGTAATAGGAATT	389	585	489	220	813	523	423
AAACAGTTTCTCCCTGCAAT	651	900	939	611	782	614	410
AAACATACAAAGGGATTGCC	771	605	1224	507	829	708	602
AAACATCAAAAGAAGACGGT	585	615	613	585	871	543	506
AAACATCAAACAACAAATGG	412	627	437	356	743	384	590
AAACATCAGTCGGAATATCA	446	491	653	345	578	490	382
AAACATCTCCTTTCTAAGAA	324	387	482	388	340	260	405
AAACATGATTCAATGGAGTT	625	612	795	527	1128	580	460
AAACATGGAGAAATGAGGAG	564	541	373	451	1056	601	613
AAACATGGCTGAAGCGGCCA	592	798	706	697	745	519	491
AAACATGGCTGCGGCCGGTT	521	817	674	417	531	527	428
AAACATTTCAAAAGCGCAAC	481	467	595	288	759	424	321
AAACATTTCCCTGCTGGGGG	812	939	782	538	1081	901	623
AAACCAAAGGAGGAATTTGT	513	616	560	469	900	661	635
AAACCACACACCAAAGAGAG	514	764	766	419	746	529	688
AAACCAGAAAGAGTGGAACC	546	754	658	585	1025	673	513
AAACCAGAAGACTGGACTGG	798	871	1137	981	1668	627	724
AAACCAGCGGTTGAGAGCCC	784	1255	813	640	1604	722	698
AAACCCAAAGCGGCCGCCGT	556	143	125	78	89	82	76
AAACCCAATCAGGATTAACT	473	550	676	302	684	565	266
AAACCCCAAACCCGGGACTT	592	805	784	386	855	858	626
AAACCCCCGTGGGGGCAGAG	434	118	85	86	49	36	55
AAACCCCGACACCCGCCGGC	508	608	624	333	678	477	442
AAACCCCTCAGGATAAATAT	527	771	687	412	528	671	599
AAACCCGCGGCTCCGCGCCC	455	545	573	327	774	616	464
AAACCCGGAAGCGGATCGCA	719	1146	983	661	1147	818	831
AAACCCGGCGGAACTGCTCC	983	652	514	413	2239	1462	898
AAACCCTAGAGGGTAAACTG	629	75	187	145	254	93	84
AAACCCTATGCCCAAATGAG	439	576	624	445	749	669	387
AAACCCTGGCAGCGAGAGGC	1005	1108	1137	764	1146	849	745
AAACCGAAAGCCAGCCGAGC	877	960	1233	715	1265	701	945
AAACCGAGAGACCTGGGGAG	762	1154	1245	849	342	320	184
AAACCGCCGCGGAGGGCGCT	522	597	653	340	631	300	143
AAACCGCCGCTGGCTTGCCA	520	121	47	71	106	89	122
AAACCGCTGGAGCTCAGGCT	632	1167	992	794	664	464	673
AAACCGGAGAGGTGGAGGGA	770	377	309	212	160	123	174
AAACCGGCGCGGAGCAACTG	405	602	612	424	793	442	367
AAACCGTCTAATCTTCAACA	542	679	581	436	945	511	610
AAACCTAGGTCTGGCCTTCA	649	637	820	506	683	805	672
AAACCTATCCGTTTAATCCG	325	360	394	282	591	538	212
AAACCTCGTGTGCAGTCGCA	948	1024	944	707	1801	665	877
AAACCTGGGTGCAGCCAGAG	521	645	644	424	534	582	258
AAACCTGGTTGTTGCTGTAG	756	154	161	66	55	56	127
AAACCTGTGCCCCAAAGATG	539	683	783	432	857	598	402
AAACCTTGTTTCCCAGTGCC	825	1000	884	708	1134	1225	831
AAACGAACACAATGGCGCCG	430	559	509	539	1300	690	384
AAACGAAGCTGACAAGAGCA	752	954	1034	677	1215	703	733
AAACGAATCGCCGGAATACC	281	16	104	40	73	38	57
AAACGAGGATCCGCTGCGCT	811	1180	1094	848	1290	772	832
AAACGATTGTGAGGCGGGAA	1018	1377	1578	950	1163	1470	992
AAACGCAACTCCGGAGTCCC	604	791	864	471	970	691	544
AAACGCCTTCCCGCGAATGG	866	125	224	122	368	146	172
AAACGCGCAGCCCGTTTCCT	884	917	960	743	1276	995	877
AAACGCGGGAAGTTGGGCCC	689	735	677	471	431	385	208
AAACGCTCCCTGTCACAAAG	489	133	58	45	303	63	48
AAACGCTGCGCGCGCGAGGT	317	378	325	280	509	286	187
AAACGCTGTCACTGTGGAAA	862	1291	1057	702	1195	639	876
AAACGGGTGAGGGCGCCGCG	963	1193	1082	823	1168	835	584
AAACGGTCAGCCGTAGCCCA	795	541	457	542	519	402	349
AAACGGTCTCTGACTGGGCA	948	1556	1160	846	1567	949	777
AAACGTAAGTGTTGGGCGAC	816	1102	1019	731	1152	789	686
AAACGTCAGGCACAGCACAA	483	761	485	555	958	591	636
AAACGTCTTTGGAAGGAGGA	647	786	663	449	312	198	221
AAACGTGCCCTACTCTGCCC	359	342	430	266	475	156	312
AAACGTTCTGCGTTTGCCTT	776	886	917	656	1321	515	731
AAACGTTTCTCCGCTGCTGT	1374	1528	1557	1248	1299	1298	917
AAACTATCTTTGCCTAATGG	735	682	809	702	616	508	413
AAACTCAAAAAGCCAATACG	448	410	415	348	202	196	258
AAACTCACCAAGACACAGGA	487	703	574	596	610	623	497
AAACTCAGCTCACCTCCGGC	807	1176	734	565	1418	1111	744
AAACTCAGTCACATTGTTCT	756	1141	770	775	960	836	875
AAACTCATGGAGCCAGAAGC	700	1031	628	594	467	549	591
AAACTCCTCCGGATCACAGA	605	675	738	593	675	677	674
AAACTCGGGCACCCGGTACA	687	898	787	623	910	607	595
AAACTCTAGCCAGATTTCCC	710	750	1003	583	834	628	737
AAACTCTCGAGGCGCAAACT	492	373	466	389	932	346	578
AAACTCTGGGCTCAGGCCGG	652	738	585	342	626	591	424
AAACTCTTATTGTGGAATGA	478	561	539	384	607	272	404
AAACTGAAAGATCCCCAAAA	318	434	380	298	348	531	293
AAACTGAACCGGAGCCAGCG	676	1013	814	578	984	715	1102
AAACTGAAGAGCGGCGGCGT	963	205	220	101	348	115	217
AAACTGACTGGAAACTTCAG	617	649	631	433	729	495	433
AAACTGAGGTGAGGCTCTCG	419	78	149	122	138	269	92
AAACTGCAAGGGTGAACAGT	542	808	705	380	952	286	448
AAACTGCCACCTGGAGTTCA	783	1529	1023	847	1651	1384	1022
AAACTGCCAGCCCAGACCAC	544	877	885	608	802	1247	647
AAACTGCCGTCTTCCCTCCT	897	1253	1097	708	1253	668	433
AAACTGCGGCTCGGGACCTG	633	141	105	133	229	136	88
AAACTGGCGTGAGGCCTGCT	960	911	1282	714	1247	1040	841
AAACTGGTGCTCATATGTTT	661	664	756	532	866	591	608
AAACTGTAGAGATTTCCTAA	644	681	665	746	655	663	414
AAACTGTAGTGCAGGGTCAG	664	844	766	511	1049	593	585
AAACTGTCCCTGAGGCACGC	779	963	1009	806	1047	874	893
AAACTGTGTGGGGCGCGGAT	1073	957	1097	784	1861	1214	1596
AAACTGTGTGTGAGGGGAAG	1038	799	1019	796	713	601	591
AAACTTACCTCAGACGCCAA	426	443	354	480	595	316	325
AAACTTCTTCTGCACCTGCT	1024	1341	1317	1045	1725	1071	1617
AAACTTGCCAAGCCCAGCAA	291	262	202	249	373	194	161
AAACTTGCTAGCGGGCGGCG	500	471	413	312	901	450	461
AAACTTTCCTGCTCCGGCCG	710	1020	1055	606	950	706	894
AAACTTTCTTTGTGCTACAC	650	805	743	453	750	408	746
AAAGAAAAGGACAGGGCCAT	486	505	522	425	668	482	447
AAAGAAAAGGACCGGGCCAT	559	711	819	497	818	422	677
AAAGAAAATGTGGAAAAAGA	329	505	577	330	521	377	271
AAAGAAACTACAGGGCATAT	486	284	188	140	535	198	188
AAAGAAAGACGGTACCAAGA	514	652	758	379	465	481	455
AAAGAAATATTTATTTGAGA	361	382	295	292	519	321	386
AAAGAAATTAACTTACCCAA	422	435	627	515	601	350	498
AAAGAACTGCATGGGAAAGT	505	614	728	356	909	402	659
AAAGAAGAGAAAAGCTCCTT	594	617	651	488	826	643	509
AAAGAAGCTTCAACCTTAAG	411	526	596	418	998	934	990
AAAGAAGGGAAGAGAAAATC	450	510	551	422	604	624	603
AAAGAATCAATGTGAGGGAA	663	737	829	769	863	518	663
AAAGAATCCTGGGGTCAGGC	574	1101	631	580	826	799	660
AAAGAATTCGTGGTTTCACC	644	610	791	477	1037	367	579
AAAGACAGAGGGGATGAACT	707	693	945	689	1065	925	532
AAAGACAGGATGGGCACTGC	721	520	1004	675	1060	794	725
AAAGACAGTTGGTGTCGGTT	981	1310	1201	753	1241	791	803
AAAGACCAAGCTGAAAGGCC	654	40	84	71	230	269	144
AAAGACCATCTGTGATCCGG	764	1024	1302	721	1445	1000	631
AAAGACCCAGGAAGGTCTCT	619	655	716	624	813	410	379
AAAGACGCACAGACCCGGCG	442	70	99	36	128	39	22
AAAGACTCACCGATATCCAC	943	1042	1013	852	1248	564	1112
AAAGACTCGGAGCTGTGGCG	968	1189	1218	806	1616	1047	738
AAAGACTTGCTCCAAAACAC	392	418	403	298	529	287	184
AAAGAGAAGAGATCGCTCAG	814	1152	1325	702	667	905	612
AAAGAGAAGCCAGGGGAAAC	687	679	1022	592	1064	449	798
AAAGAGACTGTTTCACACAT	679	800	688	647	730	720	559
AAAGAGAGACAGAAATTGTA	613	656	580	445	893	739	365
AAAGAGATAAGGACAACAGA	378	554	571	363	595	487	295
AAAGAGATCGGCCATCATCT	685	815	766	566	990	998	578
AAAGAGCGGGCGCACAGGAG	960	670	581	532	851	888	826
AAAGAGCTGAGCAGAGCTGA	342	374	429	317	315	422	304
AAAGAGCTTCGGCTGGGCCG	810	672	917	561	837	768	495
AAAGAGGAGAATCGCCCAAG	565	917	854	473	592	642	614
AAAGAGGAGCAAGGGAATAA	436	806	1026	521	754	620	424
AAAGAGGATCCTCTCCAGAT	526	725	667	599	619	376	225
AAAGAGGCCAAACCCAGTCA	424	590	450	310	1023	540	552
AAAGAGGCGGCGGGCGCGGG	343	374	300	201	185	138	111
AAAGAGGCTCAAACTTCTGG	716	913	809	622	1144	785	671
AAAGAGGGAGTAAAATGGAA	645	560	899	434	536	561	726
AAAGAGGTGAATGGCTGCGG	1088	1429	1462	1047	1741	1227	1144
AAAGAGTGACTCTCCTATGA	406	427	405	268	812	376	370
AAAGAGTGGTTACCTGGATG	973	1221	1518	1043	1388	945	943
AAAGAGTTGTGATGGGAAGA	677	746	1012	588	1194	717	626
AAAGAGTTTGGAAGGACAAT	486	500	750	365	744	588	449
AAAGATAACGACGGGAAGAG	788	1152	1295	477	869	593	671
AAAGATCAACCGGCCCCGAA	753	781	932	698	927	574	605
AAAGATCCTCTGAGAGGAGG	675	702	651	548	687	560	835
AAAGATGACAAAAGTAGAAG	424	604	580	374	400	334	539
AAAGATGACGAGACTGGCTT	1001	1201	1329	1001	880	1098	804
AAAGATGATTCAGGCGATTC	584	584	570	408	748	353	571
AAAGATGCCTGTTACCTTCA	827	1123	901	697	879	946	735
AAAGATGCTCAGGCTGCTCT	799	932	755	740	1130	480	897
AAAGATGGCGGCGGCCCCTG	705	531	642	164	533	331	370
AAAGATGGCGTCCTCGGAGC	617	820	926	359	638	392	328
AAAGATGGTGAAAAAATGCG	517	460	588	311	591	293	445
AAAGATGTCCAGGTCGGGCG	900	1030	1123	798	764	806	803
AAAGCAAGCGGACCGCAGAT	652	166	212	34	47	112	87
AAAGCAAGCTGCCAAGAACC	626	772	739	536	1048	556	743
AAAGCAAGGGGACCAAGGCC	885	1093	884	815	1153	724	654
AAAGCAAGGTAAGCAGGGAC	786	1466	1909	1128	1496	1083	1023
AAAGCACACGAGAGGCCGCG	475	482	607	322	936	401	481
AAAGCACTGGACTGAGGAGG	965	1241	1019	1072	1611	1437	1423
AAAGCAGCACTTAAATAATT	451	617	735	334	765	529	544
AAAGCAGCGCCCGTCTGCTT	537	560	736	493	795	705	452
AAAGCAGCTCGCGTCAGCCA	994	1160	941	654	1223	1052	773
AAAGCAGCTGGAGCTAGCAA	359	506	514	404	571	480	410
AAAGCAGTCACGAAAGTCAC	691	813	953	559	1221	503	595
AAAGCAGTGGACAGAGGAGT	1195	1588	1284	1067	1595	1126	972
AAAGCAGTGTCAAGACAGTA	447	482	474	558	929	433	386
AAAGCAGTGTGAGGCTTGGA	977	1327	1003	1022	1165	901	615
AAAGCATACACATCATGGCA	1090	1589	1712	1082	1510	1177	1038
AAAGCATGGCTTCGATGCAA	646	736	1156	425	903	652	560
AAAGCATTGCTTAGCAGTGC	820	819	1069	583	1462	679	749
AAAGCCACAAAGCTCCTGAG	724	945	789	598	993	840	849
AAAGCCACTCACCTGCAAAG	485	520	633	372	697	418	526
AAAGCCAGAGACCTCACTCC	855	825	1085	780	1145	668	860
AAAGCCAGAGCTGAGGTAAG	360	131	43	65	216	65	48
AAAGCCCATGAGAATGAATT	520	678	536	446	622	587	421
AAAGCCCCCAGCACAGGCGC	653	678	713	439	720	612	564
AAAGCCCGGGCGGAGAGCTG	1050	281	332	149	125	251	188
AAAGCCGGCCAATACCCCTG	623	842	860	431	807	512	451
AAAGCCTGAGACTCCTTTGC	766	895	1137	503	1433	701	796
AAAGCCTGATGCAGCTTGCA	952	1251	1400	796	918	922	942
AAAGCCTGGGAGCTGAATTC	670	878	1211	720	1220	1093	656
AAAGCCTTCTAAGAGTTCCT	934	1080	1286	725	1566	899	681
AAAGCGAGGCCGGGGACTGA	896	601	696	529	180	149	205
AAAGCGCAAGGCGCAGCGCG	633	746	542	550	623	489	598
AAAGCGCACTTCTACCAGGA	812	933	1378	710	1410	678	556
AAAGCGGCCGCCGTAGGCGA	367	58	87	25	41	30	144
AAAGCGGCGGCTGAGCAAAG	474	677	691	535	530	639	321
AAAGCGGGGAGCTCGGCGGG	724	1116	962	731	1445	849	771
AAAGCGTTCGGGGTAGGCGA	901	946	1252	698	1111	829	994
AAAGCTAAACACCCAAGTAT	577	742	566	351	1030	525	513
AAAGCTACAAAGACAAAAAC	442	472	523	374	576	353	246
AAAGCTCCTCTTGAATGTGG	721	734	1068	803	934	651	674
AAAGCTCCTTCGAGAGCTGG	652	940	737	586	955	1089	742
AAAGCTCCTTGGAAGGTGGA	631	752	872	491	782	789	653
AAAGCTCGTGCATCCAGGGA	707	876	928	649	1026	578	468
AAAGCTCTTCCTCTTGTGTG	819	929	1013	557	1278	588	617
AAAGCTGAATTTGGAAAGTA	367	677	495	368	604	544	246
AAAGCTGACCGCTTAGGCCG	629	572	509	685	619	314	715
AAAGCTGAGGCGGCAACGTC	641	588	579	530	1640	1362	1000
AAAGCTGCATAGAGGAACCT	545	564	633	314	724	591	320
AAAGCTGCATGCAGTTGGAA	725	983	940	522	1027	711	836
AAAGCTGCCATGTGCAGGGA	740	1206	857	849	1320	1166	946
AAAGCTGCGGCGCGAGTCCG	665	881	863	623	634	366	229
AAAGCTGGAGAACCTCTATC	726	928	954	798	1014	641	507
AAAGCTGTCCTTGGTAGTAC	81	77	105	92	86	74	89
AAAGCTGTGCACACAGTCAG	882	1142	1089	602	984	1046	726
AAAGCTTTCAAAGGACCCAT	509	539	446	471	534	469	477
AAAGGAAAGCAAGATGGTGG	1010	656	462	341	262	191	217
AAAGGAACAAGATGAGGAGA	639	763	892	698	960	427	316
AAAGGAACCAATGTGAAGAG	527	732	673	498	413	466	775
AAAGGAACGCACCTCCATCC	1112	270	153	263	215	296	152
AAAGGAACTTGGCGAGGCCC	832	955	996	625	1287	890	939
AAAGGAATAAGAGCCTTCAG	439	326	463	544	482	436	347
AAAGGACAAATCATTACTAA	363	467	359	260	531	508	508
AAAGGACACATTCATGCTGC	745	948	909	702	1229	773	303
AAAGGACTTCTTTGCAGACC	778	958	1063	728	1391	1184	575
AAAGGAGGCGGCAGCTAAAC	598	575	539	665	1150	1069	412
AAAGGAGGCTCTGGCACCAC	592	713	742	603	780	551	428
AAAGGAGGTCAGGAGAGCTC	811	935	983	521	405	250	237
AAAGGATCCCACTTCCGGTG	532	787	767	488	609	413	466
AAAGGCAAAAGGCGGGTGAA	754	1438	1063	897	2570	913	994
AAAGGCAAAGGCGCAGAGAG	846	1121	1349	840	1009	562	713
AAAGGCAGAAGCACTTGACG	827	922	1349	807	1575	514	665
AAAGGCAGTATCGGGAAGAT	634	795	957	720	648	834	656
AAAGGCATGGCCCAGAGGGG	565	515	546	233	240	103	128
AAAGGCCAGGCAGCCGCCGC	853	757	994	562	1023	722	575
AAAGGCCCTTTCAGGACCTC	295	377	361	180	438	235	177
AAAGGCCTAGTAAGTGGGGT	899	426	580	249	772	395	129
AAAGGCGAACTAGTAGGTTG	727	797	620	420	861	1008	756
AAAGGCGCGGGCGCGGTCCT	773	820	967	743	615	405	537
AAAGGCTAGCAGGCTGCGGT	508	560	603	333	578	442	327
AAAGGCTGAAATGGGTTCGC	859	1157	1095	677	1693	1111	818
AAAGGCTGACAGTGAACTCT	401	451	496	262	778	365	397
AAAGGCTGCGTCTTCAGAGT	657	657	738	451	928	705	456
AAAGGCTGGAAGACGAGGTA	855	106	45	93	122	90	72
AAAGGCTTACCTGAGAGTCC	582	102	100	36	153	93	274
AAAGGCTTGTGAGAATCTGG	953	1516	1359	1004	1837	1146	952
AAAGGGAATGGGGGTGTCAG	1429	1952	2093	1527	2572	2138	1176
AAAGGGAGAAAGAATCGCTC	670	872	783	519	615	335	775
AAAGGGATGGCCACTCCCTG	1044	1477	1253	603	1358	1082	802
AAAGGGCCCAGAGTGGAACG	707	1022	1038	550	1074	1237	528
AAAGGGGAGGATGAGTTGGT	1230	1669	1924	1351	1602	1034	1227
AAAGGGGCACGGGAAGCGGT	552	130	180	99	352	306	113
AAAGGGGCTGCAGTAATATT	589	717	739	527	863	779	462
AAAGGGTAAAGAATTCCGGG	589	394	422	203	497	307	397
AAAGGTAACCGACCCGCCCT	978	1092	1343	837	1708	1112	740
AAAGGTAAGGGCCCTGGGCG	809	719	714	361	400	305	220
AAAGGTATAACCAAAAGAGG	591	765	503	360	1162	477	641
AAAGGTATGTACAGATACCA	366	410	558	298	492	400	486
AAAGGTGAGGTGGGGAGATG	1144	402	316	186	526	200	298
AAAGGTTCAAGAGGGGTCGT	955	1133	1291	892	1740	1420	1206
AAAGGTTGAGTTGACAGAGC	1023	989	947	853	973	1196	775
AAAGGTTGCGAAGATGGCGA	855	287	338	304	1299	566	500
AAAGTAAAGAACACTCGGTC	561	570	511	339	271	282	268
AAAGTAAGCGCGCGGAAGGG	573	859	624	627	752	621	380
AAAGTACAAGCGGCCCCGTT	506	785	529	498	437	461	281
AAAGTACGATTCCCCAATAA	407	288	423	319	499	380	425
AAAGTAGATGTGGCGAGTGA	1141	1162	1084	904	1056	727	742
AAAGTAGATTCCTCAGGTGG	562	641	1019	638	1211	587	434
AAAGTCACCAGTACCAACCT	801	787	723	863	1408	911	847
AAAGTCACGTTTGTGATTTC	442	294	172	138	107	356	142
AAAGTCAGTAATCATCTTGG	747	1054	1012	819	1096	965	512
AAAGTCATGTTACCCAACAC	694	937	727	470	1163	719	733
AAAGTCCAGGGTCCCTTGGG	787	1197	1273	855	1255	849	735
AAAGTCCAGTATGTGGGTCC	947	1086	1251	858	1323	1035	655
AAAGTCCAGTTTCTTTCTGA	603	865	789	514	913	599	664
AAAGTCCCGTGGCGCCGGGT	795	603	556	352	318	350	356
AAAGTCGCGTCCGCATCGGA	873	591	601	414	350	159	127
AAAGTCGGAGTTGCGGGGTG	663	797	888	642	1224	614	339
AAAGTGAAGCTGCCCATTTA	571	682	823	460	1450	495	802
AAAGTGACACAAAAAGTATC	301	201	338	171	191	270	193
AAAGTGAGCGCCTGGAGCAA	714	1081	1077	822	911	606	766
AAAGTGCACACACGTACACG	748	954	1017	590	1340	789	854
AAAGTGCAGGTATGGAAGCC	494	562	821	297	531	609	266
AAAGTGCATAGATAGAAGAC	568	437	545	342	516	303	234
AAAGTGCTCTTGACCCAACT	578	660	635	365	662	408	507
AAAGTGCTGAAGGGAGGGGG	1368	788	803	582	1917	692	983
AAAGTGCTTAGAATTGTGCC	711	659	769	593	813	564	550
AAAGTGGGACAACCGGGGAT	608	110	156	48	144	116	192
AAAGTGGTGAAGGTTTCAAA	432	547	443	439	828	387	422
AAAGTGTCACCAAAGTACTG	563	729	819	628	547	694	568
AAAGTGTCATTGGCGTGGAG	950	846	1031	815	1128	868	539
AAAGTGTGAGGGCGAAGCGG	677	153	114	101	181	78	48
AAAGTTCACAATCTGAAGGC	659	726	804	329	631	670	662
AAAGTTCTTTCCACAGCTGG	858	840	862	708	1031	1037	985
AAAGTTGAAATGGTATCTTC	518	464	573	465	672	403	601
AAAGTTGGCACAGTCACGCC	925	1337	989	853	1298	725	1128
AAAGTTGTTCATTCAGCTTA	651	571	627	604	699	534	364
AAAGTTTCAGTTGCACTGTT	899	1123	1154	866	1076	555	1005
AAAGTTTCCGGGGTTGAAAC	548	508	595	250	466	218	266
AAAGTTTCTGCCTTACTTGG	627	854	909	605	986	620	678
AAAGTTTGATTGTGGGATGT	816	1035	1007	607	1027	901	893
AAAGTTTGCCTGGGTCCTCT	769	910	919	607	1177	1009	511
AAATAAAAAAAGTTTCTGTG	314	499	163	337	610	157	183
AAATAAAAGAGACATGTGAA	501	476	491	590	315	621	510
AAATAAAAGCTGTGGCCCCC	272	269	298	193	333	216	203
AAATAAACTGAAGTTTCTTC	364	555	452	378	539	148	159
AAATAACCAGTCCTCTACAC	600	669	753	574	859	572	798
AAATAAGTGCAGGTACGGGC	715	669	785	477	755	545	488
AAATAATACACCATTGCAGC	621	693	709	568	734	347	803
AAATACACCTTGTACATTAC	749	689	680	496	1010	747	637
AAATACAGAGAGTGAGTGTG	783	836	648	468	884	673	675
AAATACAGCGCGGCCACCCC	583	713	619	467	785	499	563
AAATACCTTTGCTCTGGGCC	673	600	666	482	1015	403	646
AAATACTTCTGTGTCCAGAA	379	363	618	300	340	440	756
AAATAGAGAGTAAAATGGAA	456	421	374	398	332	263	412
AAATAGGAAGAGAGAAATCC	348	373	579	227	933	261	195
AAATATCAAACATGTGAATC	403	402	476	324	439	381	189
AAATATCAGTCAGCTCTTTG	554	534	750	651	784	469	383
AAATATCGGTAATTGGTGTT	707	649	679	481	839	645	488
AAATATTTGATGCTCAAACA	484	632	732	353	736	606	477
AAATCAAAAGGTAGTAGGGA	476	654	781	583	634	505	574
AAATCAAAGTCTCAGAGAAA	326	355	499	324	553	226	200
AAATCACCGCGACGACAGCA	425	67	56	109	120	182	42
AAATCACCTGGCTCAGGGGA	699	568	958	538	687	348	413
AAATCACTAAACCTTGGCCA	575	728	554	324	539	569	526
AAATCAGCCGCCGACTCACT	704	1026	829	754	1334	412	721
AAATCAGTGCTGCTTTCTTT	687	938	893	574	1281	681	652
AAATCATCGGTGACAGGTAA	543	917	1417	879	1194	624	969
AAATCCCGAAAGGCACCGTG	974	129	202	114	270	180	90
AAATCCGCTCTTTGCACCAG	786	1248	1045	994	1191	594	848
AAATCCTGCAGGGAAAGCCA	644	845	919	727	1097	687	581
AAATCGAGTCTTAAATAATC	341	255	304	223	248	157	273
AAATCGCTCAAGTCATTCCT	652	946	1181	865	790	639	436
AAATCGGTGGAGGACGGCTG	689	816	719	616	959	1012	867
AAATCTACCGCCGCCAGAAA	396	337	497	295	606	366	254
AAATCTACTTGGTCATGTAT	544	671	752	457	424	347	327
AAATCTCTGATGAAAGTTCT	529	648	656	466	674	693	495
AAATCTGGACACCCTGGAGA	789	1244	1338	760	1035	1040	1258
AAATCTGTATTGTCTCCATC	499	548	647	371	827	604	465
AAATCTGTGCCCACAACAAA	399	436	664	383	297	360	436
AAATCTGTTGAACAGAGAGA	473	567	578	431	518	485	433
AAATGAAGAATTCCAGGACA	421	678	593	561	515	773	525
AAATGAATAGTTAATCGTGG	842	708	753	521	1084	650	715
AAATGACACTGTCCAGTAGT	932	1023	1334	669	1021	558	901
AAATGATCAGAGCAGGCATG	855	1328	1135	828	1268	748	656
AAATGATCAGGCAGTGCTGC	1021	1106	1162	714	1488	969	1119
AAATGCAAGACGAGGGTGAC	624	635	675	452	1351	629	550
AAATGCAGCTTAACTTACCT	780	831	980	548	762	757	819
AAATGCAGGAAGAAATCAGG	706	926	1048	713	821	947	636
AAATGCCCGGGAGCCGGAGC	488	119	132	55	41	68	59
AAATGCGAGAGGCTGAGCCG	832	823	726	599	907	522	697
AAATGCTGGCGCGCGCGGCG	617	708	586	501	473	367	310
AAATGCTTTGCAACGGAAGA	579	728	843	606	588	404	237
AAATGGAAACGCAGAGCGCC	840	829	781	430	567	481	294
AAATGGAACAGTTAAGAACG	538	340	174	177	676	426	262
AAATGGAATAAACAACTCGG	223	227	354	189	361	140	209
AAATGGATCTATATTGGTGA	526	833	701	652	951	438	624
AAATGGATGGAGAAGGGACC	865	928	826	703	148	82	83
AAATGGCCACAGGGAATGGG	517	245	148	111	142	87	69
AAATGGCCGCGTCGGCAGGT	457	429	626	443	219	203	253
AAATGGCGGCCGAGAAAGAG	522	982	834	537	1069	593	778
AAATGGCGGCCTACCTGCAG	827	332	244	149	212	130	173
AAATGGCGTCGTGGCATTGA	851	373	377	306	959	417	592
AAATGGCTGCCCGAGGGAGA	817	771	676	561	722	612	399
AAATGGCTTCGATGTTAGCC	670	539	819	563	660	451	332
AAATGGCTTCTTCACAGAGG	739	898	881	586	1493	913	920
AAATGGGAAACAGGGAGCGC	643	871	752	653	1193	802	812
AAATGGTAGCTTACCTTGTC	651	653	573	594	543	471	326
AAATGGTCTTCCATCCCCAG	633	762	705	535	1043	708	478
AAATGGTTCCTCTCTGCCTT	958	1267	1197	899	1271	1130	1058
AAATGTAGGAAATCTGTTTC	431	534	462	310	429	398	327
AAATGTATTACCTTGTAGAA	468	520	514	302	832	248	607
AAATGTCCAAACGTGGGGTG	747	873	961	876	1253	695	758
AAATGTCCTTCTTCCCATTT	564	719	816	623	801	683	405
AAATGTCGCAACTCGCCCGG	529	580	940	516	623	451	798
AAATGTCTTCAGATAACCAG	196	174	167	100	137	151	73
AAATGTGATAGGCACAGGAC	427	368	442	293	499	659	240
AAATTAAACATTTCTATTAG	266	258	276	138	233	147	322
AAATTACTCAGCAGTGCAGT	676	686	732	607	926	614	687
AAATTAGGCAGCCGTTCTGC	532	469	679	434	694	289	502
AAATTATGGCTTATTCCTCT	692	855	625	632	879	390	584
AAATTCCAAGTGGAAACTGC	739	878	831	500	789	474	689
AAATTCCATTGGAAACTGAT	509	579	546	615	573	640	612
AAATTCCTCCGGAGCTCGCT	535	149	183	72	414	50	74
AAATTCGTTGCAGGTGGCCG	730	598	736	690	1184	787	688
AAATTCTCTCTCTGCAGCGG	909	1100	1339	897	1230	956	1085
AAATTCTGAGACAGGCTGCG	920	1025	1202	839	1194	1040	641
AAATTCTGTCCAGCTTTAAC	561	600	554	375	550	512	514
AAATTCTTTGTGAACTACGG	664	870	971	537	1025	653	371
AAATTGACAATTTCCTGCCC	618	737	864	512	1092	613	761
AAATTGATAGAAAAGATAAA	194	162	268	88	495	229	184
AAATTGTCATGCAAAAGTCC	808	796	1070	633	1007	832	483
AAATTGTGTAAGTTTATTCA	312	426	459	233	432	205	518
AAATTTCCTGGAATGACAGA	429	349	697	329	643	584	231
AAATTTCTGGCTGCAAGTGC	867	824	1035	575	931	702	777
AACAAAAAACGTCTGTGGGT	676	956	871	596	615	743	806
AACAAAAACTGCTGAGTAAA	424	554	677	458	601	318	200
AACAAAAATAAAGGTGGCAT	579	651	560	542	675	652	416
AACAAAAATTCACAAGTGAT	416	526	514	360	781	495	330
AACAAACACATGCTGCAGTG	711	997	1336	805	1182	905	776
AACAAACATCCCCAACCCAA	657	927	780	616	884	681	409
AACAAACGCTTCTTGCTGGG	549	807	649	535	607	692	500
AACAAAGAGGAGGCCGTGCG	951	1210	2034	1109	1781	1482	1150
AACAAAGGCCTGAGTCACTC	729	1142	981	528	1203	901	769
AACAAAGGGATTAAATTGTG	740	847	870	643	1322	971	518
AACAAAGTAAGCGCGCGGAA	612	569	595	474	634	451	668
AACAAATCCCAAAAACAGTT	393	707	740	475	386	317	303
AACAAATTATAAGTGGAAAC	492	423	471	327	257	775	227
AACAAATTCTGGAGTCTGAA	597	642	815	572	791	772	568
AACAACAAACTACCGCAACA	575	595	700	590	1465	866	763
AACAACAACATGGACTCACG	1039	1374	2088	1319	1309	1448	812
AACAACAACGACGGCGGCAG	968	874	1068	658	643	381	398
AACAACAGAGAAAAAATCAG	384	610	537	225	652	245	281
AACAACAGCCGAGGCGGCTC	350	321	404	285	511	327	481
AACAACCAAAACTAACTAAA	312	659	470	272	331	385	131
AACAACCGCAACAACAGCCC	538	600	876	427	1000	550	488
AACAACTACCATGGTGGCCA	769	1133	1222	908	1086	635	1155
AACAACTGACTTGAAAAAGG	472	491	611	403	908	988	314
AACAAGAAAACCAGAAAGAG	389	532	546	461	368	611	390
AACAAGAGGAGTGTGCCATG	740	1045	1003	579	1035	717	657
AACAAGATGGCCCCTGCTGC	1010	2069	1697	1023	1583	1347	994
AACAAGATGGCGGCGCCGAA	509	934	856	415	821	626	580
AACAAGCCTGAAATCAATCT	543	622	604	452	518	478	409
AACAAGCTGGACTGCTTAGC	844	764	908	800	1369	806	914
AACAAGGAGGTCTCTGCCCA	799	1120	1218	781	1128	994	830
AACAAGTCATTGCCTTTGGA	638	957	931	548	1056	613	776
AACAATAGTGTTAACATGGG	621	964	943	628	852	593	394
AACAATCAAGACATACCTCC	796	874	1025	647	1190	936	686
AACAATCAGCCAGTGTAGCA	980	1065	1100	745	1587	1115	744
AACAATCTGCAGACGGGCGG	654	634	713	382	1106	959	653
AACAATGGTGATTAGGAATC	440	462	564	355	222	441	415
AACAATTTGCTTCTGGAAAC	320	324	518	264	305	230	367
AACACACACTGACAGCTATA	633	880	746	483	861	635	822
AACACACTGACTTCTGGACG	912	1183	1295	1014	1244	940	1067
AACACAGGCCCTGAGGGAGT	717	149	75	45	141	120	84
AACACAGGTGAGATGAGCCC	924	1323	1362	777	1587	960	865
AACACATGGGCCTCGATCCC	855	327	283	180	273	255	112
AACACATTAGTTCCCAGGCC	792	727	650	629	753	903	428
AACACCAACCTGCGCGACCA	870	1729	1333	1254	1443	1109	832
AACACCAGGCGCGGCGCGGG	661	1129	1334	726	1330	626	644
AACACCAGGTACAGAAGCGC	880	1153	916	899	1181	816	734
AACACCATCGTCAAATCCGT	521	962	961	517	918	563	493
AACACCCAGGAAGCCCGGCT	750	1187	1156	728	1160	854	1040
AACACCCATGGTGTGGAACT	617	267	288	214	176	104	50
AACACCCGGAGTGCACCTGG	916	803	742	472	806	499	620
AACACCCTCCTGGAGGATGC	617	985	960	593	860	709	432
AACACCCTGCTTACTGCGCA	844	1113	1328	738	1073	609	909
AACACCCTTCAACACAGTCC	704	1038	963	533	1209	681	869
AACACCGCGAGCCCGGCGCG	721	840	897	645	784	636	458
AACACCGCGAGGGCCGGGGT	549	116	107	78	112	38	59
AACACCGTACCTGCCCGAGC	655	1065	998	563	966	709	376
AACACCTGTCCACTCCCCCA	907	806	756	627	569	446	345
AACACGAAACACGTGTGCTC	565	248	298	121	65	107	88
AACACGCGCCTCACACCACA	628	322	313	190	545	227	150
AACACGGTGTCCAATTCCAT	503	521	508	466	404	406	617
AACACGTCCCCTTTGTCTCC	785	1163	1365	793	713	567	489
AACACTACCAGGCCGCTAGG	578	50	111	61	212	182	39
AACACTCACCTCACAGGACC	644	1011	1030	705	1028	940	712
AACACTGCCTGTCCATGGTT	892	1312	1205	767	1888	1205	944
AACACTGGAGCTCAGAGCGG	736	1025	807	424	1349	1041	496
AACACTGGGAAAGGGGCTGC	518	836	851	483	830	626	470
AACACTGGTGGAGGTATCCA	544	897	752	507	821	608	692
AACACTGTCTTTGGCATCAC	683	969	897	692	1457	1010	437
AACACTTACCAAGCTAGTTC	433	438	566	324	279	429	421
AACACTTTGTACACCTACCT	722	887	748	662	611	648	520
AACAGAACAGTCTTCAGCTT	623	992	808	549	998	620	445
AACAGACACACTGGGTGCCG	571	467	376	270	237	129	89
AACAGAGCAACCGGGACCAA	543	923	1075	535	738	523	354
AACAGAGTCGAGAAGCGGCG	719	749	796	556	802	654	570
AACAGATCAGCAGCAGGTAC	902	2072	2235	1548	2652	2118	930
AACAGATGTCCCTGAACTCC	638	983	966	564	1249	750	557
AACAGCAAATGCTCCACGCT	533	566	795	269	674	544	519
AACAGCAAGGACTGTGGTTG	878	1310	1090	904	1678	713	868
AACAGCACTCATTTGACATT	841	1387	1150	577	2282	1117	936
AACAGCAGAGTCTTCAGCTC	838	769	996	822	1283	595	831
AACAGCAGCGCCAGCAGCAT	618	818	1015	895	1408	915	497
AACAGCCCGACCTCCCGGAG	689	218	215	179	1043	497	490
AACAGCCTCAGCTCAAGCGG	638	899	780	523	933	497	814
AACAGCCTGTCCTGGTGCCC	676	1020	1013	623	1306	1018	1202
AACAGCGCGAAGCGGCTGCC	353	350	524	391	356	291	410
AACAGCGCTCCCGAGGCCGC	458	643	476	627	651	549	636
AACAGCTCTAGGCCCATGGC	530	726	615	420	856	379	309
AACAGCTGAGGTCAGAGAGG	595	870	543	508	1373	906	867
AACAGCTGCGCGGGCGGAGC	719	1158	1195	981	1453	760	652
AACAGCTGGAAGCTAAAAAC	304	282	249	158	481	212	148
AACAGCTTCAGCCTGCCGCC	709	1076	999	627	1048	796	1343
AACAGGAAACGTGACTAAAG	602	691	925	673	566	479	527
AACAGGAAGGACCCAAAGAG	589	905	723	602	803	738	481
AACAGGACAATCTGCAGTTC	677	988	1101	820	1589	1220	703
AACAGGATCCGCTGCTGCTC	914	1620	1309	1187	1357	1141	1104
AACAGGATCTTCTCTAGCAC	756	1441	1415	552	817	880	627
AACAGGCACAGAGTACTCGC	826	859	1122	772	1135	823	673
AACAGGCACAGTCCAACTCA	912	1476	1185	1092	1669	928	1165
AACAGGCAGGCTTGGAAAAG	806	1043	1128	804	1433	787	734
AACAGGCCGTGCCGGGTGAG	729	835	833	449	656	529	303
AACAGGCGACGAGGCGACGC	642	921	1179	628	1074	871	637
AACAGGCGGAGGGTCGGCGT	831	1248	1001	774	1243	782	768
AACAGGCGGCAGGCTGGGGT	792	1092	1110	568	725	692	582
AACAGGCGGCCAGGGCGCCA	595	515	396	380	211	167	273
AACAGGCGGTGGGCTCGGCT	658	902	914	562	529	407	456
AACAGGGAGGATCTGCGCCA	643	1099	1084	663	1260	622	727
AACAGGGGGACACAAAATGG	759	981	821	907	1562	1296	663
AACAGGGTCATGAAAAGGTA	706	1310	1044	632	1658	948	1028
AACAGGTGGCCGGAGGCTGC	804	1102	1060	816	1395	1310	782
AACAGGTGTCTGGAGGCTGA	780	128	292	121	868	819	552
AACAGTCCTATTAGAAATTA	414	473	611	418	582	310	303
AACAGTCGGCAGAGTTGCTG	1003	954	1128	651	1577	1237	899
AACAGTGGTAATAGGAATTG	531	637	537	447	832	702	329
AACAGTGGTGGCCGTAGCAG	728	1183	958	643	870	644	596
AACATATTAATGAAGACACT	534	581	630	406	599	731	396
AACATCCCTTCAGGCCCCGC	733	941	925	901	1007	1022	692
AACATCCGCCGCACCGCTGG	730	1183	1140	789	1245	449	362
AACATCGCCGCGGGCGCCCG	387	364	424	331	347	149	144
AACATCGTCGTGTCCTCGGC	657	819	734	775	616	460	546
AACATCTCTACCTGCGCCCC	821	928	1007	508	1010	1190	632
AACATCTGGAAGTTTCCAGG	563	776	708	534	801	674	499
AACATCTGTTTCAGGGCCAT	699	1150	1265	601	1269	752	1254
AACATGAGAGACAGAGCACA	716	955	844	676	596	683	607
AACATGCTTTCATCTTTCTA	566	726	712	592	956	695	420
AACATGGAGATCAGACATCC	912	1385	1499	864	904	885	1015
AACATGGAGCTTTCAGCGGT	618	909	978	530	710	844	675
AACATGGATTATCACTGGCG	750	683	1078	574	1158	704	658
AACATGGCCGCGAAGTCGGA	592	991	809	595	856	974	433
AACATGGCGGCCTTCATGCT	873	663	673	287	366	264	170
AACATGGCGGCGCCCAGTTG	786	991	900	860	1002	742	767
AACATGGCGGGGCAGGACGC	414	161	96	42	51	123	98
AACATGGCTGAAGCGGCCAC	612	709	687	427	1668	497	518
AACATGGTTAAGGGTGAGAA	807	969	1029	789	1395	998	612
AACATGTCTGAGTCGGAGCT	895	356	417	335	494	340	441
AACATGTGAATGAATCGTCT	582	901	741	529	759	489	866
AACATGTGCAGAGCATCAAA	644	973	779	492	781	830	582
AACATTGAAATTATTTACCC	654	600	698	531	684	447	637
AACCAAAAAAGCTTAATCCA	435	615	704	506	539	391	497
AACCAAAGAATTAGATAAGG	447	682	619	440	488	669	386
AACCAAAGGCGGAGGACCCG	629	173	152	212	168	75	163
AACCAACAACAGCTCTGAAA	500	786	842	542	669	552	440
AACCAACTAACTACCCACTC	862	906	1076	607	1515	752	1051
AACCAACTCACCAAGTTAGA	448	677	559	444	610	622	644
AACCAACTTTATCATTCTTT	653	794	653	675	724	834	414
AACCAAGGCCAAGCGAATAA	636	1012	1026	631	720	806	505
AACCAAGGTAAGCGCCGTAC	764	185	314	191	138	291	327
AACCAATAGAAAGCCTCCAA	569	253	302	126	620	441	367
AACCAATGCCCCAGAACTAC	622	960	858	436	807	549	489
AACCACAAATCAGGCCGGAC	548	817	684	356	573	633	225
AACCACACTGAGCTACTCAC	857	1333	976	759	1098	808	601
AACCACAGGGTCCTCTCGTG	758	995	956	494	929	388	670
AACCACCCAAAACAAACCCC	719	1008	915	660	867	688	680
AACCACCCAATGATCGATTC	616	403	714	557	853	464	598
AACCACCTGCCGCTCCTGCC	1040	1749	1541	1215	1628	1165	906
AACCACGACGACCACTACCC	805	630	426	645	413	310	316
AACCACGCAGCAGGATGGCA	759	1258	1177	889	1142	910	1197
AACCACGCCCTTGAGCGCTG	532	760	571	431	670	365	504
AACCACGGCATTGAGAGGTG	422	397	574	294	785	281	277
AACCACGGCGCCCGCGGACA	611	868	882	577	894	745	627
AACCACGTATCTTTGGGGCG	657	708	668	566	899	675	717
AACCAGAAACTGCAGTTTAC	671	754	846	756	1058	472	496
AACCAGAGTTAAAACCTCTT	538	714	713	510	909	719	398
AACCAGCAAGAAGGCGGCGG	645	146	60	33	135	63	136
AACCAGCAGCACCAAAAAAG	502	1586	1413	969	486	581	546
AACCAGCAGGGCGGACCAGA	714	824	1109	496	1145	557	591
AACCAGCCCAGCAGCATCTT	750	1192	1101	849	1578	502	655
AACCAGCCTAGCTCGCGGGC	643	677	730	489	965	649	365
AACCAGCGGCAACCGCGCTG	444	288	487	310	480	264	267
AACCAGGCGCCGTGGGACCG	744	1956	2385	1168	2053	1161	1216
AACCAGGTAAAGGCGGCCGC	451	498	499	492	446	668	406
AACCAGGTAGAGTGCTTCTC	727	800	980	586	1238	593	584
AACCAGTGCCTCTGGGTAAC	701	1076	853	832	1235	708	1028
AACCAGTTCAGCAGTGCCTC	661	809	821	439	896	955	640
AACCATAAAACAACATATGT	429	671	645	452	894	411	859
AACCATATTATACTTTACAA	325	379	558	388	692	322	389
AACCATCAATCTGATCCCAC	777	1291	1323	575	1229	1000	970
AACCATCATAGCAGGGAAGG	657	1038	1058	722	534	372	179
AACCATCCAGGCATGCTAGT	618	727	947	552	839	839	485
AACCATCCCATGAGGCCCCA	620	620	678	623	1108	505	368
AACCCAGCCGAGCCGGTTCG	187	185	129	133	177	108	112
AACCCCAAACCCGGGACTTG	806	975	960	819	1179	935	1170
AACCCCACGAGCGGCGCCGG	638	659	1100	548	1339	974	768
AACCCCAGAAACGCCAGGAC	413	430	640	359	135	99	101
AACCCCAGCCTCAAGGGAGC	597	754	736	778	830	753	469
AACCCCAGCGTCCGCCGACA	472	675	783	474	627	689	505
AACCCCCGGTGTACGGTGGG	645	778	724	346	549	374	418
AACCCCCTTGCGTCTGCATC	729	1132	1040	511	951	697	738
AACCCCGCGCCGCCGACCGC	697	1100	943	673	1331	838	670
AACCCCGGCGCCCGGGAGGC	659	786	625	449	622	654	692
AACCCCGGGTCCGGCGAGAG	471	624	637	502	677	576	604
AACCCCGGTGGCAGGCGAGG	743	664	755	413	1206	666	685
AACCCCTGAAACTCACAGTT	633	665	807	518	1186	456	536
AACCCGACGGCCGCAGCGGA	644	1100	1371	967	1358	1173	758
AACCCGAGCCCAAGGAGTGG	628	88	77	66	96	154	41
AACCCGATGAACTTGGTGAA	770	1128	1233	628	1400	895	757
AACCCGCATGGCGGAGCCGC	578	529	596	256	827	624	846
AACCCGCGGGCGGCGAGCGG	486	391	323	237	465	271	269
AACCCGGAAGCCGCCCTGTC	725	1033	1141	539	1042	783	924
AACCCGGAGAGTGTGTGCAA	896	1317	949	813	1965	1055	910
AACCCGGCGTTCCTTACCAG	565	766	690	368	648	534	428
AACCCGGGAGCTGGGAACTC	671	970	762	678	978	764	600
AACCCGGGTTCGGGGAGCAG	458	370	234	303	397	81	162
AACCCGTGCCCACGACGCTG	700	971	925	714	902	1004	621
AACCCGTGCTAGGTGGAAGG	700	708	820	539	777	569	594
AACCCTAGCCCCGGCCCCGG	537	570	649	464	1398	628	496
AACCCTAGGAAGAGTTTAGG	455	46	112	30	44	81	9
AACCCTCACCGGCATCTTGG	605	249	195	183	458	240	194
AACCCTCCACACTCACCTAA	848	559	416	529	227	310	256
AACCCTCTGCACCTCCTGGT	733	1121	919	522	973	984	635
AACCCTGAATTCCGAGATAG	539	938	782	438	656	562	706
AACCCTGACTCGGACCGCTC	898	1354	1275	724	1380	792	725
AACCCTGAGATATGAGGGTT	338	426	373	335	540	338	280
AACCCTGTTAACCCCCGCCG	796	1105	993	604	1443	633	627
AACCCTGTTGAATGGTTTCC	761	790	659	573	825	677	364
AACCCTTCCCCTGGCGGCGG	579	513	610	385	215	145	102
AACCCTTGATTGCAAGTAAG	648	1024	882	668	985	530	605
AACCCTTGGAACTGGCGGGC	436	488	460	420	584	577	344
AACCGAAACAGCGAGGTAGA	592	277	161	109	266	219	201
AACCGAAACGCAGGCGGCTG	782	1154	921	646	1387	938	942
AACCGACGGAGGACCGCGGG	632	411	608	421	154	215	129
AACCGAGAGCCTAGGGCAAA	587	759	675	628	1006	717	609
AACCGAGCCCGGTAGGTGCG	627	799	775	632	691	289	317
AACCGAGCGGTGAGGCGCGT	585	223	238	113	121	126	129
AACCGCAAACACCGCAACCG	377	550	510	355	489	427	241
AACCGCACGCATAACAGCCG	457	617	330	285	745	194	467
AACCGCAGCCGAGCCCGAGC	595	898	1121	516	1057	592	744
AACCGCAGTGGTGGTGATGG	1007	941	725	578	656	493	418
AACCGCCAGTACCGGGCCCA	270	441	415	236	326	206	190
AACCGCCGAAGCCGCGCTAA	562	241	198	131	225	159	105
AACCGCCGCCAGGTCGCTGT	418	560	483	252	359	498	318
AACCGCCGCCATGGCAACCA	505	816	1021	572	800	672	420
AACCGCCGGGGTCTGCGAGG	547	759	759	599	1684	1567	1816
AACCGCCGTCACTCCCTTCA	702	1035	1284	704	1129	1043	623
AACCGCGAGAGCTTCGCGGC	426	334	402	207	413	271	626
AACCGCGCCACAGAGACTCC	616	889	848	608	1389	560	539
AACCGCGCGGCCGAACCCTC	481	692	596	369	459	523	459
AACCGCGGCGTGAGCGCCCC	461	521	912	366	3784	1797	2001
AACCGCGGGGATGGGGTTTG	651	884	1072	702	993	684	449
AACCGCGTCGCTGGGCCGAA	642	883	908	513	854	637	660
AACCGCTTTAGCTTCGCCCC	398	395	379	286	546	291	211
AACCGGACAGAAGCGCTGGT	725	131	195	107	279	182	267
AACCGGAGCAGGTAGCGGTG	716	1042	963	512	946	813	700
AACCGGAGGAGTCACGTTGG	778	1523	1508	913	1326	773	660
AACCGGCCCCCAGCTTGTCC	642	599	702	411	1121	758	676
AACCGGCCGCGGGGAGCACG	483	608	675	492	813	401	2686
AACCGGGCTGCTGTCCCGCA	644	705	676	627	889	663	433
AACCGGGGAATGCGAGTCCC	668	835	571	575	1003	498	653
AACCGTCGTATCCCTCGGTC	527	486	495	444	683	525	503
AACCGTGCGCCTCCTAGGAC	480	664	515	570	728	731	490
AACCGTTATATCAACCTCCC	514	144	71	53	60	35	135
AACCTAAACGAAGAGATGAG	571	212	116	28	962	1077	608
AACCTACAGCCACCGCCGCC	835	488	652	301	231	194	351
AACCTAGAGGCCAAGGTTCA	482	660	650	416	664	474	303
AACCTAGATCGAAAGTCCTT	605	452	618	270	854	714	656
AACCTAGTAAGTGAAGACTT	452	451	433	305	391	318	360
AACCTCAACAGGAGGCCTGA	527	512	855	325	844	556	326
AACCTCACCGCGGCTCGAAA	174	251	195	176	228	203	107
AACCTCAGTTACATCAGCCT	660	807	695	405	653	721	395
AACCTCATGCTTCTGTGTGC	848	1134	1098	576	973	1194	581
AACCTCCAGGAGCTAGCAGC	760	934	857	783	1675	864	596
AACCTCCCAGCCAGTCGCAG	599	838	664	507	739	566	580
AACCTCCGACAGCAGCTGGC	709	1512	1109	916	820	953	608
AACCTCCTCCACCCGGACCA	604	455	581	290	470	464	320
AACCTCGCCTACACCTTGGG	667	957	802	587	1049	569	619
AACCTCGGCAGTGCGTCCCC	841	1080	1282	629	978	645	839
AACCTCGTCTGCGGAGGAAA	518	623	622	449	1098	707	645
AACCTCTTCCAGGAAAATTA	354	427	431	456	579	399	435
AACCTCTTGCACCTTCCTTA	848	739	883	394	620	437	216
AACCTGAGCAGTTACAATCC	774	1369	1066	753	883	707	436
AACCTGAGGACACTTCAGCC	702	931	861	543	1281	762	588
AACCTGCCAAGGACAACCTC	408	965	698	419	765	502	392
AACCTGCGCCATGTGATCTG	726	1261	1050	821	1386	889	530
AACCTGGAAGGAGGTGAACC	595	893	975	667	923	773	627
AACCTGGGCAAGAAAATCAA	379	607	805	527	510	417	290
AACCTGGTATCTCAGCTCTG	757	877	1563	566	1540	990	528
AACCTGGTGAGTCGGCTTCC	849	867	1056	743	1123	1113	806
AACCTGTAATCTGAGAAAGA	347	384	622	335	772	217	391
AACCTGTCCAGCGCAGCGGC	805	1179	1007	866	1341	743	966
AACCTGTGCCCGCCATTCTG	762	200	59	52	28	104	114
AACCTGTGTAGCCAGAGATG	821	877	890	665	1253	845	673
AACCTGTGTGTGTGCTCCCT	932	1300	819	964	857	1085	1038
AACCTTATCATCCAACACAA	612	759	854	601	833	544	473
AACCTTCCAGAAAGCGGCGC	447	125	149	28	224	46	71
AACCTTCCCTGGCATCTGGA	631	579	786	458	409	356	163
AACCTTGAATTCTTATCTGA	684	755	1050	675	1175	806	713
AACCTTGCGTGGGCTTCGCG	431	592	591	279	674	717	325
AACCTTTCACACAAGATGGA	833	673	891	409	1163	427	442
AACCTTTCTCACCTCAAGCT	528	778	744	548	699	708	490
AACGAACCCCATCACAGGGG	402	342	461	270	395	243	187
AACGACATCTTGGCGAACCA	673	460	547	327	321	347	269
AACGAGCCCAGTCACTTGCG	753	977	1019	658	1034	693	568
AACGAGCGGACCGAGCCGAC	454	557	497	412	577	278	391
AACGAGCGGTGAGCTGCGCG	605	809	839	644	967	781	423
AACGAGGGCGCGGTGGGTGT	832	1140	1186	773	3462	2636	1524
AACGAGGTAAGCAGCAGGCG	749	1332	1565	808	1592	1256	726
AACGATCCTTCCTCAAAGCA	610	51	176	76	151	85	182
AACGATGAGCAACACCCTTC	677	806	717	532	1020	697	649
AACGCACCATGTCCTCTGGC	747	847	710	628	777	642	1082
AACGCAGCGGCGAAGCGGCG	691	848	958	457	991	967	585
AACGCCACCTGCACTTCTGG	959	1350	1253	751	1690	983	1036
AACGCCAGCCAGCCAGTCAG	732	1225	873	769	1042	656	556
AACGCCAGGCGGATCTCAGA	641	175	171	98	186	184	55
AACGCCCGAGTGCCCTCTCT	676	934	1052	651	1467	796	577
AACGCCGCGGCAGGAGAGCA	657	1178	1159	981	1132	802	922
AACGCGAGGGGCGAGCGCGA	412	403	508	347	457	364	269
AACGCGAGTGTTAGTTAACA	632	580	800	316	524	457	697
AACGCGCGCACGCGCCGGAG	536	482	665	398	384	327	171
AACGCGCGCGAGACACCCGC	529	457	540	581	465	546	342
AACGCGGCGCGGCCGGCTGC	591	765	615	409	681	300	441
AACGCGGCGGAGCTGTGAGC	649	722	965	705	1179	946	945
AACGCGGGCAGCTCCAGGAG	757	612	588	298	1068	738	748
AACGCGGTGCTTGCTCCTCC	686	345	415	615	691	706	732
AACGCGTCGGGGCTGAGCCG	438	535	541	421	747	313	455
AACGCTCCACACGCGGAGGT	327	462	586	286	572	306	204
AACGCTGCAGTTTAAGTGTT	660	1007	780	669	843	556	727
AACGCTGCCGACCTACTCGT	672	293	348	287	233	171	251
AACGCTGCCGCCGCGCTCCG	453	716	486	672	460	470	426
AACGCTGGAGCATCCCGCTC	901	1321	1116	862	1015	974	572
AACGCTGTCGTACGTGTATA	724	816	989	522	712	655	408
AACGCTTCGGGGCAGGGGTG	690	590	627	378	568	479	373
AACGCTTGAGGCGGACGCTG	720	1024	1154	626	1827	946	1155
AACGGAAATTTCATTGCTCC	740	1047	824	607	705	1001	659
AACGGAACGTCGGGAAGCGA	572	522	442	239	883	694	697
AACGGAAGTTCCGGCGGGGG	745	1089	954	745	938	691	651
AACGGAGCGCGCGCGAAGCG	506	238	361	120	84	183	43
AACGGATTGCGAGGCGGCGG	828	799	823	389	586	273	349
AACGGCCGCGAGATGACTGC	571	607	525	250	951	525	811
AACGGCCTGACGTCGGCGGA	815	925	1113	798	1233	1116	1033
AACGGCCTGACGTCGGTGGA	479	428	304	358	476	518	234
AACGGCGCGCCGGCTGTGGC	673	1020	696	477	635	440	431
AACGGCGGCGCCGGGGCCGG	469	583	680	535	859	372	423
AACGGCGGGGGCGTGTCGGC	317	323	395	347	336	278	322
AACGGCGGGGTGGAAAGCTA	498	804	582	422	827	415	470
AACGGCTCGGGCGGAACCAA	734	1191	940	627	1144	710	461
AACGGCTGGTGCTCCCCTCA	790	1019	999	673	1172	946	425
AACGGCTGTTGGTTTCTGCT	906	1298	1186	955	1500	740	617
AACGGGAATGCGGTAACTGT	820	916	1126	497	1326	883	645
AACGGGAGATCTGCGGCCGC	443	677	605	597	616	702	486
AACGGGCCAGGTAGGATTTC	588	708	588	432	684	495	324
AACGGGCGCGCCGGCCACCT	360	602	593	325	559	418	270
AACGGGCGGAAGCAGAGTCT	807	957	1093	688	1417	707	1232
AACGGGCGGCAGTCAAGCGC	486	707	758	434	650	594	402
AACGGGCGTTCGCCTGCGGT	254	216	172	315	310	255	136
AACGGGGGAGGCTGGTAACC	511	667	621	448	775	570	483
AACGGGGTACGCCCCCCGCC	465	529	458	375	800	451	253
AACGGGTTTGGCCCACCCCT	407	387	420	103	131	73	55
AACGGTAACGGCCACCGCCA	438	582	437	421	851	374	652
AACGGTAAGGGCAGGAAGCG	700	232	270	185	129	131	37
AACGGTAGTGGTGGCTTGTT	773	127	140	142	168	92	56
AACGGTCAGGGGGCGGCCGA	447	441	399	224	576	486	286
AACGGTCGGTCAGTGGCGGT	749	715	921	695	800	894	531
AACGGTCTCTGACTGGGCAT	590	685	693	498	1082	718	731
AACGTCAAAATTGGGATAGT	470	453	489	221	410	231	410
AACGTCCGCGCTGGGAGCCA	614	864	726	469	927	935	585
AACGTCTTTGGAAGGAGGAA	717	311	193	242	205	217	158
AACGTGAACGTGGGCGTGCT	1003	1108	953	565	1037	741	622
AACGTGACTTTCTCCATTAT	525	690	820	527	593	484	694
AACGTGCCCTACTCTGCCCC	553	807	761	592	619	513	301
AACGTGCTGACGATGCGGGC	556	466	801	547	1005	557	607
AACGTGCTGTTGTCATCAGA	507	832	805	484	741	328	630
AACGTGGAAGTCGGACCAGC	906	1145	1184	800	2103	843	862
AACGTGGCTACGAAAGCCTC	537	65	152	53	190	200	173
AACGTGTCTAAGATAGAATC	412	481	438	303	459	254	300
AACGTGTCTGCGGGCGCGCG	680	1026	870	797	1101	779	527
AACGTGTGCTGGGTGGGAGA	984	1094	1119	896	774	579	429
AACGTTCAGCACCGCGGCCA	617	680	633	704	837	545	475
AACGTTCTGCTGGACTGAGC	808	1102	1105	667	342	488	411
AACGTTGAAAATGTCCTTTG	697	913	935	421	887	764	694
AACGTTGGCCCCCAGCGGTG	789	325	177	173	262	197	177
AACGTTTGCGCTGATCAAGG	696	929	890	495	1015	502	450
AACTAAAAAAGCGGAGTAGA	398	249	230	277	762	612	418
AACTACACAGGCAGCAGCGA	489	646	657	242	409	317	363
AACTACAGCAGCAGCACCTC	805	1315	1255	725	1115	629	735
AACTACCAGCGCAGTGGGGC	703	826	853	765	818	769	729
AACTACCCCAGTGCCGGGGA	555	514	536	470	275	442	265
AACTACGGTACTGCCATAGC	710	517	361	328	684	660	501
AACTACTACAGAAACTGCTG	456	766	634	464	786	388	275
AACTACTACGGCAACTACTA	547	698	451	588	1258	389	461
AACTACTACGGCAACTCCTG	906	1256	1328	630	1400	920	644
AACTACTCCGGGCGGTTACC	692	610	724	441	705	507	498
AACTACTCCTGGCAGTTGTG	772	881	1139	646	1036	872	640
AACTACTTTAAGAGGAATAA	372	455	673	287	527	348	268
AACTACTTTCTAAATACTAA	297	257	340	220	255	444	240
AACTAGAACTACCAGGGCCC	516	537	578	499	802	346	367
AACTAGAGGCAGAGCTATCA	474	720	579	384	761	588	272
AACTAGCCCGAGCAGCTTCG	422	542	438	318	582	355	279
AACTAGCTTGACTCTTGCAG	742	701	800	667	545	498	525
AACTATCAGTCCGAGAGCCT	418	494	467	343	421	250	427
AACTATGAAAGGAGAGAACC	452	564	635	390	761	386	542
AACTCAAGACACCTGCAGCA	760	1410	1352	845	1545	853	880
AACTCACACCAGCTCCTGCA	887	1538	1213	670	1323	1018	1018
AACTCACAGTTCCTTCTCCT	847	1330	1039	852	1356	1011	737
AACTCACCCCTACGGGGCCG	214	212	186	233	488	154	330
AACTCACCGATAGCAACCCA	785	1152	1076	748	2057	1032	790
AACTCACCTCTGCGGCTGCA	766	160	137	87	152	188	161
AACTCACCTTTCGGTTCCAA	419	477	553	381	577	481	506
AACTCACGCTCCCCCGAGCC	470	574	604	298	636	648	542
AACTCAGAGGACTTAGTGCT	1118	771	715	393	1055	796	553
AACTCAGGCGGCGTGGGCCG	559	686	918	349	814	471	347
AACTCATAGCCATTAATTTC	465	439	549	328	559	260	572
AACTCATGGAGCCAGAAGCT	490	738	595	415	1409	482	405
AACTCATTGAGGTTTCTCTT	477	650	737	633	396	494	428
AACTCCAACGCCGGGCGCCG	684	1118	1143	809	1017	894	599
AACTCCAAGAGGCCAAGTGG	548	400	577	248	635	139	140
AACTCCACCGTCAGTTCCAT	492	138	251	128	478	450	207
AACTCCACTGCGCCGGGCTG	669	1029	993	622	801	647	494
AACTCCAGGAACGGAGGAGA	642	802	1015	685	961	663	651
AACTCCATCTTCATCCTGCT	747	1283	1183	838	1691	851	790
AACTCCCCACAATTCTCGAT	505	639	377	256	620	407	654
AACTCCCCCGCAACTGCTAG	476	840	594	375	688	581	712
AACTCCCGCTCGATGGTGGT	746	1110	1140	594	787	701	798
AACTCCCGTTTCCCTGGCTG	519	574	594	530	653	590	443
AACTCCCTCCTACGGAGCGA	455	327	427	373	595	428	189
AACTCCGCGAGGTCCAGTCC	721	1118	869	649	410	360	300
AACTCCGCGGAGTCAACTAA	393	586	580	305	636	497	328
AACTCCGCGGCCCGCAAGCC	506	755	787	448	703	532	419
AACTCCGGAGGCGCGGTGCT	645	961	816	680	1111	572	473
AACTCCTAGAGGCAAACTTT	323	338	426	383	315	205	272
AACTCCTGGGTCTCTGGGAG	976	1069	847	644	818	869	412
AACTCGAAAAACCCCAGGTG	705	984	889	659	1057	1296	795
AACTCGAGGACCGGCAGCCA	235	282	440	281	248	181	173
AACTCGCACTGCCCAGAGGG	473	735	555	403	522	366	475
AACTCGCGCGACGAGGACGC	280	591	321	250	332	246	394
AACTCGCTCGGCTGCTCCGC	645	238	144	110	321	366	252
AACTCGGCCCGGCGCTTAGC	406	410	458	350	501	365	191
AACTCGGGAGAATGGTGAGT	663	1952	1761	1214	1316	1563	1576
AACTCTAGGCGCGGATCAGC	547	530	597	401	640	632	434
AACTCTAGGGTTGGGTGCTG	868	262	252	127	351	338	211
AACTCTCCTCCCTCGCTCCC	527	546	627	409	657	353	462
AACTCTGACACTCGCATAGC	701	776	856	597	1126	704	538
AACTCTGTCACTGTCGTGGC	845	1028	1023	828	1097	888	715
AACTCTGTGCCTGGTTTCTG	773	1010	1183	649	1052	1004	839
AACTCTTGAGCCATGCCGAT	320	262	328	257	811	285	374
AACTCTTGGGATGTGACAGA	461	607	451	447	812	353	387
AACTCTTGTATAAACAGGTA	439	405	481	355	970	546	435
AACTCTTTCAGACTGGCAGC	530	661	510	497	800	679	530
AACTGAAAGGTCTGGGGAGA	603	698	605	278	1544	1185	1247
AACTGAACTCTCACCTTGGA	411	523	354	354	484	450	100
AACTGAAGCAAAGGAGTATC	461	498	562	599	802	407	653
AACTGAAGCCACTCTGGGGA	649	1092	953	584	670	376	391
AACTGAAGCCCAGGCCTCTT	700	1330	1002	565	1082	605	783
AACTGAAGCTGTACCTTGGT	789	1308	1011	590	1092	939	1002
AACTGAGCCAGGGAGAATGC	528	703	722	511	368	342	369
AACTGAGCCTCGAGCAGCCC	495	539	671	435	827	805	508
AACTGAGGTAAGGCTGTGCG	1058	1519	1774	1214	1761	1236	1170
AACTGATTGTCCCAACTCAG	527	660	838	516	862	741	765
AACTGCAAATACCTTTGCTC	588	663	696	541	622	474	438
AACTGCAAGGGTGAACAGTA	618	1038	903	635	1077	582	686
AACTGCAGGCAGCGAGGCTC	716	1281	1011	747	1197	708	777
AACTGCCAAGATGGAGCGAA	534	666	1073	388	768	588	573
AACTGCCATTCTGCTGGTCT	1013	1891	1876	1201	2570	974	1307
AACTGCCCCCGGTGCGCCTG	672	958	795	607	1325	808	581
AACTGCGAGTGCTAAGGAAG	628	1280	1193	991	1235	742	649
AACTGCTCCTGCGCCGCTGG	725	1247	1262	815	1244	656	724
AACTGCTGCTCTCACGGAGA	667	1192	984	848	1088	661	810
AACTGGAACTAGGGAAAGCA	558	500	534	404	266	246	108
AACTGGATTCTTCCTGGATG	750	1252	1582	817	785	845	989
AACTGGCACGGTCCGACTGC	817	1015	976	748	1043	821	565
AACTGGCGGGCTGGACAAAC	390	455	667	446	804	524	468
AACTGGGAGAGCCGAAGCTC	340	452	458	478	812	520	484
AACTGGGCCTGAAAGGGTAC	514	53	183	57	142	61	97
AACTGGGTATGTGGTGATGG	997	1544	1652	1234	1605	1134	1141
AACTGGGTGCCGGGGATCCT	705	340	468	317	383	386	219
AACTGGGTGTCGTTAGCTAT	738	963	912	585	1094	694	526
AACTGTATGAGGTGGCTACT	548	679	661	425	538	945	469
AACTGTCCTCCATGGGCAGG	838	1170	1037	630	1843	625	547
AACTGTCCTGTCCCAGACTT	649	633	1052	527	719	624	644
AACTGTCGTTGCAGAGATTG	514	775	664	408	846	502	327
AACTGTGAAACTCTGCGTAT	439	601	563	473	539	253	366
AACTGTGCTTAAATGAACAG	354	575	456	395	543	370	342
AACTGTGGTGGCGAAGGCTG	827	575	366	210	1916	1082	911
AACTGTGTGCTCTGGCTCTG	790	861	805	596	1032	810	808
AACTGTGTGGACCGTCTGCT	703	951	803	486	821	473	557
AACTTACAAACCGCCTCAGC	575	719	760	416	713	390	651
AACTTACAATACTTAAGTCC	373	370	241	216	350	368	245
AACTTACCTCAGACGCCAAC	532	614	746	485	849	337	565
AACTTACCTCTCTTTCAGCG	492	734	633	417	546	358	442
AACTTACTATGCTCAAGTCC	580	589	621	599	616	379	547
AACTTCACTTTGCCACAGGG	508	732	704	498	464	372	455
AACTTCAGACGCCGCTGATC	701	1272	802	637	1028	794	1049
AACTTCCAATCTTCTTGGCC	489	652	736	462	912	502	590
AACTTCCAGCATCCGCGCCC	584	773	699	513	729	443	497
AACTTCCCTGCCGTCGGGGG	622	217	208	129	173	88	107
AACTTCCGAGCGGCTGGGCC	557	492	387	334	527	470	329
AACTTCCGGTTGGAGTCACT	698	745	885	658	930	647	592
AACTTCCTAAGCCGCGCTTC	517	658	495	363	717	518	485
AACTTCCTGCTGAAGCTCTG	488	560	482	335	933	476	240
AACTTCCTGGGAGAGGACAG	619	870	765	438	254	323	388
AACTTCGCTACGCCGTTCCA	563	99	144	145	112	16	58
AACTTCGGCAAGATCCAGAT	472	569	690	389	297	237	188
AACTTCTCCAGCATGATTCC	461	600	448	385	520	331	323
AACTTCTCCCGGGGTCCGCA	465	580	591	574	1286	369	290
AACTTCTCCTCCCGCTCCTG	699	833	837	671	1168	707	612
AACTTGCCTGTCTCCATGGC	537	932	875	533	1327	565	615
AACTTGCGGCAGCGCCGCCC	380	357	368	213	316	414	229
AACTTGCGGGCTTTAAATCT	401	531	382	171	518	273	176
AACTTGCTTAACCTAGAGGT	387	458	555	376	506	645	338
AACTTGGCTCCCCTAAAAGC	458	660	628	445	392	410	372
AACTTGGGCCGAAACTTCCC	553	615	586	499	1080	547	549
AACTTGGTTCCAGCTGCGTG	620	975	743	659	819	674	539
AACTTGTTCAAAAAAGTATC	403	466	693	347	623	342	509
AACTTTACCCCGGAGGACCC	393	142	244	205	499	341	755
AACTTTATTGGGACAGATAC	477	605	467	332	648	565	692
AACTTTCAGCCGACGCGGCT	542	731	678	324	772	535	319
AACTTTCGCGGTGGCCTGGG	426	548	503	274	401	335	289
AACTTTCTCCGTTACCGGCC	574	513	457	268	440	245	394
AACTTTCTTTGTGCTACACA	482	624	590	445	459	267	249
AAGAAAAACCTGGAGGGGGC	516	513	562	400	1107	877	692
AAGAAAAAGACCAAAGACCT	494	730	448	666	727	722	385
AAGAAAAAGCAAGATGCCGG	471	505	733	395	610	429	327
AAGAAAAATAGTCTATAAGT	262	337	244	138	326	412	304
AAGAAAACTGTCTGGAGCTT	623	759	889	566	767	821	534
AAGAAAAGAGGGAGCAGCTA	522	67	49	140	137	99	81
AAGAAAAGGACAGGGCCATT	411	410	450	373	671	464	388
AAGAAAAGGACCGGGCCATT	492	790	709	376	674	436	596
AAGAAAAGGGCAAGGAGAAG	385	401	596	395	732	436	289
AAGAAAATACCGGAGTTGCA	561	106	117	42	168	79	188
AAGAAACAACGCCCAGGACC	130	121	128	115	46	81	206
AAGAAACCATTCAAAGGAAA	317	404	288	242	546	227	249
AAGAAACGAAGCATGGCCTC	546	542	481	428	417	540	435
AAGAAAGACACACAGAGCGG	751	817	909	541	1105	736	876
AAGAAAGAGGAGTGAGGCAG	999	1359	1236	1011	1759	1101	881
AAGAAAGCAGTTCAGCCGGT	680	806	701	525	742	871	523
AAGAAAGGGCTGTGTGGCTC	654	801	842	549	676	628	481
AAGAAATAAGCACAATAAAA	175	177	170	173	205	120	166
AAGAAATAATTACCATTTAT	344	365	293	307	347	508	193
AAGAAATAGCAGGAAGACCC	476	383	458	365	401	351	279
AAGAAATCAAGAAGACCACA	444	597	740	304	453	429	460
AAGAACAAACAGTCTCAAAG	560	739	582	595	853	470	357
AAGAACAAGGAAGAATGGAC	723	1219	1250	870	1397	893	696
AAGAACACCACGGGGTTAAC	584	327	341	122	368	306	178
AAGAACAGTCCTGCTCACTT	614	680	649	827	853	896	696
AAGAACCAACTTGCTGTTGA	661	710	655	604	964	780	722
AAGAACCAGCTGGACCAGGT	571	669	733	308	320	288	156
AAGAACCATCAGCGTCGGGC	623	746	946	745	1098	817	882
AAGAACCCGCAGCAGCTCCC	601	821	634	711	1508	842	684
AAGAACCGAAGAGACAGCGG	614	848	1136	879	1139	673	1027
AAGAACCGGAGGAGAGGACC	489	106	152	88	99	99	94
AAGAACCGGGCTCCCGGGCC	647	752	762	579	988	458	618
AAGAACGAACGGCTTGGGCG	720	288	266	158	226	141	87
AAGAACGGTTCATCAGAAAG	319	268	351	135	583	365	469
AAGAACGTGCGCTCGGCTGC	751	1004	961	638	920	965	524
AAGAACGTTGCTTGGGCAAA	551	471	749	369	782	512	271
AAGAACTATCAGTGTGTAAG	745	785	968	550	1324	736	1109
AAGAACTTCGGGAGCGCACG	934	1358	1410	990	1395	1307	932
AAGAAGAAACTCAGTCACCA	365	386	476	292	682	491	421
AAGAAGAATTGGGGATGATG	635	404	530	414	299	277	429
AAGAAGACAGTGAGTTGGAT	732	1280	831	716	1231	891	683
AAGAAGAGGAACGTGTGTGG	901	1219	1343	863	1813	929	1007
AAGAAGCAGCAGAAACAGCC	655	939	705	894	1284	799	651
AAGAAGCCAAGCGACGGCGA	707	222	142	150	324	33	52
AAGAAGCCAGTCAGCAAGAA	583	681	936	571	817	648	410
AAGAAGCCTCCTCCCCACTT	670	830	829	452	995	1087	1030
AAGAAGCGAGGTGGAGCGGG	1136	203	151	200	378	297	32
AAGAAGCGGAAGGGAAGTAA	372	863	614	271	598	377	280
AAGAAGCTCAGCGCAGAAGG	905	1230	1064	713	688	797	711
AAGAAGCTGTGGCCCACACT	740	1017	1061	536	1181	874	780
AAGAAGGATCAGGCTCTTCA	470	700	522	447	517	433	364
AAGAAGGCGCTGGAGTGGCC	729	1154	1205	709	1137	749	600
AAGAAGGGCCGTACCCGAAA	733	1052	985	756	1191	670	596
AAGAAGTAAAACCGTTTGCT	600	761	747	531	761	693	409
AAGAAGTGCACCACGGCGGA	973	1793	1737	1140	1573	941	1291
AAGAATAAACTCTGTCGCCT	601	539	640	535	628	387	328
AAGAATAAATTCAGTCACTA	390	503	359	406	246	288	172
AAGAATACTTGCCAAGCCCC	438	698	335	536	657	353	495
AAGAATCACTCGGAGGGCGG	671	881	767	579	477	312	177
AAGAATGAACTCTGTCACAT	589	877	815	372	671	675	328
AAGAATGAGGTTCTCAAGTT	545	723	523	456	633	646	360
AAGAATGAGTAGTCAGGAAC	408	570	488	270	410	309	197
AAGAATGCAGAAAGCAGGGT	556	481	577	385	570	433	328
AAGAATGGATGGCTTGGCCT	547	743	795	620	729	524	892
AAGAATGTGGTGTAGTCCTT	708	645	821	580	1079	537	598
AAGACAAAAGGGACCGGGAA	503	626	616	576	951	383	331
AAGACAACGAAGGCGCACCC	531	706	857	626	798	572	497
AAGACAACTGGCTGCAGCCC	588	1186	598	503	1003	541	429
AAGACAAGAAGTCTTCATAG	420	505	608	274	825	326	221
AAGACAAGGTCCGGCCGCTC	731	179	104	46	95	89	38
AAGACAAGTGGGGCATCTGT	596	1024	699	549	1169	592	749
AAGACAATAGTTGCCACGTA	601	516	681	463	694	705	344
AAGACACTACTAAAACTGCC	582	656	754	512	548	445	400
AAGACACTGAATAGCATTTG	499	568	484	352	833	498	472
AAGACAGAATCCAAGGCCGA	625	842	631	527	911	750	495
AAGACAGCAAGGCCAGATGC	495	593	800	459	624	618	543
AAGACAGCAGGGAAAACCCC	443	562	371	393	540	278	121
AAGACAGCCCTGGAAGTAGA	573	568	514	221	1042	730	578
AAGACAGCCGGCGCGGGAGG	692	341	380	315	956	762	466
AAGACAGGTAGGGAGGCGGA	593	797	602	594	696	438	309
AAGACATTAACTAACCCACA	585	697	565	499	669	550	403
AAGACATTCTGGGTGCACTT	790	756	899	762	819	786	553
AAGACCAATTAGTCCTTGGT	480	656	513	427	863	343	509
AAGACCACCAGCCTGGGACC	594	912	860	744	1137	721	675
AAGACCAGGACTCGGGCTGG	701	1137	1015	819	879	888	657
AAGACCCAGGCTGCGGGACG	756	1179	1439	782	1480	834	695
AAGACCCTCACGTTCCCCAT	591	723	806	695	617	701	483
AAGACGAGTCTCAGTGTCTA	618	759	925	546	1029	539	626
AAGACGCTGCCACCATACTC	538	678	647	517	744	514	640
AAGACGGGCGGAGAGAAACC	385	93	40	39	194	132	91
AAGACGGGGAAGCGGAGACT	622	138	119	77	205	159	201
AAGACGGGTTCAGTTCGTCA	554	583	474	345	71	88	102
AAGACGTCAGGGGCCAAGTC	554	690	967	402	799	498	398
AAGACTCACCTGCAATCTGC	630	1082	1233	814	812	849	820
AAGACTCAGAGATCAGAGGC	595	749	796	615	734	1037	539
AAGACTGAGCCATTGAATGT	613	744	648	473	484	607	518
AAGACTGGAGAAGGGTCTTA	517	517	565	490	813	271	482
AAGACTGGGCTTGTCCTTGC	888	1150	908	613	939	662	718
AAGACTGGTTGAGCCGGGTA	507	730	489	427	629	318	408
AAGACTGGTTTGGGGAAGCT	750	794	1087	522	1314	1315	727
AAGACTGTCGCGTAGCTCCT	489	695	515	590	814	609	435
AAGACTTCTCTAGACTCAAA	359	453	421	219	676	297	546
AAGACTTGAGGCGCAAGCAC	489	120	112	30	139	81	44
AAGAGAAAAAGGAGGGCGAG	552	660	705	390	345	327	321
AAGAGAAACCAACACTGCTG	578	515	632	319	667	595	392
AAGAGAACCCTTGAGGTATG	595	730	775	464	296	88	140
AAGAGAAGCCAGGAATGGCT	624	781	1039	498	762	627	799
AAGAGACATTGGAGCTAGGG	727	806	779	713	1187	604	821
AAGAGACTCTCGGGCTGGGT	644	837	809	514	1193	538	621
AAGAGAGAAAGGGCGAGGAA	570	866	1065	533	772	415	481
AAGAGAGAGCAAGCCCTCTT	533	817	624	557	951	400	472
AAGAGAGAGCCAAAGAGAAG	687	1032	944	965	1176	768	491
AAGAGAGAGCGGCTCGGGAA	373	533	519	390	904	440	738
AAGAGAGAGGCAGTGGCAGA	917	1058	938	814	1239	1096	742
AAGAGAGGAATCTGAAGCTT	553	731	767	518	627	367	747
AAGAGAGGGAGTTCCAGCCA	667	671	794	526	1091	451	647
AAGAGAGGTTTCTGCAGCTT	359	500	348	200	560	452	415
AAGAGATAGCATTGTAGATC	677	565	567	436	366	642	531
AAGAGATCACATCTAGGCCA	1010	1017	1303	869	821	791	703
AAGAGATGGAGAGAGGCCCG	518	522	477	278	328	218	393
AAGAGCAAGGGACTGAGAGC	619	669	765	486	998	1072	706
AAGAGCAAGTATGGGCTCAC	525	569	611	526	750	470	700
AAGAGCAGACACCGTGCTCC	364	471	412	180	600	657	255
AAGAGCAGAGACTGGTGACC	608	908	712	441	628	412	435
AAGAGCAGATGCTCCAGGGC	568	569	588	509	693	640	424
AAGAGCAGTGCCCGTGTCCG	610	1051	778	777	800	579	642
AAGAGCATCAGTTGGAGGTG	910	994	1032	857	1560	1015	605
AAGAGCATCCCCCAATACCT	760	754	768	580	980	591	524
AAGAGCCAAAACAGGAACCG	690	805	1012	821	681	840	535
AAGAGCCCGCGGCGCGGAGC	565	725	669	439	699	638	517
AAGAGCCGAGTCCGGGCAGA	718	922	830	551	1326	804	623
AAGAGCCTCGTCCTGGGCGG	641	835	596	580	861	429	495
AAGAGCGAACTGCCCAGGTG	640	146	131	118	153	81	322
AAGAGCGGAAAGAACAGACC	629	110	30	62	255	52	155
AAGAGCGGCCCTTCAGGGAA	668	178	174	158	169	102	47
AAGAGCTCACAGATTTCTGC	444	334	459	288	571	456	307
AAGAGCTCAGTCTCTTCACC	584	744	607	555	828	323	336
AAGAGCTCGCTCTGTGCGCG	597	716	843	471	673	381	478
AAGAGCTCTAGGGGAACCTG	729	835	1092	771	571	412	257
AAGAGCTCTGCCTGATGACA	607	970	775	592	951	673	583
AAGAGCTGCACCTGGAGCTC	707	915	904	678	923	353	539
AAGAGCTGCAGCTCTGTGTT	617	776	669	543	807	554	737
AAGAGCTGCCCCTGGAGCTC	613	656	752	436	968	538	514
AAGAGCTGCGAGCGGCGCGG	755	1114	1481	843	1091	1044	1031
AAGAGCTGCGGGAAAAGCCG	542	872	798	469	433	232	143
AAGAGCTGCGGGGCGAAGCC	460	692	539	449	484	299	511
AAGAGCTGGACGACCAAGCA	553	820	733	501	1001	825	661
AAGAGCTGGATGCAGAATGG	664	962	1116	560	1036	897	727
AAGAGCTTCGGCTGGGCCGC	656	549	507	451	947	463	628
AAGAGCTTTCCCAGGGCCTC	691	1040	943	701	836	693	571
AAGAGGAAAGAGCTTGGTAC	522	836	808	451	713	499	698
AAGAGGAAAGGCACGGGCGG	594	866	1075	498	865	324	708
AAGAGGAACAACTCCAGAGC	515	796	649	537	730	723	328
AAGAGGAACACTCAGATATC	441	564	493	468	372	363	166
AAGAGGAACCGCCGTCGCCT	525	1326	1012	683	1245	747	741
AAGAGGAAGACGATCAAAGG	485	93	113	53	23	102	39
AAGAGGAAGGCCTGCAATTC	460	438	686	389	923	383	436
AAGAGGAATTCTAAAACTGA	258	559	452	401	524	274	220
AAGAGGACAAGGCAGAATGC	567	669	840	565	561	578	505
AAGAGGACCCCTCACCGCCT	600	745	952	589	1027	642	691
AAGAGGACGAGACCCAGCTC	543	765	697	457	516	472	337
AAGAGGACGTGGGATACTCA	401	453	567	337	538	324	517
AAGAGGACGTTCTGGACTCT	649	927	1101	661	1285	711	440
AAGAGGAGACCAAGAGGCGG	597	875	1152	626	1594	900	637
AAGAGGAGGCAGACTGCTGC	823	1336	1373	981	1962	665	978
AAGAGGAGGGACGGCGGCGG	779	752	910	621	1393	611	506
AAGAGGAGTGCGCGAGGTAC	507	1645	1436	1013	1567	1357	864
AAGAGGATGACTCGAAGGAT	470	645	572	377	815	473	479
AAGAGGATGGGCTGCAGCTC	686	1089	734	654	1107	922	763
AAGAGGCAGAGCGCTGGGCC	899	1043	1123	575	1095	852	730
AAGAGGCCAGCGTGGGGCGG	521	538	656	436	703	525	326
AAGAGGCCCGGGCGGCCCGG	429	410	298	345	144	154	136
AAGAGGCCGCACCACACCAG	555	1045	836	555	1220	420	813
AAGAGGCCTGTTTCGCTGTC	618	876	918	841	750	524	586
AAGAGGCGGCGGCCCAGGCG	651	238	157	220	465	72	208
AAGAGGCGGCGGCGCCGAAG	304	557	391	231	611	389	237
AAGAGGGACTGCTGTTGCTC	863	1245	905	843	1382	910	692
AAGAGGGAGCAGACAGGAAG	805	430	245	181	336	424	231
AAGAGGGAGCAGCTAGGGCG	1006	251	310	184	317	258	125
AAGAGGGCAGAGCCGTGCAT	688	925	737	656	791	871	489
AAGAGGGCATAGCTAATGGG	773	877	767	603	722	402	305
AAGAGGGCGCCGCTCGTCGG	631	843	633	620	855	716	472
AAGAGGGGAATCTGGAGCTC	925	1170	1236	826	1877	1022	1014
AAGAGGGGAGCCTGACGACT	669	732	901	599	772	592	551
AAGAGGGGCAGCTGGAGCTC	570	646	877	472	638	605	688
AAGAGGGGCGCCTGGAGGAG	566	722	575	561	877	558	440
AAGAGGGGGATCCGCAGTCC	583	589	719	464	953	504	434
AAGAGGGGGATCTGGACTCC	595	1033	839	711	1033	768	403
AAGAGGGGTTGCTGGAACTC	650	854	1085	557	945	452	521
AAGAGGGTCGCAGTCCCAGG	770	1146	959	730	1235	593	815
AAGAGGGTGTCTCCCCCAAA	491	811	558	427	451	441	437
AAGAGGTATGCAGAGTTGGA	798	1089	1134	799	1183	728	885
AAGAGGTCTGCTCTGGAAGG	631	754	731	467	1106	560	626
AAGAGGTCTTGGGGCTCCCT	644	622	826	472	769	747	403
AAGAGGTGAGTGCTGAGTGG	1523	2739	2888	1819	2703	2368	2071
AAGAGGTGGCAAAGGAGTGC	609	634	776	578	722	409	531
AAGAGGTTACAGCGGCCACC	882	1031	1378	820	975	610	700
AAGAGTAACTGTCCAGAATA	363	379	431	251	556	337	354
AAGAGTAGTAGACGCCCGGG	564	554	658	610	901	374	195
AAGAGTCCTCTCGTTGGTCC	614	830	765	555	765	461	364
AAGAGTCGCCGCAGACAAGC	420	999	584	544	723	481	427
AAGAGTCTCAGCGCAGAAGG	800	1248	1098	647	1290	587	614
AAGAGTGGAACCTGGATTTC	407	510	460	473	856	356	425
AAGAGTGGAGGATTTGGTTG	654	844	768	551	941	673	750
AAGAGTGGCAGTTGAAGTTC	520	383	644	299	927	520	601
AAGAGTGGGGCGTCCAGCCC	436	407	494	240	794	327	403
AAGAGTGTGGGGAAAAACTT	443	711	472	508	645	422	335
AAGAGTGTGGTATGATAGGG	1350	1743	1531	1061	1792	948	856
AAGATAAAGTAAGTGCTGTT	669	934	725	656	839	667	429
AAGATAACGACGGGAAGAGC	397	620	691	280	594	490	519
AAGATAACTACTTCCAGATG	459	472	495	437	690	311	424
AAGATAATTCCCTGGAGTTC	368	578	466	319	636	338	448
AAGATAGGGCCGCCATCGCC	457	594	601	445	460	428	456
AAGATATTAGCCAACATCTT	403	337	276	226	481	189	274
AAGATCCCGAGACATTTCCC	603	521	622	471	750	639	332
AAGATCGGCCACTACATTCT	706	578	865	350	929	558	726
AAGATCGTGATGTTATCTGC	732	680	593	524	791	752	379
AAGATCTCAGGGCTTGAAGG	727	963	1023	566	812	731	493
AAGATCTTCCCTCTCTGAGC	534	560	627	393	699	456	431
AAGATGAAGGTAGGTGATGG	685	228	240	115	327	207	191
AAGATGACAAACACTAGGCG	621	583	551	562	722	342	321
AAGATGACCGGGGTGTGCCG	553	62	109	100	267	165	175
AAGATGACGAGACTGGCTTC	626	959	913	521	676	756	418
AAGATGAGCTTCGTGGGCCA	538	722	624	463	432	336	182
AAGATGCCCGCGACGGAAAA	208	279	195	200	590	317	191
AAGATGGAAATCCGAATCAA	386	469	304	210	158	156	217
AAGATGGAGGCAACTACGGC	620	987	1054	629	1090	649	449
AAGATGGATCTGTCAGACCT	624	752	863	530	883	1007	546
AAGATGGCCGCGCTGCCCCG	352	246	271	301	273	264	311
AAGATGGCCGGGCGCGCCGC	680	938	709	701	1411	919	1071
AAGATGGCGACGGAGGGAGG	879	404	343	204	227	292	204
AAGATGGCGCCTGTTGTGAC	859	1282	1368	895	748	673	614
AAGATGGCGGAAAATTTAAA	350	298	563	444	509	282	239
AAGATGGCGGACAAAACGCC	395	486	446	399	666	422	247
AAGATGGCGGACGAGGAGGC	564	507	543	437	439	374	283
AAGATGGCGGCAGCGGCGCT	733	1162	1062	833	1313	882	854
AAGATGGCGGCGGCAGTACT	486	228	103	134	187	59	109
AAGATGGCGTCCATCATGGA	575	333	580	313	677	659	392
AAGATGGCGTCGGGTGGTGG	1069	1559	1393	908	1335	1108	567
AAGATGGCTACGGCAGGGGG	535	256	143	39	166	201	124
AAGATGGTGGCTGTAAAACT	489	585	606	370	703	464	388
AAGATGGTTATCACTGAGGT	288	424	390	262	465	240	133
AAGATGTCACGCAAGATAGA	33	22	54	53	80	0	25
AAGATGTTGTCTGTTGCTGG	939	1010	1222	758	1436	692	765
AAGATTCAGAGGTTGAGGAT	657	719	1008	658	881	646	595
AAGATTCCCTAGACGTGGAC	637	766	784	557	585	855	441
AAGATTCCTGGTTCTCGGCT	471	576	637	286	644	357	433
AAGATTTCCTCTGTAAGGGC	532	619	534	388	482	219	883
AAGCAAAGGAGCCAAGACCA	693	71	94	78	185	74	113
AAGCAAATGTGGCACGTGAT	921	1154	1065	695	899	591	604
AAGCAAGAACCAACGATAAA	468	630	499	358	716	365	244
AAGCAAGAAGAGGCAGGTAA	565	2940	3129	1999	3145	2327	1877
AAGCAAGACAGGGTAAGTTA	512	852	772	512	782	604	588
AAGCAAGAGAAAGGCGTACT	711	1252	800	685	698	546	400
AAGCAAGATGGAAGTCGACG	692	1137	1247	630	1395	664	856
AAGCAAGCTGCCAAGAACCT	566	889	951	463	732	364	679
AAGCACATTCCTGCTTTGCA	620	908	726	393	1081	617	577
AAGCACCCCCTCTACCTGCG	612	843	848	520	753	459	697
AAGCACGCTGGCCAACAAGT	774	1088	978	617	1077	842	741
AAGCACGGAGGTTTGACTCT	604	897	1042	648	689	573	687
AAGCACTAGATCAGCGGATC	345	330	432	179	392	217	160
AAGCACTAGTCCGTATGATG	887	1159	1022	634	851	910	678
AAGCACTCTTGTTTCTTTGC	614	501	718	595	724	641	591
AAGCACTGCCTTTACTTCAG	334	456	487	210	785	452	399
AAGCACTTCCAGAGCCTGTC	454	493	597	477	668	580	479
AAGCACTTGGCGCCTCGGGG	690	345	261	169	164	158	118
AAGCAGAAGGAGCGGACCCA	316	610	505	233	408	449	527
AAGCAGAATCTTAGAGCATT	570	529	480	326	620	560	469
AAGCAGACAGAGTCCTGGAA	624	976	949	515	791	530	504
AAGCAGAGAAAGACGGGAAG	723	1329	1456	851	1318	995	643
AAGCAGAGGCGCAGTCAGCC	778	1007	920	749	1261	793	534
AAGCAGAGTTATAGCTACCC	386	252	215	267	224	203	301
AAGCAGATCGCGCTGGGGAA	574	512	682	466	626	639	254
AAGCAGATTACGTGGAGTGA	545	986	802	482	548	847	653
AAGCAGCAGATACAGCAGTA	493	768	541	412	632	714	458
AAGCAGCAGCCACCGCACGG	593	893	1115	469	1337	785	695
AAGCAGCCGTCCGCCGCCCG	295	443	205	270	366	246	198
AAGCAGCCTCCAGATCGAGC	747	939	849	924	788	743	789
AAGCAGCGCCCGTCTGCTTC	133	101	143	64	137	57	49
AAGCAGCGGCCGCCATTTCA	529	62	94	72	104	102	62
AAGCAGCTCGCGTCAGCCAT	490	513	666	383	522	456	478
AAGCAGCTCGGGCAGCTCGG	412	36	147	96	16	64	42
AAGCAGCTTAGGGATCATGA	492	612	596	414	702	403	323
AAGCAGGAAACCCCAGCCTT	411	411	370	502	441	274	427
AAGCAGGAAAGAAATGCGGC	580	1049	883	659	917	557	486
AAGCAGGACCTAGGTGGCGG	701	978	1003	556	966	855	748
AAGCAGGACTCCTTATAGAC	335	645	297	339	360	465	498
AAGCAGGCAGCAGTTCACCT	562	643	729	421	846	580	536
AAGCAGGCCGGTAAGTAACT	468	230	280	165	400	164	145
AAGCAGGTCCCAGGCGGCGG	853	113	94	183	194	26	78
AAGCAGTGGCGTCCGCAGCT	454	472	458	317	646	324	473
AAGCAGTTCATAATTATCGA	398	476	541	328	586	481	411
AAGCATACTTTGTTGCAAAA	385	509	503	256	532	436	380
AAGCATGAACAGTTGCTAAG	587	674	654	399	691	598	391
AAGCATGGGGCTTCCCAGGC	402	357	302	170	447	232	377
AAGCATGTGCTCCAGAGGTT	578	766	858	338	589	582	408
AAGCCAACCCCTAAAAGCTC	275	350	345	251	294	311	203
AAGCCAACGGGATGTTGTTA	605	221	257	59	140	233	166
AAGCCAAGCGACGGCGATGG	620	190	159	102	53	92	88
AAGCCAAGGATACCGCAGCC	624	647	653	325	423	508	386
AAGCCACAAAGAGCTGCCCC	456	711	482	344	516	448	424
AAGCCACCACAGATGTCCCA	449	369	629	300	278	452	273
AAGCCACCGCGAGTAAGGTG	520	482	408	271	1118	250	389
AAGCCACGCCAGGAGGCCCC	549	665	714	614	1343	523	430
AAGCCACGTTAATAAATCAC	425	454	373	300	459	377	530
AAGCCACTCTGGGGAGGGTC	686	1033	927	799	909	527	584
AAGCCACTGACTCAACTGGG	724	575	996	594	682	579	484
AAGCCAGAAATCCCGTGGAG	419	176	116	86	190	50	96
AAGCCAGAGCCTGTGCTGTG	623	723	488	579	917	339	652
AAGCCAGAGCTGTAGTCGTG	527	458	634	288	607	480	413
AAGCCAGCCATGGGCGCCGC	642	874	1156	798	602	705	918
AAGCCAGCTGCTGAAATGGT	507	666	655	609	973	726	423
AAGCCAGCTTGACGTGGTTG	719	753	821	807	1114	871	930
AAGCCAGGCGTGGACAGCAC	471	643	797	552	780	599	435
AAGCCAGGCTCCTAGGGCAG	600	548	548	683	719	589	315
AAGCCAGGGTCCTCCCAGCT	502	752	745	367	873	433	401
AAGCCATGCTCGGCAGGTCT	411	464	588	433	809	471	460
AAGCCATGGCGTGAGTACCG	437	145	134	51	546	356	379
AAGCCATGTTTCCGGTCTTC	332	369	427	232	459	478	461
AAGCCATTGTATAACTCCAG	265	394	356	162	527	298	202
AAGCCATTGTGCCAGAGCTG	413	675	582	755	708	572	533
AAGCCATTGTTCATAATGGT	540	634	522	394	642	628	507
AAGCCCACCCGCCCCGTCGG	561	958	862	784	2025	1318	1443
AAGCCCACGGGTAGCAGCCG	649	980	949	584	975	823	589
AAGCCCACTTCAAGCACCAA	375	536	436	345	614	452	316
AAGCCCAGCCCCGGTACCAA	16	21	12	2	20	3	1
AAGCCCAGCCCGAGAAGAGC	461	623	636	569	637	704	456
AAGCCCAGCGACGCCGGGCC	414	277	360	240	625	337	347
AAGCCCAGGGCGATCAGGAG	636	617	693	335	1008	663	544
AAGCCCAGGGGCCGCCCGCG	508	544	546	467	243	202	77
AAGCCCATGGTGAGAAGTCG	655	744	827	334	990	872	670
AAGCCCCCAGTACCGACTCC	412	217	140	179	280	258	188
AAGCCCCGACAGGAAGCCGG	280	253	216	146	404	103	98
AAGCCCCTAGGGATGCAGGG	580	776	1029	450	566	453	374
AAGCCCCTGGCTTCTTACTG	291	149	174	189	221	117	139
AAGCCCGAAAGCGGCGGAGG	560	211	199	154	105	100	32
AAGCCCGACTCCAGCCGAAA	332	49	17	47	85	33	14
AAGCCCGAGAGTCTCCTCGC	476	569	727	418	941	402	644
AAGCCCGCGGGCCGGCGCAG	367	114	164	129	353	156	146
AAGCCCGTCCCCGCCGACGC	377	594	394	440	929	262	311
AAGCCCTCAGTCAGTTGTGC	320	287	367	210	331	322	216
AAGCCCTCCGCAGCGCCGCG	407	476	526	336	194	287	190
AAGCCCTCTGGCTTCTGGAG	313	239	326	253	563	464	377
AAGCCCTGCTGTGGAAGAAT	620	1491	1168	800	798	921	730
AAGCCCTGGCGGCGGCGCCG	378	739	560	512	489	291	237
AAGCCCTGTAAAAATTGACA	287	303	603	401	363	380	333
AAGCCCTTCGGATCCAGCCA	465	610	520	362	576	562	468
AAGCCGAAGCCGGAGAACCA	494	95	90	76	114	164	115
AAGCCGAGCTGGAGAGTGGC	633	866	778	472	931	812	634
AAGCCGCACGTGAGAAAGTC	314	195	144	124	39	116	67
AAGCCGCACTTGTTAGTGTG	365	454	513	363	573	379	402
AAGCCGCCAGCGCTGCGATG	587	815	1053	578	925	710	735
AAGCCGCCTCCCGCCCACGG	409	111	119	42	136	58	64
AAGCCGCGCTGGAACTGCAA	614	671	797	621	1058	868	673
AAGCCGCGGTCCCTCCGAAA	432	588	719	446	680	571	494
AAGCCGGAGGCTCCGGGACG	327	324	309	316	423	217	295
AAGCCGGCCGCCCACTGTCA	387	614	605	381	674	476	471
AAGCCGGCGAGCAAAGGACT	414	464	671	342	399	309	405
AAGCCGGCTCTTACCGTCTG	586	104	118	38	134	39	116
AAGCCGGGACCTCCCCTGGC	568	662	932	568	796	447	571
AAGCCGGGAGCCGCCGCCAT	506	687	696	369	723	476	296
AAGCCGGGCGCCTCTTGCAA	618	789	773	683	734	520	339
AAGCCGTGGCTCGGGCGACG	362	316	452	328	770	495	307
AAGCCTAAAAGCAACTCATC	498	120	33	40	141	69	60
AAGCCTACCTGTGCAAGTCC	621	635	806	685	1122	614	496
AAGCCTAGAAAGCAATGTTT	424	724	512	297	836	532	479
AAGCCTCACACTGCTTTCGT	447	490	672	446	724	365	263
AAGCCTCAGACTGGGGCTCT	570	277	422	199	830	402	381
AAGCCTCGTGAACGAAGCGG	477	38	24	38	53	90	65
AAGCCTCTGGCCGTATGCCT	499	466	702	382	455	384	339
AAGCCTCTGTTCTAAGCGCC	502	624	535	400	987	489	590
AAGCCTGCCTTCTCAGGACA	377	485	414	219	573	514	347
AAGCCTGGTCAGCTCCCGCT	273	254	393	252	532	299	188
AAGCCTGGTGTGTCGGGTCC	541	433	442	327	561	383	335
AAGCCTGTAAACCTTGGAGC	413	88	85	19	50	25	124
AAGCCTGTTCTCCGCTCGGC	530	556	650	354	709	409	984
AAGCCTTCCAGGATTATATC	336	397	438	263	565	425	310
AAGCCTTGCGGGGGCGGCAG	523	179	43	87	131	49	19
AAGCCTTGGTAATCCAGATT	313	628	441	332	417	302	238
AAGCCTTTGGCGCGGTGATG	468	536	479	406	314	411	422
AAGCGAAGGCAGACGACGAC	506	138	199	146	236	134	263
AAGCGAAGGGATAAGGGAGG	447	380	512	338	1509	1269	1029
AAGCGACCGCCCCAGCCCGC	378	441	549	351	527	372	626
AAGCGACGCCGGGACGGCCG	507	451	546	267	895	677	382
AAGCGACGGTCAGGAGCGCC	223	366	378	162	389	253	141
AAGCGAGCGCGGGGGGAAAA	243	127	77	175	453	244	139
AAGCGAGGAGGCGTCGGCGT	649	187	116	138	217	124	227
AAGCGAGGCCAGGGGAAGGT	366	521	527	381	194	286	408
AAGCGCAACGGCGGCGGCTG	706	854	934	433	1212	953	738
AAGCGCACAGACATGGTGTC	318	547	451	261	384	260	332
AAGCGCAGACTGGCAAGAAG	696	857	697	651	956	714	740
AAGCGCCTCTTCACGGCACT	458	447	680	353	1025	396	516
AAGCGCCTGACCCTGACCCT	489	231	177	97	202	253	223
AAGCGCGAGTCCCTCGGACC	408	311	575	346	594	388	405
AAGCGCGCACACACAAGGAG	497	447	382	325	818	617	686
AAGCGCGCCCTGGGCTGCCG	390	665	621	447	675	373	543
AAGCGCGGAGGTGGGCGAGG	456	98	55	113	68	116	9
AAGCGCGTTATCGTAGACCC	564	439	342	325	1091	524	156
AAGCGCTGCCTGGGCTCCGC	754	1167	1129	857	1388	710	775
AAGCGCTGGTCCCTGGGCCC	664	386	293	149	430	99	84
AAGCGCTGTATTCACAGCTG	489	393	468	361	551	373	344
AAGCGGACAGAGACCGCCGA	653	676	825	500	1245	408	633
AAGCGGACAGGAGCCACAGC	511	685	686	408	617	483	417
AAGCGGACGTGCTTTCTGAT	474	416	412	299	761	348	241
AAGCGGACTTTCCAAAGGAA	371	496	409	353	671	280	324
AAGCGGAGCTCGAAACTGAC	357	252	440	188	388	241	220
AAGCGGAGGCACTGGGAGTC	516	922	1085	444	812	663	605
AAGCGGAGGCCGGAGGTGAG	587	352	256	123	173	178	127
AAGCGGATAGCGTGGAGTGA	731	1329	991	702	987	1033	536
AAGCGGATCCCGTGGAATGA	581	1183	999	621	1072	1021	653
AAGCGGATCCCGTGGAGTGA	676	1177	1139	831	1298	840	622
AAGCGGATCGTGTTGGGTGC	757	1020	1007	753	1129	754	887
AAGCGGCATGGAGGAGGCGG	706	347	175	56	252	64	112
AAGCGGCCCGCGACCTTGGG	418	540	717	419	126	54	267
AAGCGGCCGCGCGGCAGCTG	510	546	696	421	837	684	655
AAGCGGCGACTCGGCGGTGA	642	2226	1928	1268	1743	1381	1002
AAGCGGCGCCATATTGGCGT	608	579	696	467	807	480	638
AAGCGGCGGAGCTGCCGCCA	426	532	409	248	500	446	189
AAGCGGCGGCGGCGGCTGTA	385	508	398	320	564	397	305
AAGCGGCGGCGGCGGGAGAG	521	275	247	157	582	231	93
AAGCGGCGTACCGCAGGCCC	483	339	308	154	621	276	198
AAGCGGCTCCCGGGGACTGG	320	130	174	26	188	57	63
AAGCGGCTGGCGGAGCAGAA	408	470	587	448	486	398	414
AAGCGGCTTCTTCAGAGCAC	572	724	573	584	924	590	388
AAGCGGGAGCTGTTGCCGCC	539	715	638	544	1007	693	595
AAGCGGGAGTTGAAATTTGC	579	827	597	451	808	525	390
AAGCGGGCACACATGACAAG	756	1098	856	484	1132	793	522
AAGCGGGCATTTATCCTTTG	373	410	419	125	508	223	314
AAGCGGGCGCTCTTCCAGCC	482	555	474	293	808	484	276
AAGCGGGCTGGGGAGAGCCG	211	472	232	173	282	265	233
AAGCGGGGCGCGGGGGACTC	414	596	585	323	472	466	391
AAGCGGTTTGGGAAGCTCGG	585	667	611	679	947	738	406
AAGCGTCCACGGGTGAGTGG	602	705	762	630	769	553	602
AAGCGTCCCCAGTTTCTTCC	323	436	407	255	464	358	361
AAGCGTCCGCCCAAGGTCGC	315	361	284	132	264	303	409
AAGCGTTTGTTGACTCGCGC	560	511	580	354	715	541	541
AAGCTAGTTATTTCTCACCC	401	380	348	216	341	484	155
AAGCTATAAAGAAGTTACGG	453	522	584	537	436	482	404
AAGCTATCTATTCAGGAAAT	267	445	431	122	323	329	355
AAGCTCAGCTGACAAGGACT	344	385	499	314	309	159	332
AAGCTCCAGCATCCCGTCAG	384	669	780	385	505	624	350
AAGCTCCATTGCGACCGGGT	478	477	574	497	673	606	264
AAGCTCCCCTTACCTGAGGA	334	393	291	330	507	303	303
AAGCTCCGAGCGTCAGCTGC	512	836	665	410	507	619	451
AAGCTCCGGTGCTGGTGCGG	648	160	233	92	271	283	139
AAGCTCGAAATCTAAAGAGC	348	291	357	233	248	349	193
AAGCTCTAAGGTGCATCTGG	620	723	620	480	951	623	770
AAGCTCTTGGAGCAAGCCGG	499	510	372	386	827	564	533
AAGCTGACGTGCAGGAGGAA	684	1132	996	541	1291	1139	517
AAGCTGAGAAAGAAATACAT	375	526	519	313	431	176	353
AAGCTGAGATGGAGCCGGCT	465	866	642	429	1032	749	663
AAGCTGAGGCGGCCGACCTT	690	425	394	425	338	361	516
AAGCTGAGGCTCTTTGTGAG	655	781	837	524	804	638	376
AAGCTGCAAGTCCGATGCCA	652	868	832	590	939	624	665
AAGCTGCCGTCAGGCGCTTC	134	128	107	115	109	69	142
AAGCTGCGGCAGGCGCTCTA	510	722	575	483	896	440	458
AAGCTGCGGCGCGAGTCCGC	287	296	289	262	383	202	373
AAGCTGCTGTAGAGTAACCA	485	604	755	464	594	332	391
AAGCTGCTGTCATGAGCAGC	352	414	392	364	642	396	287
AAGCTGCTTGAAGTAGGAAA	457	752	471	381	735	246	318
AAGCTGGAGCCACCGGAGCC	761	1531	1013	841	1782	941	790
AAGCTGGATAACAGGGTAAA	286	332	404	157	346	275	221
AAGCTGGCTACAAATTTACA	333	425	385	312	698	262	178
AAGCTGGGAAGGGGTCGCGG	859	253	215	105	456	241	289
AAGCTGGTCTGAGCAGGTAT	329	749	894	566	663	597	416
AAGCTGGTCTGTACGATGGC	554	611	552	404	754	565	253
AAGCTGGTGAGATAGAATAT	326	349	383	364	645	313	320
AAGCTGGTGTGAGGGGAACC	343	47	101	60	63	35	59
AAGCTGTCAGCCGCAGAGCA	759	348	328	228	1122	992	540
AAGCTGTCTCCATAGGGAAG	754	1049	1268	705	1284	1090	917
AAGCTGTCTCTGGCGAACCA	512	470	508	374	436	315	361
AAGCTGTGAGTGCGCGGTTG	553	450	402	290	139	113	31
AAGCTGTGGGCTGAGCACTC	593	666	773	456	357	153	130
AAGCTTCCTCAAGTAATAAA	341	543	573	361	304	224	152
AAGCTTCGCTGCTGGGCAGT	598	91	49	61	150	116	44
AAGCTTGGGGCCAGGGCAGA	557	783	755	495	836	506	463
AAGCTTTAAAACCGTTTCTG	422	507	547	252	436	315	300
AAGCTTTAGCTGCCAAAGAT	313	445	239	328	539	210	280
AAGCTTTCTCTGATCTGGAG	109	186	84	66	140	105	166
AAGCTTTGTCACTCCCCACT	515	766	798	516	869	557	354
AAGCTTTGTCTCCTTCGACT	460	550	434	417	699	415	302
AAGGAAAACTTGCCAATACA	281	308	306	174	589	195	178
AAGGAAAAGTATCAAGAAAT	350	366	217	165	359	248	151
AAGGAAACCAGGCGACATCA	560	898	625	454	626	844	467
AAGGAAACCGAAACCGAGTC	419	476	466	490	961	468	364
AAGGAAACTCAAGCACATAG	454	716	406	251	674	264	194
AAGGAAAGATTAAATTTGTC	386	436	295	205	355	356	238
AAGGAAAGGAAAGCCCAGAA	473	536	625	437	784	491	238
AAGGAAATTGTTGAGCGCCA	597	600	710	474	846	537	517
AAGGAACCATATACACTCTT	496	565	413	393	524	305	597
AAGGAACGCGGTCACGGCCC	726	931	762	577	1095	677	445
AAGGAAGACTAAAGCAGCAA	312	451	556	296	431	431	304
AAGGAAGAGAAAGAAGCGGA	657	971	1002	462	975	863	343
AAGGAAGAGTTGTGCCACCC	511	557	633	298	727	578	346
AAGGAAGATGGCGGATCTGG	676	406	459	374	388	354	604
AAGGAAGGCACCGGTGGCTG	418	704	968	642	595	562	496
AAGGAAGGCGGTGTCGAAGC	549	445	756	423	773	552	538
AAGGAAGGGGTTTATTCGTT	587	670	683	560	1193	645	432
AAGGAAGTCACCCTGCCCGC	404	306	332	166	286	214	187
AAGGAATCAAAGGATTGCAG	472	552	582	236	900	615	215
AAGGAATGACAACTAAGAAG	358	663	754	352	894	421	370
AAGGACAAGGAAGCAGCTAC	662	1048	849	579	812	721	779
AAGGACCGGATCGAGGGCAG	544	740	618	301	671	271	334
AAGGACGACGCTGATGCGCC	655	294	150	108	158	243	117
AAGGACGCAGCACTGGGGCC	572	883	803	460	586	754	619
AAGGACTCAGCCGCGGCTGC	573	706	585	465	483	311	440
AAGGACTCTGCGCGCTGGAG	717	1147	990	634	1116	975	688
AAGGACTGGAATATGGAGAG	851	1072	1297	1063	1283	571	1199
AAGGACTGTGCTGGCCCAAA	591	707	652	444	734	621	332
AAGGAGAAAACTTCACCATT	370	502	438	287	515	399	245
AAGGAGAAAAGGTGATCACA	607	767	765	509	777	549	704
AAGGAGACTGGATCGGATGC	715	1299	1186	674	1264	679	448
AAGGAGAGATTCCTCTGCCA	515	528	509	111	305	217	214
AAGGAGAGCGAGGAGCCACC	614	790	878	439	1109	620	479
AAGGAGATACTCACCTAGGG	514	496	611	505	683	509	382
AAGGAGATCCTCAAGCAAGC	481	742	708	668	729	540	371
AAGGAGCAGCACCTACCTCC	496	664	726	422	781	468	438
AAGGAGCATTATCAATGGCT	481	530	500	418	970	389	396
AAGGAGCCCTCGAGTTACCG	494	697	703	451	786	585	553
AAGGAGCCGACCTGCCGAGA	774	829	840	777	983	1112	658
AAGGAGCCGAGCTTGGGTTA	686	986	814	688	944	698	788
AAGGAGCCGGGTCGCCGGCG	434	527	547	250	648	352	502
AAGGAGCCTGGCTGGGAGTA	839	993	971	738	1109	938	910
AAGGAGCCTGTGTGGCTCCC	380	467	499	334	443	328	328
AAGGAGCGACAGCTGGCTAA	459	492	728	286	755	448	539
AAGGAGCGCGGAGCCCGGCC	644	995	854	648	704	532	491
AAGGAGCGCTTCCCCGGACT	572	652	802	423	779	603	478
AAGGAGCGGACCCAGGGTAA	638	2752	3064	2147	2442	2328	1929
AAGGAGCGGATGGCCAAGTG	813	959	887	523	947	791	565
AAGGAGCTCTGGCATGACCT	580	798	573	464	647	466	456
AAGGAGGAATACAGCACCAG	698	840	609	561	984	636	776
AAGGAGGAGGAACTCGGTGA	455	726	1122	704	719	677	617
AAGGAGGCCCCTGGTGCGCC	568	682	670	612	946	669	692
AAGGAGGCGAACCCTGAGGC	490	399	288	297	916	464	352
AAGGAGGCGACCTGCAACAG	424	906	792	552	850	646	359
AAGGAGGTGGCATGTCGGTC	825	1159	948	771	1718	642	435
AAGGAGGTTTGGACTCAATG	567	577	764	444	814	406	358
AAGGAGTTGCAGAGATGAAA	398	485	507	522	470	515	280
AAGGAGTTTGAGGACTCCAG	490	542	540	339	514	353	435
AAGGATCAATCTGAAGTCCC	579	267	241	141	428	392	308
AAGGATCATGTCTGCGAGCC	701	927	985	581	922	453	548
AAGGATCTGTTGAGCGCTTC	581	610	879	512	785	522	675
AAGGATGAAATAAATAAGAC	355	299	355	278	322	196	378
AAGGATGCCCAGAGCCCCAA	456	381	332	324	520	222	289
AAGGATGCGATGTGCAAGCA	576	705	916	496	1199	768	937
AAGGATGGAGGCGCCCTCCA	866	804	516	301	745	526	350
AAGGATGGGTCCGCGCGGCG	421	513	441	387	500	397	378
AAGGATGTATGGCCTGCCCT	619	865	739	662	717	520	461
AAGGATGTGGAGTCCGGCCG	738	813	650	615	1429	653	516
AAGGATGTTTCTGTGCTCGT	839	83	63	109	180	68	76
AAGGATTACCTACTTGGAAC	350	271	392	225	604	460	404
AAGGATTATTAATCTGTGAA	380	390	290	197	245	326	310
AAGGATTTGCCTCTTTGTTA	515	722	382	322	586	416	418
AAGGCAAAAGCAGAGCCCCC	358	367	197	385	384	349	310
AAGGCAAAGCCTTATGGAAG	433	468	517	427	482	551	315
AAGGCAAATCTGGGAAACAG	401	482	523	273	695	357	402
AAGGCAACGCTGAGGACGGG	499	325	513	220	159	155	154
AAGGCAATAAATGCTAAAAA	245	358	340	141	567	324	224
AAGGCAATTTACTGGATCCT	533	668	643	516	893	905	506
AAGGCACAAGTCCCTCGCTT	455	521	519	323	571	574	557
AAGGCACAGACGCACGGGAC	437	593	585	466	710	278	579
AAGGCACAGAGCGTCTTCTA	449	567	460	328	618	205	324
AAGGCACCGAAACCGAGGCG	476	486	585	374	520	459	378
AAGGCACCGAACCCTGCTCT	642	1018	694	565	1202	905	1059
AAGGCAGAAGCTCGCAGTGC	408	549	538	351	787	383	450
AAGGCAGAGCTCTCAGAGCT	551	616	420	277	513	273	460
AAGGCAGAGGTGGGTGGAGT	1127	1687	1525	908	1181	815	798
AAGGCAGGGAGCGGCCGCAA	572	724	716	580	937	538	690
AAGGCAGGGGCGCCGGCAGC	747	888	984	821	920	528	791
AAGGCATATGGCTGAGATGC	743	825	947	576	1434	1071	842
AAGGCATCCAGGATGCGGTG	710	555	864	646	798	628	577
AAGGCATGAGGGGTCGTCTT	667	177	327	127	148	323	113
AAGGCATGCAGAAAGCAGTC	313	398	401	317	685	326	280
AAGGCATGTTGGCTGTCTCT	902	913	1264	782	1063	585	813
AAGGCCAACAGGAGGAGGAA	610	239	298	213	373	189	171
AAGGCCAGGAGGTGGGTCTT	804	982	955	495	1052	586	409
AAGGCCCGCGGAGTCCACTA	490	497	560	421	859	534	549
AAGGCCCGGAGATCCACATG	498	918	711	490	782	720	390
AAGGCCGAGGAGCTCAAGCC	664	901	845	374	653	634	554
AAGGCCGCGCAACGGGCTCC	507	684	731	455	719	485	787
AAGGCCGCGGCGCTGTAGTG	748	837	981	961	1292	645	690
AAGGCCGGGCCTCGGAGCGG	1060	992	1122	814	440	121	213
AAGGCCGGGCCTGGGACACG	676	225	110	142	188	124	41
AAGGCCTAACCGGGGTCCGG	471	523	601	344	623	586	398
AAGGCCTCCAGTCACCTTCC	423	464	473	356	520	428	369
AAGGCCTGACCCCGAGCGGC	472	658	426	364	721	414	395
AAGGCCTGCGCGACCCTCCG	522	651	541	503	594	424	369
AAGGCCTGTGAGGGATCCTG	484	296	243	84	265	298	293
AAGGCGACGGAATGTGCTGC	781	1166	1189	584	1746	1136	914
AAGGCGAGCGAGGAGACCAC	447	83	82	17	129	14	48
AAGGCGCACCGACAGGGATC	441	616	533	472	727	507	436
AAGGCGCCCCCCTCAGCCGT	257	517	391	275	220	562	183
AAGGCGCCGGGGCGAAAAGC	403	522	507	364	562	398	406
AAGGCGCGAGGCGGTTGGCG	675	1043	891	525	1124	757	664
AAGGCGCGATCCAGAGAGCC	612	811	789	495	898	500	678
AAGGCGCGATGGAGCGGCCC	294	289	390	229	270	410	153
AAGGCGCGCGAATGTGGCAG	1029	1389	1199	928	1580	923	793
AAGGCGCTGGCTATCCCCTT	496	542	370	312	506	311	401
AAGGCGGACGCTGTTAGGGG	671	88	106	81	233	91	125
AAGGCGGACGGCATGGTGTT	541	574	962	659	892	459	225
AAGGCGGCCGGCGGCGACCA	463	1056	1135	1012	992	434	242
AAGGCGGCGCTTGGCTGGTG	477	151	116	160	420	235	373
AAGGCGGCGGGTGAGGGGAG	540	567	586	373	709	373	479
AAGGCGGGGTACAGGGCCAG	580	923	474	486	1083	358	448
AAGGCGTCCAGGAGTGACCT	504	94	150	14	231	77	90
AAGGCGTCTTCTTCCCTGGC	681	906	604	561	587	510	586
AAGGCTAACTTGGAAAAGGA	412	533	479	178	590	558	270
AAGGCTACACACAGTAGAGT	595	828	693	410	856	351	336
AAGGCTAGGAGGGAAGGCAG	869	582	403	269	332	318	83
AAGGCTGAAATGGGTTCGCT	611	683	821	513	881	897	583
AAGGCTGAACAGGCGGAGGT	549	726	718	490	766	495	514
AAGGCTGACAGTGAACTCTT	541	600	667	433	818	672	536
AAGGCTGAGTTCTAGAGATC	404	568	607	324	596	456	421
AAGGCTGCCAAGTTCCGCGT	479	599	850	404	561	500	360
AAGGCTGCCCGCTCTCCCTG	613	715	917	519	853	426	638
AAGGCTTAGTGTTCAACAAC	548	628	634	237	536	338	560
AAGGCTTCCTCAGGGCTCGC	461	532	630	444	489	506	486
AAGGGAAAGGGCAGAAGTGA	828	1372	919	755	1123	808	919
AAGGGAAAGGTAGAGGGCCC	614	483	397	346	426	509	692
AAGGGAAATGGAATGGCTGC	633	1012	854	603	1018	653	632
AAGGGAAGCCCGCCCGGTGG	621	246	196	95	135	25	63
AAGGGAAGGAGGAGCCCAGG	684	429	682	417	698	620	859
AAGGGAAGGGACCCAAAGGG	728	988	912	653	157	191	144
AAGGGAATGACAACAGGTCG	511	726	636	402	549	442	327
AAGGGAATGGGGGTGTCAGA	795	1256	1126	787	887	914	593
AAGGGACCGCAGGACCAAGC	761	808	1095	498	706	611	645
AAGGGACGCGTAGGGATTCC	760	163	104	54	211	155	87
AAGGGACTTCCCTGCTCGGC	534	505	513	576	696	537	488
AAGGGAGGACAGTGGATGAC	770	1188	1371	811	1414	850	911
AAGGGAGGGCTCGGTCCGGG	594	725	547	536	996	670	598
AAGGGCACCTGGAGGTGGGA	628	271	384	192	220	61	138
AAGGGCACGAGCCGTCCGAC	568	572	623	661	463	424	519
AAGGGCAGAGGTGTCCAGGC	727	771	807	622	1020	849	614
AAGGGCAGCAGGGTGTGTCG	1002	116	100	139	113	160	145
AAGGGCAGCCGCTCGGTCTC	505	547	689	372	610	499	636
AAGGGCAGGCCAGGCCGGGA	746	661	596	368	631	451	384
AAGGGCCAGGAAAATGGCCC	338	288	381	182	294	173	409
AAGGGCCATGCGGACGGCGA	581	1072	1083	596	911	709	493
AAGGGCCGCGCCGGGCTGGT	581	654	722	450	462	444	211
AAGGGCCTCTACCAGGCTGC	635	685	886	669	759	434	728
AAGGGCCTGCAGCTCACCAA	404	602	498	415	422	353	351
AAGGGCGCAGCCTAGGACAG	459	496	554	593	487	455	477
AAGGGCGCAGGAGCATCGCT	405	479	485	297	734	392	312
AAGGGCGCTGCTGCGGTCAG	618	1018	748	620	1050	710	526
AAGGGCGGCCGTGGCCCTGG	446	379	427	314	793	373	393
AAGGGCGTGCCCTGCGTTGT	740	1008	809	595	618	666	622
AAGGGCTCAGAACAAAAGTG	529	532	544	535	743	540	473
AAGGGCTCCGTGGACATCTC	607	144	193	37	169	174	148
AAGGGCTGAGAGGCGCACCC	574	461	421	231	118	99	34
AAGGGCTGTGAAAACACCAA	219	338	359	162	399	354	274
AAGGGGAAAAGCCCCTTTCT	440	471	514	380	327	406	375
AAGGGGAAAGAGGTCACCAA	450	651	690	415	713	488	308
AAGGGGAAAGCCTGGAGTCC	543	443	453	449	596	408	517
AAGGGGACAGGCAGGGGCTC	549	416	421	250	325	282	304
AAGGGGACAGGGAAGAGGGG	796	646	636	316	446	256	136
AAGGGGACCTGGTCGGCGCC	599	831	876	646	1109	762	308
AAGGGGACGAGCGGGTGGCG	778	875	939	501	1078	928	874
AAGGGGACGGAACCGGCTCG	608	656	725	556	813	408	473
AAGGGGACGGAGCCTAACAC	515	534	622	487	525	786	737
AAGGGGAGCGGCAGCACGTA	529	539	422	331	924	482	508
AAGGGGAGGATGAGTTGGTG	837	1067	1036	822	1700	791	528
AAGGGGAGGCGTGAGCCAGT	485	527	445	330	837	424	375
AAGGGGAGGGAGGCACAAGT	855	1403	1012	1040	1349	760	781
AAGGGGATTGCAGACTTGAA	613	529	668	645	681	601	578
AAGGGGCAAACCCTCTACCT	589	636	467	357	378	683	307
AAGGGGCAATCACATAAGGT	420	435	475	384	495	444	387
AAGGGGCGCAAGGGGCGCTG	439	988	775	343	1150	938	805
AAGGGGCTCCAGAGGCCGCG	588	813	718	591	1316	636	566
AAGGGGCTGGGCTCTATTGG	641	674	697	571	946	753	537
AAGGGGGAAATCGGTTACCT	650	823	1087	696	905	318	642
AAGGGGGGGGTCGTGGAAGG	883	958	990	829	1180	778	691
AAGGGGTCGCGGGGGAGTCC	641	335	302	167	409	268	219
AAGGGGTGCTGACTTCCATG	671	748	753	440	639	494	405
AAGGGGTGGTATCAAGTCTG	826	801	906	544	946	581	558
AAGGGTAAAGAATTCCGGGT	618	167	206	107	411	188	189
AAGGGTATTAGCAAGGTAGA	427	433	562	356	490	388	451
AAGGGTCCTGAGGCGCCCCA	387	641	437	286	304	467	521
AAGGGTGAAGACGCTGGGGG	645	874	768	441	897	651	638
AAGGGTGCGAGGACCACGGC	502	470	626	514	519	489	348
AAGGGTGGAGCGGCGGGACC	595	124	134	82	166	129	190
AAGGGTGGCGGGTGTGCGTG	838	1053	979	700	989	873	645
AAGGGTTAACGGGCCACCGG	484	801	619	422	629	672	410
AAGGGTTCCTTGATTCACCT	353	453	393	303	497	277	217
AAGGGTTCTCTTGTTTATCG	612	666	720	484	477	345	350
AAGGGTTGTTTGCTAGAGTT	413	406	313	323	153	171	144
AAGGTAAGCGGCGGCTTCGG	369	454	533	352	568	508	225
AAGGTAATACATTTGAATTA	291	495	394	211	451	254	285
AAGGTACCGTGAATCGGGGA	599	618	377	300	277	131	159
AAGGTAGAGACATTTACCCA	554	654	650	312	637	289	298
AAGGTAGCGGCCACGGCCGA	599	664	536	347	578	490	354
AAGGTAGGAGCAACTATCCC	611	716	716	325	717	382	422
AAGGTATGGGCACCAGATTT	346	496	559	314	651	367	458
AAGGTATGTACAGATACCAA	504	615	646	413	753	594	826
AAGGTCCAGGGGACTAGCAC	647	1053	792	602	1076	707	874
AAGGTCCGGATGGGCAGCAG	947	1342	1226	980	1554	744	931
AAGGTCCTTAGACTCACCGC	613	812	756	470	733	581	425
AAGGTCGCGCTTGGAGGAAG	685	70	159	72	81	41	112
AAGGTCTGGGATTCATTGCC	634	784	909	533	1093	850	645
AAGGTGAATAAGTTGGAGGT	642	716	838	472	975	630	561
AAGGTGACGGGTGGTTGTGG	1125	976	889	783	1825	1299	1571
AAGGTGAGGAATGCTAATGG	612	891	890	521	936	649	799
AAGGTGAGGCGAGTAGAGGC	1067	1251	1120	677	1443	1010	900
AAGGTGAGGGGCGTTGATAT	670	710	930	445	558	660	442
AAGGTGCATGGGTAGAGGTA	734	307	191	219	176	220	184
AAGGTGCTGGGAGAGGGGTC	792	468	525	335	984	381	349
AAGGTGCTTGGCTCCATGGG	629	928	793	578	809	579	620
AAGGTGGCTCCCCTGTGCTG	622	729	700	542	819	575	545
AAGGTGGCTGGAGACAGGTT	552	738	633	704	763	468	411
AAGGTGGGCGCGGGCAGGTG	997	510	563	461	433	363	346
AAGGTGTCATAAAGACAGGG	213	185	112	194	280	145	60
AAGGTTAGAACCAGCTGGCT	606	716	632	505	919	709	300
AAGGTTATAGCCTGTGAAAG	445	449	380	243	517	504	558
AAGGTTCAAGAGGGGTCGTG	680	797	712	445	895	562	894
AAGGTTCAGCAGGGAGCCGT	589	350	382	397	53	92	27
AAGGTTCGGGACTAGGGGCT	826	947	752	681	1184	747	754
AAGGTTGCCCGAGGATGGTC	562	112	139	158	345	89	86
AAGGTTGGATAAGAGTTCAC	429	176	237	176	487	227	238
AAGTAAAGTGTTTCCGGCTC	421	503	389	449	290	372	376
AAGTAAATATACAAGATCTT	373	262	285	185	277	134	210
AAGTAAATGGCTGCCATGGA	452	517	589	220	608	434	388
AAGTAACTCATACGGGCGCC	531	441	604	396	682	555	420
AAGTAAGAGGGACGCGGAGG	616	702	722	602	384	392	128
AAGTAAGCAAGGTTTCCTGC	645	657	822	476	878	949	589
AAGTAAGCAGTCACAGACGC	500	578	579	388	393	482	246
AAGTAAGGCCCTGGAGTGCC	555	494	753	580	665	577	611
AAGTACAAGCGGCCCCGTTT	653	911	674	511	669	597	329
AAGTACCTGAACTGGAGGCA	674	904	918	565	998	758	483
AAGTACGAGTCGGCTCAGCC	490	416	429	276	246	454	426
AAGTACGTGTCTTGTGTACT	445	609	526	374	694	659	598
AAGTACTTGTGTCCGGGTGG	623	548	618	389	1189	569	556
AAGTAGACCAGCGGCGGCGG	556	577	851	581	635	634	490
AAGTAGCTCTCGGCAGACGG	693	947	924	507	1010	741	737
AAGTAGGATTTAGGCAGTCT	733	922	837	532	957	735	480
AAGTAGGCAGAGAGCGGACC	582	55	94	113	109	37	67
AAGTAGGCAGGTGAGGACCT	612	861	797	387	1145	465	622
AAGTAGGGACAAGAAAAAGG	340	194	176	145	247	123	47
AAGTAGGGGGCTGGGAATCC	357	379	301	372	174	89	137
AAGTAGGTATAAAGGGTCTA	412	682	363	351	839	476	276
AAGTAGTGCGCTTCGGGGTC	576	584	731	418	782	512	349
AAGTAGTGTTCAGCTGTTCT	811	1235	916	684	758	747	620
AAGTATACCAGCTCAGAACA	412	650	320	212	440	305	426
AAGTATAGCAGCTTCGCCAT	495	390	324	218	541	411	305
AAGTATATGTAACGGAGCCT	458	352	608	313	454	466	406
AAGTCAACAATCCCCAGAGC	451	565	591	402	835	294	322
AAGTCAAGGTCGAGATAGCG	536	702	525	395	616	610	260
AAGTCACAGGCTCCTCTTCT	650	739	857	590	875	890	847
AAGTCACTGAGCGAGCCGCC	363	325	441	214	622	265	150
AAGTCAGACCCAGCTCTCCC	537	662	652	417	593	552	449
AAGTCAGAGCACTGGGCCGG	590	573	695	464	1050	513	417
AAGTCAGAGCCGCGATGTTC	543	495	451	558	714	476	353
AAGTCAGCGGCGGCTGCGAG	456	483	643	546	706	351	512
AAGTCAGTTCCTTGTGGAGC	631	856	771	548	933	869	687
AAGTCCCCTACAGGCAGAGA	435	494	517	411	535	461	532
AAGTCCCTGGGACTGAGTAA	416	372	553	558	694	479	423
AAGTCCGCCGCTCTGACCCC	367	515	465	377	549	325	486
AAGTCCGGAGTCAGGGCGTG	883	1258	1231	808	1237	973	866
AAGTCCTCTCAGGCCAGACT	392	551	377	260	579	423	451
AAGTCCTGTACCTAGGAAAG	563	141	167	96	261	123	87
AAGTCGAGACCTGGAAACTC	346	351	680	281	565	319	369
AAGTCGCAGAGTCCTGGGTC	517	579	676	412	764	773	544
AAGTCGCCCTTTAAAGGGGA	379	404	433	400	313	226	244
AAGTCGCCGGCGGCGCCCGA	437	402	444	324	971	666	491
AAGTCGCGGTGGTAGGTCCT	522	415	338	269	584	396	488
AAGTCGGCAGCAGAGGGAAC	386	440	252	279	302	207	285
AAGTCGGGCGGCTGGGCGCG	655	654	638	617	593	647	339
AAGTCGGTCGCAGGGAAGCG	505	671	604	579	88	116	108
AAGTCGGTCGGATCCAAGTG	486	449	683	469	355	331	197
AAGTCTCACGCGTGCGACCT	554	102	111	46	334	163	32
AAGTCTCCCCAGTTCCAAGT	582	736	697	462	1012	716	499
AAGTCTGGGCATCTGGGAAT	627	70	110	59	80	33	106
AAGTCTTACGGGTGTTTAGC	643	533	779	299	799	534	575
AAGTCTTCGTGCTTCAGGTG	654	631	744	348	663	445	299
AAGTCTTGAGCACCAGGCGT	484	709	646	496	817	536	383
AAGTCTTTAACGCCATTCCT	505	800	702	645	1021	636	430
AAGTGAAGGGTGGCCCAGGT	628	84	81	105	127	52	86
AAGTGACAGAAGACGTGCGG	426	537	679	473	674	572	340
AAGTGACAGATGGGCAGGCG	787	996	884	674	1250	632	647
AAGTGACAGGAAATGGAGCT	473	664	459	392	623	426	329
AAGTGACCGCACAGGACCAA	252	197	367	227	752	299	220
AAGTGACGGTGTCATGCGGG	615	562	798	623	681	446	476
AAGTGACTAGGTACATGGAG	674	932	712	606	879	775	525
AAGTGACTGTATAAATGGCC	478	408	283	334	675	280	291
AAGTGAGCCGCGGCGGGCGA	282	308	175	115	851	514	632
AAGTGAGCTTGGCCCTGAAT	580	676	677	393	721	441	623
AAGTGAGTGTCCGCGTTCGG	548	575	714	447	843	613	622
AAGTGCAACCCAGGCAGCCA	430	106	105	162	123	48	74
AAGTGCAACTGACGAGGGAA	465	506	550	446	798	377	312
AAGTGCAAGGTACCGCGGGG	708	685	796	469	882	645	591
AAGTGCAGCCCGCCGCGCGT	586	618	620	392	868	659	586
AAGTGCAGGAAGGACTTCAC	443	557	552	206	846	417	319
AAGTGCAGGGCGGGTCTCAG	540	850	812	565	460	507	636
AAGTGCATCGCTAGCACAGT	403	449	412	327	606	290	268
AAGTGCCCAGGACGGGAGCT	482	668	670	496	600	480	377
AAGTGCCGGCCGGCAAGGAA	580	701	801	596	710	934	562
AAGTGCGAGCGGCAGCGGCG	594	900	871	637	972	321	296
AAGTGCTCTCTGAAAAAGGC	320	470	359	337	481	258	320
AAGTGCTGCTTTGGCAATCT	528	613	441	379	368	453	526
AAGTGGAGATCTGGGCCCAG	606	761	657	524	892	662	377
AAGTGGAGGTCTTCTTCTTT	448	453	486	339	406	544	386
AAGTGGAGTTTGGAAGTTCA	399	544	577	442	636	332	230
AAGTGGATTCTGCTTCCCCT	510	709	431	429	453	417	230
AAGTGGCCGCAGAGGCTGCT	445	489	309	165	526	406	291
AAGTGGGCAGCTTTCCCTTG	521	568	667	441	1001	519	545
AAGTGGGCGCGGTCCTGGGG	781	578	706	568	659	330	268
AAGTGGGCTCAGCCTGCCTG	719	755	896	570	449	718	1358
AAGTGGGGTTCCGCAGCCGC	594	305	239	120	727	213	113
AAGTGGTAGTGGCGCTTCTC	681	636	781	488	592	403	388
AAGTGGTTTATCCAGGGAGA	484	411	626	490	479	247	279
AAGTGTAAGGCGAAACTACC	460	647	389	363	310	292	248
AAGTGTACCAGTCGGCAGCA	592	1017	685	448	737	520	732
AAGTGTCCTCAGGTTTCATG	530	463	694	376	865	737	508
AAGTGTCTGAGGGGTACTCG	584	661	595	251	927	495	323
AAGTGTGCGCGCTGGTGGCT	755	1048	928	617	1030	460	537
AAGTGTGCTGAGTGTGTGTC	948	890	1037	858	1212	826	804
AAGTGTGTCTTCGTCCAAAG	382	337	352	225	387	283	221
AAGTGTGTGCATAGCAGGGT	514	641	658	422	741	763	355
AAGTTAAGCAACCTTTGTAA	348	305	376	261	147	424	178
AAGTTATTTGCTCTCATGAC	369	691	466	375	524	286	190
AAGTTCCGCTTGCTTCTCGC	388	47	106	29	22	52	2
AAGTTCCGTTTGTAGTCGAT	584	624	484	383	829	454	432
AAGTTCGCGAGCGCTGGCTA	501	721	619	434	866	521	393
AAGTTCTCGCTAGGCTTGTT	567	379	634	337	370	182	388
AAGTTCTGCCCATGACCAAT	503	923	647	416	912	738	317
AAGTTGCCGGTCGCTGCCGC	448	537	520	380	532	437	405
AAGTTGCGAGGGGGAGCCAC	653	550	449	165	255	239	138
AAGTTGCTACTTCCAGGGAA	379	102	106	14	115	91	54
AAGTTGGGCAGGAGGTGGCG	538	715	595	397	859	613	793
AAGTTGTCGCTGCCTTAGAG	483	692	622	481	646	329	252
AAGTTGTCTCGAAATTGTCC	524	620	600	311	478	444	394
AAGTTGTGGCAGAGGGACCC	574	732	566	404	713	436	388
AAGTTTACAACTGCCACTTC	364	429	541	344	435	317	377
AAGTTTACCATGGCTGCCTG	438	452	584	287	617	376	345
AAGTTTCACGCTACCGCCCT	521	81	102	31	77	78	10
AAGTTTCAGTTGCACTGTTT	653	662	829	561	958	801	552
AAGTTTCCAAAGAGACTACG	279	295	269	202	292	278	157
AAGTTTCCAGTCCGTTATTC	393	338	505	249	447	338	411
AAGTTTCCTCGCAGCTACCT	345	474	495	284	1112	272	162
AAGTTTCTGCTTCCTGCTGC	609	714	531	428	796	586	353
AAGTTTGAGGCCAACTTTGC	362	508	417	396	531	536	260
AAGTTTGTCAGGACGTGCCC	479	465	468	303	537	523	439
AAGTTTGTGGGCTAAGCCGG	486	376	414	238	563	564	218
AATAAAAAGAATGGGTCAGG	374	298	530	380	468	405	287
AATAAAAAGCCGTGCCTTGA	508	426	538	383	222	519	340
AATAAAATGCAACTAATTTG	391	519	660	419	887	380	324
AATAAAATGTCTTCCTGATC	369	402	410	443	387	231	143
AATAAACTTGGTGCGTTAAA	236	215	258	146	545	277	125
AATAACAAAAACAAAACGTG	232	248	301	157	310	153	380
AATAACAACATTCATCCTTC	318	452	382	377	365	357	338
AATAACCAGGCGTGTCCCAG	417	591	379	290	534	420	605
AATAACTACTTCGATGTCTA	395	398	277	241	531	173	348
AATAACTAGAGAGGAACAAT	255	378	246	333	328	295	362
AATAAGATGATAGCATTCCC	497	414	332	499	672	543	298
AATAAGATGGTGGTCAAAGC	389	354	403	312	547	247	260
AATAAGTGCAGGTACGGGCG	431	505	562	222	963	454	352
AATAATACTTGGTGGGGCGA	418	256	394	230	269	181	140
AATAATAGTCCGTTAGTTAG	432	392	452	323	436	372	251
AATAATTCTTGTGTCACATG	453	608	507	444	772	390	408
AATACAATGAACTCATAATT	308	453	503	218	263	252	293
AATACACAGCCGACGAGCTA	436	633	616	399	502	160	288
AATACAGGCCTGTAGACCCA	507	654	777	646	577	393	386
AATACCAAATCTCGGGTTGG	461	909	661	659	817	605	373
AATACCATGTTGTTTCTTCA	518	738	704	480	670	638	588
AATACCCAGATCTTCAAGGT	264	291	535	271	267	253	394
AATACCCAGCCCGGGAAACA	312	226	272	138	342	184	256
AATACCCTCAAATTCCTCTC	425	450	510	448	711	534	360
AATACCCTGTTTACTTTCAT	869	1081	922	913	1037	680	628
AATACGGAACAGAGGTCACC	755	933	1001	773	1169	714	811
AATACGGCTCCCACAGCACA	489	528	624	655	495	501	329
AATACTAGGGCGGTGGGTGT	573	352	361	425	2120	1477	947
AATACTCCTAAACAACTGCT	691	885	926	730	1258	586	539
AATAGAACCTTCTGTAACTG	422	406	672	603	481	422	416
AATAGAAGCTGCCCCAGTCC	469	744	654	489	998	636	363
AATAGAATGGTCCTGGGGGA	960	1572	1324	954	1660	856	766
AATAGAGAAAAGTATCCTTT	660	790	595	506	892	526	347
AATAGAGTGTTACGCCATCG	508	585	572	423	754	342	260
AATAGATAGTTAGAAATGTC	561	668	508	340	399	557	193
AATAGCAGCCCGAAGATGTC	400	469	647	444	387	304	391
AATAGCAGGACGCTGGCAAC	879	1615	914	907	1149	742	578
AATAGGCGCAACGGCGGCGG	535	119	110	106	153	139	139
AATAGGGTCAGTGGGCCGCT	1131	1271	1551	1032	1347	1065	1077
AATAGGGTTTCTGGCTGCGT	942	925	766	663	389	243	209
AATAGGTTGTGATGTCATAA	974	1165	982	887	1743	808	891
AATAGTCTATAAGTAGGTTG	406	421	441	379	486	333	350
AATAGTCTTTGCTAGGCGGC	820	1109	962	693	1542	982	989
AATAGTGCAGTGGCCTTTGT	994	1047	1096	805	1232	1365	772
AATAGTGGGTTAAACCCAGC	661	530	644	527	768	533	329
AATAGTTACTTACGTGGCCG	689	503	741	325	1102	628	422
AATAGTTGCCACGTAAGGAG	638	721	512	356	981	608	606
AATATAATCACTGGTATCTG	893	801	1075	644	1143	782	863
AATATACAAGTGTGTGAGAA	485	651	494	328	676	211	690
AATATACTCTCCAGCCAAGA	714	640	489	477	727	374	640
AATATCAGCAAAGGATAGAT	343	381	493	313	721	389	306
AATATCAGCAAAGGATAGGT	879	984	1133	1029	1231	722	612
AATATCATCACTTGGAGTTC	596	731	796	655	1200	425	684
AATATCTATAATGGATAACT	505	433	395	459	619	362	214
AATATCTGATACTGGCACAC	1188	1291	1151	780	1540	1135	907
AATATCTTTAGCTCCCAGGA	134	196	252	169	159	111	137
AATATGAACAAGATGCCTGC	873	1034	1129	784	1026	977	816
AATATGATGACCTGAACTTT	906	846	934	786	1314	665	1013
AATATGGAGGCCGCTGCGGA	1145	1829	1354	908	252	208	224
[truncated: 55,013 more rows]

## Sheet: SetA sgRNA annotations
sgRNA Sequence	Annotated Gene Symbol	Annotated Gene ID
AAAAAAAAAATACTGAGAGA	GATA3	2625
AAAAAAAAGAGGAGGGACGG	ANKH	56172
AAAAAAAATTTCCTAGCGTG	SMARCAD1	56916
AAAAAAACCAGCCTAGCTCG	JAG1	182
AAAAAAACTGTCCCGCAACC	MAP1LC3C	440738
AAAAAAAGAAAGGGGAAAGG	CCNI	10983
AAAAAAATAAATCAAAGGCG	TRAM1L1	133022
AAAAAAATCCAAGTAGCAGA	POU6F1	5463
AAAAAACAACATAAATAGGA	OR4F4	26682
AAAAAACAGGATCAACCTCA	CPA2	1358
AAAAAACCAGGAGTCTGAGG	ANLN	54443
AAAAAACTCCTCGCAACTCT	GEMIN6	79833
AAAAAAGACCTGTAGTACCA	AASDHPPT	60496
AAAAAAGAGAATTGGAAAAT	OR7E24	26648
AAAAAAGATCCTCTGAGAGG	SP8	221833
AAAAAAGCAAAGAAAACTTG	BCL11B	64919
AAAAAAGGGCTCCAAAAAGG	HIST1H2BF	8343
AAAAAAGTCCAAGAGGCACA	C22orf42	150297
AAAAAATTAGCCGGGCGCGG	OR11H2	79334
AAAAACAAACATGAGTGTGA	CXCL11	6373
AAAAACAAGTCGGTGCGCTG	ETV4	2118
AAAAACACTACCAGGCCGCT	ZC3H13	23091
AAAAACATGCTGGAAGACAG	RNF133	168433
AAAAACCAAGCAGAAACTCC	PRAMEF20	645425
AAAAACCAGAATATTGTGAT	XAGE5	170627
AAAAACCAGCAGAACACTTC	MYO3B	140469
AAAAACCTCGCCAAGAGTGT	ZEB2	9839
AAAAACCTTCCCCGGAAAAA	GABRR3	200959
AAAAACGTGTCTCTCCATTG	OR13H1	347468
AAAAACTAGAACATACTTAA	TMPRSS11B	132724
AAAAACTTACCAACCAGAAA	WFDC11	259239
AAAAAGAATTAAGAGAGACA	HLA-DMB	3109
AAAAAGACAGAGCGAGAGCG	ZC3H4	23211
AAAAAGAGGACTTACAACCT	CYLC1	1538
AAAAAGAGGAGGGACGGCGG	ANKH	56172
AAAAAGAGGAGGGAGACCCG	E2F6	1876
AAAAAGATCAAAGCAAAATT	SERPINB12	89777
AAAAAGCAGTGCCTTGTCAA	GLTSCR1L	23506
AAAAAGCCAGATCTGGAAGG	HDAC8	55869
AAAAAGCCTGGATAACGGAA	CSH2	1443
AAAAAGCGACCAGTTTCTCA	NMNAT1	64802
AAAAAGGGCACATCTTACCC	GABRG2	2566
AAAAAGTACAGCATATAGCA	TAS2R19	259294
AAAAATCTATCAGAAATCGT	TNFRSF10C	8794
AAAAATGAATTCAAGTCCTC	CLEC4A	50856
AAAAATGAGTTTATCCTCAC	OR5K1	26339
AAAAATGCCTTCCTAACAGG	EXPH5	23086
AAAAATGGCTCGGACTGTGG	PIK3C2A	5286
AAAAATGTACATATTCCGCG	DPF3	8110
AAAAATGTGTTTGAGCCACT	TNFSF18	8995
AAAAATTGAATGCGTTTAAA	NR2F1	7025
AAAACAAACATGAGTGTGAA	CXCL11	6373
AAAACAAACCTGGAGCCATA	ZNF37A	7587
AAAACAAGAGCTCAGAGACA	IDO2	169355
AAAACAATAGTTCTAAATAT	ANKFN1	162282
AAAACACAATTGCTTCTTGG	KLKB1	3818
AAAACACCATATGGTCTTGG	MRLN	100507027
AAAACACTCTACTCTGGCAA	IL18RAP	8807
AAAACAGAGGATATTCTCCA	SPATA31D1	389763
AAAACAGCATTTCCAGCACC	OR4E2	26686
AAAACAGGAAATCAAAGTTT	OR2AK2	391191
AAAACAGGACGATGTGCGGC	CONTROL	CONTROL
AAAACAGGTGGAATCCGGGC	MOAP1	64112
AAAACAGGTTGCTGGCAACG	CRIP3	401262
AAAACATCGACCGAAAGCGT	CONTROL	CONTROL
AAAACCAAGAGCGGGTGACA	DAZL	1618
AAAACCAGAAAAACAATCAT	RXFP2	122042
AAAACCAGGGAGTGGCAAGG	C2	717
AAAACCCAAGAGAATAAAAG	OR5D13	390142
AAAACCCCCAGTCCTCCAGG	OVOS2	144203
AAAACCCCTATCTTTCCCCT	SLC25A45	283130
AAAACCCTCAGTCCTGCAAG	HDAC9	9734
AAAACCCTGCAGCAAGAGTT	FAM86B2	653333
AAAACCCTGTCAAAGACACC	PAPD4	167153
AAAACCGCGACTCTTGCAAG	DIEXF	27042
AAAACCGCTTTGGCCGGGCG	PIWIL3	440822
AAAACCTCTCACACCCCAAC	HIGD1A	25994
AAAACCTTCAGGCGGCCCAT	JKAMP	51528
AAAACCTTCTCCCGCCTGCG	SYDE1	85360
AAAACGACAGCCACCTTATG	GSTCD	79807
AAAACGACTTCGTTCGAGGT	MAJIN	283129
AAAACGATGTTAACTCGCCG	MLF1	4291
AAAACGCCCCCTACTGCCAG	GLIPR1L2	144321
AAAACGCCTCCCGCCACCGG	RFPL2	10739
AAAACGGCAACCTTCAGAGC	SPATA13	221178
AAAACTCCAGCTCTCCATGC	LOC646588	646588
AAAACTGAGACAGTAGCTGA	C3AR1	719
AAAACTGCCAGAACTAAGGC	CTAGE8	100142659
AAAACTGCTGAGTAAAGGGC	GCNT3	9245
AAAACTGCTTGGGTCCCGCG	SP9	100131390
AAAACTGTAGCAAAAACTCC	RTCB	51493
AAAACTTCAAAGCCATGATG	MMP20	9313
AAAACTTCCAGCTGAAACAG	SYT16	83851
AAAACTTGCCAAGCCCAGCA	POTEB3	102724631
AAAAGAAAAGATGAAGGGCA	SLCO1C1	53919
AAAAGAAACAGATAAAACCA	NKX3-2	579
AAAAGAAACCTCTCTAGCTG	OR2G6	391211
AAAAGAAACGCTACCCGGCG	ICE1	23379
AAAAGAAAGCAGAGGCTATC	BTN3A3	10384
AAAAGAAAGCTTGAGTCGGG	PRMT6	55170
AAAAGAAGTCAGCTCTGGTT	RIPK2	8767
AAAAGAAGTTGGTTATATAG	OCLM	10896
AAAAGACATCGGCTCCAACA	LCP2	3937
AAAAGACCGAAGAAGGAGGC	PLP1	5354
AAAAGACTGACTTGTAATTC	OR8I2	120586
AAAAGAGACATCAACTCACC	ZNF404	342908
AAAAGAGACCTCCTGCTCCG	THRB	7068
AAAAGAGCTTTCCAAACTTG	ELMOD3	84173
AAAAGAGGAAGATAATTCCC	OR13G1	441933
AAAAGAGGGATAAAGACACT	TMX3	54495
AAAAGAGGGTCTTTGGCAGG	PFDN1	5201
AAAAGAGGTGAAGAATTACC	CTSC	1075
AAAAGAGTAACTCAAGCCTT	OR13C9	286362
AAAAGAGTAACTCAAGTCTT	OR13C5	138799
AAAAGATCAGTGGAGAACGC	UTP11	51118
AAAAGATGAAGTTATATGTT	FPR3	2359
AAAAGATTGGGGTTCGCGCG	WDR24	84219
AAAAGCAGAACCTGCAGCTG	OR6C68	403284
AAAAGCAGAACTTGCAGGTG	OR6C2	341416
AAAAGCAGAGACTGGAGTTC	OR5M11	219487
AAAAGCAGCGCTGCGCGAGG	MBNL3	55796
AAAAGCAGGCACTGGAAGGG	FAM83E	54854
AAAAGCAGTTCCTCTCAGCG	PCDHGC3	5098
AAAAGCATCCAGTGGAGATT	OR10AG1	282770
AAAAGCCCCACAACAGGACA	EYA3	2140
AAAAGCCGAGGTCTTCCTGG	TBC1D15	64786
AAAAGCCTTCTCTCACAGAA	KLHL4	56062
AAAAGCGAACTACAGTGGAT	MTERF1	7978
AAAAGCGACCAGTTTCTCAG	NMNAT1	64802
AAAAGCGAGGGCTACAGAAC	CREB3L4	148327
AAAAGCGGGGAAAGGTAGAG	PIN4	5303
AAAAGCTGAGGCGGCAACGT	ATF7IP	55729
AAAAGCTTCCTTTGTATACC	ALDOB	229
AAAAGGAACAAGATGAGGAG	OLFML3	56944
AAAAGGAAGAACTCGGTCGG	SMNDC1	10285
AAAAGGACGGAGGAACAGCA	ZNF654	55279
AAAAGGACTCACCTGCCATA	CASP4	837
AAAAGGAGGCGCTCGGCCCG	OAZ2	4947
AAAAGGCACACGCACAGAGA	GPR150	285601
AAAAGGCACGCGCGAGCCAG	CDV3	55573
AAAAGGCAGAGTCCCCGAGT	VPS16	64601
AAAAGGCCAATTCTTGATGG	OR2L3	391192
AAAAGGCCCAGGAGGCTCCA	SEMA4A	64218
AAAAGGCCCTAAACGTGAGT	MYH15	22989
AAAAGGCGACGCCAACACCC	SHC4	399694
AAAAGGCGCTTTGCTAGCAA	GRIK2	2898
AAAAGGCTGGATCTGACTGG	WBSCR28	135886
AAAAGGCTTCTCGGGTTCCA	ACOT4	122970
AAAAGGGAAAATCAGAAGAG	MYO1A	4640
AAAAGGGACTCCCGGAGCTA	CFLAR	8837
AAAAGGGCACATCTTACCCA	GABRG2	2566
AAAAGGGCGCTCACCTCCCC	FAM102B	284611
AAAAGGTCAATTCTTGATGG	OR2L8	391190
AAAAGGTGACTCCATGGTGC	ATF6	22926
AAAAGTACAACCTGCCACTG	OR6C75	390323
AAAAGTACACACCCGAGAAA	PAPPA2	60676
AAAAGTACTTCACTTCTACG	VWA2	340706
AAAAGTAGCCAATGGCAGGG	TAS2R31	259290
AAAAGTATCAGGAGTTGTCA	SOX2	6657
AAAAGTCAGAAGCACACTGA	NTS	4922
AAAAGTCGAAATCCCGGGCC	RBMS2	5939
AAAAGTCGAGCTTACCTCTG	ZMYND8	23613
AAAAGTCTGTTCAGTCAGTG	CAPN6	827
AAAAGTGACAGATCACAGGG	UCN3	114131
AAAAGTGATTCCTCCAGCAC	CTPS2	56474
AAAAGTGTGTGTGGGAGCTG	KRTAP21-3	100288323
AAAAGTTAGTATTAATATAT	PMCH	5367
AAAATAATCACCTGTAATTG	OR6C74	254783
AAAATAATTTAACTTACCAG	SEL1L2	80343
AAAATACTAATACCAAATGC	TMEM191C	645426
AAAATACTCATCCATAGGTG	NXPE2	120406
AAAATAGACTGTGCAGAGCG	PIH1D3	139212
AAAATAGCAGTAAACTCAAC	CONTROL	CONTROL
AAAATAGCCTCCAACTGCGA	JADE2	23338
AAAATAGTACCCACTTCATG	MUC22	100507679
AAAATCAACCCGCCACTCTC	CDKAL1	54901
AAAATCACAACCTGCAGTTG	OR6C76	390326
AAAATCACAATTTGCAACTG	OR6C6	283365
AAAATCAGCACTTACATTTG	MACC1	346389
AAAATCCAAGTAGCAGAAGG	POU6F1	5463
AAAATCGCCCAACAGCAGAG	MTSS1	9788
AAAATCGGGTAGTCCACTGT	DDX3Y	8653
AAAATCTCCTCCTCCTACAG	GRXCR2	643226
AAAATCTTCAGAGTGACTGT	TIMM23	100287932
AAAATGAGAATCAAAGATGC	OR13C3	138803
AAAATGCAGAGGGACTCGGA	ZNF775	285971
AAAATGCCCAGCGCGGCGCG	WIPF1	7456
AAAATGCGAACACCATTGTG	VSIG1	340547
AAAATGCGGGAATCTTAACG	IKBKB	3551
AAAATGCTCCAGGATATCCT	PHEX	5251
AAAATGGCGAGTGAGGCTGC	SNX17	9784
AAAATGGCGCCTGTCAGAGT	CTDNEP1	23399
AAAATGGCTGCGTCTTCGAG	MED4	29079
AAAATGGGTCACGAGCCCCT	ZNF311	282890
AAAATGGTGTAACTGACTCA	FAM133A	286499
AAAATGTCAGGAAATGCAAG	PCDHA13	56136
AAAATTAAAGCAGAGAGGAG	TNFRSF1A	7132
AAAATTGAATGCGTTTAAAC	NR2F1	7025
AAAATTGCTTGAACCCCAGG	DPH3P1	100132911
AAAATTTCTGGAAAGAGCAT	CXorf21	80231
AAACAAAACCTCTCAGATGT	MOV10L1	54456
AAACAAAACGCAAGGAGAGG	MREG	55686
AAACAAACTTTCTCAATCTC	OR4S2	219431
AAACAAAGAACAAAGGAACT	SLFN12	55106
AAACAACATAAACAGCAACA	KRTAP9-7	100505724
AAACAAGAGACTCCTATAAT	OR6K6	128371
AAACAAGAGCTCCAGTTCCC	SULT1C4	27233
AAACAATAACAAACGGGAGG	KDM5A	5927
AAACAATAATGATAATATAG	ACOT6	641372
AAACAATAGCTAAAATGTCA	OR5T1	390155
AAACACAAACTCGGGTGCGT	PMP22	5376
AAACACACACAAGATTAAGG	C14orf93	60686
AAACACAGGATCTCTCAGGT	SELE	6401
AAACACCCCGAGCTCCAAGG	GOLPH3	64083
AAACACCGGTAGGAGCGGGG	SMC4	10051
AAACACCTGCTGCTTCGCGG	C2orf15	150590
AAACACGTGAAATTCTGTGG	PCDHA11	56138
AAACACTCACCGTGCCATTG	PTGES3L	100885848
AAACACTGCCATGGTCAGCG	DPH3	285381
AAACACTTCCCCAAACCCCG	MTMR6	9107
AAACAGACAGCAGCAACAAC	PRG4	10216
AAACAGATACTTACAGGTAG	FREM1	158326
AAACAGCAAGCTAGCGAGCG	TYSND1	219743
AAACAGCAGCTAAATAATTC	AGTR2	186
AAACAGCCCGGCCGGCCAAG	ZNF593	51042
AAACAGCCTAAATGGGAAGA	LURAP1L	286343
AAACAGCGCAAGCACGCTGA	FAM72B	653820
AAACAGCTGAAAGCCCCACT	UNC5C	8633
AAACAGGAAACCCGTTCTAG	LRTOMT	220074
AAACAGGAATGTGCACATCC	OCM	654231
AAACAGGCAAAAATATCAAT	OR2D3	120775
AAACAGGCATTTCTGTACCC	SPRR2G	6706
AAACAGGGAGGTCAAAACGG	OR2T12	127064
AAACAGTAAGAGCCCCACTA	TCN1	6947
AAACAGTCTACACAGCAGGA	CYP21A2	1589
AAACAGTGACAGCCACGTAG	KLK12	43849
AAACAGTGTAAACAACAACA	KRTAP9-2	83899
AAACATCGCTGAGGCGCCGG	NRIP3	56675
AAACATCTCAAAACAGGAAA	GKN2	200504
AAACATGAGTGTGAAGGGCA	CXCL11	6373
AAACATGGCCGGGAGCAGCG	PRTFDC1	56952
AAACATGGCGACCTAGGAGA	BTN2A1	11120
AAACATGGCTCTAACGCGGC	DDX28	55794
AAACATGTCAGGGTTCAGTC	GTF3C3	9330
AAACATTCCAAATGCAGAAG	SULT1E1	6783
AAACCAAGGTAAGCGCCGTA	ZRSR2	8233
AAACCAATGGTTCTCAGCAG	EBLN2	55096
AAACCAATTGCCAGTACCCG	ALG8	79053
AAACCACCCTAGTAAGTAAC	RASGRP3	25780
AAACCACGAATTCTTTCTGG	C15orf65	145788
AAACCACTCTTTGGATATTC	HGD	3081
AAACCACTTTGATATTGGGA	MAN1C1	57134
AAACCAGCAAGAAGGCGGCG	INTS7	25896
AAACCATCAGAAGAAGCCTG	SAMD5	389432
AAACCATGATGTGGAGAACT	LRRIQ3	127255
AAACCCAAGAGAATAAAAGT	OR5D13	390142
AAACCCAAGGAACCAAATGT	LYZL4	131375
AAACCCCAAAGAGCTGCACC	OR10A3	26496
AAACCCCAGCAGGAAAGCAG	KLHL40	131377
AAACCCCATCACCTGGAACT	CCDC58	131076
AAACCCCCAGTCCTCCAGGT	OVOS2	144203
AAACCCCCCAACAACAGCAG	SDF2	6388
AAACCCCCCGCTCGCTGGTT	ZBTB4	57659
AAACCCGAGCGAGTAGGGGG	FGF2	2247
AAACCCGAGGCAGCATGGAG	CREBRF	153222
AAACCCGCCAGGGTCACTTC	KATNA1	11104
AAACCCTGAGATATGAGGGT	FASTKD1	79675
AAACCCTTTCTGCCTGGCAA	ZNF785	146540
AAACCGAGGCGCGGGACGCA	SMAP2	64744
AAACCGCGTGTTAATGTAAG	TLE1	7088
AAACCGCTCCGTTACCGCAG	SMAD4	4089
AAACCGGCGGTGTCGACAGG	RSPH6A	81492
AAACCTAAAAGGGCAAAGGT	OR5D14	219436
AAACCTACCTCTTGTCTGAG	SMIM18	100507341
AAACCTAGCCCCAATACTTA	CONTROL	CONTROL
AAACCTATGGAGCTGACACC	C2orf16	84226
AAACCTCATGGACATCACTG	CREB5	9586
AAACCTCCGAGCCAACCTTG	ZNF544	27300
AAACCTCTTTAAGACACCGT	PCDHB16	57717
AAACCTTCCCTGGCATCTGG	DR1	1810
AAACCTTCTGAGAAATGACT	NIPAL3	57185
AAACCTTCTGCTTAAAATAC	DYTN	391475
AAACCTTGGAGGACATGCTG	CATIP	375307
AAACCTTGTCGAAGGACCAA	NAT14	57106
AAACGAGATCGAGAAAGGTA	CONTROL	CONTROL
AAACGAGGCCAGTTACCCGG	PPP3R2	5535
AAACGCAATGTCAGTTTCCG	TRAPPC2	6399
AAACGCGCGCTGCCGCCTCG	INPP1	3628
AAACGCTCGCAGCCACAAAA	HSD17B11	51170
AAACGCTCTCGGAATTATGG	MED6	10001
AAACGGAGGCGCCATAGCCA	RFX1	5989
AAACGGATCGCGTTGGGTGA	ZNF415	55786
AAACGGGGTGAGGTCACATT	TMEM99	147184
AAACGGTACGACAGCGTGTG	CONTROL	CONTROL
AAACGGTAGCTTAGGACAGT	ATF1	466
AAACGGTGCCGGAGCGCGCA	PLXNC1	10154
AAACGGTTCTTTCTCCGAGA	RSBN1L	222194
AAACGTAGAGAAATAGTTCG	CWC25	54883
AAACGTGAGGGGCACAGAGG	LAX1	54900
AAACGTGCACAGGGGAGTGA	FLI1	2313
AAACGTGGCCCCTTGCGGCG	C9orf43	257169
AAACTAAACCAGTGGATTAA	ZNF772	400720
AAACTAAATATTGCTGCTTG	CD5L	922
AAACTAACTCCCACCACCTC	KIF6	221458
AAACTAAGCGTCGAGTCAGA	PCOLCE2	26577
AAACTACGTGAGCCTGGCGA	TRIM54	57159
AAACTAGGATCCCTGACGAT	KDM5D	8284
AAACTATTCTGTCAAAGAGA	FMO2	2327
AAACTCACCCCTGAGCAGTG	TCAF2	285966
AAACTCAGAGGGAAGTGGCG	RAB7B	338382
AAACTCCACTCCTTCGCCAA	RFLNB	359845
AAACTCCGGCGCAGGAGTCC	HK2	3099
AAACTCGACCCCGTCTACCT	PUS7L	83448
AAACTCGCCTCCAGTTGAGG	HCFC2	29915
AAACTCTACTCCAGATGGGG	SPX	80763
AAACTCTTGAGCCATGCCGA	GLRX	2745
AAACTGACGGGGACAGAGGG	ARL6	84100
AAACTGACTATGAAAGTCTC	MYLK4	340156
AAACTGCAAAGATGTTTGCC	HABP2	3026
AAACTGCAGGCGCACGAGGG	CUTC	51076
AAACTGCAGGCTCATAGGCA	CCDC81	60494
AAACTGCCAGAAACTGCTGT	PLA2G2C	391013
AAACTGGAGCGCACGGGACT	MIXL1	83881
AAACTGGCACGGTCCGACTG	ETV2	2116
AAACTGGCCATCCAACATGA	DZIP3	9666
AAACTGGCGGCGAGGAACTG	BRDT	676
AAACTGGGGGGGCTACGGCC	ST13	6767
AAACTGGGTGAAAGGCTGCG	FAM227B	196951
AAACTGTCAGGTTGCCGTCT	POC5	134359
AAACTGTCCGAGTTGGCCCG	ADAM12	8038
AAACTGTCTGGGTCTGAGCT	SHC1	6464
AAACTTACCGGCAGACCCAA	GNPDA2	132789
AAACTTCAAAACAGCTACAA	OGN	4969
AAACTTCACTGCTGTCCTAG	ASB14	142686
AAACTTCATCATCTTGCGCC	LLGL1	3996
AAACTTCCATCTCGCTCTCC	SRGAP3	9901
AAACTTCTACAGACAGACCA	F2RL2	2151
AAACTTCTCCAGCACCGGCC	TRAM2	9697
AAACTTCTCCGCCATCGCCT	MED10	84246
AAACTTGGACAAGTAGAAAG	CD300E	342510
AAACTTTAAAAGGAGGCAAC	FEZF2	55079
AAACTTTAGAACGGAAAGAG	BDH2	56898
AAACTTTAGGTAAAATATGG	LINC00452	643365
AAACTTTCACCTCCTCAGCC	ZIC1	7545
AAACTTTCCCCCAAAACATG	C1QTNF7	114905
AAACTTTCCGCCCGGCCCTG	LDLRAP1	26119
AAACTTTCGGCCTCCCCGCC	LZTS1	11178
AAAGAAAAAGAAAGGTGAGG	CDK15	65061
AAAGAAAACCCCTTGCCCTC	WDPCP	51057
AAAGAAAATGATCTCAAGTT	OR13C4	138804
AAAGAAACAAGACCAAACTC	OR4D11	219986
AAAGAAAGAGGAATAGTAGC	CONTROL	CONTROL
AAAGAAAGTCCCTTCCACAG	HMG20A	10363
AAAGAAAGTTAAGCAACTAC	EPGN	255324
AAAGAAGAACTTCTGTCTCG	CD160	11126
AAAGAAGACAAAGAACGGGT	FMO3	2328
AAAGAAGACAAGAAAAGAAG	EVI2A	2123
AAAGAAGCAGGCATGTACCC	CDX4	1046
AAAGAAGCCGTGGCCGCGGG	ATM	472
AAAGAAGCTCCCATTTGCTT	CASP10	843
AAAGAAGCTTCTGTGGCGGC	PCF11	51585
AAAGAAGGTACTAACAGCCA	ZNF330	27309
AAAGAAGTCCTATGGGGAGT	TYRP1	7306
AAAGAATCGGCCTCCTTAGT	NUP62CL	54830
AAAGAATTCTAAGAATACTG	BMP15	9210
AAAGAATTTCCAGCCTTGGA	CPN1	1369
AAAGACACCAGGAGTTTCTC	RPP14	11102
AAAGACACGAAGAGGAGCTG	KAT14	57325
AAAGACAGAACTCTATTTAG	PRAMEF26	645359
AAAGACAGAACTGCCTTTAG	PRAMEF4	400735
AAAGACAGCTGGATGTGTTG	OR52K1	390036
AAAGACAGTGAAAAGATCAG	PPIAL4D	645142
AAAGACATCGGCTCCAACAG	LCP2	3937
AAAGACATGACTACCAACGC	EBP	10682
AAAGACCAAAAGCCAGAGCC	GAD2	2572
AAAGACCCCCAGGAAAAAGA	AADACL4	343066
AAAGACCCTTTCCGCCGGCT	TRIM44	54765
AAAGACCGCTTGAGCCGGGT	RLN2	6019
AAAGACCGGGCCCAGCCCCA	MICA	100507436
AAAGACGACGGAGTTGACCA	PPIAL4D	645142
AAAGACGCACGTGTCCTGAA	C19orf48	84798
AAAGACGGCAGGAGGGCAGG	EVPL	2125
AAAGACGTTCAACGACTTAC	AFF3	3899
AAAGACTACTACCAGACGTT	DNAJB1	3337
AAAGACTCACAGTCTGCTGG	ADH1B	125
AAAGACTGACTTGTAATTCA	OR8I2	120586
AAAGACTGCAGCGTGAACTG	SLC52A3	113278
AAAGACTGGTTGAGCCGGGT	RLN1	6013
AAAGAGAAGCCTCCAACTGG	PSMB7	5695
AAAGAGACATCAACTCACCC	ZNF404	342908
AAAGAGAGCGCGCAAATTGT	EEF1B2	1933
AAAGAGCACATATTTCTCCG	GJA8	2703
AAAGAGCCAACCTACGCCGC	TMEM33	55161
AAAGAGCTAGTTAGCTTAGC	LURAP1L	286343
AAAGAGCTGCAAAGCAGTGT	IGFBP5	3488
AAAGAGCTGGCCCTGGTAAG	RGL3	57139
AAAGAGCTTTCCAAACTTGG	ELMOD3	84173
AAAGAGGAGCCAAACAAGTA	ASPM	259266
AAAGAGGCAACCATTTGTAG	ABCA10	10349
AAAGAGGCCTCCGAGCGCCA	UCKL1	54963
AAAGAGGGTACTCTCTGGCT	DNAAF1	123872
AAAGAGGTGTGAGCCGCTGT	PHOX2B	8929
AAAGAGTCACACAGATGACT	LY9	4063
AAAGATATAGCAAATTATGG	CONTROL	CONTROL
AAAGATCAGAACAGATTCAT	FGD2	221472
AAAGATCCCCGGCGTCGCCG	GSPT1	2935
AAAGATCTGCCCCTGATTTG	MVP	9961
AAAGATGCCTAGGAAGGATG	C12orf77	196415
AAAGATGGAGGTGTGGGGAC	CDK5RAP3	80279
AAAGATGGCAATACATACCC	WARS	7453
AAAGATGGCCGGAGCGGCGG	KDM7A	80853
AAAGATGGCGGCGCCCAGGG	RBM19	9904
AAAGATTGGGGTTCGCGCGG	WDR24	84219
AAAGCAAAAGCCCAAGCCTC	UBE2D2	7322
AAAGCAAACCCAACCCGTCG	GRHL1	29841
AAAGCAAAGGGCAATGCCAT	IFNA14	3448
AAAGCAACTTGCCATGGCGG	RBM43	375287
AAAGCAATGTTTAGGCATCA	IL22RA2	116379
AAAGCACCACCTTTGAAGGA	LDHC	3948
AAAGCACCACGATGAGGCGT	SIGIRR	59307
AAAGCACCGCATCTACCGCG	MSH6	2956
AAAGCAGAACCCAGTCTCTG	PRH2	5555
AAAGCAGAACTTGCAGGTGT	OR6C2	341416
AAAGCAGACGATAAGAAGCA	OXNAD1	92106
AAAGCAGAGACTGGAGTTCC	OR5M11	219487
AAAGCAGAGTGGCTGCTGCA	TMEM204	79652
AAAGCAGTAGGATCGGCCAG	KDM4A	9682
AAAGCAGTGCCTTGTCAACG	GLTSCR1L	23506
AAAGCATAGTCCCCTGTCTG	INTS13	55726
AAAGCATGACTCACTCTGAG	SHC3	53358
AAAGCATTCAAGGCCAGGTG	MTRNR2L4	100463285
AAAGCCAAACAGAAGGCGGA	ORM1	5004
AAAGCCACCAGGGGTCAGTG	NT5DC4	284958
AAAGCCAGCAGCCTGCAATG	GPR171	29909
AAAGCCAGGGATGAAGGATG	TBCD	6904
AAAGCCCACTCCAACAGCAG	MTX2	10651
AAAGCCCAGCCAAATGCAGC	NBPF14	25832
AAAGCCCCCCAGGCTGAGTG	GOLT1A	127845
AAAGCCCGAGAGTCTCCTCG	THTPA	79178
AAAGCCCTAAGGTTGGAGTG	C2orf91	400950
AAAGCCGAGCTCTGGGCAGG	SEC62	7095
AAAGCCGCTGCCATCCCGGA	TUSC3	7991
AAAGCCGGGACTGGACCGAG	ZMYM2	7750
AAAGCCTCGACCACACACAG	C10orf25	220979
AAAGCCTCTCTCCTCCACTC	CLEC19A	728276
AAAGCCTGACGATAGGCCGC	MTPAP	55149
AAAGCCTTCTGAATTAGACA	LRRTM4	80059
AAAGCGACGGCCTAGAGGAG	TARS	6897
AAAGCGACGTAGGCATACTT	CONTROL	CONTROL
AAAGCGAGGCCTGCGGGCGG	FAM89B	23625
AAAGCGCGAGACCAACCCTT	KIAA0141	9812
AAAGCGGCCATGCGTTCCGG	QPCTL	54814
AAAGCGGCGGCAGATGCGAG	FMN2	56776
AAAGCGGCTGACAGACAGAA	ZNF211	10520
AAAGCGGTTGAACCAAAGCG	SPATA5	166378
AAAGCGGTTGTAGGAGAGAA	CPAMD8	27151
AAAGCGTCCCCTTCCTAAGG	GRIN2B	2904
AAAGCGTGTTTCAAGTCCAC	SPATA45	149643
AAAGCTAACTAACCTGAGGG	SLC17A4	10050
AAAGCTAAGGCAAAGGAGGG	SCN2A	6326
AAAGCTACACAACACTGAAG	GBP3	2635
AAAGCTACTCCTGTTGCTCA	PTPRE	5791
AAAGCTAGGCCGCGAGAGCG	GLUL	2752
AAAGCTATGACTGCGGCCGC	GALC	2581
AAAGCTCAGATGCAGGAGGG	KRT71	112802
AAAGCTCAGTCCCAGATCCT	TNFSF15	9966
AAAGCTCCTAGGTGCGCGGG	MED18	54797
AAAGCTCTACAAGATGGCGG	SUV39H2	79723
AAAGCTGAGATAGATGTGTC	PCDHB6	56130
AAAGCTGCTTTCAGCGCACA	IL3RA	3563
AAAGCTGGAGTGCCCGACCC	POLL	27343
AAAGCTGGCCAGCTGCTGGG	YPEL4	219539
AAAGCTGGCTCCAGGGTTAG	GLS2	27165
AAAGCTGGTCCGCCATGGTG	POLD3	10714
AAAGCTGTGAATGAGAGCTC	CLVS1	157807
AAAGCTGTTCGGTAGTAAGG	MTRNR2L8	100463486
AAAGCTTAAAAGAACTTACC	APOL5	80831
AAAGCTTCCTTAACTGCGGA	NOP9	161424
AAAGCTTGAGTCTCTGACAG	ANGPTL7	10218
AAAGCTTGTAACGCAATCAC	CLK1	1195
AAAGCTTTACAAATGCAAAG	LY96	23643
AAAGGAAAGGCGCTGGACAG	ZNF274	10782
AAAGGAACAAGGGAAAGAGC	FLAD1	80308
AAAGGAACGGCCTCGAAAGG	ZBTB8A	653121
AAAGGACAAGATGAAGTGGA	CD247	919
AAAGGACAAGCCGCGCTGAG	GTF2F2	2963
AAAGGACGGCGATTACCTAA	LSM5	23658
AAAGGACTAGAAAGCAGTGG	CDC42EP5	148170
AAAGGAGCAAGATCCATAGG	CD84	8832
AAAGGAGCGTTCGCTAGCAG	LRP2	4036
AAAGGAGGTGGGTCTAGGCA	NSMCE2	286053
AAAGGAGTAGAAACAAGCAG	FOXD4L1	200350
AAAGGAGTCGTTATCGTGGT	LY6G5B	58496
AAAGGAGTGCTTGTGGAGAT	TXNIP	10628
AAAGGCAATTATTAGAAAGC	PTHLH	5744
AAAGGCACGGAGCCACATCG	CES1	1066
AAAGGCAGAGGCGTCCCAAG	SH2D4A	63898
AAAGGCAGATAGATGACCAG	CNBD1	168975
AAAGGCAGCCCTGCTCCCTC	SH3PXD2A	9644
AAAGGCAGCGGTGGCCACAG	LGALS9B	284194
AAAGGCCAATTCTTGATGGT	OR2L3	391192
AAAGGCCACTGCACTATTTG	MAB21L3	126868
AAAGGCCCAGGAGGCTCCAG	SEMA4A	64218
AAAGGCCGTACCCGGCAGGC	IWS1	55677
AAAGGCCGTTCAGTTCTCCT	COL6A3	1293
AAAGGCCTATTTGTCTCTTG	C2CD6	151254
AAAGGCCTTAACGGCACAGA	TMEM247	388946
AAAGGCGCCGAGGATGCGGC	SCN8A	6334
AAAGGCGTATGAGAGTCTAG	RFPL4A	342931
AAAGGCGTCTTCTTCCCTGG	HS6ST2	90161
AAAGGCGTTTGGGATGCCAA	SSR2	6746
AAAGGCTGAGGAGCCAGCCT	TTC17	55761
AAAGGCTGCTGCTCCCGGGG	SLC22A23	63027
AAAGGCTTAGCCAGCTGAGC	C2orf80	389073
AAAGGGAAACTCACGCGCCG	ZNF480	147657
AAAGGGAACAGAAGACTTGG	PLA2G10	8399
AAAGGGAAGGTCAGCTAGAG	C1QTNF4	114900
AAAGGGACAAGACACATGCC	HHLA1	10086
AAAGGGACTCCCGGAGCTAG	CFLAR	8837
AAAGGGACTGGAAACAGACT	LHX4	89884
AAAGGGAGGTAGCAACTGGC	BAG3	9531
AAAGGGATTAACTTCAGTTC	OR7G1	125962
AAAGGGCAAGGCCATTGGGG	IFNA5	3442
AAAGGGCTACGTACCCCAGC	NUGGC	389643
AAAGGGCTGCACGCCAAACG	HVCN1	84329
AAAGGGGAAAAAACAAGGAA	ANKAR	150709
AAAGGGGGATCGAAATCCGG	TCF7L2	6934
AAAGGGGGCTCAGAGAGCCA	PAX3	5077
AAAGGGTCCAAGGCTCGTGC	SCNN1G	6340
AAAGGGTCCGGCTACAGCAG	STMN2	11075
AAAGGTAAGGATGATCGCTG	FMO2	2327
AAAGGTACGGCGTCTTCAGG	STIM2	57620
AAAGGTACTCACCATTCCGG	DNAL1	83544
AAAGGTCCTTAGACTCACCG	TRIM59	286827
AAAGGTGATCAGTAGCTACA	TMEM269	100129924
AAAGGTGGCGGCGCTTTCGG	TTF1	7270
AAAGGTGTGAGAACCAGCAA	RPL10	6134
AAAGGTTCCAGAAACGGGCG	THNSL2	55258
AAAGGTTCTAAATGTCTGCG	MTR	4548
AAAGGTTGGTCTGAACAGTG	PCDHA11	56138
AAAGTAAAAGTTCTGCAGGG	REP15	387849
AAAGTAACAGAAGTTAGAAG	CD80	941
AAAGTAACGCGTGCACTGAA	SLC2A5	6518
AAAGTAACTTGAAAAGTTGG	LOC283710	283710
AAAGTAATCAGAACCTCCCA	CFAP52	146845
AAAGTACACACCCGAGAAAA	PAPPA2	60676
AAAGTACTTCACTTCTACGC	VWA2	340706
AAAGTAGAACCCCAGTGCCG	FAM187B	148109
AAAGTAGACTAAAAGGTAGG	DST	667
AAAGTAGGAAGTACCAAGGA	LOC101928093	101928093
AAAGTATCCGTTCCGCCAAG	ATF7	11016
AAAGTATCTGGCTCTGGAGA	RPL7	6129
AAAGTATTAAACGTAAGTGT	CCDC94	55702
AAAGTCAAATATTACCTGCA	SEPHS2	22928
AAAGTCATAACAACCGCACG	FAM172A	83989
AAAGTCCAGCTTCGGCGACT	KIF20A	10112
AAAGTCCCTGAAGAGGAGCG	RAD1	5810
AAAGTCCTAGCAAACAGAGG	CXCR1	3577
AAAGTCTAGAGACAGCATGG	SEC11A	23478
AAAGTCTGCATTGTAGGCTC	GPD1	2819
AAAGTGAAGCCACCACCTCC	UBE2E2	7325
AAAGTGAGAACAGAGCCCGG	MITF	4286
AAAGTGCAGTCCAGCTGCCA	C2orf88	84281
AAAGTGCATTGTGTAAAACA	OR2Z1	284383
AAAGTGGGCTCTAGTCTTGC	RPEL1	729020
AAAGTGGTATACCTCTAGTT	CLEC2B	9976
AAAGTGTCAAGGAATTCTTG	OR10W1	81341
AAAGTGTTGCATCTTCTGCC	ZBED6	100381270
AAAGTTCCAGCTACAACCCT	EGF	1950
AAAGTTCCAGGTGTGGGTGA	HTR1D	3352
AAAGTTGCAGCAGAAAGGTT	CYP39A1	51302
AAAGTTGCATCAGCCTCCCG	SLC6A9	6536
AAAGTTTCTGTCTTACCTGG	DEFB131	644414
AAAGTTTGGCACCCTGCGAG	DGKK	139189
AAATAAAATTGTTTCTCAAG	LCE1B	353132
AAATAAAGGCAGATCCCGAC	NHP2	55651
AAATAAATAAGGAAGAAAGA	ABHD16B	140701
AAATAACAAGTCATATACCA	ZAN	7455
AAATAACTTACAAATTCCCG	WDR19	57728
AAATAAGCTCTAATAAACAG	FCGR1B	2210
AAATAATATGCATCTCTCGA	CONTROL	CONTROL
AAATAATTATTAATGTTCCT	SPTA1	6708
AAATACAAGCTATAGCGATA	CONTROL	CONTROL
AAATACAGCAACCACCGCCG	DNAH6	1768
AAATACAGGGTCAAGTACTG	LARP7	51574
AAATACCCATTAGCCAATTT	WEE2	494551
AAATACCTTTCTTGATGGCA	TLR7	51284
AAATACGGAATGGAGCGACA	SYCE2	256126
AAATACGGCGTAGGTAGGTG	DOCK3	1795
AAATAGAATAATCCGGCAAC	RTN3	10313
AAATAGCAGCCACCGCTCCC	SAA1	6288
AAATAGCCGACTAAAGAAAG	H1FNT	341567
AAATAGCTCAAAATTTGTCT	OR52N4	390072
AAATAGGAACTCAGTTGGCA	OR5AS1	219447
AAATAGGACTTTAAAAACCA	TBR1	10716
AAATAGGGCCTTTCCGCCTG	TOPORS	10210
AAATATAGACGAGTTCGTCA	POLD3	10714
AAATATCTCTTAGGACCTTG	PCDHGA6	56109
AAATATGATGACCTGAACTT	OR13F1	138805
AAATATGCCTGGAGTGCGGG	IL1RAPL2	26280
AAATATGGCGGTGGCGCGCG	CEP97	79598
AAATATGTGTCTGAACTCCA	ZNF645	158506
AAATCAAAGCCACCCCTCGC	C9orf85	138241
AAATCACAATTTGCAACTGT	OR6C6	283365
AAATCACCGAGGCCTCCCTG	ZNF721	170960
AAATCACCTCAAAGATTTAT	ZNF585A	199704
AAATCACTTATGCTGAAGTG	CLEC4A	50856
AAATCAGACGGCCGGAGAGG	WNK4	65266
AAATCAGAGGGATTGAATGA	HPSE2	60495
AAATCAGCATCTGGACCTCA	OR10V1	390201
AAATCAGTGAACAGATCCCT	ZNF749	388567
AAATCATAGTTTGGTGAAGA	TSGA13	114960
AAATCATTGCTTATGAGGAA	PMFBP1	83449
AAATCATTTGAACCAAGTTG	CXorf66	347487
AAATCCAAGCGCGACAAGAA	MRTO4	51154
AAATCCAAGTAGCAGAAGGA	POU6F1	5463
AAATCCACTCCTGGAGCCCG	FADS1	3992
AAATCCAGAGAGGATGAAGA	OR8I2	120586
AAATCCAGCTGCTGCTGCGG	USP11	8237
AAATCCCAGCCATGGTTCGC	EPHA4	2043
AAATCCGCCAGCAGCAGTGG	BOLL	66037
AAATCCGGCTGAGGCCAGAG	C19orf38	255809
AAATCCTAGTAAAATAAACT	OR4L1	122742
AAATCCTCTCTGTGCCCGTC	APOC2	344
AAATCGCCCAACAGCAGAGC	MTSS1	9788
AAATCGGCTGATTCTGCATC	APOD	347
AAATCGGGGCTCGGCCCCGC	GMIP	51291
AAATCGGTGGAGTCGAGAGA	SPRED2	200734
AAATCGTCACAGAGACCTCT	ZNF585B	92285
AAATCGTCCCAGGCGCGGAG	ARL6IP5	10550
AAATCTCCTTTCTATTTGAG	SLCO1B7	338821
AAATCTGCAAAGTCGGGGAA	CMBL	134147
AAATCTGCCTTCTCACCATG	C10orf99	387695
AAATCTGGAAGCGGATCGCG	ZNF83	55769
AAATCTTGTCTTAGTGTGTC	DPEP2	64174
AAATGAAAACAGAGGCTACC	ITGB6	3694
AAATGAAAGAAGTACTAAAC	ADGRG4	139378
AAATGAACAGGGCTCTTACC	TMEM265	100862671
AAATGAAGTGACGAATGGGT	TUBB	203068
AAATGACCACAGGAAAATGC	HIST1H2BI	8346
AAATGAGCACGTGTGTGGAG	PRSS45	377047
AAATGATAGGGACAAAAGCC	MEI4	101928601
AAATGATCATATATAAACAA	OR8G5	219865
AAATGATCCAGATGCAAAAG	C7orf69	80099
AAATGCAAAATGACCCTCTG	GNAL	2774
AAATGCACAGATCGCTGATC	CONTROL	CONTROL
AAATGCACATCTTCCAAACC	OR52N1	79473
AAATGCACTCATGCTGCTCC	LRRTM2	26045
AAATGCAGAAACAAAACCTC	CDKL4	344387
AAATGCATTGTTCTGTTCTG	OR11H6	122748
AAATGCCTCAAGCGAAAATC	MCM8	84515
AAATGCGAAGGTATTTGAAG	CNPY4	245812
AAATGCGGCGCGGGGCACAG	ERP29	10961
AAATGCGGGAATCTTAACGC	IKBKB	3551
AAATGCTCTGCAAAGAAATT	F8	2157
AAATGCTTCCTTTAACTCAG	FSD2	123722
AAATGGACTAACGTGATGAA	OSBPL9	114883
AAATGGCCCCAGAAGAAGGG	MAGEC2	51438
AAATGGCGAGTGAGGCTGCG	SNX17	9784
AAATGGCGGAAGGATCTGGG	PSORS1C1	170679
AAATGGCGGACACAATGAGC	WDR82	80335
AAATGGCGGCAGGGGTGGCC	ASNA1	439
AAATGGCGGCGCCGAGCGCG	CASP2	835
AAATGGCGGCGCCTGAGGAG	FAF2	23197
AAATGGCTGCGAGACCCTAG	DIDO1	11083
AAATGGCTGCTGTTGCTTCT	CNOT6L	246175
AAATGGCTTCTTCACAGTAG	POTED	317754
AAATGGGAAAGGTAAGTCCT	CRYGB	1419
AAATGGTAGCGATGGCGGCT	SELENOF	9403
AAATGGTATGCATGCTGCTG	PCDH9	5101
AAATGTCGGCGCCCAGAGGG	FIZ1	84922
AAATGTCTACAAAGGAGAGG	OR5M1	390168
AAATGTGGTCGCGGTTGGTG	GATC	283459
AAATGTTCAACTTACCACCA	SLC12A1	6557
AAATGTTCCTCAGACGCGGG	ZNF699	374879
AAATGTTCTTGAGCTAGGAA	LYZL1	84569
AAATTAAAAAAAGCTAAACG	EPHA7	2045
AAATTAAAACCAATTCCCAA	ANXA13	312
AAATTAAAACGTAAAAAACC	RBM3	5935
AAATTACGGTGTAAAATAGG	XKRY	9082
AAATTACTCCTTCACTCACA	UQCC1	55245
AAATTAGCTAAGACTGGAGA	CDKL4	344387
AAATTATGACAAATATTCTG	NPVF	64111
AAATTCACAAGAAAGTGTCA	OR10W1	81341
AAATTCACCAGAAGTTCCTT	C8orf89	100130301
AAATTCCCCACCGGGCACCG	PTGS1	5742
AAATTCCGAAGACTACATGA	FABP12	646486
AAATTCCTCTTGGAAATAGA	CALR3	125972
AAATTCTGTCGCTGCATATC	MPLKIP	136647
AAATTCTGTGCTAACAGAAC	MMP27	64066
AAATTGAATCTGTGTTCAGC	FSD2	123722
AAATTGAGCGGAGAGCGACG	CDK1	983
AAATTGCGAGAATTTGGGAA	SLC38A9	153129
AAATTGCTGAGATCCTGTGC	GLRA2	2742
AAATTGCTTGTGGACGGTGT	EAPP	55837
AAATTGGAAACATGGCCGTA	GRPEL2	134266
AAATTGGCTTTCGTTCGTGC	CONTROL	CONTROL
AAATTGGGGCGCGGGAGACA	ARMC7	79637
AAATTGGTGACAAGGTGACA	ICAM2	3384
AAATTGGTTTCTTCGAAGCA	COLEC10	10584
AAATTTAATCCGCTCGCGGG	HUNK	30811
AAATTTATTTGGTAGATTGA	NEB	4703
AAATTTCAGCAACTCCTGGA	TMC1	117531
AAATTTCCTGACCCCAGGAT	HYAL1	3373
AAATTTGCGTACAAGAAAAT	C6orf229	101928603
AAATTTGGATTTATCAGCCA	SULT6B1	391365
AACAAAAAGCCAGCGTTAAC	USP50	373509
AACAAAACGCAAGGAGAGGA	MREG	55686
AACAAAAGCAGCAACGCTAA	TMED10	10972
AACAAACAAATCGGCCAGAA	NLRP11	204801
AACAAACACTCGCTTAGCAG	DDX3X	1654
AACAAACGGTGACGGCGCCG	EPG5	57724
AACAAACTCTCAATTCTGTG	KLRB1	3820
AACAAACTTTCTCAATCTCT	OR4S2	219431
AACAAAGCACCCTCCCCACT	CD4	920
AACAAATCAGATGGCATCAG	FNDC8	54752
AACAAATTTAGGCTCTAGAA	CHAT	1103
AACAACAAAAAAAGGCGAGG	NEIL1	79661
AACAACACCTTCTCCCCGGC	RBBP5	5929
AACAACATGGCGGCGGAAAG	PPWD1	23398
AACAACCACCTCTGGCCCTG	AGAP2	116986
AACAACCCCACGTGAAGCCA	UBXN8	7993
AACAACCGGCCCGGGATCAG	CFAP69	79846
AACAACCGTAGCCCAAACGC	SELENOF	9403
AACAAGAGCGATCACGTGTC	GPR32	2854
AACAAGCATTGCATTGCATC	UGT2B4	7363
AACAATAATGATAATATAGA	ACOT6	641372
AACAATGAAACCTTGACCAG	OR2T6	254879
AACAATGAGCAAAAAACCCG	MYT1L	23040
AACAATTTAATGATTAAGTA	PAQR7	164091
AACACAACATCCGACGACGC	AKAP8L	26993
AACACAAGAGTGGCTTCATT	DMP1	1758
AACACAATGGAACAGGATAC	KLRF1	51348
AACACACAAAAAAGTCCAAG	C22orf42	150297
AACACACAACGTGTCCAGTG	PCDHGA10	56106
AACACACGACAACTCCGCGG	UFM1	51569
AACACACTTTGCCTTCTCTT	RAG1	5896
AACACAGGAGATCAAGGAGC	SNAPC4	6621
AACACAGTCACCATGAAGCT	FCRLA	84824
AACACCAACAGCTCTGACCT	GZMH	2999
AACACCATGCCCGGTCCGGG	UBE2F	140739
AACACCATGTCACTCTGGGA	RBMS3	27303
AACACCGACATCACAGCCGC	CENPM	79019
AACACCGCCTTGCTCCGCAC	CCDC116	164592
AACACCGGGTCGGATCCTGT	TRIM63	84676
AACACCTTCATGAGTCGCAC	GRHPR	9380
AACACGGAGCACAGGTATGG	LPAR5	57121
AACACTAAGTTCCAGGCACT	ROPN1	54763
AACACTCACCATGATTGCGG	SEC13	6396
AACACTCACCTCCTGAGCTC	FCHO1	23149
AACACTCATTGTGTGGACGG	MUC5AC	4586
AACACTCCGCGGTCTCTCAC	ZNF776	284309
AACACTGCCTGAAAACAGAC	PCDH17	27253
AACACTGGGGCCCACTACCC	GGCT	79017
AACACTGTATTGTTTAGCAG	KIAA1683	80726
AACACTTACCGAGAAGGAGA	RPL32	6161
AACACTTCAGGCCCAGAAAA	MYO3B	140469
AACACTTGGCTTGCAGGCTG	NR1I2	8856
AACAGAAGCGTCTTCAGCTC	OR5K4	403278
AACAGAAGGAAAGAAAGTCC	KCNK9	51305
AACAGACAAGCAGGTTGTCT	TLR1	7096
AACAGACGCTGCATCTCCAG	HMGCS2	3158
AACAGAGAGAACACAGAACA	RUNX1T1	862
AACAGAGAGGGCCACCATGG	FAM47B	170062
AACAGAGCACGTAACAGGTC	PRODH2	58510
AACAGAGCGAAACTCACCCG	ZNF765	91661
AACAGAGTGCGTTTCCTCAG	KRTAP8-1	337879
AACAGCAACAGCGAGCGGGA	NTNG1	22854
AACAGCAAGGTTTGGATGAA	ZNF654	55279
AACAGCACCAGGACTGCCAG	TMX1	81542
AACAGCACCTGGCAAACAAT	CEACAM16	388551
AACAGCACTCCCAAAGAACT	CCL20	6364
AACAGCAGAAATAAGAGCCA	CAMK1D	57118
AACAGCAGACAGACAGACGG	ZNF821	55565
AACAGCAGCACTCAGCTAAA	CYP3A5	1577
AACAGCAGTGAGGATGGTGA	DEFA6	1671
AACAGCCCCAGCGCGCGACA	ABI2	10152
AACAGCCCTAGTCCTAGTAT	FGF20	26281
AACAGCCCTGGAACAACCGA	ERGIC2	51290
AACAGCGCGAGCTGAGGCTG	FLYWCH2	114984
AACAGCGCGCTCGCAGCGGG	ACADS	35
AACAGCGCTGACCTCCTGTT	MALRD1	340895
AACAGCGGCTGCGGTTGTTT	SH3BGRL	6451
AACAGCGGTAGCAGCCCGGG	ATP1A1	476
AACAGCTCAAGCAGCCTCCT	GIMAP7	168537
AACAGCTCCAGCCTGACCCC	OR52N2	390077
AACAGCTCCCGATCAGGAAG	SLC8A1	6546
AACAGCTGAGCCGTCTGGGA	BBIP1	92482
AACAGCTGCCCCCTTTCCAG	MOB2	81532
AACAGCTGGGCTTCCTGCAG	GPR68	8111
AACAGGAATGTGCACATCCA	OCM	654231
AACAGGAATTTCTGCAGTTC	OR4C45	403257
AACAGGACCATCTTCCATTT	ASB11	140456
AACAGGACGAGCAGAGCAAG	PIGT	51604
AACAGGAGCAGCGATAGCTC	PDE11A	50940
AACAGGAGCGGTGCCAGCAG	MAN2B2	23324
AACAGGATGGGCTCCAGTTG	OR2Y1	134083
AACAGGCAGTCAGTTCTCAC	ADGRF4	221393
AACAGGCCCGCAGATGCCGC	SUPT4H1	6827
AACAGGCCGGGTGACCGCGG	SLC5A1	6523
AACAGGCGCAGCCGGCGCGG	FAIM	55179
AACAGGCTCTGATCACCTTC	TIMM21	29090
AACAGGCTGGTTGCTTGGCG	IFT46	56912
AACAGGGAAGATGGCGGCTG	DPF2	5977
AACAGGGTAACCGGCTGAGG	LCA5L	150082
AACAGGTAAGTGGGCATTAC	REG1A	5967
AACAGGTCAACAATCATCTT	OR4S2	219431
AACAGGTCATTGCCGAGAAA	ARHGAP15	55843
AACAGGTCTATGCAGCTACC	ENPP3	5169
AACAGTAAGAGCCCCACTAG	TCN1	6947
AACAGTACTGCTCAGCCTCC	STARD4	134429
AACAGTAGCTACAGCCCCGG	XPO1	7514
AACAGTCTTCAGTTCTTCTG	TXK	7294
AACAGTGAAAATTCACATTG	RORB	6096
AACATAACTGAGGCTGCTGC	CFAP70	118491
AACATCACGAAATCATAGTT	TSGA13	114960
AACATCCGCGTGGTTCGTTG	WDR75	84128
AACATCCTTTGCAGCTACAT	SLC7A13	157724
AACATCGCAGTGCTGCTCGC	KIF20B	9585
AACATCTCGTTAGGGGTATC	CONTROL	CONTROL
AACATCTTCATCTTCTAGCT	TMCO2	127391
AACATGAAAGCCAAATTACC	MEPE	56955
AACATGAAGAAGCTTCATGT	CFI	3426
AACATGGATCAAGAAACTGT	ALOX5AP	241
AACATGGCAGCAGAATGAGG	GFOD1	54438
AACATGGCCCTGAACGGAGC	SSSCA1	10534
AACATGGCGACCTAGGAGAA	BTN2A1	11120
AACATGGCGGCGAGTCAGGG	LRCH2	57631
AACATGTTCCCGACTCACCG	PNLIP	5406
AACATTAACTAAATCACCTC	CYP3A43	64816
AACATTTCACTGGACAGCCC	GALR3	8484
AACCAAAGGAGGAATTTGTT	GDF9	2661
AACCAACAGGAGGCGCCGAG	FDXACB1	91893
AACCAACCCAGCTTCTGAGC	OAS2	4939
AACCAATCAAAATGTAGATG	CCNB3	85417
AACCAATCAGGAAACGGCGG	SERTAD1	29950
AACCAATGACTCAGAACTGC	OR5B3	441608
AACCACACAGGTGAGCAGCT	FXYD3	5349
AACCACATAGACGTGAAGGA	CD200R1	131450
AACCACCAAGGAAGTGGCAG	ABCC11	85320
AACCACCAGCAACCAGCGTG	DNAJA3	9093
AACCACCGGCTCTTGAGCGA	ANKRD20A3	441425
AACCACCGGCTCTTGAGCGG	ANKRD20A1	84210
AACCACCTGAGGTAGGCATG	BPIFB2	80341
AACCACCTGCACGCCTGCCA	AHSG	197
AACCACGGCCGCGATCCCCA	KANSL3	55683
AACCACTACCTAGCAAAATC	NAV3	89795
AACCACTTCACACGTGAGCA	HUS1	3364
AACCAGAAAGGGGCTCAGTA	PTH2	113091
AACCAGAAGACCTCTGAGTG	PPBP	5473
AACCAGCGCGGACACCACAA	AOX1	316
AACCAGCTGCAGCTCGGAGT	APRT	353
AACCAGGACTACATAGATCA	C4BPA	722
AACCAGGCAGAACAAGCCCC	ZNF620	253639
AACCAGGCCAGTGACAGAAA	AKR1C2	1646
AACCAGGGAGATGAACTCCG	HSPA2	3306
AACCAGTACCTGCAGCAGGT	PCID2	55795
AACCAGTCGCGCGTGGTCCC	TBX2	6909
AACCAGTCGGGGCGGCTGCG	COL5A3	50509
AACCAGTGCCCTGAGTTCTG	KNG1	3827
AACCAGTGCCGCAGGGCTGG	GLTPD2	388323
AACCAGTTCCACGAACACTC	IRAK1BP1	134728
AACCAGTTCTCTGTTTGTCT	ABCA6	23460
AACCAGTTTCATATCTGTAG	VRTN	55237
AACCAGTTTGGCCGGTCCGG	ATP8B1	5205
AACCATAAAGGAAAAGTCAG	SUN3	256979
AACCATAGGCGAGGATGACG	DDX27	55661
AACCATCTGTTCTAAAAGAA	NNMT	4837
AACCATGGAAACCAGCCCGC	BSCL2	26580
AACCATGGCGTGGGTACCAG	GEMIN2	8487
AACCATTCAGAAGCCAACAG	RIOK1	83732
AACCCAAGCCTGGCCCCAGG	CHRNA2	1135
AACCCAAGGAGCAAAAAAAC	OR1B1	347169
AACCCAAGGAGGCCAGACAG	FMOD	2331
AACCCAAGGCCAAGAGACCA	SPATA17	128153
AACCCACATCCCTACAAAGC	MYEOV	26579
AACCCACTTTCCCAGGCTGG	LSAMP	4045
AACCCAGACTAGTGGGTCGA	ZBED9	114821
AACCCAGGAATAAGGGAAAG	OR6K2	81448
AACCCAGTTCAGGATCAAGA	UQCRH	7388
AACCCAGTTCGTGGATTCAA	EN2	2020
AACCCCACGTGAAGCCATGG	UBXN8	7993
AACCCCCAACCCAAATCTGG	NTF4	4909
AACCCCCGGGCAGGAATCTG	ZBED8	63920
AACCCCCTGCCCTCATCCCC	HPCA	3208
AACCCCGGCCTTGTCTCACC	CC2D1B	200014
AACCCCTCCAGAGCAGGAGT	HCN3	57657
AACCCGAGCCGCACCCGCCG	HRAS	3265
AACCCGCAAGACGACCGCCA	SRBD1	55133
AACCCGCAGCGCTTACCGCG	DHCR24	1718
AACCCGCTGACTGGACCGTG	TRA2A	29896
AACCCGGCCGCGGCAGAAGG	RAB11FIP5	26056
AACCCGGGACCAGGTAAGGG	ARRB2	409
AACCCGGTCCGACTGCAGCA	DCTN4	51164
AACCCGTTCAGCTCTCCAGT	TOM1	10043
AACCCGTTTCTTAGGAAACC	TTC33	23548
AACCCTAGAAGGGAAAAGGA	LGR4	55366
AACCCTCACTTCCTACCTGT	CCDC153	283152
AACCCTGAAAGCGACTAAAC	TOP2A	7153
AACCCTGGAGAGCCCAGGAG	ZNF77	58492
AACCCTGGGTGCCTGACCTG	TEP1	7011
AACCGAAAGCCAGCCGAGCA	CR1L	1379
AACCGAAGCGGAGCGGGAGC	FLNB	2317
AACCGACACCTAAAATGCCA	SEC61G	23480
AACCGAGATGGCAGAGCAGT	CYB5A	1528
AACCGAGCAAGGCCAGGCAT	SCRT2	85508
AACCGAGGGAGCCATTGGAG	CALN1	83698
AACCGCAATCACATCCACGA	MOSPD2	158747
AACCGCACAGGGCGTCCATG	ABCC3	8714
AACCGCAGTACTGAGTCCTG	TGM1	7051
AACCGCCACTGCCACGCACC	ULK4	54986
AACCGCCGCCGGGCGCTCCG	PSD3	23362
AACCGCCGCGGAGGGCGCTG	GTF3C4	9329
AACCGCCGCTGCCGCTCCCG	SRCAP	10847
AACCGCCGGCAAGCCCAGCG	CD1D	912
AACCGCCTCCGAACGCCAGG	RPL39L	116832
AACCGCCTCCTCAGCCTCTG	NFXL1	152518
AACCGCGAGTCTCCGGAGTG	TSTD1	100131187
AACCGCGGAAACTGGAGAGG	FAM47C	442444
AACCGCGGCTGTGACCCAAG	AVPI1	60370
AACCGCTGAGCCATCCATGG	SCUBE2	57758
AACCGCTGGTTCTCCAGATG	CXCR4	7852
AACCGCTGTAGAAATAGCTC	LRMP	4033
AACCGGAATCCTGACTGTTA	CRADD	8738
AACCGGAGAAGGGAAGGGGG	ENSA	2029
AACCGGAGAGTCTGTCCACA	FAM111B	374393
AACCGGCACAGCCCTCCCCG	SLC25A36	55186
AACCGGCCCTGAGGAAGCGG	CCDC170	80129
AACCGGCCTTGGAACAACTG	CHUK	1147
AACCGGTAGCGCTTGCAGCA	CALM2	805
AACCGGTATAGCATTTGGAC	THEG5	100507527
AACCGGTCTCTTCCTCGGAA	CLN6	54982
AACCGTAAATGGTCCCTCAT	PDE6C	5146
AACCGTAATACTCACCGCAA	DHRS2	10202
AACCGTCGTCTGTCCGGGAG	PTP4A2	8073
AACCGTGATAGTAGCAGCTC	SUGT1	10910
AACCGTGCCGGGAGAGCGCG	TMEM74	157753
AACCGTGCTAACGGCCACAG	LNP1	348801
AACCTACCGGCGCCGCCGCG	CCDC71	64925
AACCTACTTCAAGGGAAGAT	GNRH1	2796
AACCTAGAAGCCATTCAACA	PCDHB12	56124
AACCTAGTGCCCTAGCCCGC	SRA1	10011
AACCTCAAGGCCGAAAGGGA	NOX5	79400
AACCTCCGAGATGAGGCGAT	DHRS7B	25979
AACCTCCTCGCGACTTTCCA	TDRD3	81550
AACCTCGCCCCTTGCAACAA	PTN	5764
AACCTCGCGCGTGTCTGGCA	ABCB4	5244
AACCTCGGAGCGCCTCCCGA	MVB12A	93343
AACCTCGGCTTCAGAACCCG	SART3	9733
AACCTCTACTCCGGACGCAC	THBS1	7057
AACCTCTCTGCTGGGCCCGG	MTPN	136319
AACCTCTGCTGTATCAGAGG	BOD1	91272
AACCTCTGTCGACCTCTGCG	RBBP8NL	140893
AACCTCTTAAAGGGCGAGAG	EPB41	2035
AACCTCTTCTTCCTGCCGGG	GFER	2671
AACCTCTTTAAGACACCGTT	PCDHB16	57717
AACCTGACAAGTGGCAGCCA	CLEC17A	388512
AACCTGACCCAGGCTCTGTG	MAGEA1	4100
AACCTGACGCCACATCGAGG	SIDT1	54847
AACCTGCACAGACCACTCGG	CXXC1	30827
AACCTGCAGTTCTGAGTCAT	OR5B3	441608
AACCTGCTGCAGCAGCCGCG	RARS	5917
AACCTGGACAGCACAGCCAG	LILRB2	10288
AACCTGTAGCTCCTGACGAC	OR5M9	390162
AACCTGTCAAAGAAGAGCTA	TAT	6898
AACCTGTGAAAATGCTCCCC	HAO1	54363
AACCTGTGCCCCAAAGATGA	SLC23A1	9963
AACCTTACCATAGGGGTCAG	TMPRSS5	80975
AACCTTATCTGCACAGTCCG	PRY	9081
AACCTTCCAGAATTTGCGGG	HIKESHI	51501
AACCTTCGCGGAACCCGGCG	TBCK	93627
AACCTTCGCTTCCCCCACGA	PAFAH1B3	5050
AACCTTGGAGGACATGCTGT	CATIP	375307
AACCTTGTTGAATGGCTTCT	PCDHB12	56124
AACGAACCCGAACCGAGACC	C7orf43	55262
AACGAACTGAGAGCCGCGTG	PSME4	23198
AACGAACTTTATTAGTAGCC	RAB23	51715
AACGAAGCGCCCGCGGTCTG	UBN1	29855
AACGAAGCTGACAAGAGCAT	GRIA3	2892
AACGAAGCTGGTTGGAACGT	CERS3	204219
AACGAAGTTGAAGACAACTC	FCRL6	343413
AACGAATTTAGATAGTGACA	RAB3GAP1	22930
AACGACAAGAACCGGAGGAG	KHDC1	80759
AACGACAGCAAGGAAGAGGT	SLC12A6	9990
AACGACCCAAAAAAGGCCGG	RAB27A	5873
AACGACCGGGAAACACCGCG	SMARCC1	6599
AACGACCTGATGCACCAGCG	ELFN1	392617
AACGACTGGCAACTGGCAAC	ZNF79	7633
AACGAGACCCGCGCGCGTCG	WWOX	51741
AACGAGAGCGAGAAGGACTG	KNSTRN	90417
AACGAGCAGAGCATCCAACA	EIF4G3	8672
AACGAGGAGGGCCTGCCGGG	KCNQ1	3784
AACGAGTCAGGCATCGTGGT	ZSCAN5A	79149
AACGAGTGAGAAGCGAGCGA	SIX2	10736
AACGAGTTGTAGGGGGCTCG	CNPPD1	27013
AACGATAACGATGACAATGC	TMPRSS11B	132724
AACGCAGAAGAGAAGACGGG	LOC81691	81691
AACGCAGGAGCGCCGGCTCC	PTPRT	11122
AACGCCACTGAGTTAGAAAC	DDX11	1663
AACGCCGAAGGAGGCGGCGC	PPARA	5465
AACGCCGACCGAGCTACAGG	L3MBTL4	91133
AACGCCGAGGAACCCGGCTG	IP6K2	51447
AACGCCGCTGTCGCTCCCTG	DLX1	1745
AACGCCGGCACCGCCTCACG	CHST10	9486
AACGCGACTCCATTCACCAG	ZNF10	7556
AACGCGAGTCCCAGGATCCC	KIFC1	3833
AACGCGAGTCCGGTGGCTAG	CONTROL	CONTROL
AACGCGATACCGGAAGGACT	PPP1R15B	84919
AACGCGCAAGGAGGGAGAGG	ZSCAN9	7746
AACGCGCAGCATCGGGGCGC	ECHDC2	55268
AACGCGCTGTGGCAGCCCCG	MRC2	9902
AACGCGGCACTAAGAAGCAG	DPP8	54878
AACGCGGCGTGTGAAGAGTG	EIF4E1B	253314
AACGCTGTCAGTTAATGCGG	CTXN2	399697
AACGCTTCGCACGTCCGGAG	CEP68	23177
AACGCTTGTCAGCTGCCTCC	EXOC5	10640
AACGCTTTCCGCGAAGACTG	ALDH16A1	126133
AACGGAAGATTCTAGTACAT	CRTAM	56253
AACGGACAGTGTACCCACTG	TMEM79	84283
AACGGACCTTGTTAACGGCG	HEATR3	55027
AACGGAGAGAGTTGTACAGA	PRDM8	56978
AACGGCACTTTAAAGGCCAC	ATF2	1386
AACGGCAGAGCCGGCGACCG	CDH6	1004
AACGGCAGCCGGCCGAGCCG	USP13	8975
AACGGCCAACGGCCGCAGCA	CCR6	1235
AACGGCCACAGAGGTTCAAG	LNP1	348801
AACGGCCGAGGGTAACATCC	TMF1	7110
AACGGCCGCGACGCAGAGAG	ISCA2	122961
AACGGCCTCAGGGCATGGGG	NRN1L	123904
AACGGCGCAGGCAAGCCAGG	TMBIM1	64114
AACGGCGCGGAGCTGGTCTG	PITHD1	57095
AACGGCGCGGGGCACCCTGC	FBXO32	114907
AACGGCGCGGGTGGTAGAGG	C10orf76	79591
AACGGCGGGTCCCCGAGCCC	NCAPG2	54892
AACGGCTCCGCAGCGAGCAG	CCDC88C	440193
AACGGGACCGGAGGAAGCAG	COPS6	10980
AACGGGCGGACAGCGCAGCG	NDUFAF3	25915
AACGGGCTGTGACAGCGAAA	NABP1	64859
AACGGGGAAGACGAAGATGC	LRP5L	91355
AACGGGGAAGTTGTCTTGTT	IER5	51278
AACGGGGTGCCAACCTCACC	ZNF844	284391
AACGGGTAGGAAAATTAAAA	FMO3	2328
AACGGTAATTGGTGTATGAA	PSG2	5670
AACGGTTTCAACCGGCCGCG	LYAR	55646
AACGTAGAGAAATAGTTCGG	CWC25	54883
AACGTATCAACATTTCTCTT	ERAP2	64167
AACGTCAGATCACTTCACAG	COMT	1312
AACGTCCATGCAGAGCACAT	LDB2	9079
AACGTGACAGCCGCAGACCT	KIAA0368	23392
AACGTGCACCTTGACTAATT	TRMT1	55621
AACGTGCAGCGGTAAGAGCG	MX2	4600
AACGTGGGGCTCAGTCTAGG	DPP9-AS1	100131094
AACGTTAAAGAAATGGAGAA	CFAP126	257177
AACGTTCCGTGAGCAGTGAG	C1orf146	388649
AACTAAAAATACTCCAGTGA	CFHR5	81494
AACTAAAAATACTTCAGTGG	CFHR1	3078
AACTAACGCTGGTCTCCCCT	ALDH1B1	219
AACTAAGACGCAAAACAACG	MRC1	4360
AACTAAGGTTATATTGTTCA	GPR82	27197
AACTAATACATGCAATAAAA	IGIP	492311
AACTAATGCGGTGTCGCTGG	GGPS1	9453
AACTACAAGTAAAAGTATCG	CONTROL	CONTROL
AACTACGGAGAGAGAAGCCA	CKMT1B	1159
AACTAGAAGGCAGTTCCCGC	NDOR1	27158
AACTAGAATAGGCGGGCTTG	CONTROL	CONTROL
AACTAGAGTCAAGGATTCCG	ZBTB6	10773
AACTAGCAGCATCCACCGGG	SIX1	6495
AACTAGCGCACTCTCCGCAG	MCFD2	90411
AACTATAGAAGGGAAAGGCT	SPARC	6678
AACTATCACTAGCAGCTTGG	ANKS4B	257629
AACTCAAGCCTCTTTCATCG	PAX9	5083
AACTCAATTCCTCAGCAAGG	OR14J1	442191
AACTCACCAACCCTGCCACC	NLRP11	204801
AACTCACCATCTCGCTTCTG	RPL37	6167
AACTCACGATGGCGAATCCG	RPP38	10557
AACTCACGTCCCTCACCGGG	TLE6	79816
AACTCACTCTACACCCTCCA	RPL7	6129
AACTCAGACGCCATTAAGCT	PCDHB5	26167
AACTCAGCCTCGGCCGCAGG	STX11	8676
AACTCAGCTATGAACTCCAG	LRRN4	164312
AACTCAGGCAGCTCTGCAGA	KCND1	3750
AACTCAGGTAAGATCAGCCA	IRF9	10379
AACTCATCCACCATTGCGAA	LDOC1	23641
AACTCATGATGCCTTTGTCC	KRT2	3849
AACTCATTCCTCTGCATAAA	HOPX	84525
AACTCATTTCAGTATATAAC	ZNF573	126231
AACTCCACAATAGCTACGCG	NGDN	25983
AACTCCAGCCTCCACTCACC	RPL26L1	51121
AACTCCCAAATCCAGGACAA	PBLD	64081
AACTCCCAACCAGTCCTCCG	FAM214A	56204
AACTCCCAGCGCGCCGACCG	TFCP2L1	29842
AACTCCCATGCACGTACCTG	ZNF383	163087
AACTCCGAATCTCAATTGGC	MON1B	22879
AACTCCGCTCCCCGCGCACT	SEMA6A	57556
AACTCCTGGATTTCAGGACA	HAPLN1	1404
AACTCCTGTGGCTATGGCTC	KRTAP21-1	337977
AACTCCTTTGGCGAGCGCCC	BAIAP2L2	80115
AACTCGACGGAACTCGACGG	ECHDC3	79746
AACTCGAGAACACCGAGATG	PGLS	25796
AACTCGAGGCCTCACTGAAA	NLRC4	58484
AACTCGCTGCGGCTTGGCCC	RAB3D	9545
AACTCGGAGAAGCCATGATC	FNTB	2342
AACTCGGCTCAATCTGTGCG	GAS2L3	283431
AACTCGTTGCGGGCTCCGCG	NAA60	79903
AACTCTCACCTGCATTGCGG	MED8	112950
AACTCTCAGCTTCCCGACAG	MYOZ3	91977
AACTCTGAAACTCACCATCC	EIF3I	8668
AACTCTGACTTCCTCCTCCT	OR2M7	391196
AACTCTTCCAGACAAGAAAG	WDR49	151790
AACTCTTCCGGGCTGTCCCG	FAM214A	56204
AACTCTTCTCTGGGGGCGTG	TNFSF8	944
AACTCTTGCATCAAAGGTGC	KCNJ1	3758
AACTCTTGGGTGCAGACAAG	LYZL4	131375
AACTGAAAACAGCTTCCAAG	BLID	414899
AACTGAAACAGGAGATGGTG	RIN2	54453
AACTGAAGTCCCGGCTGCAG	PPTC7	160760
AACTGACACCCGCAGAGCCG	RAB2A	5862
AACTGAGCCCGGCCCGCTCT	ETNK1	55500
AACTGAGGTGAGGCTCTCGG	CCDC86	79080
AACTGATCTGGCGCGCGGGG	BRINP1	1620
AACTGCAACTCAATAGGTGT	C22orf24	25775
AACTGCAGACTGATCGCCAG	FAM184B	27146
AACTGCATCTTGGAGAGGAC	RIPOR2	9750
AACTGCGCCGGAAAGTCCCC	NXT1	29107
AACTGCTATTTGAAGGTAAG	MOBP	4336
AACTGCTCGTGCAGCCGCCA	TRIT1	54802
AACTGCTCTTTGGAAGTCGC	GPATCH2	55105
AACTGGAAACTCTGGCCTGT	WDR5B	54554
AACTGGAACTAGGTGCCAGA	KCNK6	9424
AACTGGAGCATGATGTCGGT	C7orf73	647087
AACTGGAGCGATGACACCAC	DNAJC15	29103
AACTGGCAAAGCATCTCTGC	CXCR6	10663
AACTGGCATCCCGAGAAGCC	CCL23	6368
AACTGGCTTCGTAGCAACTA	SIM1	6492
AACTGGGGGGACTAGTGGAG	MYH11	4629
AACTGGGGTGAGACAGGCGA	B3GNT8	374907
AACTGGTAATAGTCTTTGCT	FBXO36	130888
AACTGTCCATGTACTACTGG	NUS1	116150
AACTGTCTGGAGCTTTGGGT	OR13C8	138802
AACTGTCTGGGTCTGAGCTG	SHC1	6464
AACTGTTGCTCTCCGTATCA	ZBTB16	7704
AACTTACCATTTATATAAAA	GLYATL3	389396
AACTTACCCGGCCCTTACAG	C7	730
AACTTACCTCGTGAAAGATC	OSTN	344901
AACTTAGAGAAGGAAGGCGG	TRMT2B	79979
AACTTAGCTGAGACACCAGA	RRP12	23223
AACTTCATCCTGGGTTGAGG	MITD1	129531
AACTTCCAGTAACAGAAATG	TIAM1	7074
AACTTCGAGACAATTTCGAA	CCDC140	151278
AACTTCGCTCTCTCACGTCG	ZNF862	643641
AACTTCGTGTTGGACACATA	CDH19	28513
AACTTCTTAGAGTGGCCCAT	DNAH2	146754
AACTTGCAGGTAACGAGCCG	GPS1	2873
AACTTGCCACAGCACAGAGC	P2RY6	5031
AACTTGCTTCTCTCCAGACT	CSN1S1	1446
AACTTGCTTCTGGACCCGGG	EAF1	85403
AACTTGGTCGAGCCTTGTAT	KIAA1644	85352
AACTTGTCAGCTCCTTGTCA	MBNL1	4154
AACTTTAAAAAAACCCAACA	NFKBIL1	4795
AACTTTAGGTAAAATATGGG	LINC00452	643365
AACTTTCCAACAAGGAGCAG	FRMPD2	143162
AACTTTCTGTCTCCAAACCG	IFI44L	10964
AACTTTGATTAGGAATTGGA	C9orf66	157983
AACTTTGCACAAAGGCAGCA	RHOBTB1	9886
AACTTTGGACAACATTTCCG	GABRE	2564
AAGAAAAACCAGCAAGAAGG	INTS7	25896
AAGAAAAAGAAAGGTGAGGT	CDK15	65061
AAGAAAAAGGTAAAGTGCAC	GOLGA2	2801
AAGAAAACAGGTCTGAAACA	CSNK2A3	283106
AAGAAAACAGTAGGAGGCAG	C1orf116	79098
AAGAAAACCATTCTGCACGG	AIPL1	23746
AAGAAAAGGTCAATTCTTGA	OR2L8	391190
AAGAAAATATTGCGGAGTAC	KCNT2	343450
AAGAAAATCCATTCATTCCC	KLB	152831
AAGAAAATCCGACTTCCCCA	KIN	22944
AAGAAAATGATCTCAAGTTT	OR13C4	138804
AAGAAAATGTGGAAAAAGAG	MSTN	2660
AAGAAACAACGATGACTCCT	IL17A	3605
AAGAAACAATAACAAACGGG	KDM5A	5927
AAGAAACAGCTCTAGGCCCA	GSTT2	2953
AAGAAACTCAGTCACCATGG	OR10C1	442194
AAGAAACTCGCCTCCAGTTG	HCFC2	29915
AAGAAACTTGGCCTAATTGG	CALCOCO1	57658
AAGAAAGACATATGAAATGA	GPR33	2856
AAGAAAGACGGCTCAGAGGG	TULP2	7288
AAGAAAGACGGTACCAAGAA	TRAF3IP3	80342
AAGAAATCGGTGGCTGCGGG	ZNF780B	163131
AAGAAATCTAACAGTTGTCA	OR1C1	26188
AAGAAATTCAGTTCAGAGAG	PCDH9	5101
AAGAACAAACATCCCACACC	SCGB2B2	284402
AAGAACAAACTGAGAACATG	C6orf201	404220
AAGAACAAAGGAACTTGGCG	SLFN12	55106
AAGAACAGGTGAGTGACGAA	ITGA10	8515
AAGAACAGTGTGACTCTGAG	OR5AS1	219447
AAGAACCACTCCAAAGCAGG	AVIL	10677
AAGAACCAGGCAGGTACTCC	PRAMEF25	441873
AAGAACCCTGAAAGCCACGG	FMN1	342184
AAGAACCGGACGGAGAGTGA	LUC7L2	51631
AAGAACGACATGGCTGCTGC	ATP6V0D1	9114
AAGAACGCCAGGGAGCTGTG	GAGE1	2543
AAGAACGCGGGTCACCCGAC	KIF12	113220
AAGAACGGAGGTACGGCCTG	NRDE2	55051
AAGAACTGCCGCATCCCTGG	MAP1LC3B2	643246
AAGAACTGCTAAAGGAGGAA	POU2F3	25833
AAGAACTGGAAAAGTCTCTT	FLJ45513	729220
AAGAACTGGGGCCTCCCGGG	RBCK1	10616
AAGAACTTAGCTTACCCCCA	CSF2RA	1438
AAGAACTTATCCTATCAGGA	CYP19A1	1588
AAGAACTTCTTTCCAGTCCA	PPP2R3C	55012
AAGAAGAAACTCAGTCACTG	OR8D4	338662
AAGAAGACGCTCAGGAAACG	SFPQ	6421
AAGAAGAGGACGTGCAGCCA	OR5AC2	81050
AAGAAGAGTAAGATGAATGA	MUC13	56667
AAGAAGATCTGGTCAGCTAT	GPATCH1	55094
AAGAAGATGATCTCCATCTG	OR5AR1	219493
AAGAAGCACTGCATAAGACC	UGT2B17	7367
AAGAAGCAGCTGTGACTCAT	DEFB135	613209
AAGAAGCATTGCATAAGACC	UGT2B15	7366
AAGAAGCCTGCAGAATAATT	C5orf64	285668
AAGAAGCGAGCTGTGTGTGC	CAPN9	10753
AAGAAGCGCAGCGCCGGCTG	MBD2	8932
AAGAAGCGGGACGTTCACCA	AADAC	13
AAGAAGCTTCAACCTTAAGG	RALGAPA1	253959
AAGAAGGAACCTCCGAGATG	DHRS7B	25979
AAGAAGGCGCAGACCAGCCT	MCAM	4162
AAGAAGGCGGTGGTGGCGGG	PJA2	9867
AAGAAGGTAGCCCAGTGCCG	SYNGR4	23546
AAGAAGTGTCTGGGCTGGGA	THBD	7056
AAGAAGTGTGTGGAGGGTAA	NSF	4905
AAGAAGTTTCTAGGAAAGGC	BCL6	604
AAGAATAAACTCAGTGACTC	OR8J1	219477
AAGAATAAATTCAGTGACTC	OR10A7	121364
AAGAATACACCCCAAAGTGA	HIST1H2BH	8345
AAGAATAGTCAGGTGGTGAG	POLR1A	25885
AAGAATCCCAAAGCCCCCCG	PHKG1	5260
AAGAATCTTTGTCATACCTT	DNASE2B	58511
AAGAATGATCGCATTGCACC	UGT2B11	10720
AAGAATGATTTACTTCGCAG	LIPH	200879
AAGAATTAAAGGCTGCTGGC	RECQL5	9400
AAGAATTAGGCACGGTTACT	CONTROL	CONTROL
AAGAATTATCACATTGCACA	UGT2B10	7365
AAGAATTCGTGCTGGTGCTA	OR51V1	283111
AAGAATTCGTGGTTTCACCC	C15orf65	145788
AAGAATTTCCGAGTCAGTGA	ZRANB2	9406
AAGACAAAAAGAGCAAGTAT	MB	4151
AAGACAAACACAACAAGGAG	DEFB134	613211
AAGACAACCAGTGATGGACG	OR2C1	4993
AAGACAACCTTGAAAGGGAA	LOC283357	283357
AAGACAACTGTGGGGCCGGG	KPNA4	3840
AAGACAAGTGACACTTACTC	CCR1	1230
AAGACAGAAACTAAGACTCA	MSMP	692094
AAGACAGGCAATAGCTTCAG	UBE4A	9354
AAGACAGGCCAGGGAAGACG	TRIM5	85363
AAGACAGTTTCCCAGCGCCG	CXorf58	254158
AAGACATAAAGGGCGAGCGC	APH1B	83464
AAGACATGACACAGCCAACA	IL23R	149233
AAGACATGTGAACAGAGTTA	SLC13A4	26266
AAGACCAAGCCGGAGGTCTG	ANKRD34C	390616
AAGACCAAGCGGGCTCCGCG	ARSJ	79642
AAGACCAAGGACTGAGCACT	LOC339862	339862
AAGACCAAGGTCCATGCTGC	LILRA1	11024
AAGACCACAGACACCCGTGG	PIK3R6	146850
AAGACCACCCTTTCCCACCT	CDK3	1018
AAGACCAGACTTCAAATGCT	ADGRF5	221395
AAGACCAGCAGAATGGCAGT	ACR	49
AAGACCAGCCTGCCTCTGGT	NUP37	79023
AAGACCCAGCCCGCCGGCGC	KCNJ2	3759
AAGACCCCCAGGAAAAAGAT	AADACL4	343066
AAGACCCTTAACTTCCGGGG	MIER1	57708
AAGACCGAGAAGGAGCTGAG	AGT	183
AAGACCGCTTGAGCCGGGTA	RLN2	6019
AAGACCGTCCTCGACTGCAG	GRAP	10750
AAGACCTCTTCCCTAGACAA	SYNE4	163183
AAGACCTGCACAGACTGCAG	RPS16	6217
AAGACCTGGTGTCCCCAGGG	LY6G6F	259215
AAGACCTTTGCAAACAGAGA	LYG2	254773
AAGACGAGGTAAGGGAAGAG	TTI1	9675
AAGACGCAATCTTGTGGGTG	NXF2	56001
AAGACGCGCGGCGCGGCGCA	CHST13	166012
AAGACGCTCAGGAAACGTGG	SFPQ	6421
AAGACGCTCTGTGCCTTCGG	GP1BA	2811
AAGACGCTGACCAGTCGTGT	RBM19	9904
AAGACGCTGGCACTTGCACA	DSC1	1823
AAGACGCTTACTGAATAAGG	FSCB	84075
AAGACGGAAAGTGCAGGCGA	SPHKAP	80309
AAGACGGACGTACCGAAGAA	DNAJC14	85406
AAGACGGAGTCCGAGCCTCG	TBPL1	9519
AAGACGGCCGGGAAACTCGG	PPP3R1	5534
AAGACGGCTGCACAGGCACA	HSPB6	126393
AAGACGTACTCTTCAGTGTG	PARPBP	55010
AAGACGTTCAACGACTTACT	AFF3	3899
AAGACGTTCCAGGGCTCCAC	AKR1B15	441282
AAGACTCACAGTCTGCTGGT	ADH1B	125
AAGACTCACCAGTTTCATAA	INTS9	55756
AAGACTCACCGATATCCACT	CCL25	6370
AAGACTCACTCATCATGGTG	IFI27L2	83982
AAGACTCTTTGAAATGCCTG	GTPBP8	29083
AAGACTGCAGAAGACAGGAG	ADCY10	55811
AAGACTGCCAGCGTCAAAGA	LOC441155	441155
AAGACTGCGCTGCTGCAGGA	DPCD	25911
AAGACTGGACTCAATTCTGA	LGALS13	29124
AAGACTGTGTCACTACTTTG	LIMS3	96626
AAGACTTCTTTCACTCCCTG	C8orf74	203076
AAGACTTTAAGGAAAGGAGG	CCDC70	83446
AAGACTTTGGATCCTTCCTG	SLC2A3	6515
AAGACTTTGGCGTCTACACC	IL11RA	3590
AAGAGAAAGATAAGAAATTC	DSPP	1834
AAGAGAAATCTGCAAAGTCG	CMBL	134147
AAGAGAAATGGAAAAGCGAG	PAX7	5081
AAGAGAACAGCCTCCAGACG	OR2G3	81469
AAGAGAACCACTTCTAACCC	OR2K2	26248
AAGAGAACTACTTCCAGCTG	OR2J2	26707
AAGAGAAGCTCACACCAGCT	FAM124B	79843
AAGAGAAGGGGACGAGCGGG	CPNE4	131034
AAGAGAAGGTAAGAGTCGCG	CAPZA2	830
AAGAGAATCCGCGACACCGG	TMEM5	10329
AAGAGACAAAGCCGCGTCAG	TP53BP2	7159
AAGAGACAATCTGCAGGGCG	MTO1	25821
AAGAGACCTTCATTAACACT	KRTAP7-1	337878
AAGAGACTCAACCTCGGACA	ADAMTS16	170690
AAGAGAGAAGAAGTCACTAC	CD1B	910
AAGAGAGAGTTTCTTCAGGA	CFAP70	118491
AAGAGAGCACGCCTGCCCCG	DCAF8L1	139425
AAGAGAGGTTTCTGCAGCTG	OR1L6	392390
AAGAGAGTGTTTGCAAAAGG	SOX2	6657
AAGAGATTGAAGCCAAGGTA	ATP6V0D2	245972
AAGAGCAAACAGGCACTTTG	MMP14	4323
AAGAGCAACAAGTATCATGA	NOX3	50508
AAGAGCAACACAGAGCTGAA	CYP3A4	1576
AAGAGCAAGAGCCACCAGGC	CSN2	1447
AAGAGCACATATTTCTCCGT	GJA8	2703
AAGAGCAGCCCCAGTCGCCG	KCNQ4	9132
AAGAGCAGCGGCCGCCTGAG	CHAF1A	10036
AAGAGCAGCTAGAATCGTTC	ZNF668	79759
AAGAGCCACTTTCTTCCTGA	OR51G1	79324
AAGAGCCAGGAAGAAACCAC	CXCL8	3576
AAGAGCCGCAGAGCCAGCTA	SLC38A10	124565
AAGAGCCGCGTGAGGAAACG	LTB4R	1241
AAGAGCCGGCCGAAGCGTGG	UGGT2	55757
AAGAGCGAATCGATTTCGTG	CONTROL	CONTROL
AAGAGCGAGCTGTAGGATGG	OR4K17	390436
AAGAGCGAGTGAATGAATCC	HSD17B12	51144
AAGAGCGCATGCGCACTGAG	MRPS18B	28973
AAGAGCGGCGACGCGGGACA	SUN2	25777
AAGAGCTAAGGGAGCTTTCG	TAT	6898
AAGAGCTAAGGTGGCTGCAG	DLX6	1750
AAGAGCTCCAGACATAGAGA	TBC1D28	254272
AAGAGCTCTCGGCTGTGCAG	DHX29	54505
AAGAGCTGCATGCAACCGGT	SYT9	143425
AAGAGCTGCGGCCGCCGCTG	FRZB	2487
AAGAGCTGCTACCCATTCCA	EPN3	55040
AAGAGCTGCTCTGATCACCC	P2RX1	5023
AAGAGCTGCTGCAAACACCT	ANKRD33	341405
AAGAGCTTCCAGACCGAGAG	LIMCH1	22998
AAGAGGACCTCTTTGTCCAG	MMP26	56547
AAGAGGACGCAGAAAAGTGA	ZNF138	7697
AAGAGGACGCCATGATTGGT	TFCP2	7024
AAGAGGACTGGGAGGGGCCG	SEC22A	26984
AAGAGGAGCAGGACCCCAAG	CHRNE	1145
AAGAGGAGGGCGTCCAGCCC	OR10G4	390264
AAGAGGAGGGTCTGATGCTC	OR1I1	126370
AAGAGGATCCTCTCCAGATG	OR2W3	343171
AAGAGGCAGAGATGCGTGTG	NHLH2	4808
AAGAGGCAGATGGTAGGAAA	HIGD1B	51751
AAGAGGCATTCCGGTAGCAA	DYX1C1	161582
AAGAGGCCGGAGGGAGATCG	DZIP1	22873
AAGAGGCCTAAGGAGGCCCC	GLIS1	148979
AAGAGGCCTTTGCCGCTGGT	ARPC5	10092
AAGAGGCGCGGGTAGAAGCG	C9orf72	203228
AAGAGGCTCAGCACAGAAAG	PSG1	5669
AAGAGGCTGAGCCCAGCCCG	C11orf94	143678
AAGAGGGAAACTTGCATCTC	OR10A7	121364
AAGAGGGGACGCCCTTGTGG	COMMD8	54951
AAGAGGGGCGCGGTACAGAC	ZNF285	26974
AAGAGGGGTTGCCGGAACTC	OR8B2	26595
AAGAGGTAAGGAAGTGTTGG	BNIPL	149428
AAGAGGTACGCCTTGTTCGG	PRCC	5546
AAGAGGTGAATGGCTGCGGG	PNMT	5409
AAGAGGTGAGCGGTAGCTGT	ADSL	158
AAGAGGTTGGGGCCGAATAA	IFFO1	25900
AAGAGTAAACTCTACCACAG	OR5P3	120066
AAGAGTAACATTCCAGAAAA	SLC16A4	9122
AAGAGTCTCTTATTTGATCG	ODF4	146852
AAGAGTGAAGATACTCGGCA	TAS2R13	50838
AAGAGTGCTTGGCCCAGCAG	SARDH	1757
AAGAGTGGGGTTCAGAGGGG	TMIGD2	126259
AAGAGTGTCCTTAGCCTGAG	OR10G3	26533
AAGAGTTCATCTTCCTGCAA	ATOH7	220202
AAGAGTTCTCAGGAAGTTTG	TMEM26	219623
AAGAGTTGGAAACTGGTGGC	C5orf52	100190949
AAGAGTTTGCAGGTGTGGAA	DCN	1634
AAGAGTTTGTTCCCGTGGTG	COPS5	10987
AAGATAAACGATTCTTTATC	SLC39A12	221074
AAGATATCCAGTAGGAAGCT	FAM186A	121006
AAGATCAAAAACCGGAAAAG	MMP14	4323
AAGATCCAAGGTGCGCGCGT	MLH3	27030
AAGATCCCAACAAGACAACA	MYL4	4635
AAGATCCCCAAAAAGGTAAG	FAM19A3	284467
AAGATCCCCTACCTGGCCGC	LY6K	54742
AAGATCCTGGGATACCCCGG	TM9SF4	9777
AAGATCGCCAAGACTCACGA	SF3B1	23451
AAGATCGCGGAACATGACTC	PNRC1	10957
AAGATCGGTGCATCTGAGGA	HTR2C	3358
AAGATCTAACCAGTCGCGCG	TBX2	6909
AAGATCTCTGGGTGTCCGAG	TAAR2	9287
AAGATCTGAGTTCATGTAGC	PLCXD1	55344
AAGATCTGATCATTTATAAT	C7orf69	80099
AAGATGAGCACGGAAGGTGG	PTS	5805
AAGATGCACGCGAGGCTCCT	XKR5	389610
AAGATGCAGGTCCATGCCAC	LILRA5	353514
AAGATGCCCCTGAAGCTGCG	GIPC2	54810
AAGATGCGGCCGGAGCCCGG	SPTLC2	9517
AAGATGCTGCAGTCCCTGGC	KCNK1	3775
AAGATGGAGCCGGCAGTCGG	STRIP1	85369
AAGATGGCGGCAGAAGCAGC	EXOC4	60412
AAGATGGCGGCCCCGCGGCG	TMEM80	283232
AAGATGGCGGCCGAATGGGG	LMLN	89782
AAGATGGCGGGGAACGACTG	PPARGC1B	133522
AAGATGGCGTCCCGCAAGGA	EIF3H	8667
AAGATGGCTGACTCCAAAGA	GPKOW	27238
AAGATGTCGGAATCTGAAGG	CACNA1F	778
AAGATGTCGTAATGAGCGGT	SP2	6668
AAGATGTCTGCAGAGGTAGG	AFMID	125061
AAGATGTTGACAAGGCAGCT	FAM229B	619208
AAGATTATACCTGTGGAGCT	BTBD18	643376
AAGATTCAACATATTTCCCG	HNMT	3176
AAGATTCCCTAGTTAATCTC	CD69	969
AAGATTGGAAGTTATGTGAG	LOC157562	157562
AAGATTTGCTGGGCCGGCCC	CRYGN	155051
AAGCAACAGGAGCTGCTCCG	TRPM3	80036
AAGCAACCGCGGCTGCCCGG	ZCCHC18	644353
AAGCAACCTCCCAGCCTGAG	CLEC19A	728276
AAGCAACGTGCCTATTCACA	SPATA31A6	389730
AAGCAACTTGCCATGGCGGA	RBM43	375287
AAGCAAGACGCTTTCCAAGT	TRHDE	29953
AAGCAAGAGGCGCCCCACGG	GJC3	349149
AAGCAAGGTAAGCAGGGACG	CCR4	1233
AAGCAATATCAAGGCTCCGG	TMEM222	84065
AAGCAATGCGCCTATTCACA	SPATA31C1	441452
AAGCACAACCGCTACCTAGA	POC5	134359
AAGCACACACAGCTTCCCGT	SLC25A46	91137
AAGCACAGCTGTGATCTGGG	FRMD1	79981
AAGCACAGTTCAGCTGAGGG	MAGEB17	645864
AAGCACCAGCTGCGACACCC	RHBDD2	57414
AAGCACCCAGACCCAGCCTA	LMBR1L	55716
AAGCACCGCCTGGAGCCCTG	TNF	7124
AAGCACCGTGGGACCTTGGC	ALLC	55821
AAGCACGACGCGATCATGGC	ANGEL1	23357
AAGCACGCAGGTAGAGCCGA	CTH	1491
AAGCACGCGCTTCCACTCCG	MAD2L1	4085
AAGCACGGGGCCTGAAGCTC	OR5R1	219479
AAGCAGAAAAGCAAGAGAGG	RHOXF2	84528
AAGCAGAAAGTCACTTCAAG	FOXR2	139628
AAGCAGAAGCTGAGCTCAAG	GPR88	54112
AAGCAGAGAGGATTCTGGAA	SCN3A	6328
AAGCAGAGGAGCTTGCAGGA	ZNF532	55205
AAGCAGATCTCTTGGAGTGA	ZNF665	79788
AAGCAGATGGTGGCTGAGGC	POTEH	23784
AAGCAGATGTAGGTGATGAG	UTRN	7402
AAGCAGATTGCGCCAGGGAA	ZNF616	90317
AAGCAGCAAGCAGGAAGAGG	PCDHB2	56133
AAGCAGCAGGAAGCCTCGGA	GSR	2936
AAGCAGCAGTCCTAACAAAC	OS9	10956
AAGCAGCCATGGTCTAAGCC	AP1S3	130340
AAGCAGCCCAGTGTCCAGTC	TMIGD3	57413
AAGCAGCCTAACCAGAGAGA	OLIG3	167826
AAGCAGCGAAAGGCAGTCCC	INTS14	81556
AAGCAGCGCTTTCCGCGCGG	PUS7	54517
AAGCAGCGGCGGCAGCCGGG	PODXL2	50512
AAGCAGCGGGGAGAGAAATG	ERP29	10961
AAGCAGCTCAAGCGTGTGGA	QRICH2	84074
AAGCAGCTGAGACCTAGAAG	MYH3	4621
AAGCAGCTGGCTTGACGGAA	FER1L6	654463
AAGCAGCTGTCAAGATGCTG	CLPB	81570
AAGCAGGAACGAGAGCGGAG	SERPINI1	5274
AAGCAGGGAGAGGAATTCTG	VSTM1	284415
AAGCAGGGCCCAGCGAGACA	NHLRC4	283948
AAGCAGGGGTGGTGGGCCAC	NANOS2	339345
AAGCAGGGTTGTCTTACCCA	CAMK1G	57172
AAGCAGGTCAGTCAGGTTCC	MUC15	143662
AAGCAGGTGGAAGGGCTCTG	GJC2	57165
AAGCAGTCTTCCAGGCTTTG	RNASEL	6041
AAGCAGTGCAGGTTTACCAA	PCDHB4	56131
AAGCAGTGGAGGCAGAGGCG	SUV39H1	6839
AAGCAGTGTGAGGCTTGGAA	ZNF630	57232
AAGCAGTTACCTCAGAGCCG	BEND2	139105
AAGCAGTTTCCACCAGCTGG	ZP1	22917
AAGCATACACATCATGGCAA	OR2M3	127062
AAGCATACACTCTGCACAGC	OR4B1	119765
AAGCATACTTCGGATCCCCG	ISG20L2	81875
AAGCATAGGAAAGGAAACAG	PCDHB7	56129
AAGCATCCCTGAGGCCAGCA	CYP2A6	1548
AAGCATCGAAAGCGTTGGAG	PNISR	25957
AAGCATCTCCGTCGTGAACA	PDCD7	10081
AAGCATGCCACTGATGTGAG	EPHA3	2042
AAGCATGGAGAATCAAGAGA	MAOA	4128
AAGCATTTAATAAACACATA	HTR2B	3357
AAGCCAAACGTAAAGACACC	RPP14	11102
AAGCCAATCCCAGCGCAGAG	HSD17B8	7923
AAGCCAATTTGAAGAGGAGG	HMP19	51617
AAGCCACCAAGGAAAATGAA	TMEM212	389177
AAGCCACTTCCGCGTTCAAG	TMSB4Y	9087
AAGCCAGAAGGACGGTGGCA	LACTBL1	646262
AAGCCAGACTGCTGTCCAGT	SLX1B	79008
AAGCCAGAGAACGCGGCGGG	FOXE3	2301
AAGCCAGAGACCTCACTCCC	PAH	5053
AAGCCAGAGAGTTTACCATT	HPR	3250
AAGCCAGAGCTGAGGTAAGT	HAVCR2	84868
AAGCCAGAGGCAGAGAGGAA	CCDC17	149483
AAGCCAGATCGCTGAGGGTC	RFXANK	8625
AAGCCAGCAAGAGCCGCTCC	C6orf118	168090
AAGCCAGGAGAACCCCCGAA	ZNF354C	30832
AAGCCAGGAGCCAGGCCGAG	TMEM115	11070
AAGCCAGGGAACACCTCAGA	FAM46B	115572
AAGCCAGGGTGAAGGATCCG	C21orf62	56245
AAGCCAGTGCTCGTGAACTA	GBP1	2633
AAGCCATCTTCCCTGCATCA	LUZP4	51213
AAGCCATGATTGAGTCCAGG	LGALS1	3956
AAGCCATGGTGGCCAAACAG	SERP2	387923
AAGCCCACACCAGCCCGTCT	ATP1A2	477
AAGCCCACCGGCCTCCCTGG	GJB3	2707
AAGCCCACCTCCTCCCGGGG	HSD11B1L	374875
AAGCCCACCTCTCAGAATCG	N4BP2L2	10443
AAGCCCACGCGCCGCGGAGA	PYCRL	65263
AAGCCCAGAAAGGAGCCACG	TMEM196	256130
AAGCCCAGTACATTTCAAGT	POLR3GL	84265
AAGCCCATGAACTACAACCC	TMEM91	641649
AAGCCCATTATGGCTGTAAC	CREM	1390
AAGCCCCCAAGGCCCTTCGG	ANK1	286
AAGCCCCCAGCACAGGCGCC	TSPAN10	83882
AAGCCCCCTGGGTCCCCGCG	IKZF1	10320
AAGCCCCGCAGTTGGGAAGG	MCHR1	2847
AAGCCCCGGGCGAGAAACGG	CATSPERG	57828
AAGCCCGCAAGAGGCCTCAG	ISOC2	79763
AAGCCCTCGAATCAGCCGCC	GLE1	2733
AAGCCCTGGAGAGTCAGGCG	RIN1	9610
AAGCCGAAAGATGTCCAGGT	WDR76	79968
AAGCCGAGACCTAAAGTTGG	MTBP	27085
AAGCCGCAGTAAGAAGCCAG	CHD1L	9557
AAGCCGCCGGGAAGACCCCA	TGDS	23483
AAGCCGCGACTAAGGGAAGA	SF3A3	10946
AAGCCGCGGCAAGAACGCAA	PRKAB1	5564
AAGCCGCTTTCGGCATCAGT	IPO11	51194
AAGCCGGACTCATCCCGTGC	LOC403312	403312
AAGCCGGAGCGAGGCCACCG	GRAMD2	196996
AAGCCGGCAACCACCCTCCG	BSX	390259
AAGCCGGCCCAGGCTCGGTG	MAGEA3	4102
AAGCCGGCCTCTGCCAGCGG	SCUBE3	222663
AAGCCGGCGCGCCTGCAGCT	KIAA1211L	343990
AAGCCGGCGCTCGGCAAGGT	RPS7	6201
AAGCCGGGTCCCTAGCCCCG	ARSJ	79642
AAGCCGGTTACGTACGCCTG	RBMY1J	378951
AAGCCGTACAGTACTTACCG	ACTG2	72
AAGCCGTACCTGGAGGGACC	CHAF1B	8208
AAGCCGTAGCCTAACCGTCT	COIL	8161
AAGCCGTGCGTTGCGTTCCA	SNRPG	6637
AAGCCGTTCTCAGCTACAAA	MAGEH1	28986
AAGCCTAACCCACTCCAGTG	EIF2S2	8894
AAGCCTCAGAGAGCAGGAGT	SLC35E4	339665
AAGCCTCCCGGATCCCGTCC	FAM120AOS	158293
AAGCCTCTTAGCGAGAGACT	EXOSC2	23404
AAGCCTCTTCTCACCTCGAG	KLK7	5650
AAGCCTGATCCCGGAGCCGG	MARCH9	92979
AAGCCTGCAGAATAATTGGG	C5orf64	285668
AAGCCTGCCCTATGCCAGCC	AP1S2	8905
AAGCCTGGTGAGAAATTGAG	TPP1	1200
AAGCCTGTCAAGCCAGGTTG	MINDY3	80013
AAGCCTTCAAGAGGGTGACC	PCDHB11	56125
AAGCCTTTGAGACCGCAGAA	BORCS8	729991
AAGCGAAAGCGTCTTTCTGA	MAGEA11	4110
AAGCGAAGACAATGAACCCC	GUF1	60558
AAGCGAAGCGTTTCCGCGGT	ANKMY2	57037
AAGCGAAGGAGGAGTGTGTG	CPSF4	10898
AAGCGAAGTCAGTCACCTGG	SGCZ	137868
AAGCGAAGTTAAACAGCCGG	TBP	6908
AAGCGACCCAAGGAGCCGAG	HEYL	26508
AAGCGACCCGGCCTCCTAGG	NDUFS1	4719
AAGCGACTCATGACTGCGCA	TATDN1	83940
AAGCGAGAGCACGGCGGCAG	SRSF4	6429
AAGCGAGAGTCTGAGTCGCG	USP39	10713
AAGCGAGCCATTTAACATGG	TERF1	7013
AAGCGAGCTAGCGAGCGGGC	KCNE5	23630
AAGCGAGCTTGGAGCCCGCG	TNFAIP3	7128
AAGCGAGGAGCACAAAGACC	SERPINB5	5268
AAGCGAGGAGCAGCGATGGA	FAM127A	8933
AAGCGAGGTTCTCGTTCTGA	MAGEA10-MAGEA5	100533997
AAGCGATTGACATACTGTAG	MTIF3	219402
AAGCGCACTTCTACCAGGAG	BCL11B	64919
AAGCGCAGAAAAGAAACTCC	TXNL4B	54957
AAGCGCAGAAATCGAAAACG	MBLAC1	255374
AAGCGCAGCTCCCGACGCAA	STARD5	80765
AAGCGCATCCAGCACCGACA	BBS5	129880
AAGCGCCAAAAAAGAATTTA	MCM8	84515
AAGCGCCAAAAAGGCTTCTC	ACOT4	122970
AAGCGCCACTACCACTTGCC	PAIP2B	400961
AAGCGCCAGGAGCAGCTGCA	PKP1	5317
AAGCGCCGGGCAGTACAGTG	THSD4	79875
AAGCGCGCCGAAGGCAGAGA	CHMP1B	57132
AAGCGCGCGAAAAGCTGAGG	ATF7IP	55729
AAGCGCGCGTAGACCCGTCG	MAGI3	260425
AAGCGCGCTCCGTGTAAAAG	GART	2618
AAGCGCGGACCTTTCAACAA	NUDCD1	84955
AAGCGCGGAGCGAGCAGCCT	TBPL2	387332
AAGCGCGGCCCTGTTCCGGG	SLC41A3	54946
AAGCGCGGCTGAGCTCCAGT	SH3D21	79729
AAGCGCTCCCAAAGCTCTGA	ZIK1	284307
AAGCGCTCGCGCGGGGATCG	MYO10	4651
AAGCGGAGAGAGAAAGCGGG	RAVER2	55225
AAGCGGAGCAGAGAGGAGCG	NPR2	4882
AAGCGGAGCAGCAGCCCGGG	KCNC1	3746
AAGCGGAGGCATAAGCAGAG	SCN3A	6328
AAGCGGAGGTCGGAGCGCCG	BNIP3	664
AAGCGGAGTTAAACAGGAGC	C1D	10438
AAGCGGAGTTAACCGAAGAG	CNOT1	23019
AAGCGGATCGCATGGAGTGA	ZNF845	91664
AAGCGGATCGGCGGCTCCTG	CASP9	842
AAGCGGATCGGGTGGAGTGT	ZNF611	81856
AAGCGGCAAATGAGACTGCG	ACYP2	98
AAGCGGCACACTCGGCGAGA	CHRNB3	1142
AAGCGGCATCCCGAGCGCGG	RCOR2	283248
AAGCGGCATGGCGTTCCGGC	PGAM5	192111
AAGCGGCCACCCGGGCCTCA	FAIM2	23017
AAGCGGCCGAGAAGCTACAG	NRM	11270
AAGCGGCGCCCAGTGCAGGA	PIAS2	9063
AAGCGGCGGAAGAAGGTGGG	RHEB	6009
AAGCGGCGGAGCGGGTCCGG	SIRT7	51547
AAGCGGCGGTGGCGACTCGG	GRIN3A	116443
AAGCGGCTCCCTGAGGGCGC	C5orf34	375444
AAGCGGCTGGCGGGTAAGCG	JSRP1	126306
AAGCGGGAGGCAGCCAGAGT	KLC2	64837
AAGCGGGATTGTGAGGTAAG	DND1	373863
AAGCGGGCTCTCAAAGCCGA	TMC2	117532
AAGCGGGGCGGAGACTCGCC	C15orf41	84529
AAGCGGGGCGGAGAGCACCA	HERC4	26091
AAGCGGGTGGGAGGGGGCTC	NEURL2	140825
AAGCGGGTTTAAGAGGGTGA	CDKL3	51265
AAGCGGTATCGGATTCAGAG	PPP1R11	6992
AAGCGGTCAAAATCACCCAG	STOML1	9399
AAGCGGTCGCCATGTCCGCG	KIAA0907	22889
AAGCGTGAAGAGCAATACTC	TEDDM1	127670
AAGCGTGCCGTGCGTGCTTG	TCEAL7	56849
AAGCGTGGGGCGGACGCGGA	TMEM130	222865
AAGCGTTAGGAGAAGAAGAG	NUPR1	26471
AAGCTAAGGTTCTTACCCCA	TLR10	81793
AAGCTAATGTGGGCTGGGCA	OCLM	10896
AAGCTAGAGATTCCGAAAGG	LRSAM1	90678
AAGCTAGGCCCCGAGCCGGG	ATP5S	27109
AAGCTATAGTAGAGTCACCG	ZNF736	728927
AAGCTCAGCCAGACTGCAAG	SLC6A14	11254
AAGCTCAGGCGGTCCCGTAG	TEPSIN	146705
AAGCTCAGGGAGAGGAAGCT	CYP4B1	1580
AAGCTCAGGTAAGAAAAGAA	MOV10	4343
AAGCTCATAGCAGCAGAGTG	CLNS1A	1207
AAGCTCCAAGGGCTTCTCGG	TSPY3	728137
AAGCTCCAGCGCTACACCGG	SOS1	6654
AAGCTCCAGTTGGGGTAAGG	TEKT1	83659
AAGCTCCGCACACTCTCGGC	SCAND1	51282
AAGCTCCGGGAAGAACGACA	ATP6V0D1	9114
AAGCTCGACGCGCTGCAGCC	TMEM179B	374395
AAGCTCGAGACTCCAATCCC	PDGFRA	5156
AAGCTCGTGCATCCAGGGAG	NHLRC3	387921
AAGCTCTAGAAGAGTGACCC	STK31	56164
AAGCTCTCAGGACATTATAA	CLDN22	53842
AAGCTCTCCGCACGACGTCA	ALKBH5	54890
AAGCTCTGTGGTCCGATCTG	ATAD5	79915
AAGCTGAATCTCCCGTGAGT	OR4F15	390649
AAGCTGACATGGTGCCGGCG	SNAP29	9342
AAGCTGAGATAGATGTGTCC	PCDHB6	56130
AAGCTGAGATCGCGGCCCTG	CENPP	401541
AAGCTGAGCGCTGAGACCAA	ATP5G1	516
AAGCTGAGGCGGCAACGTCG	ATF7IP	55729
AAGCTGCAAGTGCTGAGGCG	SAXO2	283726
AAGCTGCACAGGGCCCTACG	U2AF2	11338
AAGCTGCAGTCGCCGGCCCG	RHBG	57127
AAGCTGCGAAAGTGCTTTGG	PRRC2C	23215
AAGCTGCGCTGGGGTTTCCA	IGK	50802
AAGCTGCGTCTTAGGAGCCT	IQUB	154865
AAGCTGCTGCTAGGTCCCAA	DYNC1LI2	1783
AAGCTGCTTTCAGCGCACAC	IL3RA	3563
AAGCTGGAGAGCGAACGAGC	IDH2	3418
AAGCTGGAGGCCGCGCGACA	CD83	9308
AAGCTGGGACTGCCTGGTGG	TMEM217	221468
AAGCTGTCCCCAGAGCAGGA	HP	3240
AAGCTGTGAACGTGATTTGC	ARPP21	10777
AAGCTGTGCGACCTCTTCTG	CLCC1	23155
AAGCTGTGGCTCCAGCCTCG	RD3	343035
AAGCTGTGGCTGCCGGCGGT	TIGD6	81789
AAGCTGTTCCCTGAAAAAAA	PIEZO2	63895
AAGCTTACTGAGCTCACTGC	FCRL4	83417
AAGCTTCAAACTCCTACCCA	ADH4	127
AAGCTTCACTACTACCACGA	FCRLB	127943
AAGCTTCCTTGGTAAGTTAG	APOL3	80833
AAGCTTCTAGGACAAGAGCC	CXCL8	3576
AAGCTTGCAAACTCTACCCC	INTS7	25896
AAGCTTGCTGTCGAATCAGA	TRIM43B	653192
AAGCTTGGGCTCCCTTCCGA	SNRNP35	11066
AAGCTTTCCGGGAACATCCA	TNFAIP8L2-SCNM1	100534012
AAGGAAAAGCACTTTACAGG	IKZF2	22807
AAGGAAACGCAACGCAACAA	SERP1	27230
AAGGAAAGAGCCCGAGAATG	SLC24A1	9187
AAGGAAAGGACCATCGCTCA	PNPT1	87178
AAGGAACAAGATGAGGAGAG	OLFML3	56944
AAGGAAGAGAGGGAGAAAGT	C1QTNF1	114897
AAGGAAGAGCAGCAGCAGGG	CORT	1325
AAGGAAGATATCAAAGCATG	SFTPA2	729238
AAGGAAGCCGGCAGCCAGGG	HPCAL1	3241
AAGGAAGCTGAGGACTTAGC	MSS51	118490
AAGGAAGCTGAGGCACCGGC	VPREB3	29802
AAGGAAGCTGGTGGAAGTGT	PROKR1	10887
AAGGAAGGCGGCGGGTGTCA	TRMT2B	79979
AAGGAATTAAATTGCAGGAA	RFTN2	130132
AAGGACAAAGCTCCTTCACA	SERINC4	619189
AAGGACAGTCCGGTGAGGAA	CHEK1	1111
AAGGACATGATGTCAGACAG	KRTAP11-1	337880
AAGGACCAAAGCACCCAAGC	C20orf144	128864
AAGGACCAGCATGTTGCCGA	CELA1	1990
AAGGACCAGGACTAGGGCGA	PIWIL1	9271
AAGGACCGGAGCTGGATCCG	TOP3B	8940
AAGGACGAGACCTTGACCTC	ZNF208	7757
AAGGACGCGGACGGGGACAC	KLF2	10365
AAGGACGCTCATGCGGATTG	ARMC8	25852
AAGGACGGCGTCACATGGCG	EVA1C	59271
AAGGACTATGGGGGAACTGA	MR1	3140
AAGGACTCACCGAGGCGCAG	EFCAB5	374786
AAGGACTCCGATTACCTGAG	NAALADL2	254827
AAGGACTCTGGAGTCAGAGT	SP7	121340
AAGGACTGATTTCTTTAAGC	CALD1	800
AAGGACTTAGGAGTCGGGGA	AP1M2	10053
AAGGACTTCGGGGGTCTCGG	ALKBH4	54784
AAGGAGAAGCCAAGAGAGGC	CABP5	56344
AAGGAGAAGGAGCGGCTGGG	MED4	29079
AAGGAGAAGGCTGTCAGCGT	TOGARAM2	165186
AAGGAGACTTCTCGGTGTGC	XAF1	54739
AAGGAGACTTTGCTCCTCAG	GALNT8	26290
AAGGAGAGAAAAAGAGTCCG	ZNF806	646915
AAGGAGAGCGTGTTCCAGTC	NEU2	4759
AAGGAGCAGCAGCGGCAGCG	CPZ	8532
AAGGAGCAGTTGGGATTCCG	TNPO2	30000
AAGGAGCCGCTGAGCAATGA	VPS11	55823
AAGGAGCCGGCGGAACCGGG	ZMPSTE24	10269
AAGGAGCCGGGTGACTTCAG	SNAI2	6591
AAGGAGCCTGAGGCCCGGCG	C11orf24	53838
AAGGAGGAAGGAGCGCGCCG	LEP	3952
AAGGAGGAGGCGGCGGCGCA	ABTB2	25841
AAGGAGGAGGTCCCGAATAG	AIFM1	9131
AAGGAGGAGTGTGTGCGGCG	CPSF4	10898
AAGGAGGGAGAGCGGCAGAG	SLC51A	200931
AAGGAGGTGGGTCTAGGCAG	NSMCE2	286053
AAGGAGGTGGTTGTGCAGGA	SACM1L	22908
AAGGAGTCAGGCTCAAGCGA	OR1J2	26740
AAGGAGTCTCGCTGAGCTCG	ZC2HC1A	51101
AAGGAGTGTATTCTGAAGAT	RTL1	388015
AAGGAGTTATCACTTACCAG	CRISP3	10321
AAGGATAAACTCAGTCACTG	OR8B4	283162
AAGGATAAAGTCGGCATACA	OR2T27	403239
AAGGATACCCGAAGGTCGTA	C14orf93	60686
AAGGATGAAAAAGCTCAATA	PMFBP1	83449
AAGGATGAAGTCTGCCAGAG	OR2AE1	81392
AAGGATGGCGATGGTCCTCA	DEFA5	1670
AAGGCAAAGTTTGCTTTGCT	DRD3	1814
AAGGCAACAAAAACACTACC	ZC3H13	23091
AAGGCAACCAGTGCTCGCTG	SYAP1	94056
AAGGCACAACAGGCTGCTCT	IL1B	3553
AAGGCACTGTCTGAGAAGCA	TDO2	6999
AAGGCAGAAGAACTGCCCGA	FAM208A	23272
AAGGCAGACATTTGAGCTGG	CSRP3	8048
AAGGCAGCGACAACTTCACG	EYA4	2070
AAGGCAGCGCCCACACCCGG	WT1	7490
AAGGCAGCGCGTTGTACCCG	PTER	9317
AAGGCAGGAGATTGTCAGGT	GPR149	344758
AAGGCAGTATCTCTGAATCA	RNF43	54894
AAGGCAGTGGTCTACTCCAT	CELA1	1990
AAGGCATCAGTTAAGGACAC	MBOAT4	619373
AAGGCATTTGCAAGAGATTG	EIF4A1	1973
AAGGCCAGGCATCGGCGTGG	SCRT2	85508
AAGGCCAGGCCGGTGCCCTG	GRAMD1A	57655
AAGGCCCCAACCCATTCAGC	ODF4	146852
AAGGCCCCCGGGTGGGACTG	TRPV3	162514
AAGGCCCCCGGTCTCTGGAG	PIGBOS1	101928527
AAGGCCCCTTACCTGGTCCC	SFXN2	118980
AAGGCCCGAATACAGCCGGC	FAAP24	91442
AAGGCCCGACGCTTCCCATG	FOPNL	123811
AAGGCCCGCGGAGTCGCGCT	IL6ST	3572
AAGGCCCTGCCAGGCTGGGA	EMCN	51705
AAGGCCGACTGAAAGAAAGA	LGI4	163175
AAGGCCGCGCTCGCGCCGAG	PDCD5	9141
AAGGCCGCGGCACTCCCACG	ITGB1BP1	9270
AAGGCCGCGTACCTGCGGGG	HSPD1	3329
AAGGCCGGGCTGCGAATGAG	CCDC6	8030
AAGGCCGGTCCGCCGAGGCC	CHD6	84181
AAGGCCGTCCCGAGGAGCCA	GPR83	10888
AAGGCCTCACCCTGGCATGG	NOS1	4842
AAGGCCTCCCCCTCTCACCA	BOLA2	552900
AAGGCCTCTTCCCCGGCCCC	ADPRH	141
AAGGCCTGAACCTTGAGCTG	APOA1	335
AAGGCCTGAGGTGAGAAACC	ZNF566	84924
AAGGCGACACTCAGGCCCAG	DEPDC1	55635
AAGGCGACAGCGCGGCCAAG	ITGA3	3675
AAGGCGACGCAACTCCGGCC	ASAH1	427
AAGGCGAGCGAGGGCGAGAG	MPP1	4354
AAGGCGAGCTCTGCGCACAC	TMEM204	79652
AAGGCGATGAAAGCTGTACT	ZKSCAN8	7745
AAGGCGCACGAACCCACCTA	SNRPB2	6629
AAGGCGCCAGGGACGCTACA	RPSA	3921
AAGGCGCCTTGTTCTCGGAG	CHD8	57680
AAGGCGCGAGTGAGGAAAGG	PTRH2	51651
AAGGCGCGCGGGCTCGTGGG	DUSP26	78986
AAGGCGCGGGCGCGGTCCTG	FBLN1	2192
AAGGCGCTCCTTCTACAAGG	DBP	1628
AAGGCGCTCTCGGGACCTCG	AKAP12	9590
AAGGCGCTGGAGTGGCCGGG	ADRA2A	150
AAGGCGGAGGGAACCATGCG	DAXX	1616
AAGGCGGCCGGGGCTCAAGA	ASTN1	460
AAGGCGGCTGCGCTGCTGGG	RUFY1	80230
AAGGCGGGCAGACAGTGTCA	FOXJ2	55810
AAGGCGGGCTGGCGGGCTGG	ZDHHC13	54503
AAGGCGTACGCGCTCAGCAG	SOGA3	387104
AAGGCGTCGTCAAGGTTCCC	ELOVL4	6785
AAGGCGTCTGTTCTCGGCAG	EIF4A3	9775
AAGGCGTTCACAACTGTAGT	BDKRB1	623
AAGGCTACACAGGGCAGCCA	F2	2147
AAGGCTCAACCAGCTCCGCT	ANP32A	8125
AAGGCTCAATCCGAATTGCT	BPTF	2186
AAGGCTCACAGACCCTGCGC	NOX1	27035
AAGGCTCCAGTGAATCGCGC	EPDR1	54749
AAGGCTCCGCGAAACCGGAG	KIFC2	90990
AAGGCTCCGGAGGTTCACCT	RIMBP2	23504
AAGGCTCGCAGCGCGGGCGC	RALGDS	5900
AAGGCTGCGTCTTCAGAGTG	TM4SF19	116211
AAGGCTGGGAGAGCGCCCCG	BMP7	655
AAGGCTGGGCATCGCCACGG	DMRTB1	63948
AAGGCTGTCGGTGACTTTGG	MRPS33	51650
AAGGCTTAAGGCGGCGCGTC	ZNF80	7634
AAGGCTTACCTGAGAGTCCA	LAT2	7462
AAGGCTTGAAGCTCTGTCCT	GNRHR	2798
AAGGCTTGAGGACCAGGTCG	RHOT2	89941
AAGGGAAAAGCCACCTTCCC	LELP1	149018
AAGGGAAACAATGGGGCGGA	USP6NL	9712
AAGGGAAAGAGCCGGTGAAG	FLAD1	80308
AAGGGAAAGAGGGAGCGGCG	SHTN1	57698
AAGGGAAAGGCGCGAGCGTG	SLC38A2	54407
AAGGGAAGCGGACGGGCATC	TRMT1L	81627
AAGGGAAGCTCTCTGAGGAT	SMTNL1	219537
AAGGGAAGGTCAGCTAGAGA	C1QTNF4	114900
AAGGGACACCCAGTGAGGCT	CHST5	23563
AAGGGACAGTCAATTCAGAG	LTA	4049
AAGGGACCAGAACTCCCTAG	RPUSD4	84881
AAGGGACCCCTGAAGCTGAA	FAM32A	26017
AAGGGACGCTCGGGTAGGCA	CYB561	1534
AAGGGACGGAGCCAAGATGG	PPP2R1A	5518
AAGGGACTGGAAACAGACTG	LHX4	89884
AAGGGAGAATGGCGGCGCCC	GTPBP8	29083
AAGGGAGCAGCATCCCGGTG	PROP1	5626
AAGGGAGCAGGACGGAGCCA	LYPD3	27076
AAGGGAGCTCGACGCAGCCG	NRBF2	29982
AAGGGAGGCAGATGGCGACA	ACTL7B	10880
AAGGGAGGTAGTCGGGTCGA	ASB16	92591
AAGGGAGGTGCATTTCTGAT	ZNF541	84215
AAGGGAGTCGGGGATCGCCG	RNASEK	440400
AAGGGATAGAACCAGAGGTG	APAF1	317
AAGGGATGCTTTGAACGTGG	LDLRAD4	753
AAGGGATTAACTTCAGTTCT	OR7G1	125962
AAGGGCAACCGAGCACGCGC	TCAIM	285343
AAGGGCACACAACACCTCAG	ABHD16A	7920
AAGGGCACTAGGACCCCGAT	PRRC2A	7916
AAGGGCAGAGAAGGCCACCA	UNC13D	201294
AAGGGCAGAGATGGAGACAG	C1orf116	79098
AAGGGCAGCTGAGAGGCTCA	SERPINB12	89777
AAGGGCAGGAAGGTGGCGAA	KCTD9	54793
AAGGGCAGGCAGTTCGTGCG	UPB1	51733
AAGGGCAGGGAACAACTTGA	COL3A1	1281
AAGGGCAGGGGCAGGTCTCA	MT3	4504
AAGGGCCAGGCTGTCCCCAG	KCNK4	50801
AAGGGCCATAACCCGTAAAG	EEF1A1	1915
AAGGGCCGACGGTTGTGACC	STK17B	9262
AAGGGCCTCTCCGAGCCGAG	STAT3	6774
AAGGGCGAGCGCAGGCCCGA	APH1B	83464
AAGGGCGCGCGTCTGCGGAC	ALS2CL	259173
AAGGGCGGTGGGCTCCACCT	POLR3C	10623
AAGGGCTCCTTTGACAGAAG	PRSS56	646960
AAGGGCTGGAGCCAGCAGCG	SMIM1	388588
AAGGGCTGGGAGAAGAGTGC	LOXL3	84695
AAGGGGAAACTCCGAGAGGA	FIBIN	387758
AAGGGGAACGTTATAAAGAG	OR5B3	441608
AAGGGGACGCAGCGAAACCG	TP73	7161
AAGGGGAGACCGGGCGCCGG	CR1	1378
AAGGGGAGCGAGGGCAGCGA	SLC16A11	162515
AAGGGGAGTTGAGTCACAAG	C1orf167	284498
AAGGGGAGTTTAAGCCCCAG	POLE3	54107
AAGGGGCCGCATCACCCTGC	ZSWIM4	65249
AAGGGGCCTCAGCCGCACCG	ZFP90	146198
AAGGGGCGCGGAGAGCCGGG	EPN1	29924
AAGGGGGAAAAAGAGGTCAC	QRSL1	55278
AAGGGGGAGGAGTAATTGTG	GTF3C2	2976
AAGGGGGCAAGGAGGGACGC	SDCBP	6386
AAGGGGGGGAAAGATTAAGC	RPL36A	6173
AAGGGGGTAGCGCGTGCCAA	AIMP2	7965
AAGGGGGTCTGTGAAACGTC	PRRX1	5396
AAGGGTAGAAAGCTTTACTC	P2RY10	27334
AAGGGTAGCTCTGGGATCCC	ICAM2	3384
AAGGGTAGCTGGAGGCGCGC	IL10RA	3587
AAGGGTAGGAGCCAGTCCTG	GPR139	124274
AAGGGTATGGGAGCTTACTG	PLG	5340
AAGGGTGCACATCTTGGGGA	C19orf68	374920
AAGGGTGGGGCTGGCTCCTG	FGA	2243
AAGGTAAAGGTTCTCTCCCG	C9orf64	84267
AAGGTAAATACCCTCATCGG	STAU2	27067
AAGGTAACCGACCCGCCCTG	CFAP43	80217
AAGGTAACGGGCCGTCCAGG	SIX5	147912
AAGGTAAGACTGAATATTCT	IL33	90865
AAGGTAAGTTGAAGCCAGAG	TIFAB	497189
AAGGTACCGACACTTGCCGT	MGME1	92667
AAGGTAGCCCCTAAGACGAT	RSU1	6251
AAGGTAGTAAAGCGGCCACC	CCNO	10309
AAGGTCACAACTACACTCGC	NIF3L1	60491
AAGGTCACAGCGCTAGAAAG	CITED1	4435
AAGGTCACCAGCAGGAGGCA	FGFBP2	83888
AAGGTCAGAGTTCGTGACCC	NR2C2	7182
AAGGTCAGCCTGGAGCTGGG	CCDC8	83987
AAGGTCAGGTGTGCAAAACT	C8orf37	157657
AAGGTCCGATCGCCCAGGGG	CCDC68	80323
AAGGTCCGGGATCGCACAAG	SLC12A5	57468
AAGGTCGGACATGAGGACCC	LOC100506388	100506388
AAGGTCGGGTTGTAGAAGCT	PNRC2	55629
AAGGTCTCCGAGCAGCAGCG	CLRN2	645104
AAGGTCTCCGGCCCCAGGCG	ABCC9	10060
AAGGTGAAGAGACTCAACCT	ADAMTS16	170690
AAGGTGAGAGAAATCCCCTG	LOC149373	149373
AAGGTGAGCCGAGCCGACGG	EXOC6B	23233
AAGGTGAGCCTCTGGGGACT	RPS3	6188
AAGGTGAGTCCGGGTAACTG	VRK3	51231
AAGGTGCGAGGGGCTCCGGG	LMO2	4005
AAGGTGCGCAGTAGTGGGCT	CITED4	163732
AAGGTGCGGAAGCCACGGAG	BTNL8	79908
AAGGTGCGGGTTGTTGGCTG	TOB2	10766
AAGGTGCTCAAGGTGTCACT	ZACN	353174
AAGGTGCTGTGCGCCCACGG	ZC3HAV1L	92092
AAGGTGCTGTGTAATCATTA	PSMC2	5701
AAGGTGGAGAAGCGGGAAAG	MEGF10	84466
AAGGTGGCGGCGCTTTCGGA	TTF1	7270
AAGGTGTACGCCGTGTACCG	BEND5	79656
AAGGTGTCTGGATCGGAGGG	WBP4	11193
AAGGTGTTGGACTCAGGTGT	OR4A15	81328
AAGGTTCGTGAAGGCAGTGA	CCT4	10575
AAGGTTGAGAGAGAGGTGCT	RAD54L	8438
AAGGTTGCGGAGAACATCTG	PRR3	80742
AAGGTTGGAATGCGCCCCAG	TUBB	203068
AAGGTTGGTGACACCAGCGC	MTMR7	9108
AAGGTTTCTCCAGCTTCAGG	OR10J3	441911
AAGGTTTCTGAACTACTGGG	RTCA	8634
AAGTAAAAGACCGAAGAAGG	PLP1	5354
AAGTAAACAGGGTATTAAAA	WISP3	8838
AAGTAACGCTAGGGGAAGGG	PYCR2	29920
AAGTAACTTGAAAAGTTGGT	LOC283710	283710
AAGTAAGCGCGCGGAAGGGA	PLSCR4	57088
AAGTACCAACCTGTTGTAGT	ACKR4	51554
AAGTACCACCCGGGACAGCA	ATP5F1	515
AAGTACCCACTTGTGGCTGG	ZBED2	79413
AAGTACCGAAAACCTTCTCC	GPBP1	65056
AAGTACTCTGAGGACAGTGA	C1orf100	200159
AAGTAGAAAGTGGATGACCC	CD300E	342510
AAGTAGAGAATTAAATTCCG	FGG	2266
AAGTAGCCAGAGCGGCGCAG	RPA2	6118
AAGTAGCCCTTGGAGAAAGT	MLN	4295
AAGTAGGGAGCGGGGTGGCA	PPP1CC	5501
AAGTATCCGTTCCGCCAAGG	ATF7	11016
AAGTATCTGCAAAGATAACA	IFI16	3428
AAGTATGATAGCAGTGTAGG	SPAM1	6677
AAGTATGGCCGCTTCTGAGG	TRUB1	142940
AAGTATGGGCCCCAAAAGGG	MAMSTR	284358
AAGTATGTCTCAGGAAGGTG	C1orf112	55732
AAGTATTAAACGTAAGTGTT	CCDC94	55702
AAGTATTCCCAAAAGGCCCA	C5	727
AAGTATTTCCTTTCATCTAC	C19orf18	147685
AAGTCAAAAGCTGCGTCAGA	TMPRSS11B	132724
AAGTCAACGATCCCCAGAGC	RNASE2	6036
AAGTCAAGAGCTAAGGAGGG	DCT	1638
AAGTCAAGCTGGGAGGACCA	MASP1	5648
AAGTCAAGGAGAAGCCATCG	FERD3L	222894
AAGTCAATGCTAGCTCTGAG	OR2J3	442186
AAGTCACTAATCTCTCTGTA	PRAMEF10	343071
AAGTCAGAAGCACACTGAAG	NTS	4922
AAGTCAGAATATAGGTACAG	CD1C	911
AAGTCAGAGTTGAGAGACAG	ARHGDIB	397
AAGTCAGCAGTCTGCGAGTC	SPDYE1	285955
AAGTCAGGCACGTAGCTCAG	MIF	4282
AAGTCAGTAGAGCTGGCTCC	LCNL1	401562
AAGTCAGTCCCGGGTCGCAG	TRAM1L1	133022
AAGTCAGTCGTAGTCCTCGC	DPM1	8813
AAGTCATAACAACCGCACGA	FAM172A	83989
AAGTCATCACAGGCAAATAA	TAS2R1	50834
AAGTCATGCTCGCTTCACGG	C9	735
AAGTCATGTTACCCAACACC	HSDL2	84263
AAGTCCAAGACGGGGTCAGA	MILR1	284021
AAGTCCAGCAAAGGAATGCG	POTEB3	102724631
AAGTCCAGTATGTGGGTCCA	STK31	56164
AAGTCCATGATATTCATCCT	SH3GLB1	51100
AAGTCCATGCGCCATTGGGA	OPA1	4976
AAGTCCATTGAGAGACTGAG	CRH	1392
[truncated: 55,051 more rows]

## Sheet: SetB sgRNA annotations
sgRNA Sequence	Annotated Gene Symbol	Annotated Gene ID
AAAAAAAAAATTTCCTAGCG	SMARCAD1	56916
AAAAAAAAAGCTGTGCGCAG	LOC100129112	100129112
AAAAAAAACTGTCCCGCAAC	MAP1LC3C	440738
AAAAAAAAGTGGTGGGGTGG	LRRC70	100130733
AAAAAAAGAAAGAAACACAA	LRRC19	64922
AAAAAAAGAAGCCACCGGAG	HMGA1	3159
AAAAAAAGCAAAGAAAACTT	BCL11B	64919
AAAAAAAGGGAAAAAACCCG	IGF1R	3480
AAAAAACAACGAACTCCATC	HAO1	54363
AAAAAACCAGCCTAGCTCGC	JAG1	182
AAAAAAGAACCTCTTCATTA	TMPRSS11D	9407
AAAAAAGAGACCAACCCCAA	HRC	3270
AAAAAAGCCCTCTCCAAGAG	GRID2	2895
AAAAAAGTAGCTGTCATTGG	KMO	8564
AAAAAAGTGGAGGAGCACTC	CCL13	6357
AAAAAAGTTTCTGCCTTACT	DEFB131B	100129216
AAAAAAGTTTCTGTCTTACC	DEFB131A	644414
AAAAAATACATGGAAATTCA	C8orf89	100130301
AAAAAATGCCCAGCGCGGCG	WIPF1	7456
AAAAAATGTATGGCATTGTC	SUN3	256979
AAAAACAAAACAAAAAGACA	TRAPPC3L	100128327
AAAAACAAAGTATTCCCAAA	C5	727
AAAAACCAGCAAGAAGGCGG	INTS7	25896
AAAAACCCGCGCTGGTTCAC	PSMB5	5693
AAAAACCTTCAGGCGGCCCA	JKAMP	51528
AAAAACCTTTGCCGGAGGCT	RNF122	79845
AAAAAGAAAGCAGAGACTGT	BTN3A1	11119
AAAAAGAAAGCTTGCCAAGG	CLEC2B	9976
AAAAAGAGTAACTCAAGCCT	OR13C9	286362
AAAAAGAGTAACTCAAGTCT	OR13C5	138799
AAAAAGATGCCTTCTTCATT	PMEL	6490
AAAAAGCATCCAGTGGAGAT	OR10AG1	282770
AAAAAGCCAGGGCCGCACGC	CELSR3	1951
AAAAAGCGAGCGGCGGCGGC	ZMIZ1	57178
AAAAAGCGAGGTCCGGGACA	ANKRD49	54851
AAAAAGCTGTCAGTCCACAA	UGT1A1	54658
AAAAAGCTTCCGCCTGATGG	CONTROL	CONTROL
AAAAAGGAAGTTCCTTGGCC	ASIP	434
AAAAAGGCTTCTCGGGTTCC	ACOT4	122970
AAAAAGGTAGGGAGAAATAA	CCDC80	151887
AAAAAGTAAAAGACCGAAGA	PLP1	5354
AAAAAGTACCCTCACAGAAG	BDKRB1	623
AAAAAGTTTGTGGGCTAAGC	H3F3A	3020
AAAAATAAAGACAAACAGGA	OR2Y1	134083
AAAAATAATCATACTCAGCC	NCAM1	4684
AAAAATCCAAAAACATCAGT	PHOX2B	8929
AAAAATCTGGCGGCTCGCGA	GRIA4	2893
AAAAATCTGGGACAAACAGG	UBAP1L	390595
AAAAATGCGAGGAAAAGATG	GTF2H4	2968
AAAAATGGCAGCCGCCGCTC	RRP15	51018
AAAAATGTCTTGTAGCTGAG	SGCZ	137868
AAAAATTGAAATTCACCTTT	P2RY13	53829
AAAAATTGTGAGGCACTATG	VCX2	51480
AAAACAAAACAAAATAGATG	CCDC158	339965
AAAACAAAAGGGAAACCCGG	FOXO4	4303
AAAACAAAGGGCAAGGCCAT	IFNA5	3442
AAAACAAATAAGAAAAAGAT	CYP3A43	64816
AAAACAAGTAAAAGCCTTCG	TDRD3	81550
AAAACATGATTCAATGGAGT	OR4D11	219986
AAAACCAAAGGAATGAGGAG	IMPG2	50939
AAAACCAGAGGTATTTGACA	PCDHA6	56142
AAAACCAGAGGTGAGGCTAG	MCM5	4174
AAAACCAGGAGTCTGAGGCG	ANLN	54443
AAAACCCCAAACCCGGGACT	GNAI1	2770
AAAACCCGGAGTAACGGATT	CRB1	23418
AAAACCCGGCTCCCCTGGCA	ADAM30	11085
AAAACCCTCCCGAACCCTCC	ABR	29
AAAACCTAACATCTGTTACA	ATXN3L	92552
AAAACCTCGCCAAGAGTGTC	ZEB2	9839
AAAACGTCACAATTTCTTAA	HLA-DRB1	3123
AAAACTAAATATTGCTGCTT	CD5L	922
AAAACTACACTGAATAGGAA	FAM216B	144809
AAAACTACGTGAGCCTGGCG	TRIM54	57159
AAAACTACTTAGGAAGCCTG	SMPDL3B	27293
AAAACTCACCCTCTACCGAC	NONO	4841
AAAACTCCAGGTTCCTGCTC	SGK2	10110
AAAACTCTTCAGACACTGAG	IDO1	3620
AAAACTGAAGGGGGCGTCTG	ZNF106	64397
AAAACTGGGACAACCTCCTT	LZIC	84328
AAAACTTGGCTCCTGACTTT	CATSPERB	79820
AAAAGAAAACCCCTTGCCCT	WDPCP	51057
AAAAGAAGGTGACTGAGGCA	ADGRG4	139378
AAAAGAATAAGCACCAGCGG	HNRNPD	3184
AAAAGACGAGCGCTTACCTC	FOXA2	3170
AAAAGACTTTAAGGAAAGGA	CCDC70	83446
AAAAGAGAATCATATCACCT	BPY2	9083
AAAAGAGACTGAGCCCCGTG	SCN2B	6327
AAAAGAGGGCTTGCAAAGCG	C21orf140	101928147
AAAAGAGGGGACCCCAGTGT	ACRV1	56
AAAAGAGGTAAGGAAGTGTT	BNIPL	149428
AAAAGAGGTGAATGGCTGCG	PNMT	5409
AAAAGATGGCCAGAGCTGCC	VGLL1	51442
AAAAGCAAACCCAACCCGTC	GRHL1	29841
AAAAGCAAGGTAAGCAGGGA	CCR4	1233
AAAAGCACCCCCGGGAGTAG	COL9A1	1297
AAAAGCAGTGCCTTGTCAAC	BICRAL	23506
AAAAGCCACCAGGGGTCAGT	NT5DC4	284958
AAAAGCCACCAGGTAAGAAG	PDE5A	8654
AAAAGCCACGCGGTGCGCGC	ILF3	3609
AAAAGCCAGTTCTGCGGAGT	PKHD1L1	93035
AAAAGCCCAAGCCTCGGGCT	UBE2D2	7322
AAAAGCCCCAGGGAAGAGCC	COL6A5	256076
AAAAGCCGCCGGTGCTCTGA	PPM1B	5495
AAAAGCCGGCTCCCAGGTCC	GSG2	83903
AAAAGCCTCAGGGGAGAACC	OLIG2	10215
AAAAGCCTCGACCACACACA	C10orf25	220979
AAAAGCGCAGCCGCATGTCC	NPIPB15	440348
AAAAGCGCGGACTCGAGAAC	SRSF1	6426
AAAAGCGCGGGCCGAGCGCA	CCDC166	100130274
AAAAGCGGAGGAAGCTGGGT	TROAP	10024
AAAAGCTCAGTCAAGCACAA	DUXA	503835
AAAAGGAAAATCTTCATTTG	OR5A2	219981
AAAAGGAAGAAAGAGGAGCA	CGGBP1	8545
AAAAGGAAGTCAGGTAAGGC	SNRPA	6626
AAAAGGAAGTTCCTTGGCCT	ASIP	434
AAAAGGACTCAGGTGAGGAC	CLHC1	130162
AAAAGGCAAAAACAAAGGTA	FMO2	2327
AAAAGGCAGCCCTGCTCCCT	SH3PXD2A	9644
AAAAGGCTAGGTCTTGGTAT	SPA17	53340
AAAAGGGAAAAAACCCGAGG	IGF1R	3480
AAAAGGGGAATCTGCAGCTC	OR8K5	219453
AAAAGGGGCTGCAGTAATAT	OR51B2	79345
AAAAGGGGGGGGTCGTGGAA	POU6F1	5463
AAAAGGTAAGGCGGGGACAG	GRIN2D	2906
AAAAGGTAGGGAGAAATAAA	CCDC80	151887
AAAAGTAGAACCCCAGTGCC	FAM187B	148109
AAAAGTCAAATATTACCTGC	SEPHS2	22928
AAAAGTCAATGCTAGCTCTG	OR2J3	442186
AAAAGTGGAGTGCGGACCCC	TMEM200B	399474
AAAAGTGGCTCTGAGGAAAC	ZNF560	147741
AAAAGTTCTTTCACATCGGA	ANP32D	23519
AAAAGTTGCAGCAGAAAGGT	CYP39A1	51302
AAAATAATAGAATAATATTA	RGPD1	400966
AAAATACAGAGGTCTTAAAT	SERPINB13	5275
AAAATACGGAATGGAGCGAC	SYCE2	256126
AAAATATTCAAAATGGCGGA	POU2F1	5451
AAAATCAAGTGGGCCCTTAA	NUDT2	318
AAAATCACAATCTGAAGGTC	OR6C3	254786
AAAATCACGCAGCCCGGCCC	UBE2V2	7336
AAAATCAGAGCTGGAACCTG	DDIT3	1649
AAAATCAGAGGTGGAGGTCA	FAM71A	149647
AAAATCAGCATCTGGACCTC	OR10V1	390201
AAAATCCAGGACACTTACCT	FMO4	2329
AAAATCCCACACTTACTTTC	PUS3	83480
AAAATCGATGGGCTGAATCT	CONTROL	CONTROL
AAAATGAAGTGACGAATGGG	TUBB	203068
AAAATGACGACACGCCCCAC	NINJ2	4815
AAAATGAGCACGTGTGTGGA	PRSS45	377047
AAAATGAGCCTCAGAGAGTC	MDH1	4190
AAAATGAGCTCCTAAGAGGA	BIVM-ERCC5	100533467
AAAATGAGTTAAGACTTTGG	C7orf69	80099
AAAATGCAAAATGACCCTCT	GNAL	2774
AAAATGCGGGACGCCCAGGT	RMI1	80010
AAAATGCGTGGAAAAGGAAC	SERPINB5	5268
AAAATGCTAAGAAATAATTT	RRH	10692
AAAATGCTGGAAAAGCTGAT	DAOA	267012
AAAATGGCCCGGGCGGCATG	KRT32	3882
AAAATGGCGACGGACCGACC	DYRK1A	1859
AAAATGGCGGACGGGAAGGC	PCNP	57092
AAAATGGCGGATGACACAGG	SFPQ	6421
AAAATGTAAATTATTTATTT	HTN1	3346
AAAATTATAATACACTCAAA	BICRAL	23506
AAAATTATCGGAAACGGTAG	CONTROL	CONTROL
AAAATTATTAGAAATTCCGC	PLAG1	5324
AAAATTCCACCAGAATGGTG	OR13C5	138799
AAAATTGATATTACCAAATC	FOLH1B	219595
AAAATTTGACTTACAATCTT	CYLC2	1539
AAACAAAAATTCACAAGTGA	TNFSF18	8995
AAACAAAAGGGAAACCCGGG	FOXO4	4303
AAACAAAGGAGAAACTGCAG	ZFP42	132625
AAACAAAGGCCTGAGTCACT	NDRG4	65009
AAACAAAGGGCTGTCCGGTG	ARL5B	221079
AAACAACATGCGAAATCCCT	AGMO	392636
AAACAACTACGGCTGCGGTG	ACTR6	64431
AAACAAGAAAACTAAGATGT	OR5AS1	219447
AAACAATCTAGAAAGGGGTT	LCE1B	353132
AAACAATGAAGAATCCTTCA	ABCA10	10349
AAACAATGCACCAAAGCCTG	OR13H1	347468
AAACACACACGAGCGAGAAC	NRG4	145957
AAACACAGCAATCCAGGCAG	UBD	10537
AAACACAGCTTCCAAACCCA	HOPX	84525
AAACACAGTCACCATGAAGC	FCRLA	84824
AAACACATACCGGAAGCTCC	BUD31	8896
AAACACCGCAACCGCGGAGC	FAM135A	57579
AAACACCTTTATTAAAAGCA	CRISP1	167
AAACACGCACTTCATGGCGC	ALG13	79868
AAACACGGGCTCGACGCCCG	ARRDC2	27106
AAACAGAAGGCAGATAGAGA	SCNN1A	6337
AAACAGAAGTTTAAAATTAT	CLEC12A	160364
AAACAGACAAACCTCACGAA	GRIA1	2890
AAACAGACATCAAATTTGCC	RXFP2	122042
AAACAGACCCGTTCCACGCC	MRPS22	56945
AAACAGAGAGAACACAGAAC	RUNX1T1	862
AAACAGATAAAACCAGGGCA	NKX3-2	579
AAACAGCCCTGGAACAACCG	ERGIC2	51290
AAACAGCGCGAAGCGGCTGC	HS2ST1	9653
AAACAGCTAACATACACATC	GSTA3	2940
AAACAGCTGCCGGCTGGTCC	FZD10	11211
AAACAGGTAAAGAAGTTTCA	DEFB119	245932
AAACAGTAAAGGCAACGTCC	SRY	6736
AAACAGTGGTAATAGGAATT	PCDHB7	56129
AAACAGTTTCTCCCTGCAAT	ZNF528	84436
AAACATACAAAGGGATTGCC	MMP2	4313
AAACATCAAAAGAAGACGGT	AKAP6	9472
AAACATCAAACAACAAATGG	KCNT2	343450
AAACATCAGTCGGAATATCA	PHOX2B	8929
AAACATCTCCTTTCTAAGAA	IGIP	492311
AAACATGATTCAATGGAGTT	OR4D11	219986
AAACATGGAGAAATGAGGAG	SPANXA1	30014
AAACATGGCTGAAGCGGCCA	ST7	7982
AAACATGGCTGCGGCCGGTT	MRPL47	57129
AAACATTTCAAAAGCGCAAC	WFDC10B	280664
AAACATTTCCCTGCTGGGGG	ARMC6	93436
AAACCAAAGGAGGAATTTGT	GDF9	2661
AAACCACACACCAAAGAGAG	STAP1	26228
AAACCAGAAAGAGTGGAACC	OR5D13	390142
AAACCAGAAGACTGGACTGG	NFKBIL1	4795
AAACCAGCGGTTGAGAGCCC	PCDHB3	56132
AAACCCAAAGCGGCCGCCGT	MRPL35	51318
AAACCCAATCAGGATTAACT	PRAMEF4	400735
AAACCCCAAACCCGGGACTT	GNAI1	2770
AAACCCCCGTGGGGGCAGAG	ZNF827	152485
AAACCCCGACACCCGCCGGC	DCK	1633
AAACCCCTCAGGATAAATAT	OR51L1	119682
AAACCCGCGGCTCCGCGCCC	LRFN5	145581
AAACCCGGAAGCGGATCGCA	ZNF845	91664
AAACCCGGCGGAACTGCTCC	TNPO1	3842
AAACCCTAGAGGGTAAACTG	UQCRH	7388
AAACCCTATGCCCAAATGAG	CONTROL	CONTROL
AAACCCTGGCAGCGAGAGGC	ZDHHC6	64429
AAACCGAAAGCCAGCCGAGC	CR1L	1379
AAACCGAGAGACCTGGGGAG	P2RY6	5031
AAACCGCCGCGGAGGGCGCT	GTF3C4	9329
AAACCGCCGCTGGCTTGCCA	MIS12	79003
AAACCGCTGGAGCTCAGGCT	CCDC87	55231
AAACCGGAGAGGTGGAGGGA	ROBO2	6092
AAACCGGCGCGGAGCAACTG	YIPF1	54432
AAACCGTCTAATCTTCAACA	OR4N2	390429
AAACCTAGGTCTGGCCTTCA	C15orf32	145858
AAACCTATCCGTTTAATCCG	C15orf65	145788
AAACCTCGTGTGCAGTCGCA	OR12D3	81797
AAACCTGGGTGCAGCCAGAG	LRRC17	10234
AAACCTGGTTGTTGCTGTAG	MCM2	4171
AAACCTGTGCCCCAAAGATG	SLC23A1	9963
AAACCTTGTTTCCCAGTGCC	DDO	8528
AAACGAACACAATGGCGCCG	DDX39B	7919
AAACGAAGCTGACAAGAGCA	GRIA3	2892
AAACGAATCGCCGGAATACC	CENPC	1060
AAACGAGGATCCGCTGCGCT	MGLL	11343
AAACGATTGTGAGGCGGGAA	RAF1	5894
AAACGCAACTCCGGAGTCCC	SLFN11	91607
AAACGCCTTCCCGCGAATGG	RPA2	6118
AAACGCGCAGCCCGTTTCCT	VGLL4	9686
AAACGCGGGAAGTTGGGCCC	NAF1	92345
AAACGCTCCCTGTCACAAAG	VARS	7407
AAACGCTGCGCGCGCGAGGT	ZNF692	55657
AAACGCTGTCACTGTGGAAA	ENDOV	284131
AAACGGGTGAGGGCGCCGCG	ZNF526	116115
AAACGGTCAGCCGTAGCCCA	COX8A	1351
AAACGGTCTCTGACTGGGCA	C20orf173	140873
AAACGTAAGTGTTGGGCGAC	CCDC94	55702
AAACGTCAGGCACAGCACAA	PRRX1	5396
AAACGTCTTTGGAAGGAGGA	EED	8726
AAACGTGCCCTACTCTGCCC	HIVEP1	3096
AAACGTTCTGCGTTTGCCTT	IL5	3567
AAACGTTTCTCCGCTGCTGT	THUMPD1	55623
AAACTATCTTTGCCTAATGG	GPR174	84636
AAACTCAAAAAGCCAATACG	FANCC	2176
AAACTCACCAAGACACAGGA	FCAR	2204
AAACTCAGCTCACCTCCGGC	ARHGAP19	84986
AAACTCAGTCACATTGTTCT	OR4S1	256148
AAACTCATGGAGCCAGAAGC	OR3A3	8392
AAACTCCTCCGGATCACAGA	ARHGEF6	9459
AAACTCGGGCACCCGGTACA	PPP1R36	145376
AAACTCTAGCCAGATTTCCC	PAQR7	164091
AAACTCTCGAGGCGCAAACT	MBOAT1	154141
AAACTCTGGGCTCAGGCCGG	DYNLRB2	83657
AAACTCTTATTGTGGAATGA	PRB1	5542
AAACTGAAAGATCCCCAAAA	FAM19A3	284467
AAACTGAACCGGAGCCAGCG	ALYREF	10189
AAACTGAAGAGCGGCGGCGT	THOC1	9984
AAACTGACTGGAAACTTCAG	SOX9	6662
AAACTGAGGTGAGGCTCTCG	CCDC86	79080
AAACTGCAAGGGTGAACAGT	DEFB126	81623
AAACTGCCACCTGGAGTTCA	OR2AP1	121129
AAACTGCCAGCCCAGACCAC	PCDH10	57575
AAACTGCCGTCTTCCCTCCT	CLK4	57396
AAACTGCGGCTCGGGACCTG	SNRPF	6636
AAACTGGCGTGAGGCCTGCT	BAGE2	85319
AAACTGGTGCTCATATGTTT	KIAA1107	23285
AAACTGTAGAGATTTCCTAA	HLA-DQA1	3117
AAACTGTAGTGCAGGGTCAG	CONTROL	CONTROL
AAACTGTCCCTGAGGCACGC	ATF6B	1388
AAACTGTGTGGGGCGCGGAT	ZNF638	27332
AAACTGTGTGTGAGGGGAAG	SOX4	6659
AAACTTACCTCAGACGCCAA	ZNF559	84527
AAACTTCTTCTGCACCTGCT	BIN2	51411
AAACTTGCCAAGCCCAGCAA	POTEB3	102724631
AAACTTGCTAGCGGGCGGCG	NELL1	4745
AAACTTTCCTGCTCCGGCCG	ARHGAP42	143872
AAACTTTCTTTGTGCTACAC	AMELY	266
AAAGAAAAGGACAGGGCCAT	IFNA4	3441
AAAGAAAAGGACCGGGCCAT	IFNA7	3444
AAAGAAAATGTGGAAAAAGA	MSTN	2660
AAAGAAACTACAGGGCATAT	ZFR	51663
AAAGAAAGACGGTACCAAGA	TRAF3IP3	80342
AAAGAAATATTTATTTGAGA	HSFY1	86614
AAAGAAATTAACTTACCCAA	LRRC53	100144878
AAAGAACTGCATGGGAAAGT	HTR2A	3356
AAAGAAGAGAAAAGCTCCTT	SMIM21	284274
AAAGAAGCTTCAACCTTAAG	RALGAPA1	253959
AAAGAAGGGAAGAGAAAATC	COL4A3BP	10087
AAAGAATCAATGTGAGGGAA	CCDC177	56936
AAAGAATCCTGGGGTCAGGC	OR52N2	390077
AAAGAATTCGTGGTTTCACC	C15orf65	145788
AAAGACAGAGGGGATGAACT	IL1RL1	9173
AAAGACAGGATGGGCACTGC	ADH7	131
AAAGACAGTTGGTGTCGGTT	C4orf46	201725
AAAGACCAAGCTGAAAGGCC	HAUS4	54930
AAAGACCATCTGTGATCCGG	ARHGEF6	9459
AAAGACCCAGGAAGGTCTCT	PRG2	5553
AAAGACGCACAGACCCGGCG	ASCC3	10973
AAAGACTCACCGATATCCAC	CCL25	6370
AAAGACTCGGAGCTGTGGCG	ZNF267	10308
AAAGACTTGCTCCAAAACAC	CONTROL	CONTROL
AAAGAGAAGAGATCGCTCAG	SLCO1C1	53919
AAAGAGAAGCCAGGGGAAAC	OR2T27	403239
AAAGAGACTGTTTCACACAT	C2	717
AAAGAGAGACAGAAATTGTA	TMEM253	643382
AAAGAGATAAGGACAACAGA	AQP10	89872
AAAGAGATCGGCCATCATCT	CSN1S1	1446
AAAGAGCGGGCGCACAGGAG	SLC38A1	81539
AAAGAGCTGAGCAGAGCTGA	FSBP	100861412
AAAGAGCTTCGGCTGGGCCG	DGCR2	9993
AAAGAGGAGAATCGCCCAAG	LYPLA2	11313
AAAGAGGAGCAAGGGAATAA	CGGBP1	8545
AAAGAGGATCCTCTCCAGAT	OR2W3	343171
AAAGAGGCCAAACCCAGTCA	KRT38	8687
AAAGAGGCGGCGGGCGCGGG	TTYH3	80727
AAAGAGGCTCAAACTTCTGG	VSIG4	11326
AAAGAGGGAGTAAAATGGAA	OR13C5	138799
AAAGAGGTGAATGGCTGCGG	PNMT	5409
AAAGAGTGACTCTCCTATGA	PLAC1	10761
AAAGAGTGGTTACCTGGATG	SPINK13	153218
AAAGAGTTGTGATGGGAAGA	ZBTB32	27033
AAAGAGTTTGGAAGGACAAT	KCNMB2	10242
AAAGATAACGACGGGAAGAG	CCNA1	8900
AAAGATCAACCGGCCCCGAA	C11orf98	102288414
AAAGATCCTCTGAGAGGAGG	SP8	221833
AAAGATGACAAAAGTAGAAG	C1orf189	388701
AAAGATGACGAGACTGGCTT	PGBD4	161779
AAAGATGATTCAGGCGATTC	AP3S2	10239
AAAGATGCCTGTTACCTTCA	SPINK1	6690
AAAGATGCTCAGGCTGCTCT	CD28	940
AAAGATGGCGGCGGCCCCTG	USP21	27005
AAAGATGGCGTCCTCGGAGC	PEX14	5195
AAAGATGGTGAAAAAATGCG	GTF2H4	2968
AAAGATGTCCAGGTCGGGCG	WDR76	79968
AAAGCAAGCGGACCGCAGAT	ATAD5	79915
AAAGCAAGCTGCCAAGAACC	TMEM236	653567
AAAGCAAGGGGACCAAGGCC	CCDC103	388389
AAAGCAAGGTAAGCAGGGAC	CCR4	1233
AAAGCACACGAGAGGCCGCG	COX7B	1349
AAAGCACTGGACTGAGGAGG	LOC100506514	100506514
AAAGCAGCACTTAAATAATT	IGF1	3479
AAAGCAGCGCCCGTCTGCTT	CTNNA1	1495
AAAGCAGCTCGCGTCAGCCA	ANKAR	150709
AAAGCAGCTGGAGCTAGCAA	FCAMR	83953
AAAGCAGTCACGAAAGTCAC	NMUR2	56923
AAAGCAGTGGACAGAGGAGT	GKN1	56287
AAAGCAGTGTCAAGACAGTA	LUM	4060
AAAGCAGTGTGAGGCTTGGA	ZNF630	57232
AAAGCATACACATCATGGCA	OR2M3	127062
AAAGCATGGCTTCGATGCAA	C2orf16	84226
AAAGCATTGCTTAGCAGTGC	C3orf36	80111
AAAGCCACAAAGCTCCTGAG	DMBX1	127343
AAAGCCACTCACCTGCAAAG	BPGM	669
AAAGCCAGAGACCTCACTCC	PAH	5053
AAAGCCAGAGCTGAGGTAAG	HAVCR2	84868
AAAGCCCATGAGAATGAATT	OR9I1	219954
AAAGCCCCCAGCACAGGCGC	TSPAN10	83882
AAAGCCCGGGCGGAGAGCTG	HADHB	3032
AAAGCCGGCCAATACCCCTG	TIMM23B	100652748
AAAGCCTGAGACTCCTTTGC	ATOH7	220202
AAAGCCTGATGCAGCTTGCA	FLG2	388698
AAAGCCTGGGAGCTGAATTC	C8orf4	56892
AAAGCCTTCTAAGAGTTCCT	PHEX	5251
AAAGCGAGGCCGGGGACTGA	TIMMDC1	51300
AAAGCGCAAGGCGCAGCGCG	ZNF384	171017
AAAGCGCACTTCTACCAGGA	BCL11B	64919
AAAGCGGCCGCCGTAGGCGA	MRPL35	51318
AAAGCGGCGGCTGAGCAAAG	PDE1C	5137
AAAGCGGGGAGCTCGGCGGG	TNRC18	84629
AAAGCGTTCGGGGTAGGCGA	ALDH16A1	126133
AAAGCTAAACACCCAAGTAT	OLR1	4973
AAAGCTACAAAGACAAAAAC	TMPRSS11D	9407
AAAGCTCCTCTTGAATGTGG	LAMB3	3914
AAAGCTCCTTCGAGAGCTGG	WDR63	126820
AAAGCTCCTTGGAAGGTGGA	SMPX	23676
AAAGCTCGTGCATCCAGGGA	NHLRC3	387921
AAAGCTCTTCCTCTTGTGTG	LAIR1	3903
AAAGCTGAATTTGGAAAGTA	SLC22A12	116085
AAAGCTGACCGCTTAGGCCG	NDUFC2	4718
AAAGCTGAGGCGGCAACGTC	ATF7IP	55729
AAAGCTGCATAGAGGAACCT	LOC101927844	101927844
AAAGCTGCATGCAGTTGGAA	FHL5	9457
AAAGCTGCCATGTGCAGGGA	PILRB	29990
AAAGCTGCGGCGCGAGTCCG	CNTNAP3	79937
AAAGCTGGAGAACCTCTATC	TTC25	83538
AAAGCTGTCCTTGGTAGTAC	LCP1	3936
AAAGCTGTGCACACAGTCAG	TRIM64C	646754
AAAGCTTTCAAAGGACCCAT	GABRG1	2565
AAAGGAAAGCAAGATGGTGG	UQCRC2	7385
AAAGGAACAAGATGAGGAGA	OLFML3	56944
AAAGGAACCAATGTGAAGAG	LRRC70	100130733
AAAGGAACGCACCTCCATCC	COX11	1353
AAAGGAACTTGGCGAGGCCC	SLFN12	55106
AAAGGAATAAGAGCCTTCAG	XCR1	2829
AAAGGACAAATCATTACTAA	CD96	10225
AAAGGACACATTCATGCTGC	GPR151	134391
AAAGGACTTCTTTGCAGACC	HSD17B6	8630
AAAGGAGGCGGCAGCTAAAC	PDE3B	5140
AAAGGAGGCTCTGGCACCAC	SMCO2	341346
AAAGGAGGTCAGGAGAGCTC	CSMD2	114784
AAAGGATCCCACTTCCGGTG	NF1	4763
AAAGGCAAAAGGCGGGTGAA	TMLHE	55217
AAAGGCAAAGGCGCAGAGAG	PCDHGB3	56102
AAAGGCAGAAGCACTTGACG	BBOX1	8424
AAAGGCAGTATCGGGAAGAT	HTR2C	3358
AAAGGCATGGCCCAGAGGGG	SMPD4	55627
AAAGGCCAGGCAGCCGCCGC	MSRB3	253827
AAAGGCCCTTTCAGGACCTC	GPR85	54329
AAAGGCCTAGTAAGTGGGGT	GNL3	26354
AAAGGCGAACTAGTAGGTTG	GSS	2937
AAAGGCGCGGGCGCGGTCCT	FBLN1	2192
AAAGGCTAGCAGGCTGCGGT	RNF112	7732
AAAGGCTGAAATGGGTTCGC	ARL14	80117
AAAGGCTGACAGTGAACTCT	C1orf158	93190
AAAGGCTGCGTCTTCAGAGT	TM4SF19	116211
AAAGGCTGGAAGACGAGGTA	TTI1	9675
AAAGGCTTACCTGAGAGTCC	LAT2	7462
AAAGGCTTGTGAGAATCTGG	NCALD	83988
AAAGGGAATGGGGGTGTCAG	NLRP8	126205
AAAGGGAGAAAGAATCGCTC	PCDH18	54510
AAAGGGATGGCCACTCCCTG	CAMP	820
AAAGGGCCCAGAGTGGAACG	KRTAP2-3	730755
AAAGGGGAGGATGAGTTGGT	ALPK1	80216
AAAGGGGCACGGGAAGCGGT	EIF3G	8666
AAAGGGGCTGCAGTAATATT	OR51B2	79345
AAAGGGTAAAGAATTCCGGG	SPATA5	166378
AAAGGTAACCGACCCGCCCT	CFAP43	80217
AAAGGTAAGGGCCCTGGGCG	TSEN2	80746
AAAGGTATAACCAAAAGAGG	HAPLN1	1404
AAAGGTATGTACAGATACCA	AMY1A	276
AAAGGTGAGGTGGGGAGATG	CDK15	65061
AAAGGTTCAAGAGGGGTCGT	ZNF227	7770
AAAGGTTGAGTTGACAGAGC	KRT74	121391
AAAGGTTGCGAAGATGGCGA	DNAJC11	55735
AAAGTAAAGAACACTCGGTC	DLGAP5	9787
AAAGTAAGCGCGCGGAAGGG	PLSCR4	57088
AAAGTACAAGCGGCCCCGTT	BRD2	6046
AAAGTACGATTCCCCAATAA	MARCO	8685
AAAGTAGATGTGGCGAGTGA	OTX2	5015
AAAGTAGATTCCTCAGGTGG	ZBTB6	10773
AAAGTCACCAGTACCAACCT	GATA3	2625
AAAGTCACGTTTGTGATTTC	PEX3	8504
AAAGTCAGTAATCATCTTGG	OR4F4	26682
AAAGTCATGTTACCCAACAC	HSDL2	84263
AAAGTCCAGGGTCCCTTGGG	CD300C	10871
AAAGTCCAGTATGTGGGTCC	STK31	56164
AAAGTCCAGTTTCTTTCTGA	C17orf105	284067
AAAGTCCCGTGGCGCCGGGT	GFM1	85476
AAAGTCGCGTCCGCATCGGA	COA5	493753
AAAGTCGGAGTTGCGGGGTG	CAPNS1	826
AAAGTGAAGCTGCCCATTTA	TREML2	79865
AAAGTGACACAAAAAGTATC	RPL7	6129
AAAGTGAGCGCCTGGAGCAA	EXTL2	2135
AAAGTGCACACACGTACACG	GPR183	1880
AAAGTGCAGGTATGGAAGCC	WDR48	57599
AAAGTGCATAGATAGAAGAC	PEX5L	51555
AAAGTGCTCTTGACCCAACT	RAPGEF2	9693
AAAGTGCTGAAGGGAGGGGG	ASB7	140460
AAAGTGCTTAGAATTGTGCC	NAIP	4671
AAAGTGGGACAACCGGGGAT	SRRT	51593
AAAGTGGTGAAGGTTTCAAA	KIAA0408	9729
AAAGTGTCACCAAAGTACTG	ZNF668	79759
AAAGTGTCATTGGCGTGGAG	NHLRC2	374354
AAAGTGTGAGGGCGAAGCGG	CPSF3	51692
AAAGTTCACAATCTGAAGGC	TSPO2	222642
AAAGTTCTTTCCACAGCTGG	PTX3	5806
AAAGTTGAAATGGTATCTTC	CD40LG	959
AAAGTTGGCACAGTCACGCC	HOXA1	3198
AAAGTTGTTCATTCAGCTTA	PDCD1LG2	80380
AAAGTTTCAGTTGCACTGTT	CFHR4	10877
AAAGTTTCCGGGGTTGAAAC	SOX9	6662
AAAGTTTCTGCCTTACTTGG	DEFB131B	100129216
AAAGTTTGATTGTGGGATGT	SLC16A6	9120
AAAGTTTGCCTGGGTCCTCT	CSF1	1435
AAATAAAAAAAGTTTCTGTG	POU5F1	5460
AAATAAAAGAGACATGTGAA	INSL5	10022
AAATAAAAGCTGTGGCCCCC	CD209	30835
AAATAAACTGAAGTTTCTTC	GPR15	2838
AAATAACCAGTCCTCTACAC	OR1A1	8383
AAATAAGTGCAGGTACGGGC	RASL11B	65997
AAATAATACACCATTGCAGC	PROX1	5629
AAATACACCTTGTACATTAC	CYP2C18	1562
AAATACAGAGAGTGAGTGTG	MECOM	2122
AAATACAGCGCGGCCACCCC	SLC22A23	63027
AAATACCTTTGCTCTGGGCC	GPX8	493869
AAATACTTCTGTGTCCAGAA	PTPRC	5788
AAATAGAGAGTAAAATGGAA	OR13C2	392376
AAATAGGAAGAGAGAAATCC	GPC6	10082
AAATATCAAACATGTGAATC	REP15	387849
AAATATCAGTCAGCTCTTTG	ANGPTL5	253935
AAATATCGGTAATTGGTGTT	ANKFN1	162282
AAATATTTGATGCTCAAACA	TECRL	253017
AAATCAAAAGGTAGTAGGGA	NBPF19	101060226
AAATCAAAGTCTCAGAGAAA	COL17A1	1308
AAATCACCGCGACGACAGCA	SMNDC1	10285
AAATCACCTGGCTCAGGGGA	ADRB3	155
AAATCACTAAACCTTGGCCA	VNN2	8875
AAATCAGCCGCCGACTCACT	BABAM1	29086
AAATCAGTGCTGCTTTCTTT	MSR1	4481
AAATCATCGGTGACAGGTAA	PLET1	349633
AAATCCCGAAAGGCACCGTG	GTF2H4	2968
AAATCCGCTCTTTGCACCAG	PALMD	54873
AAATCCTGCAGGGAAAGCCA	GBA3	57733
AAATCGAGTCTTAAATAATC	DUSP6	1848
AAATCGCTCAAGTCATTCCT	ZGRF1	55345
AAATCGGTGGAGGACGGCTG	RALB	5899
AAATCTACCGCCGCCAGAAA	PPIG	9360
AAATCTACTTGGTCATGTAT	LOXHD1	125336
AAATCTCTGATGAAAGTTCT	TFPI	7035
AAATCTGGACACCCTGGAGA	OR6N1	128372
AAATCTGTATTGTCTCCATC	GPR174	84636
AAATCTGTGCCCACAACAAA	TRIM77	390231
AAATCTGTTGAACAGAGAGA	NAV3	89795
AAATGAAGAATTCCAGGACA	C8B	732
AAATGAATAGTTAATCGTGG	DNAJB4	11080
AAATGACACTGTCCAGTAGT	SPATA21	374955
AAATGATCAGAGCAGGCATG	IL22RA2	116379
AAATGATCAGGCAGTGCTGC	TTC36	143941
AAATGCAAGACGAGGGTGAC	LMNB1	4001
AAATGCAGCTTAACTTACCT	C5orf64	285668
AAATGCAGGAAGAAATCAGG	FSHR	2492
AAATGCCCGGGAGCCGGAGC	PHOSPHO1	162466
AAATGCGAGAGGCTGAGCCG	KMT2C	58508
AAATGCTGGCGCGCGCGGCG	STOML2	30968
AAATGCTTTGCAACGGAAGA	LOC100131150	100131150
AAATGGAAACGCAGAGCGCC	PNO1	56902
AAATGGAACAGTTAAGAACG	ID1	3397
AAATGGAATAAACAACTCGG	PAN3	255967
AAATGGATCTATATTGGTGA	OR12D3	81797
AAATGGATGGAGAAGGGACC	RBBP8	5932
AAATGGCCACAGGGAATGGG	VBP1	7411
AAATGGCCGCGTCGGCAGGT	KBTBD8	84541
AAATGGCGGCCGAGAAAGAG	ADNP	23394
AAATGGCGGCCTACCTGCAG	VPS11	55823
AAATGGCGTCGTGGCATTGA	CDC26	246184
AAATGGCTGCCCGAGGGAGA	C19orf43	79002
AAATGGCTTCGATGTTAGCC	CCAR1	55749
AAATGGCTTCTTCACAGAGG	POTEH	23784
AAATGGGAAACAGGGAGCGC	ZNF415	55786
AAATGGTAGCTTACCTTGTC	C1QTNF7	114905
AAATGGTCTTCCATCCCCAG	CCL14	6358
AAATGGTTCCTCTCTGCCTT	SMCO2	341346
AAATGTAGGAAATCTGTTTC	GAS2	2620
AAATGTATTACCTTGTAGAA	HTR3A	3359
AAATGTCCAAACGTGGGGTG	SIGLEC14	100049587
AAATGTCCTTCTTCCCATTT	LURAP1L	286343
AAATGTCGCAACTCGCCCGG	ABHD16A	7920
AAATGTCTTCAGATAACCAG	HIGD1C	613227
AAATGTGATAGGCACAGGAC	LTB4R2	56413
AAATTAAACATTTCTATTAG	ZRANB1	54764
AAATTACTCAGCAGTGCAGT	TPO	7173
AAATTAGGCAGCCGTTCTGC	IFIT1	3434
AAATTATGGCTTATTCCTCT	LIPF	8513
AAATTCCAAGTGGAAACTGC	CUTC	51076
AAATTCCATTGGAAACTGAT	ZIM3	114026
AAATTCCTCCGGAGCTCGCT	SF3B6	51639
AAATTCGTTGCAGGTGGCCG	CUL5	8065
AAATTCTCTCTCTGCAGCGG	AARD	441376
AAATTCTGAGACAGGCTGCG	HLA-DPB1	3115
AAATTCTGTCCAGCTTTAAC	SLC25A18	83733
AAATTCTTTGTGAACTACGG	DMP1	1758
AAATTGACAATTTCCTGCCC	OTP	23440
AAATTGATAGAAAAGATAAA	NSUN6	221078
AAATTGTCATGCAAAAGTCC	DSPP	1834
AAATTGTGTAAGTTTATTCA	FOXD4L5	653427
AAATTTCCTGGAATGACAGA	DYTN	391475
AAATTTCTGGCTGCAAGTGC	CD33	945
AACAAAAAACGTCTGTGGGT	C19orf54	284325
AACAAAAACTGCTGAGTAAA	GCNT3	9245
AACAAAAATAAAGGTGGCAT	TACR2	6865
AACAAAAATTCACAAGTGAT	TNFSF18	8995
AACAAACACATGCTGCAGTG	KIAA1211	57482
AACAAACATCCCCAACCCAA	TRPM3	80036
AACAAACGCTTCTTGCTGGG	COA1	55744
AACAAAGAGGAGGCCGTGCG	DIP2C	22982
AACAAAGGCCTGAGTCACTC	NDRG4	65009
AACAAAGGGATTAAATTGTG	SULT1B1	27284
AACAAAGTAAGCGCGCGGAA	PLSCR4	57088
AACAAATCCCAAAAACAGTT	DYDC1	143241
AACAAATTATAAGTGGAAAC	KRTAP15-1	254950
AACAAATTCTGGAGTCTGAA	FCGR2B	2213
AACAACAAACTACCGCAACA	RBM33	155435
AACAACAACATGGACTCACG	CCL3L3	414062
AACAACAACGACGGCGGCAG	GABARAPL2	11345
AACAACAGAGAAAAAATCAG	TEX50	730159
AACAACAGCCGAGGCGGCTC	MEF2D	4209
AACAACCAAAACTAACTAAA	ANXA1	301
AACAACCGCAACAACAGCCC	TMEM69	51249
AACAACTACCATGGTGGCCA	KRTAP22-1	337979
AACAACTGACTTGAAAAAGG	DEFB110	245913
AACAAGAAAACCAGAAAGAG	OR5D13	390142
AACAAGAGGAGTGTGCCATG	LPO	4025
AACAAGATGGCCCCTGCTGC	RC3H1	149041
AACAAGATGGCGGCGCCGAA	TMEM59	9528
AACAAGCCTGAAATCAATCT	OR4A47	403253
AACAAGCTGGACTGCTTAGC	BPIFB6	128859
AACAAGGAGGTCTCTGCCCA	C1orf100	200159
AACAAGTCATTGCCTTTGGA	MSX2	4488
AACAATAGTGTTAACATGGG	C2orf27A	29798
AACAATCAAGACATACCTCC	KRTAP5-9	3846
AACAATCAGCCAGTGTAGCA	TSN	7247
AACAATCTGCAGACGGGCGG	PHYH	5264
AACAATGGTGATTAGGAATC	OR6C70	390327
AACAATTTGCTTCTGGAAAC	BMX	660
AACACACACTGACAGCTATA	PHIP	55023
AACACACTGACTTCTGGACG	PIRT	644139
AACACAGGCCCTGAGGGAGT	CLNS1A	1207
AACACAGGTGAGATGAGCCC	BEST2	54831
AACACATGGGCCTCGATCCC	DDX56	54606
AACACATTAGTTCCCAGGCC	PLA2G4E	123745
AACACCAACCTGCGCGACCA	PAM	5066
AACACCAGGCGCGGCGCGGG	CMYA5	202333
AACACCAGGTACAGAAGCGC	ZNF578	147660
AACACCATCGTCAAATCCGT	PIH1D1	55011
AACACCCAGGAAGCCCGGCT	GNA15	2769
AACACCCATGGTGTGGAACT	SPATA31A7	26165
AACACCCGGAGTGCACCTGG	PRDX2	7001
AACACCCTCCTGGAGGATGC	CNTD2	79935
AACACCCTGCTTACTGCGCA	RUFY3	22902
AACACCCTTCAACACAGTCC	ASPN	54829
AACACCGCGAGCCCGGCGCG	LRRC4	64101
AACACCGCGAGGGCCGGGGT	SMARCC1	6599
AACACCGTACCTGCCCGAGC	RPS6KL1	83694
AACACCTGTCCACTCCCCCA	CLEC12B	387837
AACACGAAACACGTGTGCTC	MYBBP1A	10514
AACACGCGCCTCACACCACA	SRSF6	6431
AACACGGTGTCCAATTCCAT	CYP26B1	56603
AACACGTCCCCTTTGTCTCC	YAE1D1	57002
AACACTACCAGGCCGCTAGG	ZC3H13	23091
AACACTCACCTCACAGGACC	ZNF232	7775
AACACTGCCTGTCCATGGTT	MROH5	389690
AACACTGGAGCTCAGAGCGG	TEKT2	27285
AACACTGGGAAAGGGGCTGC	CLCN3	1182
AACACTGGTGGAGGTATCCA	OR56B4	196335
AACACTGTCTTTGGCATCAC	TEX15	56154
AACACTTACCAAGCTAGTTC	DUSP21	63904
AACACTTTGTACACCTACCT	AMPD1	270
AACAGAACAGTCTTCAGCTT	OR5K3	403277
AACAGACACACTGGGTGCCG	GPN1	11321
AACAGAGCAACCGGGACCAA	KIAA2012	100652824
AACAGAGTCGAGAAGCGGCG	IFRD1	3475
AACAGATCAGCAGCAGGTAC	CCIN	881
AACAGATGTCCCTGAACTCC	OR2AP1	121129
AACAGCAAATGCTCCACGCT	IP6K3	117283
AACAGCAAGGACTGTGGTTG	COL28A1	340267
AACAGCACTCATTTGACATT	UGT2A1	10941
AACAGCAGAGTCTTCAGCTC	OR5K1	26339
AACAGCAGCGCCAGCAGCAT	HEXB	3074
AACAGCCCGACCTCCCGGAG	KIAA0556	23247
AACAGCCTCAGCTCAAGCGG	POU2AF1	5450
AACAGCCTGTCCTGGTGCCC	FKBP11	51303
AACAGCGCGAAGCGGCTGCC	HS2ST1	9653
AACAGCGCTCCCGAGGCCGC	FUCA2	2519
AACAGCTCTAGGCCCATGGC	GSTT2	2953
AACAGCTGAGGTCAGAGAGG	GSDMB	55876
AACAGCTGCGCGGGCGGAGC	FBXO39	162517
AACAGCTGGAAGCTAAAAAC	MORN5	254956
AACAGCTTCAGCCTGCCGCC	TOGARAM1	23116
AACAGGAAACGTGACTAAAG	CONTROL	CONTROL
AACAGGAAGGACCCAAAGAG	OR1G1	8390
AACAGGACAATCTGCAGTTC	OR5I1	10798
AACAGGATCCGCTGCTGCTC	OR1D5	8386
AACAGGATCTTCTCTAGCAC	OR5M10	390167
AACAGGCACAGAGTACTCGC	ZNF573	126231
AACAGGCACAGTCCAACTCA	LDHAL6B	92483
AACAGGCAGGCTTGGAAAAG	MBD3L2	125997
AACAGGCCGTGCCGGGTGAG	RIOX2	84864
AACAGGCGACGAGGCGACGC	HES5	388585
AACAGGCGGAGGGTCGGCGT	FBXO38	81545
AACAGGCGGCAGGCTGGGGT	KIF25	3834
AACAGGCGGCCAGGGCGCCA	NADK	65220
AACAGGCGGTGGGCTCGGCT	KCNA3	3738
AACAGGGAGGATCTGCGCCA	CLTCL1	8218
AACAGGGGGACACAAAATGG	KAT6B	23522
AACAGGGTCATGAAAAGGTA	GRIN2D	2906
AACAGGTGGCCGGAGGCTGC	PARD3	56288
AACAGGTGTCTGGAGGCTGA	HNF1B	6928
AACAGTCCTATTAGAAATTA	HTN1	3346
AACAGTCGGCAGAGTTGCTG	WDR63	126820
AACAGTGGTAATAGGAATTG	PCDHB7	56129
AACAGTGGTGGCCGTAGCAG	NBEA	26960
AACATATTAATGAAGACACT	CASP12	100506742
AACATCCCTTCAGGCCCCGC	RBL1	5933
AACATCCGCCGCACCGCTGG	NAT6	24142
AACATCGCCGCGGGCGCCCG	RGS10	6001
AACATCGTCGTGTCCTCGGC	CTNND2	1501
AACATCTCTACCTGCGCCCC	DUOXA1	90527
AACATCTGGAAGTTTCCAGG	ZG16	653808
AACATCTGTTTCAGGGCCAT	IL12B	3593
AACATGAGAGACAGAGCACA	CYP2C19	1557
AACATGCTTTCATCTTTCTA	JCHAIN	3512
AACATGGAGATCAGACATCC	HABP2	3026
AACATGGAGCTTTCAGCGGT	CBX8	57332
AACATGGATTATCACTGGCG	PCDHA8	56140
AACATGGCCGCGAAGTCGGA	XKR7	343702
AACATGGCGGCCTTCATGCT	MRPS14	63931
AACATGGCGGCGCCCAGTTG	USP40	55230
AACATGGCGGGGCAGGACGC	TREX2	11219
AACATGGCTGAAGCGGCCAC	ST7	7982
AACATGGTTAAGGGTGAGAA	LRRC18	474354
AACATGTCTGAGTCGGAGCT	MINOS1	440574
AACATGTGAATGAATCGTCT	PCDH15	65217
AACATGTGCAGAGCATCAAA	ADAMTS6	11174
AACATTGAAATTATTTACCC	SLC38A4	55089
AACCAAAAAAGCTTAATCCA	GDPD4	220032
AACCAAAGAATTAGATAAGG	OR2W5	441932
AACCAAAGGCGGAGGACCCG	LIN37	55957
AACCAACAACAGCTCTGAAA	OR2G6	391211
AACCAACTAACTACCCACTC	LGALS12	85329
AACCAACTCACCAAGTTAGA	SLC16A6	9120
AACCAACTTTATCATTCTTT	IRF3	3661
AACCAAGGCCAAGCGAATAA	UBA7	7318
AACCAAGGTAAGCGCCGTAC	ZRSR2	8233
AACCAATAGAAAGCCTCCAA	CNOT3	4849
AACCAATGCCCCAGAACTAC	OR5B17	219965
AACCACAAATCAGGCCGGAC	MYOD1	4654
AACCACACTGAGCTACTCAC	NOSTRIN	115677
AACCACAGGGTCCTCTCGTG	HERC6	55008
AACCACCCAAAACAAACCCC	ZNF471	57573
AACCACCCAATGATCGATTC	ZNF222	7673
AACCACCTGCCGCTCCTGCC	CRBN	51185
AACCACGACGACCACTACCC	NDUFC2	4718
AACCACGCAGCAGGATGGCA	CHRNE	1145
AACCACGCCCTTGAGCGCTG	ZIC4	84107
AACCACGGCATTGAGAGGTG	CONTROL	CONTROL
AACCACGGCGCCCGCGGACA	KLF14	136259
AACCACGTATCTTTGGGGCG	CRADD	8738
AACCAGAAACTGCAGTTTAC	C20orf96	140680
AACCAGAGTTAAAACCTCTT	MS4A6A	64231
AACCAGCAAGAAGGCGGCGG	INTS7	25896
AACCAGCAGCACCAAAAAAG	TRPS1	7227
AACCAGCAGGGCGGACCAGA	STBD1	8987
AACCAGCCCAGCAGCATCTT	IFNA14	3448
AACCAGCCTAGCTCGCGGGC	JAG1	182
AACCAGCGGCAACCGCGCTG	SCGB2B2	284402
AACCAGGCGCCGTGGGACCG	LRRC42	115353
AACCAGGTAAAGGCGGCCGC	LYST	1130
AACCAGGTAGAGTGCTTCTC	LCE5A	254910
AACCAGTGCCTCTGGGTAAC	CELA2A	63036
AACCAGTTCAGCAGTGCCTC	ADGRF3	165082
AACCATAAAACAACATATGT	ASCL4	121549
AACCATATTATACTTTACAA	OR2B3	442184
AACCATCAATCTGATCCCAC	CCIN	881
AACCATCATAGCAGGGAAGG	DHH	50846
AACCATCCAGGCATGCTAGT	CLRN2	645104
AACCATCCCATGAGGCCCCA	ATAD1	84896
AACCCAGCCGAGCCGGTTCG	NPW	283869
AACCCCAAACCCGGGACTTG	GNAI1	2770
AACCCCACGAGCGGCGCCGG	DACT2	168002
AACCCCAGAAACGCCAGGAC	COG7	91949
AACCCCAGCCTCAAGGGAGC	ZNF473	25888
AACCCCAGCGTCCGCCGACA	CENPA	1058
AACCCCCGGTGTACGGTGGG	SYF2	25949
AACCCCCTTGCGTCTGCATC	WNT2	7472
AACCCCGCGCCGCCGACCGC	NKX1-2	390010
AACCCCGGCGCCCGGGAGGC	GPR176	11245
AACCCCGGGTCCGGCGAGAG	HERC3	8916
AACCCCGGTGGCAGGCGAGG	AGTPBP1	23287
AACCCCTGAAACTCACAGTT	ZNF644	84146
AACCCGACGGCCGCAGCGGA	BBS9	27241
AACCCGAGCCCAAGGAGTGG	TRAPPC1	58485
AACCCGATGAACTTGGTGAA	POM121L2	94026
AACCCGCATGGCGGAGCCGC	FBXO45	200933
AACCCGCGGGCGGCGAGCGG	ZFPM1	161882
AACCCGGAAGCCGCCCTGTC	ZNF708	7562
AACCCGGAGAGTGTGTGCAA	TSHZ1	10194
AACCCGGCGTTCCTTACCAG	MT1F	4494
AACCCGGGAGCTGGGAACTC	BHLHA15	168620
AACCCGGGTTCGGGGAGCAG	CCDC124	115098
AACCCGTGCCCACGACGCTG	WDR83OS	51398
AACCCGTGCTAGGTGGAAGG	CACNB3	784
AACCCTAGCCCCGGCCCCGG	SLC9A1	6548
AACCCTAGGAAGAGTTTAGG	POT1	25913
AACCCTCACCGGCATCTTGG	ARPC3	10094
AACCCTCCACACTCACCTAA	COX6B1	1340
AACCCTCTGCACCTCCTGGT	OR4X2	119764
AACCCTGAATTCCGAGATAG	FAM205A	259308
AACCCTGACTCGGACCGCTC	CLVS2	134829
AACCCTGAGATATGAGGGTT	FASTKD1	79675
AACCCTGTTAACCCCCGCCG	UPF3B	65109
AACCCTGTTGAATGGTTTCC	PCDHB11	56125
AACCCTTCCCCTGGCGGCGG	RAB26	25837
AACCCTTGATTGCAAGTAAG	FBXO40	51725
AACCCTTGGAACTGGCGGGC	FREM1	158326
AACCGAAACAGCGAGGTAGA	SNRPB2	6629
AACCGAAACGCAGGCGGCTG	TXNRD3	114112
AACCGACGGAGGACCGCGGG	RHOA	387
AACCGAGAGCCTAGGGCAAA	SPATS1	221409
AACCGAGCCCGGTAGGTGCG	MTMR9	66036
AACCGAGCGGTGAGGCGCGT	BRAT1	221927
AACCGCAAACACCGCAACCG	FAM135A	57579
AACCGCACGCATAACAGCCG	TTC30A	92104
AACCGCAGCCGAGCCCGAGC	NECAB3	63941
AACCGCAGTGGTGGTGATGG	PXDNL	137902
AACCGCCAGTACCGGGCCCA	HRASLS5	117245
AACCGCCGAAGCCGCGCTAA	CCR6	1235
AACCGCCGCCAGGTCGCTGT	FKBP1A	2280
AACCGCCGCCATGGCAACCA	GALNS	2588
AACCGCCGGGGTCTGCGAGG	PEAR1	375033
AACCGCCGTCACTCCCTTCA	TEX30	93081
AACCGCGAGAGCTTCGCGGC	SEPSECS	51091
AACCGCGCCACAGAGACTCC	ZNF136	7695
AACCGCGCGGCCGAACCCTC	ARHGDIA	396
AACCGCGGCGTGAGCGCCCC	LATS2	26524
AACCGCGGGGATGGGGTTTG	SEC14L2	23541
AACCGCGTCGCTGGGCCGAA	PDK2	5164
AACCGCTTTAGCTTCGCCCC	RIOX1	79697
AACCGGACAGAAGCGCTGGT	TUBD1	51174
AACCGGAGCAGGTAGCGGTG	HEXDC	284004
AACCGGAGGAGTCACGTTGG	SIX4	51804
AACCGGCCCCCAGCTTGTCC	ITGA3	3675
AACCGGCCGCGGGGAGCACG	LYAR	55646
AACCGGGCTGCTGTCCCGCA	PCDHGB6	56100
AACCGGGGAATGCGAGTCCC	SLC35B2	347734
AACCGTCGTATCCCTCGGTC	USP30	84749
AACCGTGCGCCTCCTAGGAC	OSTF1	26578
AACCGTTATATCAACCTCCC	CENPK	64105
AACCTAAACGAAGAGATGAG	DDX39B	7919
AACCTACAGCCACCGCCGCC	ACTR2	10097
AACCTAGAGGCCAAGGTTCA	IFNA21	3452
AACCTAGATCGAAAGTCCTT	MYO3B	140469
AACCTAGTAAGTGAAGACTT	RLIM	51132
AACCTCAACAGGAGGCCTGA	UNC93A	54346
AACCTCACCGCGGCTCGAAA	MT1A	4489
AACCTCAGTTACATCAGCCT	NHSL1	57224
AACCTCATGCTTCTGTGTGC	DCD	117159
AACCTCCAGGAGCTAGCAGC	FAM129A	116496
AACCTCCCAGCCAGTCGCAG	FBXO41	150726
AACCTCCGACAGCAGCTGGC	ZZEF1	23140
AACCTCCTCCACCCGGACCA	MPLKIP	136647
AACCTCGCCTACACCTTGGG	OPHN1	4983
AACCTCGGCAGTGCGTCCCC	ZNF331	55422
AACCTCGTCTGCGGAGGAAA	ARMCX5	64860
AACCTCTTCCAGGAAAATTA	RUSC1-AS1	284618
AACCTCTTGCACCTTCCTTA	TRA2B	6434
AACCTGAGCAGTTACAATCC	OR52H1	390067
AACCTGAGGACACTTCAGCC	SVIL	6840
AACCTGCCAAGGACAACCTC	NIPA2	81614
AACCTGCGCCATGTGATCTG	FAM90A1	55138
AACCTGGAAGGAGGTGAACC	ITGAM	3684
AACCTGGGCAAGAAAATCAA	PCDHGA6	56109
AACCTGGTATCTCAGCTCTG	MAS1L	116511
AACCTGGTGAGTCGGCTTCC	SPRR2F	6705
AACCTGTAATCTGAGAAAGA	FAM24A	118670
AACCTGTCCAGCGCAGCGGC	OAS3	4940
AACCTGTGCCCGCCATTCTG	BCAS2	10286
AACCTGTGTAGCCAGAGATG	CCR10	2826
AACCTGTGTGTGTGCTCCCT	CELA3B	23436
AACCTTATCATCCAACACAA	HNRNPCL4	101060301
AACCTTCCAGAAAGCGGCGC	CCT4	10575
AACCTTCCCTGGCATCTGGA	DR1	1810
AACCTTGAATTCTTATCTGA	SLC26A7	115111
AACCTTGCGTGGGCTTCGCG	RNF212	285498
AACCTTTCACACAAGATGGA	C1orf68	100129271
AACCTTTCTCACCTCAAGCT	MTFR1L	56181
AACGAACCCCATCACAGGGG	OR2S2	56656
AACGACATCTTGGCGAACCA	NDUFB4	4710
AACGAGCCCAGTCACTTGCG	TMEM62	80021
AACGAGCGGACCGAGCCGAC	CA7	766
AACGAGCGGTGAGCTGCGCG	LGALS3	3958
AACGAGGGCGCGGTGGGTGT	VIM	7431
AACGAGGTAAGCAGCAGGCG	MAK	4117
AACGATCCTTCCTCAAAGCA	GEMIN6	79833
AACGATGAGCAACACCCTTC	GLYAT	10249
AACGCACCATGTCCTCTGGC	TMEM209	84928
AACGCAGCGGCGAAGCGGCG	RPS6KC1	26750
AACGCCACCTGCACTTCTGG	ADAM17	6868
AACGCCAGCCAGCCAGTCAG	SLC25A13	10165
AACGCCAGGCGGATCTCAGA	U2SURP	23350
AACGCCCGAGTGCCCTCTCT	HORMAD2	150280
AACGCCGCGGCAGGAGAGCA	PRDM9	56979
AACGCGAGGGGCGAGCGCGA	FOXN4	121643
AACGCGAGTGTTAGTTAACA	POC1B-GALNT4	100528030
AACGCGCGCACGCGCCGGAG	FUT8	2530
AACGCGCGCGAGACACCCGC	ZNF384	171017
AACGCGGCGCGGCCGGCTGC	PUS3	83480
AACGCGGCGGAGCTGTGAGC	XAGE1E	653067
AACGCGGGCAGCTCCAGGAG	UNC79	57578
AACGCGGTGCTTGCTCCTCC	MPZL2	10205
AACGCGTCGGGGCTGAGCCG	TM6SF2	53345
AACGCTCCACACGCGGAGGT	NEK5	341676
AACGCTGCAGTTTAAGTGTT	GRIA1	2890
AACGCTGCCGACCTACTCGT	MRPL34	64981
AACGCTGCCGCCGCGCTCCG	GNG2	54331
AACGCTGGAGCATCCCGCTC	RDH11	51109
AACGCTGTCGTACGTGTATA	CONTROL	CONTROL
AACGCTTCGGGGCAGGGGTG	GYS1	2997
AACGCTTGAGGCGGACGCTG	OTUD3	23252
AACGGAAATTTCATTGCTCC	FGF3	2248
AACGGAACGTCGGGAAGCGA	EIF1	10209
AACGGAAGTTCCGGCGGGGG	LYPLA2	11313
AACGGAGCGCGCGCGAAGCG	NFYC	4802
AACGGATTGCGAGGCGGCGG	E2F3	1871
AACGGCCGCGAGATGACTGC	MSMO1	6307
AACGGCCTGACGTCGGCGGA	MAGEA2	4101
AACGGCCTGACGTCGGTGGA	MAGEA12	4111
AACGGCGCGCCGGCTGTGGC	TCFL5	10732
AACGGCGGCGCCGGGGCCGG	EGLN2	112398
AACGGCGGGGGCGTGTCGGC	ZBTB9	221504
AACGGCGGGGTGGAAAGCTA	KRIT1	889
AACGGCTCGGGCGGAACCAA	SLC35E2B	728661
AACGGCTGGTGCTCCCCTCA	SAMD4A	23034
AACGGCTGTTGGTTTCTGCT	CCNB1	891
AACGGGAATGCGGTAACTGT	LRRC72	100506049
AACGGGAGATCTGCGGCCGC	WFS1	7466
AACGGGCCAGGTAGGATTTC	PHACTR4	65979
AACGGGCGCGCCGGCCACCT	FBXO25	26260
AACGGGCGGAAGCAGAGTCT	TPI1	7167
AACGGGCGGCAGTCAAGCGC	POLR3G	10622
AACGGGCGTTCGCCTGCGGT	TSPYL1	7259
AACGGGGGAGGCTGGTAACC	ZNF653	115950
AACGGGGTACGCCCCCCGCC	HVCN1	84329
AACGGGTTTGGCCCACCCCT	TTC33	23548
AACGGTAACGGCCACCGCCA	LIFR	3977
AACGGTAAGGGCAGGAAGCG	TAF8	129685
AACGGTAGTGGTGGCTTGTT	POLG2	11232
AACGGTCAGGGGGCGGCCGA	DENND6A	201627
AACGGTCGGTCAGTGGCGGT	RBMXL2	27288
AACGGTCTCTGACTGGGCAT	C20orf173	140873
AACGTCAAAATTGGGATAGT	FBXO8	26269
AACGTCCGCGCTGGGAGCCA	PNMA3	29944
AACGTCTTTGGAAGGAGGAA	EED	8726
AACGTGAACGTGGGCGTGCT	EEFSEC	60678
AACGTGACTTTCTCCATTAT	OR4C12	283093
AACGTGCCCTACTCTGCCCC	HIVEP1	3096
AACGTGCTGACGATGCGGGC	CONTROL	CONTROL
AACGTGCTGTTGTCATCAGA	UBTFL1	642623
AACGTGGAAGTCGGACCAGC	IMPAD1	54928
AACGTGGCTACGAAAGCCTC	ZNF335	63925
AACGTGTCTAAGATAGAATC	CARD6	84674
AACGTGTCTGCGGGCGCGCG	KLF4	9314
AACGTGTGCTGGGTGGGAGA	MAST2	23139
AACGTTCAGCACCGCGGCCA	GCM2	9247
AACGTTCTGCTGGACTGAGC	NANOG	79923
AACGTTGAAAATGTCCTTTG	IL37	27178
AACGTTGGCCCCCAGCGGTG	NAT6	24142
AACGTTTGCGCTGATCAAGG	ANXA2R	389289
AACTAAAAAAGCGGAGTAGA	RFWD2	64326
AACTACACAGGCAGCAGCGA	LASP1	3927
AACTACAGCAGCAGCACCTC	OR1L6	392390
AACTACCAGCGCAGTGGGGC	BHLHE41	79365
AACTACCCCAGTGCCGGGGA	ZNF566	84924
AACTACGGTACTGCCATAGC	C17orf100	388327
AACTACTACAGAAACTGCTG	KRTAP21-2	337978
AACTACTACGGCAACTACTA	KRTAP19-5	337972
AACTACTACGGCAACTCCTG	KRTAP21-1	337977
AACTACTCCGGGCGGTTACC	CRBN	51185
AACTACTCCTGGCAGTTGTG	HSD3B2	3284
AACTACTTTAAGAGGAATAA	SLCO1B1	10599
AACTACTTTCTAAATACTAA	TRAT1	50852
AACTAGAACTACCAGGGCCC	BEST4	266675
AACTAGAGGCAGAGCTATCA	C17orf78	284099
AACTAGCCCGAGCAGCTTCG	CONTROL	CONTROL
AACTAGCTTGACTCTTGCAG	LIPN	643418
AACTATCAGTCCGAGAGCCT	MS4A4E	643680
AACTATGAAAGGAGAGAACC	LOC100506422	100506422
AACTCAAGACACCTGCAGCA	CLDN16	10686
AACTCACACCAGCTCCTGCA	ZNF474	133923
AACTCACAGTTCCTTCTCCT	OR1D5	8386
AACTCACCCCTACGGGGCCG	CDK11A	728642
AACTCACCGATAGCAACCCA	MYNN	55892
AACTCACCTCTGCGGCTGCA	RPS10	6204
AACTCACCTTTCGGTTCCAA	SCNN1G	6340
AACTCACGCTCCCCCGAGCC	PCYT1A	5130
AACTCAGAGGACTTAGTGCT	NUP50	10762
AACTCAGGCGGCGTGGGCCG	ZNF416	55659
AACTCATAGCCATTAATTTC	HOXB4	3214
AACTCATGGAGCCAGAAGCT	OR3A2	4995
AACTCATTGAGGTTTCTCTT	LIPI	149998
AACTCCAACGCCGGGCGCCG	C7orf57	136288
AACTCCAAGAGGCCAAGTGG	SLIT2	9353
AACTCCACCGTCAGTTCCAT	TRIM37	4591
AACTCCACTGCGCCGGGCTG	CSMD3	114788
AACTCCAGGAACGGAGGAGA	ZNF736	728927
AACTCCATCTTCATCCTGCT	OR2M4	26245
AACTCCCCACAATTCTCGAT	LSM2	57819
AACTCCCCCGCAACTGCTAG	PPM1B	5495
AACTCCCGCTCGATGGTGGT	PTPN2	5771
AACTCCCGTTTCCCTGGCTG	SFMBT2	57713
AACTCCCTCCTACGGAGCGA	ZSCAN12	9753
AACTCCGCGAGGTCCAGTCC	ZMYM5	9205
AACTCCGCGGAGTCAACTAA	HSPA2	3306
AACTCCGCGGCCCGCAAGCC	SNX10	29887
AACTCCGGAGGCGCGGTGCT	LYPD1	116372
AACTCCTAGAGGCAAACTTT	CDC42EP5	148170
AACTCCTGGGTCTCTGGGAG	LRRC8E	80131
AACTCGAAAAACCCCAGGTG	MYH8	4626
AACTCGAGGACCGGCAGCCA	SUDS3	64426
AACTCGCACTGCCCAGAGGG	ZNF414	84330
AACTCGCGCGACGAGGACGC	TBC1D14	57533
AACTCGCTCGGCTGCTCCGC	RABIF	5877
AACTCGGCCCGGCGCTTAGC	FAM53B	9679
AACTCGGGAGAATGGTGAGT	CNDP1	84735
AACTCTAGGCGCGGATCAGC	SST	6750
AACTCTAGGGTTGGGTGCTG	TSACC	128229
AACTCTCCTCCCTCGCTCCC	IQGAP2	10788
AACTCTGACACTCGCATAGC	OR52B6	340980
AACTCTGTCACTGTCGTGGC	GSTA5	221357
AACTCTGTGCCTGGTTTCTG	ACSM1	116285
AACTCTTGAGCCATGCCGAT	GLRX	2745
AACTCTTGGGATGTGACAGA	PDE6C	5146
AACTCTTGTATAAACAGGTA	RBM47	54502
AACTCTTTCAGACTGGCAGC	C20orf202	400831
AACTGAAAGGTCTGGGGAGA	PAGR1	79447
AACTGAACTCTCACCTTGGA	MYRFL	196446
AACTGAAGCAAAGGAGTATC	BRS3	680
AACTGAAGCCACTCTGGGGA	ABCG5	64240
AACTGAAGCCCAGGCCTCTT	APOA2	336
AACTGAAGCTGTACCTTGGT	SPP1	6696
AACTGAGCCAGGGAGAATGC	CYP4Z1	199974
AACTGAGCCTCGAGCAGCCC	HS3ST3B1	9953
AACTGAGGTAAGGCTGTGCG	SH3BP5L	80851
AACTGATTGTCCCAACTCAG	PCDHA12	56137
AACTGCAAATACCTTTGCTC	GPX8	493869
AACTGCAAGGGTGAACAGTA	DEFB126	81623
AACTGCAGGCAGCGAGGCTC	MXI1	4601
AACTGCCAAGATGGAGCGAA	TMEM202	338949
AACTGCCATTCTGCTGGTCT	ACR	49
AACTGCCCCCGGTGCGCCTG	CCDC157	550631
AACTGCGAGTGCTAAGGAAG	CD2AP	23607
AACTGCTCCTGCGCCGCTGG	MT1HL1	645745
AACTGCTGCTCTCACGGAGA	AK7	122481
AACTGGAACTAGGGAAAGCA	CIR1	9541
AACTGGATTCTTCCTGGATG	CSAG1	158511
AACTGGCACGGTCCGACTGC	ETV2	2116
AACTGGCGGGCTGGACAAAC	ZNF551	90233
AACTGGGAGAGCCGAAGCTC	SEZ6L2	26470
AACTGGGCCTGAAAGGGTAC	PSMD7	5713
AACTGGGTATGTGGTGATGG	KRTAP29-1	100533177
AACTGGGTGCCGGGGATCCT	KIFC1	3833
AACTGGGTGTCGTTAGCTAT	OR52E6	390078
AACTGTATGAGGTGGCTACT	OR6T1	219874
AACTGTCCTCCATGGGCAGG	N4BP2L1	90634
AACTGTCCTGTCCCAGACTT	ZMYND10	51364
AACTGTCGTTGCAGAGATTG	HERPUD1	9709
AACTGTGAAACTCTGCGTAT	ZUFSP	221302
AACTGTGCTTAAATGAACAG	RIMS2	9699
AACTGTGGTGGCGAAGGCTG	KDM5C	8242
AACTGTGTGCTCTGGCTCTG	C11orf40	143501
AACTGTGTGGACCGTCTGCT	TXNDC12	51060
AACTTACAAACCGCCTCAGC	RWDD2B	10069
AACTTACAATACTTAAGTCC	CYLC2	1539
AACTTACCTCAGACGCCAAC	ZNF559	84527
AACTTACCTCTCTTTCAGCG	SGO2	151246
AACTTACTATGCTCAAGTCC	CYLC1	1538
AACTTCACTTTGCCACAGGG	OAZ3	51686
AACTTCAGACGCCGCTGATC	ROBO1	6091
AACTTCCAATCTTCTTGGCC	LOC157562	157562
AACTTCCAGCATCCGCGCCC	SNX22	79856
AACTTCCCTGCCGTCGGGGG	PYROXD1	79912
AACTTCCGAGCGGCTGGGCC	KIF26A	26153
AACTTCCGGTTGGAGTCACT	TANK	10010
AACTTCCTAAGCCGCGCTTC	ABCG2	9429
AACTTCCTGCTGAAGCTCTG	KCNMB1	3779
AACTTCCTGGGAGAGGACAG	PSG9	5678
AACTTCGCTACGCCGTTCCA	N6AMT1	29104
AACTTCGGCAAGATCCAGAT	KIF2A	3796
AACTTCTCCAGCATGATTCC	ABCC2	1244
AACTTCTCCCGGGGTCCGCA	WIPF1	7456
AACTTCTCCTCCCGCTCCTG	KRTAP13-1	140258
AACTTGCCTGTCTCCATGGC	PFKFB1	5207
AACTTGCGGCAGCGCCGCCC	BAIAP2L1	55971
AACTTGCGGGCTTTAAATCT	B3GNT5	84002
AACTTGCTTAACCTAGAGGT	C2orf82	389084
AACTTGGCTCCCCTAAAAGC	GNAT2	2780
AACTTGGGCCGAAACTTCCC	WNT5B	81029
AACTTGGTTCCAGCTGCGTG	C17orf78	284099
AACTTGTTCAAAAAAGTATC	SOX2	6657
AACTTTACCCCGGAGGACCC	DNAJC28	54943
AACTTTATTGGGACAGATAC	OR56A4	120793
AACTTTCAGCCGACGCGGCT	DNTTIP2	30836
AACTTTCGCGGTGGCCTGGG	KRT8	3856
AACTTTCTCCGTTACCGGCC	TMEM168	64418
AACTTTCTTTGTGCTACACA	AMELY	266
AAGAAAAACCTGGAGGGGGC	ATP2A1	487
AAGAAAAAGACCAAAGACCT	C1orf105	92346
AAGAAAAAGCAAGATGCCGG	SHTN1	57698
AAGAAAAATAGTCTATAAGT	PTPN22	26191
AAGAAAACTGTCTGGAGCTT	OR13C8	138802
AAGAAAAGAGGGAGCAGCTA	TPX2	22974
AAGAAAAGGACAGGGCCATT	IFNA4	3441
AAGAAAAGGACCGGGCCATT	IFNA7	3444
AAGAAAAGGGCAAGGAGAAG	SERF2	10169
AAGAAAATACCGGAGTTGCA	AP5M1	55745
AAGAAACAACGCCCAGGACC	PRPH2	5961
AAGAAACCATTCAAAGGAAA	FRG2C	100288801
AAGAAACGAAGCATGGCCTC	GDF3	9573
AAGAAAGACACACAGAGCGG	SPANXA1	30014
AAGAAAGAGGAGTGAGGCAG	MYO1E	4643
AAGAAAGCAGTTCAGCCGGT	DLG3	1741
AAGAAAGGGCTGTGTGGCTC	GCSAM	257144
AAGAAATAAGCACAATAAAA	AMELX	265
AAGAAATAATTACCATTTAT	HTN3	3347
AAGAAATAGCAGGAAGACCC	HGC6.3	100128124
AAGAAATCAAGAAGACCACA	OR2B6	26212
AAGAACAAACAGTCTCAAAG	OR2H1	26716
AAGAACAAGGAAGAATGGAC	OR5W2	390148
AAGAACACCACGGGGTTAAC	PPIH	10465
AAGAACAGTCCTGCTCACTT	ANGPT2	285
AAGAACCAACTTGCTGTTGA	PGK2	5232
AAGAACCAGCTGGACCAGGT	PFDN5	5204
AAGAACCATCAGCGTCGGGC	RIT2	6014
AAGAACCCGCAGCAGCTCCC	EDEM2	55741
AAGAACCGAAGAGACAGCGG	ADGRL3	23284
AAGAACCGGAGGAGAGGACC	KHDC1	80759
AAGAACCGGGCTCCCGGGCC	MNX1	3110
AAGAACGAACGGCTTGGGCG	MEMO1	51072
AAGAACGGTTCATCAGAAAG	LHX8	431707
AAGAACGTGCGCTCGGCTGC	CDH7	1005
AAGAACGTTGCTTGGGCAAA	CLEC5A	23601
AAGAACTATCAGTGTGTAAG	C12orf50	160419
AAGAACTTCGGGAGCGCACG	NR4A1	3164
AAGAAGAAACTCAGTCACCA	OR10C1	442194
AAGAAGAATTGGGGATGATG	CONTROL	CONTROL
AAGAAGACAGTGAGTTGGAT	TAS2R16	50833
AAGAAGAGGAACGTGTGTGG	OR2M2	391194
AAGAAGCAGCAGAAACAGCC	TRDN	10345
AAGAAGCCAAGCGACGGCGA	NCL	4691
AAGAAGCCAGTCAGCAAGAA	OR51B4	79339
AAGAAGCCTCCTCCCCACTT	SENP8	123228
AAGAAGCGAGGTGGAGCGGG	C14orf166	51637
AAGAAGCGGAAGGGAAGTAA	MAP2	4133
AAGAAGCTCAGCGCAGAAGG	PSG8	440533
AAGAAGCTGTGGCCCACACT	ACRV1	56
AAGAAGGATCAGGCTCTTCA	MGP	4256
AAGAAGGCGCTGGAGTGGCC	ADRA2A	150
AAGAAGGGCCGTACCCGAAA	CONTROL	CONTROL
AAGAAGTAAAACCGTTTGCT	FASLG	356
AAGAAGTGCACCACGGCGGA	SSX4B	548313
AAGAATAAACTCTGTCGCCT	OR8U1	219417
AAGAATAAATTCAGTCACTA	OR8B2	26595
AAGAATACTTGCCAAGCCCC	APOBEC1	339
AAGAATCACTCGGAGGGCGG	WBP2	23558
AAGAATGAACTCTGTCACAT	OR5M3	219482
AAGAATGAGGTTCTCAAGTT	KRTAP4-5	85289
AAGAATGAGTAGTCAGGAAC	KCNRG	283518
AAGAATGCAGAAAGCAGGGT	MYL3	4634
AAGAATGGATGGCTTGGCCT	PSD4	23550
AAGAATGTGGTGTAGTCCTT	OR9A2	135924
AAGACAAAAGGGACCGGGAA	TMEM200A	114801
AAGACAACGAAGGCGCACCC	PRRC1	133619
AAGACAACTGGCTGCAGCCC	OR3A1	4994
AAGACAAGAAGTCTTCATAG	SAMD7	344658
AAGACAAGGTCCGGCCGCTC	XAB2	56949
AAGACAAGTGGGGCATCTGT	WFDC9	259240
AAGACAATAGTTGCCACGTA	LRRC37B	114659
AAGACACTACTAAAACTGCC	TPRKB	51002
AAGACACTGAATAGCATTTG	MAGEB10	139422
AAGACAGAATCCAAGGCCGA	OTOL1	131149
AAGACAGCAAGGCCAGATGC	MMP20	9313
AAGACAGCAGGGAAAACCCC	SLC16A9	220963
AAGACAGCCCTGGAAGTAGA	PRRC2A	7916
AAGACAGCCGGCGCGGGAGG	SPINK2	6691
AAGACAGGTAGGGAGGCGGA	PAPLN	89932
AAGACATTAACTAACCCACA	RBMY1A1	5940
AAGACATTCTGGGTGCACTT	SLC2A5	6518
AAGACCAATTAGTCCTTGGT	NANOGNB	360030
AAGACCACCAGCCTGGGACC	WDR72	256764
AAGACCAGGACTCGGGCTGG	COL7A1	1294
AAGACCCAGGCTGCGGGACG	HSPA4L	22824
AAGACCCTCACGTTCCCCAT	MAGEB5	347541
AAGACGAGTCTCAGTGTCTA	GPR34	2857
AAGACGCTGCCACCATACTC	MBL2	4153
AAGACGGGCGGAGAGAAACC	GAPDH	2597
AAGACGGGGAAGCGGAGACT	GINS3	64785
AAGACGGGTTCAGTTCGTCA	CHMP3	51652
AAGACGTCAGGGGCCAAGTC	ANKRD60	140731
AAGACTCACCTGCAATCTGC	KLC4	89953
AAGACTCAGAGATCAGAGGC	C19orf54	284325
AAGACTGAGCCATTGAATGT	OR52A5	390054
AAGACTGGAGAAGGGTCTTA	CDKL4	344387
AAGACTGGGCTTGTCCTTGC	BIRC3	330
AAGACTGGTTGAGCCGGGTA	RLN1	6013
AAGACTGGTTTGGGGAAGCT	TMEM217	221468
AAGACTGTCGCGTAGCTCCT	ALX1	8092
AAGACTTCTCTAGACTCAAA	CLDN17	26285
AAGACTTGAGGCGCAAGCAC	MCM3AP	8888
AAGAGAAAAAGGAGGGCGAG	GTF2IRD2	84163
AAGAGAAACCAACACTGCTG	GPR65	8477
AAGAGAACCCTTGAGGTATG	MRPL45	84311
AAGAGAAGCCAGGAATGGCT	OR5K4	403278
AAGAGACATTGGAGCTAGGG	TP53TG3	24150
AAGAGACTCTCGGGCTGGGT	MMP21	118856
AAGAGAGAAAGGGCGAGGAA	GSTA4	2941
AAGAGAGAGCAAGCCCTCTT	GCG	2641
AAGAGAGAGCCAAAGAGAAG	CDRT4	284040
AAGAGAGAGCGGCTCGGGAA	PABPN1L	390748
AAGAGAGAGGCAGTGGCAGA	MBD5	55777
AAGAGAGGAATCTGAAGCTT	OR5D14	219436
AAGAGAGGGAGTTCCAGCCA	OR2B11	127623
AAGAGAGGTTTCTGCAGCTT	OR1L4	254973
AAGAGATAGCATTGTAGATC	NBPF14	25832
AAGAGATCACATCTAGGCCA	CONTROL	CONTROL
AAGAGATGGAGAGAGGCCCG	HERC2	8924
AAGAGCAAGGGACTGAGAGC	B3GAT2	135152
AAGAGCAAGTATGGGCTCAC	MB	4151
AAGAGCAGACACCGTGCTCC	ADAM28	10863
AAGAGCAGAGACTGGTGACC	GRP	2922
AAGAGCAGATGCTCCAGGGC	OR13J1	392309
AAGAGCAGTGCCCGTGTCCG	ADAMTS16	170690
AAGAGCATCAGTTGGAGGTG	OR10H2	26538
AAGAGCATCCCCCAATACCT	ARMC12	221481
AAGAGCCAAAACAGGAACCG	SYT4	6860
AAGAGCCCGCGGCGCGGAGC	PLAC9	219348
AAGAGCCGAGTCCGGGCAGA	FAM159B	100132916
AAGAGCCTCGTCCTGGGCGG	VTI1B	10490
AAGAGCGAACTGCCCAGGTG	RCE1	9986
AAGAGCGGAAAGAACAGACC	CWF19L2	143884
AAGAGCGGCCCTTCAGGGAA	SPATA5L1	79029
AAGAGCTCACAGATTTCTGC	IL22	50616
AAGAGCTCAGTCTCTTCACC	ZNF720	124411
AAGAGCTCGCTCTGTGCGCG	RBBP4	5928
AAGAGCTCTAGGGGAACCTG	LINC01862	105372267
AAGAGCTCTGCCTGATGACA	NPSR1	387129
AAGAGCTGCACCTGGAGCTC	OR10A3	26496
AAGAGCTGCAGCTCTGTGTT	IL33	90865
AAGAGCTGCCCCTGGAGCTC	OR10A6	390093
AAGAGCTGCGAGCGGCGCGG	SLC6A9	6536
AAGAGCTGCGGGAAAAGCCG	EYA4	2070
AAGAGCTGCGGGGCGAAGCC	ZKSCAN2	342357
AAGAGCTGGACGACCAAGCA	DDR1	780
AAGAGCTGGATGCAGAATGG	C1orf195	727684
AAGAGCTTCGGCTGGGCCGC	DGCR2	9993
AAGAGCTTTCCCAGGGCCTC	KCNK18	338567
AAGAGGAAAGAGCTTGGTAC	CAPSL	133690
AAGAGGAAAGGCACGGGCGG	NPDC1	56654
AAGAGGAACAACTCCAGAGC	OR2A12	346525
AAGAGGAACACTCAGATATC	KNTC1	9735
AAGAGGAACCGCCGTCGCCT	FBXO28	23219
AAGAGGAAGACGATCAAAGG	RPL15	6138
AAGAGGAAGGCCTGCAATTC	OR7A10	390892
AAGAGGAATTCTAAAACTGA	ARL6	84100
AAGAGGACAAGGCAGAATGC	COX7A1	1346
AAGAGGACCCCTCACCGCCT	PKD2L2	27039
AAGAGGACGAGACCCAGCTC	SUMF1	285362
AAGAGGACGTGGGATACTCA	MR1	3140
AAGAGGACGTTCTGGACTCT	EGFLAM	133584
AAGAGGAGACCAAGAGGCGG	BNC2	54796
AAGAGGAGGCAGACTGCTGC	SLC25A5	292
AAGAGGAGGGACGGCGGCGG	ANKH	56172
AAGAGGAGTGCGCGAGGTAC	TSNAX	7257
AAGAGGATGACTCGAAGGAT	OR5P2	120065
AAGAGGATGGGCTGCAGCTC	OR7G3	390883
AAGAGGCAGAGCGCTGGGCC	PMM2	5373
AAGAGGCCAGCGTGGGGCGG	C10orf88	80007
AAGAGGCCCGGGCGGCCCGG	KCTD3	51133
AAGAGGCCGCACCACACCAG	ADM5	199800
AAGAGGCCTGTTTCGCTGTC	SOX4	6659
AAGAGGCGGCGGCCCAGGCG	ALDH2	217
AAGAGGCGGCGGCGCCGAAG	TXLNG	55787
AAGAGGGACTGCTGTTGCTC	OR1N1	138883
AAGAGGGAGCAGACAGGAAG	IGFN1	91156
AAGAGGGAGCAGCTAGGGCG	TPX2	22974
AAGAGGGCAGAGCCGTGCAT	SGK2	10110
AAGAGGGCATAGCTAATGGG	NYAP2	57624
AAGAGGGCGCCGCTCGTCGG	GPR37	2861
AAGAGGGGAATCTGGAGCTC	OR8J1	219477
AAGAGGGGAGCCTGACGACT	FAM98A	25940
AAGAGGGGCAGCTGGAGCTC	OR8G1	26494
AAGAGGGGCGCCTGGAGGAG	VSX1	30813
AAGAGGGGGATCCGCAGTCC	OR8B12	219858
AAGAGGGGGATCTGGACTCC	OR8B8	26493
AAGAGGGGTTGCTGGAACTC	OR8B3	390271
AAGAGGGTCGCAGTCCCAGG	C8G	733
AAGAGGGTGTCTCCCCCAAA	HOXB1	3211
AAGAGGTATGCAGAGTTGGA	C1orf189	388701
AAGAGGTCTGCTCTGGAAGG	SLC36A2	153201
AAGAGGTCTTGGGGCTCCCT	C3orf56	285311
AAGAGGTGAGTGCTGAGTGG	LOC100506388	100506388
AAGAGGTGGCAAAGGAGTGC	CABP5	56344
AAGAGGTTACAGCGGCCACC	CSPP1	79848
AAGAGTAACTGTCCAGAATA	GFRAL	389400
AAGAGTAGTAGACGCCCGGG	CONTROL	CONTROL
AAGAGTCCTCTCGTTGGTCC	SLC25A32	81034
AAGAGTCGCCGCAGACAAGC	NFAM1	150372
AAGAGTCTCAGCGCAGAAGG	PSG11	5680
AAGAGTGGAACCTGGATTTC	OR5D13	390142
AAGAGTGGAGGATTTGGTTG	KRTAP20-2	337976
AAGAGTGGCAGTTGAAGTTC	OR8D2	283160
AAGAGTGGGGCGTCCAGCCC	OR10G9	219870
AAGAGTGTGGGGAAAAACTT	SLC2A12	154091
AAGAGTGTGGTATGATAGGG	PRRC1	133619
AAGATAAAGTAAGTGCTGTT	ITM2A	9452
AAGATAACGACGGGAAGAGC	CCNA1	8900
AAGATAACTACTTCCAGATG	OR2J3	442186
AAGATAATTCCCTGGAGTTC	OR13G1	441933
AAGATAGGGCCGCCATCGCC	SP3	6670
AAGATATTAGCCAACATCTT	OR5L2	26338
AAGATCCCGAGACATTTCCC	CNTN6	27255
AAGATCGGCCACTACATTCT	PRKAA1	5562
AAGATCGTGATGTTATCTGC	TGFB2	7042
AAGATCTCAGGGCTTGAAGG	ZNF165	7718
AAGATCTTCCCTCTCTGAGC	KLRK1	22914
AAGATGAAGGTAGGTGATGG	RPS6	6194
AAGATGACAAACACTAGGCG	NDUFA4	4697
AAGATGACCGGGGTGTGCCG	TOMM40L	84134
AAGATGACGAGACTGGCTTC	PGBD4	161779
AAGATGAGCTTCGTGGGCCA	LIN37	55957
AAGATGCCCGCGACGGAAAA	MBNL1	4154
AAGATGGAAATCCGAATCAA	TFAP4	7023
AAGATGGAGGCAACTACGGC	CCDC12	151903
AAGATGGATCTGTCAGACCT	MYH15	22989
AAGATGGCCGCGCTGCCCCG	VDAC2	7417
AAGATGGCCGGGCGCGCCGC	WWC3	55841
AAGATGGCGACGGAGGGAGG	WDR20	91833
AAGATGGCGCCTGTTGTGAC	RBPJ	3516
AAGATGGCGGAAAATTTAAA	SUV39H1	6839
AAGATGGCGGACAAAACGCC	U2SURP	23350
AAGATGGCGGACGAGGAGGC	UBR1	197131
AAGATGGCGGCAGCGGCGCT	PCIF1	63935
AAGATGGCGGCGGCAGTACT	MRPL22	29093
AAGATGGCGTCCATCATGGA	OSBPL9	114883
AAGATGGCGTCGGGTGGTGG	SNX1	6642
AAGATGGCTACGGCAGGGGG	NCSTN	23385
AAGATGGTGGCTGTAAAACT	KDM5D	8284
AAGATGGTTATCACTGAGGT	OR52D1	390066
AAGATGTCACGCAAGATAGA	RS1	6247
AAGATGTTGTCTGTTGCTGG	CCL16	6360
AAGATTCAGAGGTTGAGGAT	ACTRT1	139741
AAGATTCCCTAGACGTGGAC	BTNL9	153579
AAGATTCCTGGTTCTCGGCT	ZBTB8A	653121
AAGATTTCCTCTGTAAGGGC	C7	730
AAGCAAAGGAGCCAAGACCA	RPF1	80135
AAGCAAATGTGGCACGTGAT	RNF219	79596
AAGCAAGAACCAACGATAAA	PPFIA2	8499
AAGCAAGAAGAGGCAGGTAA	TAOK1	57551
AAGCAAGACAGGGTAAGTTA	LOC100144595	100144595
AAGCAAGAGAAAGGCGTACT	BRD3	8019
AAGCAAGATGGAAGTCGACG	EPM2AIP1	9852
AAGCAAGCTGCCAAGAACCT	TMEM236	653567
AAGCACATTCCTGCTTTGCA	GPR21	2844
AAGCACCCCCTCTACCTGCG	H3F3C	440093
AAGCACGCTGGCCAACAAGT	LRRC61	65999
AAGCACGGAGGTTTGACTCT	TDO2	6999
AAGCACTAGATCAGCGGATC	JKAMP	51528
AAGCACTAGTCCGTATGATG	CONTROL	CONTROL
AAGCACTCTTGTTTCTTTGC	P2RY10	27334
AAGCACTGCCTTTACTTCAG	NR1I2	8856
AAGCACTTCCAGAGCCTGTC	CD14	929
AAGCACTTGGCGCCTCGGGG	CSNK1G1	53944
AAGCAGAAGGAGCGGACCCA	DNAI2	64446
AAGCAGAATCTTAGAGCATT	GNAT3	346562
AAGCAGACAGAGTCCTGGAA	LOC646588	646588
AAGCAGAGAAAGACGGGAAG	NHLH2	4808
AAGCAGAGGCGCAGTCAGCC	KAZALD1	81621
AAGCAGAGTTATAGCTACCC	PSMF1	9491
AAGCAGATCGCGCTGGGGAA	ZNF841	284371
AAGCAGATTACGTGGAGTGA	ZNF880	400713
AAGCAGCAGATACAGCAGTA	SIRPD	128646
AAGCAGCAGCCACCGCACGG	FOXF1	2294
AAGCAGCCGTCCGCCGCCCG	ASB13	79754
AAGCAGCCTCCAGATCGAGC	CCDC126	90693
AAGCAGCGCCCGTCTGCTTC	CTNNA1	1495
AAGCAGCGGCCGCCATTTCA	RBM39	9584
AAGCAGCTCGCGTCAGCCAT	ANKAR	150709
AAGCAGCTCGGGCAGCTCGG	PRIM1	5557
AAGCAGCTTAGGGATCATGA	TARM1	441864
AAGCAGGAAACCCCAGCCTT	ZNF114	163071
AAGCAGGAAAGAAATGCGGC	RGS4	5999
AAGCAGGACCTAGGTGGCGG	EFHC1	114327
AAGCAGGACTCCTTATAGAC	MSMB	4477
AAGCAGGCAGCAGTTCACCT	SPTBN2	6712
AAGCAGGCCGGTAAGTAACT	UQCRB	7381
AAGCAGGTCCCAGGCGGCGG	SRP68	6730
AAGCAGTGGCGTCCGCAGCT	TRAF6	7189
AAGCAGTTCATAATTATCGA	RRH	10692
AAGCATACTTTGTTGCAAAA	MUSK	4593
AAGCATGAACAGTTGCTAAG	PTPRB	5787
AAGCATGGGGCTTCCCAGGC	MCAM	4162
AAGCATGTGCTCCAGAGGTT	CD48	962
AAGCCAACCCCTAAAAGCTC	DCAF8L1	139425
AAGCCAACGGGATGTTGTTA	BOD1L1	259282
AAGCCAAGCGACGGCGATGG	NCL	4691
AAGCCAAGGATACCGCAGCC	LINC02312	100132612
AAGCCACAAAGAGCTGCCCC	OR10A6	390093
AAGCCACCACAGATGTCCCA	ZNF44	51710
AAGCCACCGCGAGTAAGGTG	XPNPEP1	7511
AAGCCACGCCAGGAGGCCCC	PRSS42	339906
AAGCCACGTTAATAAATCAC	LNX1	84708
AAGCCACTCTGGGGAGGGTC	ABCG5	64240
AAGCCACTGACTCAACTGGG	GJA1	2697
AAGCCAGAAATCCCGTGGAG	GCM1	8521
AAGCCAGAGCCTGTGCTGTG	NR2E3	10002
AAGCCAGAGCTGTAGTCGTG	PCDHA11	56138
AAGCCAGCCATGGGCGCCGC	MARC1	64757
AAGCCAGCTGCTGAAATGGT	TAS2R30	259293
AAGCCAGCTTGACGTGGTTG	LRR1	122769
AAGCCAGGCGTGGACAGCAC	COX8C	341947
AAGCCAGGCTCCTAGGGCAG	SPATA3	130560
AAGCCAGGGTCCTCCCAGCT	MTHFR	4524
AAGCCATGCTCGGCAGGTCT	STOML1	9399
AAGCCATGGCGTGAGTACCG	ATF4	468
AAGCCATGTTTCCGGTCTTC	BBOX1	8424
AAGCCATTGTATAACTCCAG	CONTROL	CONTROL
AAGCCATTGTGCCAGAGCTG	C6orf58	352999
AAGCCATTGTTCATAATGGT	IL36A	27179
AAGCCCACCCGCCCCGTCGG	SUPT20H	55578
AAGCCCACGGGTAGCAGCCG	CALML4	91860
AAGCCCACTTCAAGCACCAA	SPANXN5	494197
AAGCCCAGCCCCGGTACCAA	CRYBG1	202
AAGCCCAGCCCGAGAAGAGC	HIST1H2AH	85235
AAGCCCAGCGACGCCGGGCC	SAV1	60485
AAGCCCAGGGCGATCAGGAG	GM2A	2760
AAGCCCAGGGGCCGCCCGCG	C21orf58	54058
AAGCCCATGGTGAGAAGTCG	PRDM7	11105
AAGCCCCCAGTACCGACTCC	BORA	79866
AAGCCCCGACAGGAAGCCGG	SIGLEC5	8778
AAGCCCCTAGGGATGCAGGG	PSMB8	5696
AAGCCCCTGGCTTCTTACTG	CHD1L	9557
AAGCCCGAAAGCGGCGGAGG	PABPC4	8761
AAGCCCGACTCCAGCCGAAA	CDK7	1022
AAGCCCGAGAGTCTCCTCGC	THTPA	79178
AAGCCCGCGGGCCGGCGCAG	FAM217A	222826
AAGCCCGTCCCCGCCGACGC	CLTB	1212
AAGCCCTCAGTCAGTTGTGC	GDF5	8200
AAGCCCTCCGCAGCGCCGCG	TNRC6A	27327
AAGCCCTCTGGCTTCTGGAG	ITGA2B	3674
AAGCCCTGCTGTGGAAGAAT	ABCA13	154664
AAGCCCTGGCGGCGGCGCCG	SMARCD2	6603
AAGCCCTGTAAAAATTGACA	OR52K1	390036
AAGCCCTTCGGATCCAGCCA	FAU	2197
AAGCCGAAGCCGGAGAACCA	KRR1	11103
AAGCCGAGCTGGAGAGTGGC	SST	6750
AAGCCGCACGTGAGAAAGTC	UTP20	27340
AAGCCGCACTTGTTAGTGTG	USP32	84669
AAGCCGCCAGCGCTGCGATG	CTSH	1512
AAGCCGCCTCCCGCCCACGG	PRMT1	3276
AAGCCGCGCTGGAACTGCAA	KCNN2	3781
AAGCCGCGGTCCCTCCGAAA	ATN1	1822
AAGCCGGAGGCTCCGGGACG	RNF180	285671
AAGCCGGCCGCCCACTGTCA	DOK5	55816
AAGCCGGCGAGCAAAGGACT	WNT10B	7480
AAGCCGGCTCTTACCGTCTG	LIN52	91750
AAGCCGGGACCTCCCCTGGC	ADAM10	102
AAGCCGGGAGCCGCCGCCAT	SERINC2	347735
AAGCCGGGCGCCTCTTGCAA	PRKAG1	5571
AAGCCGTGGCTCGGGCGACG	TOB2	10766
AAGCCTAAAAGCAACTCATC	IARS	3376
AAGCCTACCTGTGCAAGTCC	CHD8	57680
AAGCCTAGAAAGCAATGTTT	IL22RA2	116379
AAGCCTCACACTGCTTTCGT	ZNF630	57232
AAGCCTCAGACTGGGGCTCT	SSTR2	6752
AAGCCTCGTGAACGAAGCGG	EMG1	10436
AAGCCTCTGGCCGTATGCCT	C1orf122	127687
AAGCCTCTGTTCTAAGCGCC	HCLS1	3059
AAGCCTGCCTTCTCAGGACA	MBD3L1	85509
AAGCCTGGTCAGCTCCCGCT	TMEM115	11070
AAGCCTGGTGTGTCGGGTCC	UBE3A	7337
AAGCCTGTAAACCTTGGAGC	TARS2	80222
AAGCCTGTTCTCCGCTCGGC	LOC100129083	100129083
AAGCCTTCCAGGATTATATC	DDX58	23586
AAGCCTTGCGGGGGCGGCAG	DDX5	1655
AAGCCTTGGTAATCCAGATT	PEX2	5828
AAGCCTTTGGCGCGGTGATG	FMC1	154791
AAGCGAAGGCAGACGACGAC	PTK2	5747
AAGCGAAGGGATAAGGGAGG	SETDB1	9869
AAGCGACCGCCCCAGCCCGC	CRELD1	78987
AAGCGACGCCGGGACGGCCG	ARHGAP4	393
AAGCGACGGTCAGGAGCGCC	AACS	65985
AAGCGAGCGCGGGGGGAAAA	MLLT3	4300
AAGCGAGGAGGCGTCGGCGT	SRRM2	23524
AAGCGAGGCCAGGGGAAGGT	DHCR7	1717
AAGCGCAACGGCGGCGGCTG	PLCG1	5335
AAGCGCACAGACATGGTGTC	KRT27	342574
AAGCGCAGACTGGCAAGAAG	BCO2	83875
AAGCGCCTCTTCACGGCACT	TSC22D1	8848
AAGCGCCTGACCCTGACCCT	NAPA	8775
AAGCGCGAGTCCCTCGGACC	UGGT2	55757
AAGCGCGCACACACAAGGAG	DCHS2	54798
AAGCGCGCCCTGGGCTGCCG	ZNF582	147948
AAGCGCGGAGGTGGGCGAGG	MEN1	4221
AAGCGCGTTATCGTAGACCC	BPNT1	10380
AAGCGCTGCCTGGGCTCCGC	LMO3	55885
AAGCGCTGGTCCCTGGGCCC	SLC10A2	6555
AAGCGCTGTATTCACAGCTG	C6orf136	221545
AAGCGGACAGAGACCGCCGA	ZNF74	7625
AAGCGGACAGGAGCCACAGC	FBN1	2200
AAGCGGACGTGCTTTCTGAT	CNTD1	124817
AAGCGGACTTTCCAAAGGAA	FGF10	2255
AAGCGGAGCTCGAAACTGAC	SOX9	6662
AAGCGGAGGCACTGGGAGTC	IDH1	3417
AAGCGGAGGCCGGAGGTGAG	CHCHD7	79145
AAGCGGATAGCGTGGAGTGA	ZNF761	388561
AAGCGGATCCCGTGGAATGA	ZNF28	7576
AAGCGGATCCCGTGGAGTGA	ZNF701	55762
AAGCGGATCGTGTTGGGTGC	ZNF347	84671
AAGCGGCATGGAGGAGGCGG	POMGNT1	55624
AAGCGGCCCGCGACCTTGGG	TMEM185B	79134
AAGCGGCCGCGCGGCAGCTG	REPS2	9185
AAGCGGCGACTCGGCGGTGA	CEP85L	387119
AAGCGGCGCCATATTGGCGT	PAPOLG	64895
AAGCGGCGGAGCTGCCGCCA	BUD13	84811
AAGCGGCGGCGGCGGCTGTA	RNF111	54778
AAGCGGCGGCGGCGGGAGAG	BDP1	55814
AAGCGGCGTACCGCAGGCCC	CBX1	10951
AAGCGGCTCCCGGGGACTGG	CSNK1A1	1452
AAGCGGCTGGCGGAGCAGAA	CARHSP1	23589
AAGCGGCTTCTTCAGAGCAC	ADRB2	154
AAGCGGGAGCTGTTGCCGCC	FAM84B	157638
AAGCGGGAGTTGAAATTTGC	OTUD6A	139562
AAGCGGGCACACATGACAAG	CONTROL	CONTROL
AAGCGGGCATTTATCCTTTG	GRB7	2886
AAGCGGGCGCTCTTCCAGCC	PDCL2	132954
AAGCGGGCTGGGGAGAGCCG	BANK1	55024
AAGCGGGGCGCGGGGGACTC	ATP2A3	489
AAGCGGTTTGGGAAGCTCGG	ZNF782	158431
AAGCGTCCACGGGTGAGTGG	SETD6	79918
AAGCGTCCCCAGTTTCTTCC	TRIML1	339976
AAGCGTCCGCCCAAGGTCGC	TMEM185B	79134
AAGCGTTTGTTGACTCGCGC	PRR5L	79899
AAGCTAGTTATTTCTCACCC	ADGRG7	84873
AAGCTATAAAGAAGTTACGG	SIM1	6492
AAGCTATCTATTCAGGAAAT	C8A	731
AAGCTCAGCTGACAAGGACT	ZNF547	284306
AAGCTCCAGCATCCCGTCAG	SERPINI1	5274
AAGCTCCATTGCGACCGGGT	FBXW9	84261
AAGCTCCCCTTACCTGAGGA	NMS	129521
AAGCTCCGAGCGTCAGCTGC	BLOC1S3	388552
AAGCTCCGGTGCTGGTGCGG	UMAD1	729852
AAGCTCGAAATCTAAAGAGC	HIST1H1B	3009
AAGCTCTAAGGTGCATCTGG	TFAP2B	7021
AAGCTCTTGGAGCAAGCCGG	SLC22A11	55867
AAGCTGACGTGCAGGAGGAA	CCL24	6369
AAGCTGAGAAAGAAATACAT	OR4S2	219431
AAGCTGAGATGGAGCCGGCT	AGPAT4	56895
AAGCTGAGGCGGCCGACCTT	ISCA1	81689
AAGCTGAGGCTCTTTGTGAG	GAB4	128954
AAGCTGCAAGTCCGATGCCA	DEFB123	245936
AAGCTGCCGTCAGGCGCTTC	PARG	8505
AAGCTGCGGCAGGCGCTCTA	OGFRL1	79627
AAGCTGCGGCGCGAGTCCGC	CNTNAP3	79937
AAGCTGCTGTAGAGTAACCA	SULT1B1	27284
AAGCTGCTGTCATGAGCAGC	CCL13	6357
AAGCTGCTTGAAGTAGGAAA	TAAR2	9287
AAGCTGGAGCCACCGGAGCC	C15orf52	388115
AAGCTGGATAACAGGGTAAA	RCN3	57333
AAGCTGGCTACAAATTTACA	CD2	914
AAGCTGGGAAGGGGTCGCGG	TUBGCP4	27229
AAGCTGGTCTGAGCAGGTAT	DNASE1L1	1774
AAGCTGGTCTGTACGATGGC	GNAT2	2780
AAGCTGGTGAGATAGAATAT	OR51M1	390059
AAGCTGGTGTGAGGGGAACC	EIF6	3692
AAGCTGTCAGCCGCAGAGCA	RNF144B	255488
AAGCTGTCTCCATAGGGAAG	WFDC8	90199
AAGCTGTCTCTGGCGAACCA	TRMT10A	93587
AAGCTGTGAGTGCGCGGTTG	RAD50	10111
AAGCTGTGGGCTGAGCACTC	GLIPR1	11010
AAGCTTCCTCAAGTAATAAA	CSRNP3	80034
AAGCTTCGCTGCTGGGCAGT	TBCE	6905
AAGCTTGGGGCCAGGGCAGA	ASB2	51676
AAGCTTTAAAACCGTTTCTG	HRASLS2	54979
AAGCTTTAGCTGCCAAAGAT	PCDHB10	56126
AAGCTTTCTCTGATCTGGAG	ZBTB41	360023
AAGCTTTGTCACTCCCCACT	GRIP1	23426
AAGCTTTGTCTCCTTCGACT	CLK1	1195
AAGGAAAACTTGCCAATACA	GJA8	2703
AAGGAAAAGTATCAAGAAAT	NANOG	79923
AAGGAAACCAGGCGACATCA	OR5V1	81696
AAGGAAACCGAAACCGAGTC	SCARB2	950
AAGGAAACTCAAGCACATAG	NAIP	4671
AAGGAAAGATTAAATTTGTC	SLC18A1	6570
AAGGAAAGGAAAGCCCAGAA	CARD17	440068
AAGGAAATTGTTGAGCGCCA	TMEM179	388021
AAGGAACCATATACACTCTT	PCDHA4	56144
AAGGAACGCGGTCACGGCCC	TMEM67	91147
AAGGAAGACTAAAGCAGCAA	SEMA3A	10371
AAGGAAGAGAAAGAAGCGGA	MAP2	4133
AAGGAAGAGTTGTGCCACCC	DHRS9	10170
AAGGAAGATGGCGGATCTGG	CAPZA2	830
AAGGAAGGCACCGGTGGCTG	GCLM	2730
AAGGAAGGCGGTGTCGAAGC	CCDC114	93233
AAGGAAGGGGTTTATTCGTT	APOC1	341
AAGGAAGTCACCCTGCCCGC	DCLRE1B	64858
AAGGAATCAAAGGATTGCAG	PCDHGA10	56106
AAGGAATGACAACTAAGAAG	OR11A1	26531
AAGGACAAGGAAGCAGCTAC	GJB4	127534
AAGGACCGGATCGAGGGCAG	MORC2	22880
AAGGACGACGCTGATGCGCC	DGCR14	8220
AAGGACGCAGCACTGGGGCC	SPN	6693
AAGGACTCAGCCGCGGCTGC	CPEB4	80315
AAGGACTCTGCGCGCTGGAG	GLRA2	2742
AAGGACTGGAATATGGAGAG	CONTROL	CONTROL
AAGGACTGTGCTGGCCCAAA	CD101	9398
AAGGAGAAAACTTCACCATT	OR2K2	26248
AAGGAGAAAAGGTGATCACA	MBNL2	10150
AAGGAGACTGGATCGGATGC	IQCJ	654502
AAGGAGAGATTCCTCTGCCA	ACTR1A	10121
AAGGAGAGCGAGGAGCCACC	JAZF1	221895
AAGGAGATACTCACCTAGGG	SUPT20HL2	170067
AAGGAGATCCTCAAGCAAGC	TMC2	117532
AAGGAGCAGCACCTACCTCC	ZBTB37	84614
AAGGAGCATTATCAATGGCT	OR52L1	338751
AAGGAGCCCTCGAGTTACCG	AP4B1	10717
AAGGAGCCGACCTGCCGAGA	CYP2S1	29785
AAGGAGCCGAGCTTGGGTTA	IDNK	414328
AAGGAGCCGGGTCGCCGGCG	SMO	6608
AAGGAGCCTGGCTGGGAGTA	APOBEC3G	60489
AAGGAGCCTGTGTGGCTCCC	C4orf17	84103
AAGGAGCGACAGCTGGCTAA	KLHL10	317719
AAGGAGCGCGGAGCCCGGCC	BMP4	652
AAGGAGCGCTTCCCCGGACT	KCNK12	56660
AAGGAGCGGACCCAGGGTAA	DNAI2	64446
AAGGAGCGGATGGCCAAGTG	LANCL3	347404
AAGGAGCTCTGGCATGACCT	FAM221B	392307
AAGGAGGAATACAGCACCAG	AGPAT1	10554
AAGGAGGAGGAACTCGGTGA	OR8S1	341568
AAGGAGGCCCCTGGTGCGCC	GLIS1	148979
AAGGAGGCGAACCCTGAGGC	MTA2	9219
AAGGAGGCGACCTGCAACAG	TNNC2	7125
AAGGAGGTGGCATGTCGGTC	TNFRSF6B	8771
AAGGAGGTTTGGACTCAATG	SKIV2L	6499
AAGGAGTTGCAGAGATGAAA	STRA6	64220
AAGGAGTTTGAGGACTCCAG	LY6G6D	58530
AAGGATCAATCTGAAGTCCC	MED1	5469
AAGGATCATGTCTGCGAGCC	EIF4A1	1973
AAGGATCTGTTGAGCGCTTC	FMO5	2330
AAGGATGAAATAAATAAGAC	ARPP21	10777
AAGGATGCCCAGAGCCCCAA	NKPD1	284353
AAGGATGCGATGTGCAAGCA	RIC8B	55188
AAGGATGGAGGCGCCCTCCA	ELP1	8518
AAGGATGGGTCCGCGCGGCG	ARSB	411
AAGGATGTATGGCCTGCCCT	PROM2	150696
AAGGATGTGGAGTCCGGCCG	KCNQ5	56479
AAGGATGTTTCTGTGCTCGT	RPL9	6133
AAGGATTACCTACTTGGAAC	BCL2L15	440603
AAGGATTATTAATCTGTGAA	OR2F1	26211
AAGGATTTGCCTCTTTGTTA	CASP8	841
AAGGCAAAAGCAGAGCCCCC	IRX5	10265
AAGGCAAAGCCTTATGGAAG	SLC40A1	30061
AAGGCAAATCTGGGAAACAG	C4orf50	389197
AAGGCAACGCTGAGGACGGG	FAM19A2	338811
AAGGCAATAAATGCTAAAAA	DHRS3	9249
AAGGCAATTTACTGGATCCT	CONTROL	CONTROL
AAGGCACAAGTCCCTCGCTT	TECRL	253017
AAGGCACAGACGCACGGGAC	PTGIR	5739
AAGGCACAGAGCGTCTTCTA	GP1BA	2811
AAGGCACCGAAACCGAGGCG	TMEM220	388335
AAGGCACCGAACCCTGCTCT	TIAL1	7073
AAGGCAGAAGCTCGCAGTGC	UTY	7404
AAGGCAGAGCTCTCAGAGCT	CHD2	1106
AAGGCAGAGGTGGGTGGAGT	SIRPD	128646
AAGGCAGGGAGCGGCCGCAA	PRSS8	5652
AAGGCAGGGGCGCCGGCAGC	PRKCG	5582
AAGGCATATGGCTGAGATGC	LRRC53	100144878
AAGGCATCCAGGATGCGGTG	DENND5A	23258
AAGGCATGAGGGGTCGTCTT	PMF1	11243
AAGGCATGCAGAAAGCAGTC	INSL4	3641
AAGGCATGTTGGCTGTCTCT	P2RY11	5032
AAGGCCAACAGGAGGAGGAA	GZMH	2999
AAGGCCAGGAGGTGGGTCTT	WISP2	8839
AAGGCCCGCGGAGTCCACTA	TMEM14B	81853
AAGGCCCGGAGATCCACATG	OR52J3	119679
AAGGCCGAGGAGCTCAAGCC	MLF2	8079
AAGGCCGCGCAACGGGCTCC	DTWD2	285605
AAGGCCGCGGCGCTGTAGTG	IQCB1	9657
AAGGCCGGGCCTCGGAGCGG	SERPINB1	1992
AAGGCCGGGCCTGGGACACG	SEC14L1	6397
AAGGCCTAACCGGGGTCCGG	CFAP36	112942
AAGGCCTCCAGTCACCTTCC	GOLGA8M	653720
AAGGCCTGACCCCGAGCGGC	ZNF18	7566
AAGGCCTGCGCGACCCTCCG	C19orf12	83636
AAGGCCTGTGAGGGATCCTG	IER3	8870
AAGGCGACGGAATGTGCTGC	KPNA4	3840
AAGGCGAGCGAGGAGACCAC	DUT	1854
AAGGCGCACCGACAGGGATC	ASCL1	429
AAGGCGCCCCCCTCAGCCGT	ISPD	729920
AAGGCGCCGGGGCGAAAAGC	MXI1	4601
AAGGCGCGAGGCGGTTGGCG	CCDC74A	90557
AAGGCGCGATCCAGAGAGCC	SYNE2	23224
AAGGCGCGATGGAGCGGCCC	CHGB	1114
AAGGCGCGCGAATGTGGCAG	CONTROL	CONTROL
AAGGCGCTGGCTATCCCCTT	CENPBD1	92806
AAGGCGGACGCTGTTAGGGG	MRPL46	26589
AAGGCGGACGGCATGGTGTT	TMEM18	129787
AAGGCGGCCGGCGGCGACCA	ROCK2	9475
AAGGCGGCGCTTGGCTGGTG	MRPL14	64928
AAGGCGGCGGGTGAGGGGAG	FRMD4A	55691
AAGGCGGGGTACAGGGCCAG	CCRL2	9034
AAGGCGTCCAGGAGTGACCT	DSN1	79980
AAGGCGTCTTCTTCCCTGGC	HS6ST2	90161
AAGGCTAACTTGGAAAAGGA	SLC17A2	10246
AAGGCTACACACAGTAGAGT	FCER1A	2205
AAGGCTAGGAGGGAAGGCAG	LMX1A	4009
AAGGCTGAAATGGGTTCGCT	ARL14	80117
AAGGCTGAACAGGCGGAGGT	GPD1L	23171
AAGGCTGACAGTGAACTCTT	C1orf158	93190
AAGGCTGAGTTCTAGAGATC	ZNF304	57343
AAGGCTGCCAAGTTCCGCGT	HTR5A	3361
AAGGCTGCCCGCTCTCCCTG	LDAH	60526
AAGGCTTAGTGTTCAACAAC	BMP15	9210
AAGGCTTCCTCAGGGCTCGC	TAGLN	6876
AAGGGAAAGGGCAGAAGTGA	BPIFB6	128859
AAGGGAAAGGTAGAGGGCCC	FCRLA	84824
AAGGGAAATGGAATGGCTGC	C9orf131	138724
AAGGGAAGCCCGCCCGGTGG	UNC50	25972
AAGGGAAGGAGGAGCCCAGG	SPIN2A	54466
AAGGGAAGGGACCCAAAGGG	ERVW-1	30816
AAGGGAATGACAACAGGTCG	CLIC5	53405
AAGGGAATGGGGGTGTCAGA	NLRP8	126205
AAGGGACCGCAGGACCAAGC	SHISA4	149345
AAGGGACGCGTAGGGATTCC	PSMA3	5684
AAGGGACTTCCCTGCTCGGC	CR1L	1379
AAGGGAGGACAGTGGATGAC	CD72	971
AAGGGAGGGCTCGGTCCGGG	CIPC	85457
AAGGGCACCTGGAGGTGGGA	TEX37	200523
AAGGGCACGAGCCGTCCGAC	FOXA2	3170
AAGGGCAGAGGTGTCCAGGC	DBNDD2	55861
AAGGGCAGCAGGGTGTGTCG	COPA	1314
AAGGGCAGCCGCTCGGTCTC	PPP1R9B	84687
AAGGGCAGGCCAGGCCGGGA	SOX18	54345
AAGGGCCAGGAAAATGGCCC	TG	7038
AAGGGCCATGCGGACGGCGA	AP1AR	55435
AAGGGCCGCGCCGGGCTGGT	TMED10	10972
AAGGGCCTCTACCAGGCTGC	TMEM212	389177
AAGGGCCTGCAGCTCACCAA	OR6V1	346517
AAGGGCGCAGCCTAGGACAG	SPO11	23626
AAGGGCGCAGGAGCATCGCT	ST8SIA1	6489
AAGGGCGCTGCTGCGGTCAG	MID1IP1	58526
AAGGGCGGCCGTGGCCCTGG	AVL9	23080
AAGGGCGTGCCCTGCGTTGT	CONTROL	CONTROL
AAGGGCTCAGAACAAAAGTG	SLCO1B3	28234
AAGGGCTCCGTGGACATCTC	PSMA4	5685
AAGGGCTGAGAGGCGCACCC	RAB18	22931
AAGGGCTGTGAAAACACCAA	RASGRP3	25780
AAGGGGAAAAGCCCCTTTCT	TIAF1	9220
AAGGGGAAAGAGGTCACCAA	DBNDD2	55861
AAGGGGAAAGCCTGGAGTCC	GGA3	23163
AAGGGGACAGGCAGGGGCTC	CDSN	1041
AAGGGGACAGGGAAGAGGGG	PRRG2	5639
AAGGGGACCTGGTCGGCGCC	MMD2	221938
AAGGGGACGAGCGGGTGGCG	CPNE4	131034
AAGGGGACGGAACCGGCTCG	GABARAPL2	11345
AAGGGGACGGAGCCTAACAC	RNF167	26001
AAGGGGAGCGGCAGCACGTA	CHCHD5	84269
AAGGGGAGGATGAGTTGGTG	ALPK1	80216
AAGGGGAGGCGTGAGCCAGT	PML	5371
AAGGGGAGGGAGGCACAAGT	ARSI	340075
AAGGGGATTGCAGACTTGAA	IQCF3	401067
AAGGGGCAAACCCTCTACCT	BCO2	83875
AAGGGGCAATCACATAAGGT	BRDT	676
AAGGGGCGCAAGGGGCGCTG	FUK	197258
AAGGGGCTCCAGAGGCCGCG	PLA2G10	8399
AAGGGGCTGGGCTCTATTGG	MEX3A	92312
AAGGGGGAAATCGGTTACCT	DIRAS2	54769
AAGGGGGGGGTCGTGGAAGG	POU6F1	5463
AAGGGGTCGCGGGGGAGTCC	TUBGCP4	27229
AAGGGGTGCTGACTTCCATG	FAM231C	729587
AAGGGGTGGTATCAAGTCTG	PPBP	5473
AAGGGTAAAGAATTCCGGGT	SPATA5	166378
AAGGGTATTAGCAAGGTAGA	LCE2D	353141
AAGGGTCCTGAGGCGCCCCA	DENND4B	9909
AAGGGTGAAGACGCTGGGGG	KCNK16	83795
AAGGGTGCGAGGACCACGGC	PLK2	10769
AAGGGTGGAGCGGCGGGACC	TMEM181	57583
AAGGGTGGCGGGTGTGCGTG	MOCS2	4338
AAGGGTTAACGGGCCACCGG	ADAMTSL4	54507
AAGGGTTCCTTGATTCACCT	ADGRD2	347088
AAGGGTTCTCTTGTTTATCG	MRPL45	84311
AAGGGTTGTTTGCTAGAGTT	RAPGEF6	51735
AAGGTAAGCGGCGGCTTCGG	SMIM8	57150
AAGGTAATACATTTGAATTA	HTR3A	3359
AAGGTACCGTGAATCGGGGA	SARNP	84324
AAGGTAGAGACATTTACCCA	GPHB5	122876
AAGGTAGCGGCCACGGCCGA	RESP18	389075
AAGGTAGGAGCAACTATCCC	CTTNBP2NL	55917
AAGGTATGGGCACCAGATTT	C6orf163	206412
AAGGTATGTACAGATACCAA	AMY1A	276
AAGGTCCAGGGGACTAGCAC	SCP2D1	140856
AAGGTCCGGATGGGCAGCAG	UPK2	7379
AAGGTCCTTAGACTCACCGC	TRIM59	286827
AAGGTCGCGCTTGGAGGAAG	CDC5L	988
AAGGTCTGGGATTCATTGCC	C7orf61	402573
AAGGTGAATAAGTTGGAGGT	CD1A	909
AAGGTGACGGGTGGTTGTGG	HSP90AA1	3320
AAGGTGAGGAATGCTAATGG	PSORS1C1	170679
AAGGTGAGGCGAGTAGAGGC	CPE	1363
AAGGTGAGGGGCGTTGATAT	MAGED2	10916
AAGGTGCATGGGTAGAGGTA	MRPL1	65008
AAGGTGCTGGGAGAGGGGTC	LY6L	101928108
AAGGTGCTTGGCTCCATGGG	ZG16B	124220
AAGGTGGCTCCCCTGTGCTG	TXNDC2	84203
AAGGTGGCTGGAGACAGGTT	CCDC42	146849
AAGGTGGGCGCGGGCAGGTG	MRPL28	10573
AAGGTGTCATAAAGACAGGG	LRRC37A	9884
AAGGTTAGAACCAGCTGGCT	VSTM2A	222008
AAGGTTATAGCCTGTGAAAG	OR5T3	390154
AAGGTTCAAGAGGGGTCGTG	ZNF227	7770
AAGGTTCAGCAGGGAGCCGT	GTF3A	2971
AAGGTTCGGGACTAGGGGCT	C1orf68	100129271
AAGGTTGCCCGAGGATGGTC	MRPS7	51081
AAGGTTGGATAAGAGTTCAC	METTL14	57721
AAGTAAAGTGTTTCCGGCTC	METTL2A	339175
AAGTAAATATACAAGATCTT	ACKR4	51554
AAGTAAATGGCTGCCATGGA	CDRT1	374286
AAGTAACTCATACGGGCGCC	TP53I3	9540
AAGTAAGAGGGACGCGGAGG	KRBOX4	55634
AAGTAAGCAAGGTTTCCTGC	FBP2	8789
AAGTAAGCAGTCACAGACGC	VSIG4	11326
AAGTAAGGCCCTGGAGTGCC	VWA3A	146177
AAGTACAAGCGGCCCCGTTT	BRD2	6046
AAGTACCTGAACTGGAGGCA	DNAJC5B	85479
AAGTACGAGTCGGCTCAGCC	GPRC5C	55890
AAGTACGTGTCTTGTGTACT	CT55	54967
AAGTACTTGTGTCCGGGTGG	PEBP4	157310
AAGTAGACCAGCGGCGGCGG	SSBP3	23648
AAGTAGCTCTCGGCAGACGG	LOC285500	285500
AAGTAGGATTTAGGCAGTCT	PCDHGA1	56114
AAGTAGGCAGAGAGCGGACC	EXOSC4	54512
AAGTAGGCAGGTGAGGACCT	FAM25A	643161
AAGTAGGGACAAGAAAAAGG	LENG1	79165
AAGTAGGGGGCTGGGAATCC	SMUG1	23583
AAGTAGGTATAAAGGGTCTA	TMEM106A	113277
AAGTAGTGCGCTTCGGGGTC	CAPG	822
AAGTAGTGTTCAGCTGTTCT	SELE	6401
AAGTATACCAGCTCAGAACA	ADTRP	84830
AAGTATAGCAGCTTCGCCAT	OPA3	80207
AAGTATATGTAACGGAGCCT	CD300E	342510
AAGTCAACAATCCCCAGAGC	RNASE3	6037
AAGTCAAGGTCGAGATAGCG	KIF9	64147
AAGTCACAGGCTCCTCTTCT	MYH3	4621
AAGTCACTGAGCGAGCCGCC	CHRNB1	1140
AAGTCAGACCCAGCTCTCCC	C6orf222	389384
AAGTCAGAGCACTGGGCCGG	FGF11	2256
AAGTCAGAGCCGCGATGTTC	TOMM5	401505
AAGTCAGCGGCGGCTGCGAG	CDH11	1009
AAGTCAGTTCCTTGTGGAGC	CDKN1A	1026
AAGTCCCCTACAGGCAGAGA	CNGA4	1262
AAGTCCCTGGGACTGAGTAA	EEF1E1	9521
AAGTCCGCCGCTCTGACCCC	PGM1	5236
AAGTCCGGAGTCAGGGCGTG	CFAP45	25790
AAGTCCTCTCAGGCCAGACT	CT47B1	643311
AAGTCCTGTACCTAGGAAAG	ESPL1	9700
AAGTCGAGACCTGGAAACTC	ZNF91	7644
AAGTCGCAGAGTCCTGGGTC	PLS3	5358
AAGTCGCCCTTTAAAGGGGA	LPL	4023
AAGTCGCCGGCGGCGCCCGA	CUEDC2	79004
AAGTCGCGGTGGTAGGTCCT	TECPR1	25851
AAGTCGGCAGCAGAGGGAAC	TAPBPL	55080
AAGTCGGGCGGCTGGGCGCG	SNX25	83891
AAGTCGGTCGCAGGGAAGCG	MID1	4281
AAGTCGGTCGGATCCAAGTG	FGD1	2245
AAGTCTCACGCGTGCGACCT	RPLP2	6181
AAGTCTCCCCAGTTCCAAGT	BCL2L15	440603
AAGTCTGGGCATCTGGGAAT	UTP20	27340
AAGTCTTACGGGTGTTTAGC	PLN	5350
AAGTCTTCGTGCTTCAGGTG	METTL15	196074
AAGTCTTGAGCACCAGGCGT	FRMD6	122786
AAGTCTTTAACGCCATTCCT	C1orf137	388667
AAGTGAAGGGTGGCCCAGGT	RACGAP1	29127
AAGTGACAGAAGACGTGCGG	CREB3L1	90993
AAGTGACAGATGGGCAGGCG	CONTROL	CONTROL
AAGTGACAGGAAATGGAGCT	NT5C1B	93034
AAGTGACCGCACAGGACCAA	HSP90AA1	3320
AAGTGACGGTGTCATGCGGG	CONTROL	CONTROL
AAGTGACTAGGTACATGGAG	OR7C1	26664
AAGTGACTGTATAAATGGCC	OR10A7	121364
AAGTGAGCCGCGGCGGGCGA	ATG7	10533
AAGTGAGCTTGGCCCTGAAT	FCHSD1	89848
AAGTGAGTGTCCGCGTTCGG	ATXN3	4287
AAGTGCAACCCAGGCAGCCA	RNF113A	7737
AAGTGCAACTGACGAGGGAA	OLFM3	118427
AAGTGCAAGGTACCGCGGGG	OCIAD1	54940
AAGTGCAGCCCGCCGCGCGT	ENOPH1	58478
AAGTGCAGGAAGGACTTCAC	NUDT13	25961
AAGTGCAGGGCGGGTCTCAG	PDE6G	5148
AAGTGCATCGCTAGCACAGT	ZMAT4	79698
AAGTGCCCAGGACGGGAGCT	PADI1	29943
AAGTGCCGGCCGGCAAGGAA	POLR3G	10622
AAGTGCGAGCGGCAGCGGCG	RAB11FIP4	84440
AAGTGCTCTCTGAAAAAGGC	MAJIN	283129
AAGTGCTGCTTTGGCAATCT	FCRL4	83417
AAGTGGAGATCTGGGCCCAG	KIR2DL1	3802
AAGTGGAGGTCTTCTTCTTT	LOC101929372	101929372
AAGTGGAGTTTGGAAGTTCA	CDK20	23552
AAGTGGATTCTGCTTCCCCT	FGF1	2246
AAGTGGCCGCAGAGGCTGCT	TRAPPC9	83696
AAGTGGGCAGCTTTCCCTTG	LPL	4023
AAGTGGGCGCGGTCCTGGGG	FNDC11	79025
AAGTGGGCTCAGCCTGCCTG	PPY	5539
AAGTGGGGTTCCGCAGCCGC	BCCIP	56647
AAGTGGTAGTGGCGCTTCTC	PAIP2B	400961
AAGTGGTTTATCCAGGGAGA	C16orf82	162083
AAGTGTAAGGCGAAACTACC	PPIL3	53938
AAGTGTACCAGTCGGCAGCA	SELENBP1	8991
AAGTGTCCTCAGGTTTCATG	SVIL	6840
AAGTGTCTGAGGGGTACTCG	CCDC186	55088
AAGTGTGCGCGCTGGTGGCT	IQCJ-SCHIP1	100505385
AAGTGTGCTGAGTGTGTGTC	MAB21L1	4081
AAGTGTGTCTTCGTCCAAAG	LHX8	431707
AAGTGTGTGCATAGCAGGGT	CONTROL	CONTROL
AAGTTAAGCAACCTTTGTAA	GBP3	2635
AAGTTATTTGCTCTCATGAC	LIPC	3990
AAGTTCCGCTTGCTTCTCGC	HAUS3	79441
AAGTTCCGTTTGTAGTCGAT	NDUFA13	51079
AAGTTCGCGAGCGCTGGCTA	P4HA3	283208
AAGTTCTCGCTAGGCTTGTT	TFG	10342
AAGTTCTGCCCATGACCAAT	ZNF676	163223
AAGTTGCCGGTCGCTGCCGC	GALNT7	51809
AAGTTGCGAGGGGGAGCCAC	GATS	352954
AAGTTGCTACTTCCAGGGAA	CSNK2B	1460
AAGTTGGGCAGGAGGTGGCG	GOLIM4	27333
AAGTTGTCGCTGCCTTAGAG	EYA4	2070
AAGTTGTCTCGAAATTGTCC	CCDC140	151278
AAGTTGTGGCAGAGGGACCC	ZNF20	7568
AAGTTTACAACTGCCACTTC	CCDC171	203238
AAGTTTACCATGGCTGCCTG	C14orf37	145407
AAGTTTCACGCTACCGCCCT	RBM19	9904
AAGTTTCAGTTGCACTGTTT	CFHR4	10877
AAGTTTCCAAAGAGACTACG	IGFBP5	3488
AAGTTTCCAGTCCGTTATTC	EMP3	2014
AAGTTTCCTCGCAGCTACCT	GPC3	2719
AAGTTTCTGCTTCCTGCTGC	TEP1	7011
AAGTTTGAGGCCAACTTTGC	TUSC5	286753
AAGTTTGTCAGGACGTGCCC	FAT1	2195
AAGTTTGTGGGCTAAGCCGG	H3F3A	3020
AATAAAAAGAATGGGTCAGG	ZNF311	282890
AATAAAAAGCCGTGCCTTGA	GNS	2799
AATAAAATGCAACTAATTTG	STMN4	81551
AATAAAATGTCTTCCTGATC	DEFB105A	245908
AATAAACTTGGTGCGTTAAA	KCNJ4	3761
AATAACAAAAACAAAACGTG	C11orf54	28970
AATAACAACATTCATCCTTC	OR6C68	403284
AATAACCAGGCGTGTCCCAG	ALOX15B	247
AATAACTACTTCGATGTCTA	HRH4	59340
AATAACTAGAGAGGAACAAT	CLCA4	22802
AATAAGATGATAGCATTCCC	OR2T1	26696
AATAAGATGGTGGTCAAAGC	PRDM11	56981
AATAAGTGCAGGTACGGGCG	RASL11B	65997
AATAATACTTGGTGGGGCGA	UBE4B	10277
AATAATAGTCCGTTAGTTAG	HLX	3142
AATAATTCTTGTGTCACATG	OR2B2	81697
AATACAATGAACTCATAATT	HOXB7	3217
AATACACAGCCGACGAGCTA	TARBP2	6895
AATACAGGCCTGTAGACCCA	SSX1	6756
AATACCAAATCTCGGGTTGG	SCG5	6447
AATACCATGTTGTTTCTTCA	PTH	5741
AATACCCAGATCTTCAAGGT	SMIM21	284274
AATACCCAGCCCGGGAAACA	TMEM208	29100
AATACCCTCAAATTCCTCTC	VHLL	391104
AATACCCTGTTTACTTTCAT	WISP3	8838
AATACGGAACAGAGGTCACC	ZNF44	51710
AATACGGCTCCCACAGCACA	PCDHGA2	56113
AATACTAGGGCGGTGGGTGT	CYLD	1540
AATACTCCTAAACAACTGCT	SMCO3	440087
AATAGAACCTTCTGTAACTG	OR2G2	81470
AATAGAAGCTGCCCCAGTCC	TMPRSS11F	389208
AATAGAATGGTCCTGGGGGA	CDC20B	166979
AATAGAGAAAAGTATCCTTT	CC2D2B	387707
AATAGAGTGTTACGCCATCG	MRPL50	54534
AATAGATAGTTAGAAATGTC	OR10A5	144124
AATAGCAGCCCGAAGATGTC	MEF2C	4208
AATAGCAGGACGCTGGCAAC	EDN2	1907
AATAGGCGCAACGGCGGCGG	NUP153	9972
AATAGGGTCAGTGGGCCGCT	JAGN1	84522
AATAGGGTTTCTGGCTGCGT	RNF168	165918
AATAGGTTGTGATGTCATAA	MS4A6E	245802
AATAGTCTATAAGTAGGTTG	PTPN22	26191
AATAGTCTTTGCTAGGCGGC	FBXO36	130888
AATAGTGCAGTGGCCTTTGT	MAB21L3	126868
AATAGTGGGTTAAACCCAGC	MYOT	9499
AATAGTTACTTACGTGGCCG	TRIB2	28951
AATAGTTGCCACGTAAGGAG	LRRC37B	114659
AATATAATCACTGGTATCTG	OLAH	55301
AATATACAAGTGTGTGAGAA	TLE4	7091
AATATACTCTCCAGCCAAGA	INO80D	54891
AATATCAGCAAAGGATAGAT	OR1S1	219959
AATATCAGCAAAGGATAGGT	OR1S2	219958
AATATCATCACTTGGAGTTC	OR6C4	341418
AATATCTATAATGGATAACT	OR4C45	403257
AATATCTGATACTGGCACAC	MS4A12	54860
AATATCTTTAGCTCCCAGGA	F8	2157
AATATGAACAAGATGCCTGC	ZNF645	158506
AATATGATGACCTGAACTTT	OR13F1	138805
AATATGGAGGCCGCTGCGGA	TGIF2LX	90316
AATATGGCGGCGATCGGCCG	RICTOR	253260
[truncated: 55,012 more rows]
