# Supplementary material for: Optimized libraries for CRISPR-Cas9 genetic screens with multiple modalities
Source: Nat Commun. 2018 Dec 21;9:5416. doi: 10.1038/s41467-018-07901-8 (PMC6303322; doi:10.1038/s41467-018-07901-8)
Supplement: Supplementary file 7 — Supplementary Data 4 [file 41467_2018_7901_MOESM7_ESM.xlsx]

## Sheet: Lupus KEGG Gene Set
Supplementary Data 4. Annotation of histone gene depletion and copy number.
ACTN1
ACTN2
ACTN3
ACTN4
C1QA
C1QB
C1QC
C1S
C2
C3
C4A
C5
C6
C7
C8A
C8B
C8G
C9
CD28
CD40
CD40LG
CD80
CD86
CTSG
ELANE
FCGR1A
FCGR2A
FCGR2B
FCGR3A
FCGR3B
GRIN2A
GRIN2B
H2AFB2
H2AFB3
H2AFJ
H2AFV
H2AFX
H2AFY
H2AFY2
H2AFZ
H2BFM
H2BFWT
H3F3A
H3F3B
H3F3C
HIST1H2AA
HIST1H2AB
HIST1H2AC
HIST1H2AD
HIST1H2AE
HIST1H2AG
HIST1H2AH
HIST1H2AI
HIST1H2AJ
HIST1H2AK
HIST1H2AL
HIST1H2AM
HIST1H2BA
HIST1H2BB
HIST1H2BC
HIST1H2BD
HIST1H2BE
HIST1H2BF
HIST1H2BG
HIST1H2BH
HIST1H2BI
HIST1H2BJ
HIST1H2BK
HIST1H2BL
HIST1H2BM
HIST1H2BN
HIST1H2BO
HIST1H3A
HIST1H3C
HIST1H3D
HIST1H3E
HIST1H3F
HIST1H3G
HIST1H3H
HIST1H3I
HIST1H3J
HIST1H4A
HIST1H4B
HIST1H4C
HIST1H4D
HIST1H4E
HIST1H4F
HIST1H4G
HIST1H4H
HIST1H4I
HIST1H4J
HIST1H4K
HIST1H4L
HIST2H2AA3
HIST2H2AB
HIST2H2AC
HIST2H2BE
HIST2H2BF
HIST2H3C
HIST2H3D
HIST2H4A
HIST3H2A
HIST3H2BB
HIST3H3
HIST4H4
HLA-DMA
HLA-DMB
HLA-DOA
HLA-DOB
HLA-DPA1
HLA-DPB1
HLA-DQA1
HLA-DQA2
HLA-DQB1
HLA-DRA
HLA-DRB1
HLA-DRB5
IFNG
IL10
SNRPB
SNRPD1
SNRPD3
SSB
TNF
TRIM21
TROVE2

## Sheet: Histone gene set
HIST1H1A
HIST1H1B
HIST1H1C
HIST1H1D
HIST1H1E
HIST1H1PS1
HIST1H1PS2
HIST1H1T
HIST1H2AA
HIST1H2AB
HIST1H2AC
HIST1H2AD
HIST1H2AE
HIST1H2AG
HIST1H2AH
HIST1H2AI
HIST1H2AJ
HIST1H2AK
HIST1H2AL
HIST1H2AM
HIST1H2APS1
HIST1H2APS2
HIST1H2APS3
HIST1H2APS4
HIST1H2APS5
HIST1H2BA
HIST1H2BB
HIST1H2BC
HIST1H2BD
HIST1H2BE
HIST1H2BF
HIST1H2BG
HIST1H2BH
HIST1H2BI
HIST1H2BJ
HIST1H2BK
HIST1H2BL
HIST1H2BM
HIST1H2BN
HIST1H2BO
HIST1H2BPS1
HIST1H2BPS2
HIST1H3A
HIST1H3B
HIST1H3C
HIST1H3D
HIST1H3E
HIST1H3F
HIST1H3G
HIST1H3H
HIST1H3I
HIST1H3J
HIST1H3PS1
HIST1H4A
HIST1H4B
HIST1H4C
HIST1H4D
HIST1H4E
HIST1H4F
HIST1H4G
HIST1H4H
HIST1H4I
HIST1H4J
HIST1H4K
HIST1H4L
HIST1H4PS1
HIST2H2AA3
HIST2H2AA4
HIST2H2AB
HIST2H2AC
HIST2H2BA
HIST2H2BB
HIST2H2BC
HIST2H2BD
HIST2H2BE
HIST2H2BF
HIST2H3A
HIST2H3C
HIST2H3D
HIST2H3PS2
HIST2H4A
HIST2H4B
HIST3H2A
HIST3H2BA
HIST3H2BB
HIST3H3
HIST4H4
H1FNT
H1FOO
H1FX
H1F0
H2AFB1
H2AFB2
H2AFB3
H2AFJ
H2AFV
H2AFVP1
H2AFX
H2AFY
H2AFY2
H2AFZ
H2AFZP1
H2AFZP2
H2AFZP3
H2AFZP4
H2AFZP5
H2AFZP6
H2BFM
H2BFS
H2BFWT
H2BFXP
H3F3A
H3F3AP1
H3F3AP2
H3F3B
H3F3C

## Sheet: A375 Log-fold Change
	A375	A375	A375
	Log2-fold-change from pDNA	Log2-fold-change from pDNA	Log2-fold change
Gene symbol	Brunello	Dolcetto	Brunello - Dolcetto	Karyotype band	Chromosome	Gene start	Gene end	Lupus gene set
A1BG	-0.077737	0.0796595	-0.157397	19.q13.43	19	58345178	58353499	n
A1CF	0.508065	0.207336	0.300729	10.q11.23	10	50799409	50885675	n
A2M	0.29996	-0.255023	0.554982	12.p13.31	12	9067664	9116229	n
A2ML1	-0.471839	0.0394138	-0.511253	12.p13.31	12	8822472	8887001	n
A3GALT2	0.0595282	0.288037	-0.228509	1.p35.1	1	33306766	33321098	n
A4GALT	0.276457	0.0213636	0.255093	22.q13.2	22	42692112	42721298	n
A4GNT	-0.10259	0.168576	-0.271167	3.q22.3	3	138123718	138132387	n
AAAS	-0.256522	-0.247088	-0.00943343	12.q13.13	12	53307456	53324864	n
AACS	0.00648858	0.190345	-0.183856	12.q24.31	12	125065379	125143333	n
AADAC	0.131392	-0.0483678	0.17976	3.q25.1	3	151814037	151828488	n
AADACL2	0.535643	0.16006	0.375583	3.q25.1	3	151733916	151761339	n
AADACL3	0.243133	0.167128	0.0760047	1.p36.21	1	12716115	12728759	n
AADACL4	-0.391073	0.311174	-0.702246	1.p36.21	1	12644547	12667086	n
AADAT	0.218862	0.0617331	0.157129	4.q33	4	170060222	170091699	n
AAED1	0.234743	-0.0539612	0.288705	9.q22.33	9	96639577	96655303	n
AAGAB	-0.209094	-0.88645	0.677356	15.q23	15	67201033	67255195	n
AAK1	-0.0863629	-0.0809919	-0.00537099	2.p13.3	2	69457997	69674349	n
AAMDC	0.310908	-0.0290723	0.33998	11.q14.1	11	77821109	77918432	n
AAMP	-1.61428	-1.47864	-0.135639	2.q35	2	218264123	218270257	n
AANAT	0.155664	0.0817286	0.0739352	17.q25.1	17	76453351	76470117	n
AAR2	-0.373474	-0.929459	0.555985	20.q11.23	20	36236459	36270918	n
AARD	-0.00640708	0.224967	-0.231374	8.q24.11	8	116938199	116944487	n
AARS	-2.00373	-2.19926	0.195537	16.q22.1	16	70252295	70289543	n
AARS2	-1.51367	-1.78106	0.26739	6.p21.1	6	44299654	44313326	n
AARSD1	-0.0403212	0.0913887	-0.13171	17.q21.31	17	42950526	42964498	n
AASDH	-0.408778	0.0686298	-0.477407	4.q12	4	56338287	56387508	n
AASDHPPT	-1.64212	-0.455869	-1.18625	11.q22.3	11	106075501	106098710	n
AASS	0.124881	0.153628	-0.0287477	7.q31.32	7	122075647	122144280	n
AATF	-1.21158	-1.501	0.289423	17.q12	17	36948875	37056871	n
AATK	-0.253595	0.0383674	-0.291962	17.q25.3	17	81117295	81166077	n
ABAT	0.253459	0.252724	0.000734639	16.p13.2	16	8674565	8784575	n
ABCA1	0.0355579	-0.615702	0.65126	9.q31.1	9	104781002	104928237	n
ABCA10	0.322398	0.0543065	0.268091	17.q24.3	17	69147214	69244846	n
ABCA12	0.228543	0.262209	-0.0336661	2.q35	2	214931542	215138428	n
ABCA13	-0.0181888	0.290317	-0.308505	7.p12.3	7	48171458	48647496	n
ABCA2	-0.0249502	-0.728188	0.703238	9.q34.3	9	137007227	137028922	n
ABCA3	0.138845	-0.563141	0.701986	16.p13.3	16	2275881	2340746	n
ABCA4	0.111218	0.0865039	0.0247141	1.p22.1	1	93992835	94121132	n
ABCA5	0.06497	0.0745734	-0.00960345	17.q24.3	17	69244311	69327244	n
ABCA6	0.271202	0.100435	0.170767	17.q24.3	17	69078702	69141888	n
ABCA7	0.540196	-0.339589	0.879785	19.p13.3	19	1040101	1065572	n
ABCA8	0.330825	0.180435	0.15039	17.q24.2	17	68867292	68955392	n
ABCA9	0.0307068	0.233146	-0.202439	17.q24.2	17	68974488	69061064	n
ABCB1	0.033613	0.180458	-0.146845	7.q21.12	7	87503633	87713323	n
ABCB10	-0.150226	0.131377	-0.281603	1.q42.13	1	229516582	229558695	n
ABCB11	0.419889	0.119169	0.300721	2.q31.1	2	168922938	169031322	n
ABCB4	0.118063	0.193907	-0.0758442	7.q21.12	7	87401697	87480435	n
ABCB5	0.0697905	0.173833	-0.104042	7.p21.1	7	20615207	20777038	n
ABCB6	0.0815648	0.164392	-0.0828272	2.q35	2	219209766	219219017	n
ABCB7	-1.41531	-1.46529	0.0499779	X.q13.3	X	75051554	75156732	n
ABCB8	0.310357	0.000327857	0.310029	7.q36.1	7	151028422	151047782	n
ABCB9	-0.352905	0.0933554	-0.44626	12.q24.31	12	122920951	122981649	n
ABCC1	0.221194	-0.356582	0.577776	16.p13.11	16	15949577	16143074	n
ABCC10	0.0926943	0.191406	-0.0987121	6.p21.1	6	43427366	43450430	n
ABCC11	0.155647	0.131815	0.023832	16.q12.1	16	48166910	48247568	n
ABCC12	0.214986	-0.015987	0.230973	16.q12.1	16	48082973	48156018	n
ABCC2	-0.0760036	0.0714813	-0.147485	10.q24.2	10	99782732	99852192	n
ABCC3	-0.0596014	-0.327722	0.268121	17.q21.33	17	50634777	50692252	n
ABCC4	0.258996	-0.299697	0.558693	13.q32.1	13	95019829	95301475	n
ABCC5	-0.0345216	0.00896265	-0.0434842	3.q27.1	3	183919934	184018015	n
ABCC6	0.113848	0.215057	-0.101209	16.p13.11	16	16148928	16223522	n
ABCC8	0.320292	-0.105804	0.426097	11.p15.1	11	17392498	17476879	n
ABCC9	-0.18082	-0.548466	0.367646	12.p12.1	12	21797401	21942529	n
ABCD1	0.238313	-0.294414	0.532727	X.q28	X	153724868	153744762	n
ABCD2	0.225806	0.228965	-0.00315848	12.q12	12	39550033	39619751	n
ABCD3	-0.166891	-0.287658	0.120767	1.p21.3	1	94418455	94518666	n
ABCD4	-0.00102377	0.247351	-0.248375	14.q24.3	14	74285423	74303056	n
ABCE1	-2.01395	-1.23754	-0.776409	4.q31.21	4	145097932	145129179	n
ABCF1	-1.97238	-0.00404313	-1.96833	6.p21.33	6	30571376	30597179	n
ABCF2	-0.0636175	-0.216552	0.152934	7.q36.1	7	151212490	151227230	n
ABCF3	-0.0395498	0.0693152	-0.108865	3.q27.1	3	184186023	184194012	n
ABCG1	0.0668026	0.196911	-0.130108	21.q22.3	21	42199689	42297244	n
ABCG2	-0.0133313	-0.0583265	0.0449952	4.q22.1	4	88090264	88231322	n
ABCG4	-0.138196	0.0493391	-0.187535	11.q23.3	11	119149012	119162653	n
ABCG5	-0.161832	-0.240239	0.0784074	2.p21	2	43812472	43838865	n
ABCG8	-0.12643	0.108282	-0.234712	2.p21	2	43831942	43882987	n
ABHD1	-0.176039	0.153069	-0.329108	2.p23.3	2	27123789	27130812	n
ABHD10	-0.0581621	0.336657	-0.394819	3.q13.2	3	111979010	111993363	n
ABHD11	-1.63002	-0.851947	-0.778075	7.q11.23	7	73736094	73738867	n
ABHD12	0.0347938	0.243662	-0.208868	20.p11.21	20	25294743	25390983	n
ABHD12B	0.230813	0.0370077	0.193805	14.q22.1	14	50872160	50904970	n
ABHD13	0.0696513	-0.183114	0.252766	13.q33.3	13	108218379	108234255	n
ABHD14A	-0.0207531	-0.683334	0.662581	3.p21.2	3	51971426	51981199	n
ABHD14B	-0.234546	0.163767	-0.398312	3.p21.2	3	51968510	51983409	n
ABHD15	-0.263042	-0.755003	0.491961	17.q11.2	17	29560547	29567137	n
ABHD16A	0.326009	-0.0683688	0.394377	6.p21.33	6	31686949	31703444	n
ABHD16B	0.335337	0.0866652	0.248672	20.q13.33	20	63861498	63862988	n
ABHD17A	-1.36218	-0.0618387	-1.30034	19.p13.3	19	1876810	1885547	n
ABHD17B	0.0316883	-0.0523695	0.0840578	9.q21.13	9	71862452	71910931	n
ABHD17C	0.502255	-0.410614	0.912869	15.q25.1	15	80679684	80755621	n
ABHD2	0.23815	0.0697783	0.168372	15.q26.1	15	89087459	89202360	n
ABHD3	0.138168	0.00924822	0.128919	18.q11.2	18	21650897	21704805	n
ABHD4	0.0493415	0.238233	-0.188892	14.q11.2	14	22598237	22613215	n
ABHD5	0.222508	-0.497233	0.719741	3.p21.33	3	43690108	43734371	n
ABHD6	0.271855	-0.794406	1.06626	3.p14.3	3	58237506	58295693	n
ABHD8	-0.323231	0.0835053	-0.406736	19.p13.11	19	17292131	17310236	n
ABI1	-0.451142	-0.346887	-0.104255	10.p12.1	10	26746593	26861087	n
ABI2	-0.0210756	-0.560791	0.539716	2.q33.2	2	203328219	203447723	n
ABI3	0.257759	0.166527	0.0912318	17.q21.32	17	49210227	49223225	n
ABI3BP	0.0383425	0.256159	-0.217816	3.q12.2	3	100749156	100993515	n
ABL1	-0.0992136	-0.592297	0.493083	9.q34.12	9	130713946	130887675	n
ABL2	0.0404599	0.449455	-0.408996	1.q25.2	1	179099327	179229684	n
ABLIM1	-0.135915	0.154141	-0.290055	10.q25.3	10	114431113	114685003	n
ABLIM2	-0.171797	0.0942049	-0.266002	4.p16.1	4	7965310	8158832	n
ABLIM3	0.260247	0.222274	0.0379732	5.q32	5	149141483	149260542	n
ABO	-0.109421	-0.370577	0.261156	9.q34.2	9	133250401	133275219	n
ABR	0.190598	-0.795856	0.986454	17.p13.3	17	1003518	1229021	n
ABRA	0.107253	0.0506267	0.0566263	8.q23.1	8	106759483	106770245	n
ABRACL	0.361845	0.199405	0.16244	6.q24.1	6	139028682	139043302	n
ABRAXAS1	0.222502	0.238419	-0.0159168	4.q21.23	4	83459517	83523348	n
ABRAXAS2	0.329134	0.0152822	0.313852	10.q26.13	10	124801785	124836670	n
ABT1	-1.65584	-2.02264	0.366799	6.p22.2	6	26596952	26600744	n
ABTB1	-0.231427	-0.066188	-0.165239	3.q21.3	3	127672935	127680920	n
ABTB2	0.0800346	0.236924	-0.156889	11.p13	11	34150988	34358008	n
ACAA1	-0.0559681	0.078632	-0.1346	3.p22.2	3	38103129	38137242	n
ACAA2	0.288658	-0.196395	0.485053	18.q21.1	18	49782167	49813960	n
ACACA	-1.03735	-1.08668	0.0493366	17.q12	17	37084988	37406818	n
ACACB	0.139521	0.149245	-0.00972364	12.q24.11	12	109116595	109268226	n
ACAD10	-0.480932	0.30545	-0.786382	12.q24.12	12	111686056	111757107	n
ACAD11	0.0263671	-0.372384	0.398751	3.q22.1	3	132558138	132660723	n
ACAD8	-0.0456173	-0.22038	0.174763	11.q25	11	134253495	134265855	n
ACAD9	-0.481345	-1.07173	0.590382	3.q21.3	3	128879596	128916067	n
ACADL	0.0821282	-0.078452	0.16058	2.q34	2	210187939	210225491	n
ACADM	-0.038481	0.276767	-0.315248	1.p31.1	1	75724347	75787575	n
ACADS	-0.275219	-0.050609	-0.22461	12.q24.31	12	120725735	120740008	n
ACADSB	0.266362	-0.469749	0.736112	10.q26.13	10	123008979	123058311	n
ACADVL	-0.0956096	-0.228644	0.133034	17.p13.1	17	7217125	7225273	n
ACAN	0.163789	0.289625	-0.125836	15.q26.1	15	88803442	88875354	n
ACAP1	0.218856	0.134628	0.0842277	17.p13.1	17	7336529	7351478	n
ACAP2	0.262427	0.0850495	0.177378	3.q29	3	195274736	195443078	n
ACAP3	-0.176916	-0.446062	0.269145	1.p36.33	1	1292376	1309609	n
ACAT1	0.571003	0.14596	0.425043	11.q22.3	11	108121516	108147776	n
ACAT2	0.110423	0.266451	-0.156028	6.q25.3	6	159760328	159779055	n
ACBD3	-0.0862836	-0.313747	0.227464	1.q42.12	1	226144679	226186730	n
ACBD4	-0.197207	0.251365	-0.448573	17.q21.31	17	45132600	45144181	n
ACBD5	0.203624	-0.973815	1.17744	10.p12.1	10	27195214	27242130	n
ACBD6	0.115337	-0.297891	0.413228	1.q25.3	1	180269653	180502954	n
ACBD7	0.314112	-0.58381	0.897922	10.p13	10	15077523	15088776	n
ACCS	0.247214	0.0510674	0.196147	11.p11.2	11	44065925	44084222	n
ACCSL	0.0504323	-0.323199	0.373631	11.p11.2	11	44047981	44059977	n
ACD	-0.527818	-1.83891	1.31109	16.q22.1	16	67657512	67660815	n
ACE	-0.18995	-0.475886	0.285936	17.q23.3	17	63477061	63498380	n
ACE2	0.529074	0.152965	0.376109	X.p22.2	X	15561033	15602148	n
ACER1	-0.0559527	0.0568314	-0.112784	19.p13.3	19	6306142	6333629	n
ACER2	0.241546	0.0435055	0.198041	9.p22.1	9	19409059	19452020	n
ACER3	-0.330343	-0.107115	-0.223227	11.q13.5	11	76860867	77026797	n
ACHE	-0.230481	-0.172281	-0.0581998	7.q22.1	7	100889994	100896974	n
ACIN1	-0.784207	-0.707082	-0.0771245	14.q11.2	14	23058564	23095614	n
ACKR1	0.0329742	0.134366	-0.101392	1.q23.2	1	159203307	159206500	n
ACKR2	-0.201502	0.157435	-0.358937	3.p22.1	3	42804752	42887974	n
ACKR3	0.377958	0.0964013	0.281557	2.q37.3	2	236567787	236582358	n
ACKR4	-0.014702	0.0614244	-0.0761264	3.q22.1	3	132597237	132618967	n
ACLY	-2.01466	-1.30927	-0.705391	17.q21.2	17	41866908	41930542	n
ACMSD	0.514235	0.197115	0.31712	2.q21.3	2	134838547	134902034	n
ACO1	0.0385485	-0.177128	0.215677	9.p21.1	9	32384603	32454769	n
ACO2	-1.06091	-2.02359	0.962678	22.q13.2	22	41469125	41528989	n
ACOD1	-0.168297	0.142005	-0.310302	13.q22.3	13	76948497	76958642	n
ACOT1	0.602195	0.173248	0.428947	14.q24.3	14	73537114	73543794	n
ACOT11	-0.0821617	0.0637153	-0.145877	1.p32.3	1	54542257	54639192	n
ACOT12	-0.177494	0.0179636	-0.195458	5.q14.1	5	81330005	81394179	n
ACOT13	-0.201725	-0.786965	0.58524	6.p22.3	6	24667035	24705065	n
ACOT2	0.301949	0.156778	0.145171	14.q24.3	14	73567620	73575658	n
ACOT4	0.104438	0.28238	-0.177941	14.q24.3	14	73591706	73596496	n
ACOT6	0.278982	0.195131	0.0838505	14.q24.3	14	73610945	73619888	n
ACOT7	-0.587871	0.0218227	-0.609693	1.p36.31	1	6264269	6394391	n
ACOT8	0.182229	0.0349467	0.147282	20.q13.12	20	45841721	45857406	n
ACOT9	0.354879	-0.132162	0.48704	X.p22.11	X	23702253	23766475	n
ACOX1	-0.0193343	-0.488078	0.468743	17.q25.1	17	75941507	75979363	n
ACOX2	-0.417002	0.0742809	-0.491282	3.p14.3	3	58505136	58537319	n
ACOX3	0.0306226	-0.0110261	0.0416487	4.p16.1	4	8366282	8440723	n
ACOXL	-0.13832	0.0216538	-0.159974	2.q13	2	110732573	111118222	n
ACP1	0.184376	0.340922	-0.156547	2.p25.3	2	264140	278283	n
ACP2	-0.559204	0.144978	-0.704182	11.p11.2	11	47239302	47248906	n
ACP5	0.137206	0.233902	-0.0966958	19.p13.2	19	11574660	11579008	n
ACP6	-0.288559	0.325722	-0.614282	1.q21.2	1	147629652	147670496	n
ACPP	0.236578	-0.454878	0.691455	3.q22.1	3	132317367	132368298	n
ACPT	#N/A	-0.458539	#N/A	#N/A	#N/A	#N/A	#N/A	n
ACR	0.0172508	-0.0149357	0.0321866	22.q13.33	22	50738196	50745334	n
ACRBP	-0.160586	0.0440347	-0.204621	12.p13.31	12	6638075	6647460	n
ACRV1	0.174122	0.0909636	0.0831582	11.q24.2	11	125671522	125681123	n
ACSBG1	-0.198844	0.183853	-0.382698	15.q25.1	15	78167468	78245688	n
ACSBG2	0.109249	0.289995	-0.180746	19.p13.3	19	6135247	6193094	n
ACSF2	-0.256273	0.224916	-0.481189	17.q21.33	17	50426158	50474845	n
ACSF3	0.122979	-0.474073	0.597052	16.q24.3	16	89088375	89155846	n
ACSL1	0.290109	-0.111814	0.401923	4.q35.1	4	184755595	184826818	n
ACSL3	-2.23643	-0.967423	-1.269	2.q36.1	2	222860934	222944639	n
ACSL4	-0.094238	-0.150758	0.0565205	X.q23	X	109624244	109733403	n
ACSL5	0.0660785	0.256975	-0.190896	10.q25.2	10	112374018	112428380	n
ACSL6	-0.0691283	-0.0341026	-0.0350256	5.q31.1	5	131949973	132012243	n
ACSM1	0.26058	0.231355	0.0292257	16.p12.3	16	20623237	20698890	n
ACSM2A	0.161552	0.149386	0.0121664	16.p12.3	16	20451461	20487667	n
ACSM2B	-0.115389	0.426441	-0.54183	16.p12.3	16	20536226	20576427	n
ACSM3	0.06483	0.274504	-0.209674	16.p12.3	16	20610243	20797581	n
ACSM4	0.26654	0.115777	0.150763	12.p13.31	12	7304284	7328724	n
ACSM5	0.141725	0.110746	0.0309789	16.p12.3	16	20409534	20441336	n
ACSM6	0.122751	0.21512	-0.092369	10.q23.33	10	95194200	95228928	n
ACSS1	-0.00730098	0.128227	-0.135528	20.p11.21	20	25006230	25058980	n
ACSS2	0.087376	0.186038	-0.0986621	20.q11.22	20	34872146	34927962	n
ACSS3	0.0913471	-0.607697	0.699044	12.q21.31	12	80936414	81261205	n
ACTA1	-0.348311	-0.333673	-0.0146378	1.q42.13	1	229431245	229434098	n
ACTA2	0.168647	0.375546	-0.206899	10.q23.31	10	88935074	88991339	n
ACTB	-1.40683	0.178621	-1.58545	7.p22.1	7	5527147	5563784	n
ACTBL2	0.0812488	0.239275	-0.158026	5.q11.2	5	57480016	57482809	n
ACTC1	-0.0206164	0.306998	-0.327614	15.q14	15	34788096	34796139	n
ACTG1	-1.01437	-0.380039	-0.63433	17.q25.3	17	81509971	81523847	n
ACTG2	0.262221	0.375126	-0.112905	2.p13.1	2	73892314	73919865	n
ACTL10	0.100159	0.0101922	0.0899665	20.q11.22	20	33666498	33668525	n
ACTL6A	-1.86506	-2.10975	0.244691	3.q26.33	3	179562880	179588408	n
ACTL6B	-0.0457246	0.174178	-0.219903	7.q22.1	7	100643097	100656461	n
ACTL7A	0.121044	0.149069	-0.0280259	9.q31.3	9	108862266	108863759	n
ACTL7B	0.291563	-0.234398	0.525962	9.q31.3	9	108854589	108856967	n
ACTL8	-0.116436	0.0948252	-0.211261	1.p36.13	1	17755313	17827063	n
ACTL9	-0.0869736	0.0618018	-0.148775	19.p13.2	19	8697397	8698822	n
ACTN1	0.265187	-0.35886	0.624047	14.q24.1	14	68874143	68979440	y
ACTN2	-0.294301	-0.0905422	-0.203759	1.q43	1	236686454	236764631	y
ACTN3	-0.0408094	0.347105	-0.387915	11.q13.2	11	66546395	66563329	y
ACTN4	0.322893	0.328374	-0.00548088	19.q13.2	19	38647649	38731583	y
ACTR10	-2.22781	-2.33678	0.10897	14.q23.1	14	58200080	58235636	n
ACTR1A	-2.673	-1.9316	-0.741393	10.q24.32	10	102461881	102502711	n
ACTR1B	0.101352	-0.207968	0.30932	2.q11.2	2	97655963	97664107	n
ACTR2	-2.2469	-1.65166	-0.595238	2.p14	2	65227753	65271253	n
ACTR3	-1.12201	-1.71907	0.597064	2.q14.1	2	113889960	113962596	n
ACTR3B	-0.0128446	-0.196535	0.183691	7.q36.1	7	152759749	152855378	n
ACTR3C	-0.0229565	0.209397	-0.232353	7.q36.1	7	150243916	150323725	n
ACTR5	-0.179102	-0.198283	0.0191811	20.q11.23	20	38748442	38772520	n
ACTR6	-0.695982	-2.21369	1.51771	12.q23.1	12	100199122	100241865	n
ACTR8	-1.01325	-1.41323	0.39998	3.p21.1	3	53867066	53882202	n
ACTRT1	0.224279	-0.085889	0.310168	X.q25	X	128050962	128052398	n
ACTRT2	0.271128	0.363185	-0.092057	1.p36.32	1	3021483	3022903	n
ACTRT3	-0.0760096	-0.144059	0.0680498	3.q26.2	3	169766921	169769895	n
ACVR1	-0.447905	-0.553775	0.10587	2.q24.1	2	157736444	157875862	n
ACVR1B	0.154917	0.491793	-0.336876	12.q13.13	12	51951667	51997078	n
ACVR1C	0.320866	0.0646058	0.25626	2.q24.1	2	157526767	157629005	n
ACVR2A	-0.0986748	0.0947696	-0.193444	2.q22.3	2	147844517	147930826	n
ACVR2B	0.0549203	-0.0814664	0.136387	3.p22.2	3	38453851	38493142	n
ACVRL1	0.140154	0.0046261	0.135528	12.q13.13	12	51906908	51923361	n
ACY1	-0.113846	-0.619881	0.506035	3.p21.2	3	51983278	51989202	n
ACY3	-0.145627	0.067242	-0.212869	11.q13.2	11	67642555	67650659	n
ACYP1	0.135848	-0.0963736	0.232222	14.q24.3	14	75053221	75069483	n
ACYP2	-0.16616	0.0296963	-0.195856	2.p16.2	2	53970838	54305300	n
ADA	0.333483	0.0818746	0.251608	20.q13.12	20	44619522	44652233	n
ADA2	-0.00290624	-0.23101	0.228103	22.q11.1	22	17178790	17221989	n
ADAD1	0.043423	0.123385	-0.0799623	4.q27	4	122378966	122429802	n
ADAD2	0.00289472	0.178193	-0.175299	16.q24.1	16	84191138	84197168	n
ADAL	-0.186263	-0.00604901	-0.180214	15.q15.3	15	43330657	43354555	n
ADAM10	0.71849	-0.30958	1.02807	15.q21.3	15	58588807	58749978	n
ADAM11	-0.464755	-0.222523	-0.242232	17.q21.31	17	44759031	44781846	n
ADAM12	0.162124	0.132503	0.0296205	10.q26.2	10	126012381	126388455	n
ADAM15	-0.155599	0.267023	-0.422622	1.q21.3	1	155050566	155062775	n
ADAM17	0.0900194	0.0709853	0.019034	2.p25.1	2	9488486	9555792	n
ADAM18	0.214359	-0.181914	0.396273	8.p11.22	8	39584489	39730064	n
ADAM19	-0.0845457	-0.100117	0.015571	5.q33.3	5	157395534	157575775	n
ADAM2	0.17749	0.0172267	0.160263	8.p11.22	8	39743735	39838289	n
ADAM20	0.476618	0.215912	0.260706	14.q24.2	14	70522358	70535015	n
ADAM21	0.403385	0.146071	0.257314	14.q24.2	14	70452157	70459899	n
ADAM22	-0.0214363	0.0351841	-0.0566205	7.q21.12	7	87934143	88202889	n
ADAM23	0.190741	0.0212597	0.169481	2.q33.3	2	206443539	206621130	n
ADAM28	0.26284	0.159942	0.102898	8.p21.2	8	24294040	24359018	n
ADAM29	0.363031	0.184586	0.178445	4.q34.1	4	174829668	174978180	n
ADAM30	-0.0437293	0.223369	-0.267098	1.p12	1	119893533	119896495	n
ADAM32	0.133667	0.167182	-0.0335155	8.p11.22	8	39106990	39284911	n
ADAM33	0.0683791	0.0689679	-0.000588776	20.p13	20	3667965	3682246	n
ADAM7	0.616942	0.197252	0.41969	8.p21.2	8	24440930	24526970	n
ADAM8	-0.434589	-0.160996	-0.273592	10.q26.3	10	133262403	133276868	n
ADAM9	0.0678053	0.0494111	0.0183943	8.p11.22	8	38996869	39105144	n
ADAMDEC1	0.0798755	0.066903	0.0129726	8.p21.2	8	24384285	24406013	n
ADAMTS1	0.32348	0.0746367	0.248844	21.q21.3	21	26835747	26845409	n
ADAMTS10	-0.192866	-0.0195535	-0.173312	19.p13.2	19	8580242	8610735	n
ADAMTS12	-0.241791	0.0805656	-0.322357	5.p13.2	5	33523535	33892192	n
ADAMTS13	0.0440801	0.019933	0.0241471	9.q34.2	9	133414358	133459402	n
ADAMTS14	0.244772	0.143566	0.101205	10.q22.1	10	70672803	70762441	n
ADAMTS15	0.346246	-0.232558	0.578805	11.q24.3	11	130448974	130476641	n
ADAMTS16	-0.168281	0.232047	-0.400327	5.p15.32	5	5140330	5320304	n
ADAMTS17	-0.164142	-0.172207	0.00806467	15.q26.3	15	99971589	100342005	n
ADAMTS18	0.305865	0.15685	0.149014	16.q23.1	16	77247813	77435114	n
ADAMTS19	0.146582	-0.0406522	0.187234	5.q23.3	5	129460265	129738683	n
ADAMTS2	0.189338	-0.0423078	0.231646	5.q35.3	5	179110851	179345430	n
ADAMTS20	0.0754257	-0.0819823	0.157408	12.q12	12	43353866	43551921	n
ADAMTS3	-0.0978887	0.044434	-0.142323	4.q13.3	4	72280969	72569386	n
ADAMTS4	-0.373471	-0.324776	-0.0486953	1.q23.3	1	161184308	161199056	n
ADAMTS5	-0.129402	-0.013305	-0.116097	21.q21.3	21	26917912	26966513	n
ADAMTS6	-0.322988	0.0852556	-0.408244	5.q12.3	5	65148736	65481920	n
ADAMTS7	-0.0422837	0.265978	-0.308261	15.q25.1	15	78759203	78811431	n
ADAMTS8	0.412511	-1.05822	1.47073	11.q24.3	11	130404925	130428993	n
ADAMTS9	0.248707	-0.131793	0.3805	3.p14.1	3	64515654	64688000	n
ADAMTSL1	-0.279038	0.228412	-0.50745	9.p22.2	9	17906563	18910950	n
ADAMTSL2	-0.0921242	0.123382	-0.215506	9.q34.2	9	133532164	133575519	n
ADAMTSL3	-0.359522	0.107498	-0.46702	15.q25.2	15	83654086	84039842	n
ADAMTSL4	-0.32451	0.057056	-0.381566	1.q21.2	1	150549369	150560937	n
ADAMTSL5	0.0279579	0.0668849	-0.038927	19.p13.3	19	1505018	1513604	n
ADAP1	-0.281364	-0.161164	-0.120199	7.p22.3	7	897901	955407	n
ADAP2	-0.174828	0.176976	-0.351805	17.q11.2	17	30906344	30959322	n
ADAR	-1.71084	-2.00664	0.295796	1.q21.3	1	154582062	154627999	n
ADARB1	0.354449	0.207852	0.146596	21.q22.3	21	45073853	45226560	n
ADARB2	0.198408	0.248416	-0.050008	10.p15.3	10	1177318	1737476	n
ADAT1	0.153669	-0.124855	0.278524	16.q23.1	16	75596981	75623300	n
ADAT2	-1.31758	-2.0372	0.71962	6.q24.2	6	143422832	143450673	n
ADCK1	0.636812	0.0198487	0.616963	14.q24.3	14	77800083	77935012	n
ADCK2	-0.136374	-0.131446	-0.00492771	7.q34	7	140673153	140696261	n
ADCK5	0.309859	0.0317227	0.278137	8.q24.3	8	144373101	144393242	n
ADCY1	0.0564972	-0.423297	0.479795	7.p12.3	7	45574140	45723116	n
ADCY10	-0.210279	-0.101574	-0.108706	1.q24.2	1	167809388	167914215	n
ADCY2	0.107554	-0.531023	0.638577	5.p15.31	5	7396208	7830081	n
ADCY4	-0.0701838	-0.232238	0.162054	14.q12	14	24318349	24335093	n
ADCY5	-0.399821	-0.016742	-0.383079	3.q21.1	3	123282296	123449758	n
ADCY6	-0.525646	-0.318368	-0.207278	12.q13.12	12	48766194	48789037	n
ADCY7	0.250525	0.0153709	0.235154	16.q12.1	16	50246137	50318135	n
ADCY8	0.0354889	0.026922	0.00856683	8.q24.22	8	130780301	131042426	n
ADCY9	-0.0925956	-0.137953	0.0453573	16.p13.3	16	3953387	4116185	n
ADCYAP1	0.317174	-0.121194	0.438368	18.p11.32	18	904943	912172	n
ADCYAP1R1	-0.2875	0.226202	-0.513702	7.p14.3	7	31052461	31111479	n
ADD1	0.0578222	-0.306052	0.363874	4.p16.3	4	2843857	2930076	n
ADD2	-0.0323008	0.0541121	-0.0864129	2.p13.3	2	70607618	70768225	n
ADD3	0.06768	-0.426664	0.494344	10.q25.1	10	109996368	110135565	n
ADGB	0.332955	0.239248	0.0937073	6.q24.3	6	146598965	146815462	n
ADGRA1	0.148844	0.186256	-0.0374119	10.q26.3	10	133070929	133131675	n
ADGRA2	0.0977371	0.010009	0.0877281	8.p11.23	8	37784191	37844896	n
ADGRA3	0.0280911	-0.091503	0.119594	4.p15.2	4	22345071	22516054	n
ADGRB1	-0.0441922	-1.53586	1.49167	8.q24.3	8	142449430	142545009	n
ADGRB2	-0.0434315	-0.55692	0.513488	1.p35.2	1	31727117	31764893	n
ADGRB3	0.247979	0.0673894	0.18059	6.q12	6	68635367	69389511	n
ADGRD1	-0.0218872	-0.284796	0.262909	12.q24.33	12	130953907	131141469	n
ADGRD2	#N/A	0.0344635	#N/A	9.q33.3	9	124451425	124478589	n
ADGRE1	-0.317884	0.332377	-0.650261	19.p13.3	19	6887566	6940459	n
ADGRE2	-0.171358	-0.381834	0.210476	19.p13.12	19	14732393	14778541	n
ADGRE3	-0.108567	0.166762	-0.275328	19.p13.12	19	14619117	14690027	n
ADGRE5	0.00756197	-0.0496727	0.0572347	19.p13.12	19	14380501	14408725	n
ADGRF1	0.343336	0.123426	0.21991	6.p12.3	6	46997703	47042363	n
ADGRF2	0.380801	0.311993	0.0688072	6.p12.3	6	47656436	47697797	n
ADGRF3	0.308053	0.247014	0.0610395	2.p23.3	2	26308173	26346817	n
ADGRF4	0.0248375	0.0922268	-0.0673894	6.p12.3	6	47685864	47722021	n
ADGRF5	0.258337	0.053367	0.20497	6.p12.3	6	46852512	46954943	n
ADGRG1	0.238314	0.039508	0.198806	16.q21	16	57610652	57665580	n
ADGRG2	0.389722	0.299895	0.0898272	X.p22.13	X	18989309	19122637	n
ADGRG3	-0.0110589	0.120374	-0.131433	16.q21	16	57668187	57689378	n
ADGRG4	0.307834	0.117611	0.190223	X.q26.3	X	136300963	136416888	n
ADGRG5	0.209094	0.133775	0.0753194	16.q21	16	57542421	57591681	n
ADGRG6	0.00128812	0.181514	-0.180226	6.q24.2	6	142301854	142446266	n
ADGRG7	-0.118452	0.109131	-0.227583	3.q12.2	3	100609589	100695479	n
ADGRL1	0.0475131	-0.158995	0.206508	19.p13.12	19	14147743	14206187	n
ADGRL2	0.115466	0.23946	-0.123995	1.p31.1	1	81306160	81992436	n
ADGRL3	0.423178	0.171304	0.251874	4.q13.1	4	61201258	62078335	n
ADGRL4	0.389434	0.247431	0.142003	1.p31.1	1	78889764	79006718	n
ADGRV1	-0.0627074	0.203707	-0.266414	5.q14.3	5	90529344	91164437	n
ADH1A	0.178475	0.191409	-0.0129334	4.q23	4	99276367	99291028	n
ADH1B	0.0433614	0.254656	-0.211294	4.q23	4	99304964	99352760	n
ADH1C	0.151935	0.211714	-0.0597796	4.q23	4	99336492	99353027	n
ADH4	0.279349	-0.0159357	0.295285	4.q23	4	99123657	99157792	n
ADH5	-0.158979	0.151663	-0.310642	4.q23	4	99070978	99088801	n
ADH6	0.37856	0.426802	-0.0482426	4.q23	4	99202638	99219537	n
ADH7	0.158999	0.268672	-0.109673	4.q23	4	99412261	99435737	n
ADHFE1	-0.220723	0.0508393	-0.271562	8.q13.1	8	66430185	66471601	n
ADI1	0.00491626	-0.0267133	0.0316296	2.p25.3	2	3497361	3519736	n
ADIG	0.108444	0.124908	-0.0164638	20.q11.23	20	38581195	38588463	n
ADIPOQ	0.132675	0.0989216	0.0337534	3.q27.3	3	186842690	186858463	n
ADIPOR1	-0.255562	-0.571342	0.31578	1.q32.1	1	202940823	202958572	n
ADIPOR2	-0.0836143	-0.0103765	-0.0732379	12.p13.33	12	1688574	1788678	n
ADIRF	0.0549592	0.239466	-0.184507	10.q23.2	10	86968192	86983934	n
ADK	-0.0631242	0.104943	-0.168067	10.q22.2	10	74151185	74709303	n
ADM	0.0644401	0.272707	-0.208267	11.p15.4	11	10304680	10307397	n
ADM2	0.180154	0.0852765	0.0948778	22.q13.33	22	50481556	50486440	n
ADM5	-0.295244	-0.0407641	-0.25448	19.q13.33	19	49688664	49690575	n
ADNP	-0.525126	0.431649	-0.956775	20.q13.13	20	50888916	50931421	n
ADNP2	-0.0859938	0.223355	-0.309349	18.q23	18	80109031	80147523	n
ADO	0.285836	-0.303442	0.589277	10.q21.3	10	62804857	62808483	n
ADORA1	-0.160485	0.213262	-0.373747	1.q32.1	1	203090654	203167405	n
ADORA2A	0.128337	0.0981316	0.0302051	22.q11.23	22	24417879	24442360	n
ADORA2B	0.201508	0.098303	0.103205	17.p12	17	15944917	15975746	n
ADORA3	0.238244	0.205121	0.0331231	1.p13.2	1	111499429	111503760	n
ADPGK	0.171339	0.210686	-0.0393472	15.q24.1	15	72751369	72785846	n
ADPRH	-0.161959	-0.46741	0.305451	3.q13.33	3	119579268	119589945	n
ADPRHL1	-0.109138	-0.303402	0.194264	13.q34	13	113399610	113453524	n
ADPRHL2	-0.193676	-0.43635	0.242674	1.p34.3	1	36088875	36093932	n
ADPRM	-0.232001	-0.194174	-0.0378268	17.p13.1	17	10697594	10711233	n
ADRA1A	0.477994	0.274386	0.203608	8.p21.2	8	26748150	26867273	n
ADRA1B	0.387252	-0.322426	0.709677	5.q33.3	5	159865080	159972544	n
ADRA1D	0.0159314	0.0252013	-0.00926994	20.p13	20	4220631	4249074	n
ADRA2A	0.00390303	-0.358344	0.362247	10.q25.2	10	111077163	111080907	n
ADRA2B	-0.0801286	0.182671	-0.262799	2.q11.2	2	96112875	96116245	n
ADRA2C	0.0832998	-0.419977	0.503276	4.p16.3	4	3766348	3768526	n
ADRB1	0.357494	0.23351	0.123984	10.q25.3	10	114044056	114046908	n
ADRB2	0.164995	0.114266	0.0507295	5.q32	5	148825245	148828687	n
ADRB3	0.0851351	0.0852228	-8.77168e-05	8.p11.23	8	37962991	37966965	n
ADRM1	-0.389361	-0.890953	0.501592	20.q13.33	20	62302093	62308862	n
ADSL	-2.33109	-1.77802	-0.553073	22.q13.1	22	40346500	40390463	n
ADSS	-1.55465	-1.76145	0.206798	1.q44	1	244408494	244452134	n
ADSSL1	-0.292263	0.101031	-0.393294	14.q32.33	14	104724186	104747325	n
ADTRP	0.596307	0.137776	0.458531	6.p24.1	6	11712054	11807046	n
AEBP1	0.160482	-0.156693	0.317175	7.p13	7	44104361	44114562	n
AEBP2	0.281539	-0.170842	0.452381	12.p12.3	12	19404045	19720801	n
AEN	-0.122197	-0.0824849	-0.0397121	15.q26.1	15	88621296	88632282	n
AES	-0.234097	0.233464	-0.467561	19.p13.3	19	3052910	3063107	n
AFAP1	-0.247136	0.263405	-0.510541	4.p16.1	4	7758714	7939926	n
AFAP1L1	-0.181988	-0.326787	0.144799	5.q32	5	149271871	149341802	n
AFAP1L2	-0.052433	0.347697	-0.40013	10.q25.3	10	114294824	114404756	n
AFDN	-0.280702	-0.556918	0.276217	6.q27	6	167826922	167972023	n
AFF1	0.294693	-0.111122	0.405815	4.q21.3	4	86935002	87141054	n
AFF2	0.145863	-0.266	0.411863	X.q28	X	148500619	149000663	n
AFF3	0.142356	0.262245	-0.119888	2.q11.2	2	99545419	100142739	n
AFF4	0.111548	0.00525342	0.106295	5.q31.1	5	132875379	132963634	n
AFG1L	0.353939	0.154357	0.199582	6.q21	6	108294894	108526796	n
AFG3L2	-1.62318	-1.58327	-0.0399027	18.p11.21	18	12328944	12377314	n
AFM	0.127145	-0.128755	0.2559	4.q13.3	4	73481683	73504001	n
AFMID	0.302862	0.108895	0.193968	17.q25.3	17	78187317	78207701	n
AFP	0.282777	0.0940507	0.188726	4.q13.3	4	73431138	73456174	n
AFTPH	-0.475763	-0.57248	0.096717	2.p14	2	64524305	64593005	n
AGA	0.140105	-0.285429	0.425535	4.q34.3	4	177430770	177442503	n
AGAP1	0.22484	0.380124	-0.155284	2.q37.2	2	235494089	236131800	n
AGAP11	-0.657018	0.0330359	-0.690054	10.q23.2	10	86970741	87010126	n
AGAP2	-0.315702	0.164039	-0.479741	12.q14.1	12	57723761	57742157	n
AGAP3	-0.202568	0.157854	-0.360422	7.q36.1	7	151085831	151144436	n
AGAP4	-1.8711	0.181263	-2.05237	10.q11.22	10	45825594	45853875	n
AGAP5	-0.966291	0.0265746	-0.992865	10.q22.2	10	73674285	73698159	n
AGAP6	-0.870131	0.0347263	-0.904857	10.q11.23	10	49982190	50010499	n
AGAP9	-1.08838	-0.787006	-0.301371	10.q11.22	10	47501854	47523638	n
AGBL1	0.0115899	0.30659	-0.295	15.q25.3	15	86079973	87029052	n
AGBL2	0.0655586	-0.433203	0.498762	11.p11.2	11	47659591	47715389	n
AGBL3	-0.146538	-0.0186964	-0.127842	7.q33	7	134986508	135147963	n
AGBL4	0.262803	-0.175634	0.438437	1.p33	1	48532855	50023913	n
AGBL5	-0.278146	-0.276551	-0.00159545	2.p23.3	2	27042364	27070622	n
AGER	0.377127	0.342247	0.0348796	6.p21.32	6	32180968	32184324	n
AGFG1	0.00038028	0.13818	-0.1378	2.q36.3	2	227472152	227561214	n
AGFG2	0.344439	-0.45667	0.801108	7.q22.1	7	100539211	100568219	n
AGGF1	0.0125826	0.0656592	-0.0530766	5.q13.3	5	77029251	77065234	n
AGK	-0.413675	-1.1096	0.695927	7.q34	7	141551189	141655244	n
AGL	-0.109995	-0.298704	0.188709	1.p21.2	1	99850084	99924023	n
AGMAT	-0.221505	0.120014	-0.341518	1.p36.21	1	15572353	15585110	n
AGMO	0.0491118	0.0339724	0.0151394	7.p21.2	7	15200318	15562015	n
AGO1	-0.30956	-0.508771	0.199212	1.p34.3	1	35869808	35930528	n
AGO2	-0.127031	-0.297614	0.170583	8.q24.3	8	140520156	140635619	n
AGO3	-0.201774	0.196901	-0.398675	1.p34.3	1	35930718	36072500	n
AGO4	-0.482721	0.0777545	-0.560475	1.p34.3	1	35808172	35857890	n
AGPAT1	-0.00771823	0.272242	-0.27996	6.p21.32	6	32168212	32178096	n
AGPAT2	0.105622	-1.11863	1.22425	9.q34.3	9	136673143	136687423	n
AGPAT3	0.0856959	-0.314938	0.400634	21.q22.3	21	43865186	43986536	n
AGPAT4	0.119102	0.153222	-0.0341201	6.q26	6	161129979	161274061	n
AGPAT5	0.118122	0.123792	-0.00567027	8.p23.1	8	6708357	6759666	n
AGPS	0.233136	-0.586687	0.819823	2.q31.2	2	177392644	177559299	n
AGR2	0.0990072	0.263785	-0.164777	7.p21.1	7	16791811	16833433	n
AGR3	0.0701065	-0.118728	0.188835	7.p21.1	7	16859405	16881987	n
AGRN	-0.125703	-0.561725	0.436022	1.p36.33	1	1020123	1056118	n
AGRP	0.360127	0.212858	0.147269	16.q22.1	16	67482571	67483813	n
AGT	-0.565825	0.504255	-1.07008	1.q42.2	1	230702523	230714297	n
AGTPBP1	0.0151012	0.253934	-0.238833	9.q21.33	9	85546539	85742029	n
AGTR1	0.00391258	0.0986658	-0.0947532	3.q24	3	148697784	148743008	n
AGTR2	0.107849	-0.0570713	0.16492	X.q23	X	116170722	116174972	n
AGTRAP	0.271949	0.124	0.147949	1.p36.22	1	11736084	11754802	n
AGXT	0.325333	0.258098	0.0672348	2.q37.3	2	240868479	240880502	n
AGXT2	-0.0148112	0.226035	-0.240846	5.p13.2	5	34998101	35048135	n
AHCTF1	-1.59628	-1.34196	-0.254328	1.q44	1	246839098	246931978	n
AHCY	-1.53509	-1.20698	-0.328111	20.q11.22	20	34280268	34311802	n
AHCYL1	-1.10799	-0.989535	-0.118458	1.p13.3	1	109984686	110023741	n
AHCYL2	0.161209	0.181573	-0.0203639	7.q32.1	7	129225023	129430211	n
AHDC1	-0.203924	0.123391	-0.327315	1.p35.3	1	27534035	27604431	n
AHI1	0.257697	0.154071	0.103626	6.q23.3	6	135283532	135497776	n
AHNAK	0.307352	0.0841988	0.223153	11.q12.3	11	62433542	62556235	n
AHNAK2	0.674111	0.0755645	0.598546	14.q32.33	14	104937244	104978357	n
AHR	0.283338	-0.443931	0.72727	7.p21.1	7	16916359	17346152	n
AHRR	0.0601136	0.0160665	0.0440471	5.p15.33	5	304176	438291	n
AHSA1	-0.049139	0.00999347	-0.0591325	14.q24.3	14	77457870	77469474	n
AHSA2	-0.421294	0.012412	-0.433706	#N/A	#N/A	#N/A	#N/A	n
AHSG	0.167676	-0.23789	0.405566	3.q27.3	3	186612923	186621318	n
AHSP	0.175967	0.110447	0.0655196	16.p11.2	16	31527864	31528803	n
AICDA	0.348416	0.0604855	0.287931	12.p13.31	12	8602166	8612871	n
AIDA	-0.368983	-0.75464	0.385657	1.q41	1	222668013	222713210	n
AIF1	0.256006	0.183627	0.0723793	6.p21.33	6	31615184	31617021	n
AIF1L	-0.104924	-0.371757	0.266833	9.q34.12	9	131096476	131123152	n
AIFM1	-0.146651	-0.615693	0.469042	X.q26.1	X	130129362	130165887	n
AIFM2	0.557148	-0.448031	1.00518	10.q22.1	10	70098223	70132934	n
AIFM3	0.3633	0.294361	0.068939	22.q11.21	22	20965108	20981360	n
AIG1	0.262337	0.202627	0.05971	6.q24.2	6	143060496	143340304	n
AIM1	#N/A	-0.411136	#N/A	#N/A	#N/A	#N/A	#N/A	n
AIM1L	#N/A	-0.0753388	#N/A	#N/A	#N/A	#N/A	#N/A	n
AIM2	-0.220755	0.0121045	-0.23286	1.q23.2	1	159062484	159147096	n
AIMP1	0.0308	0.215208	-0.184408	4.q24	4	106315544	106349226	n
AIMP2	-0.426105	0.0738744	-0.499979	7.p22.1	7	6009245	6023834	n
AIP	0.589236	-0.510553	1.09979	11.q13.2	11	67483041	67491103	n
AIPL1	0.0321839	0.282679	-0.250496	17.p13.2	17	6393693	6435199	n
AIRE	0.133143	-0.141873	0.275016	21.q22.3	21	44285838	44298648	n
AJAP1	0.368416	-0.19755	0.565966	1.p36.32	1	4654732	4792534	n
AJUBA	0.751045	0.487707	0.263338	14.q11.2	14	22971174	22982642	n
AK1	-0.0871018	-0.192187	0.105085	9.q34.11	9	127866480	127877743	n
AK2	-0.209585	0.277529	-0.487113	1.p35.1	1	33007940	33080996	n
AK3	-0.151895	0.116665	-0.26856	9.p24.1	9	4709559	4742043	n
AK4	-0.207756	0.219481	-0.427237	1.p31.3	1	65147549	65232145	n
AK5	0.211319	-0.0021378	0.213456	1.p31.1	1	77282051	77559969	n
AK7	0.302347	0.160688	0.14166	14.q32.2	14	96392111	96489427	n
AK8	-0.143397	-0.273212	0.129815	9.q34.13	9	132725578	132878777	n
AK9	0.318553	-0.430631	0.749184	6.q21	6	109492856	109691217	n
AKAIN1	0.610223	0.0467632	0.56346	18.p11.31	18	5145285	5197503	n
AKAP1	-0.144524	0.105303	-0.249827	17.q22	17	57085092	57121349	n
AKAP10	0.276172	-0.657212	0.933385	17.p11.2	17	19904302	19978343	n
AKAP11	-0.0640004	-0.0415342	-0.0224662	13.q14.11	13	42272153	42323267	n
AKAP12	0.0380008	0.0380787	-7.78283e-05	6.q25.1	6	151239999	151358557	n
AKAP13	-0.0652661	-0.431693	0.366427	15.q25.3	15	85380571	85749358	n
AKAP14	0.0897234	0.251524	-0.161801	X.q24	X	119895837	119920716	n
AKAP17A	-0.258753	-0.801415	0.542662	X.p22.33	X	1591593	1602514	n
AKAP2	0.00194333	-0.444716	0.44666	9.q31.3	9	110048598	110172512	n
AKAP3	0.210912	-0.179733	0.390646	12.p13.32	12	4615508	4649047	n
AKAP4	0.346642	0.384962	-0.0383206	X.p11.22	X	50190768	50201013	n
AKAP5	0.223153	-0.319466	0.542619	14.q23.3	14	64465499	64474503	n
AKAP6	0.143724	0.0568991	0.0868252	14.q12	14	32329273	32837681	n
AKAP7	0.299238	-0.377119	0.676357	6.q23.2	6	131135666	131283535	n
AKAP8	-0.26359	0.366351	-0.629941	19.p13.12	19	15353385	15379798	n
AKAP8L	-0.3117	-0.0775693	-0.234131	19.p13.12	19	15380048	15419141	n
AKAP9	-0.0562761	0.0458012	-0.102077	7.q21.2	7	91940867	92110673	n
AKIP1	0.188904	-0.160021	0.348925	11.p15.4	11	8911139	8920084	n
AKIRIN1	-0.170219	-0.191705	0.0214864	1.p34.3	1	38991223	39006059	n
AKIRIN2	-1.5835	-1.09693	-0.486571	6.q15	6	87675072	87702209	n
AKNA	0.0950513	0.216106	-0.121054	9.q32	9	114334156	114394405	n
AKR1A1	0.1322	0.0515578	0.080642	1.p34.1	1	45550543	45570049	n
AKR1B1	0.00883834	0.207739	-0.198901	7.q33	7	134442350	134459284	n
AKR1B10	0.332029	-0.267769	0.599798	7.q33	7	134527592	134541408	n
AKR1B15	-0.0931742	0.293503	-0.386677	7.q33	7	134549136	134579875	n
AKR1C1	0.0982243	0.23105	-0.132826	10.p15.1	10	4963253	4983283	n
AKR1C2	0.167317	0.205299	-0.037982	10.p15.1	10	4987400	5018031	n
AKR1C3	0.274745	-0.0982975	0.373043	10.p15.1	10	5035354	5107686	n
AKR1C4	0.425171	-0.0636451	0.488816	10.p15.1	10	5195462	5218949	n
AKR1D1	-0.272459	-0.00899378	-0.263465	7.q33	7	138002324	138117986	n
AKR1E2	0.303901	0.0764344	0.227466	10.p15.1	10	4786629	4848062	n
AKR7A2	-0.301709	-0.258082	-0.0436266	1.p36.13	1	19303965	19312146	n
AKR7A3	-0.123314	0.103078	-0.226391	1.p36.13	1	19282558	19289250	n
AKT1	0.0875465	-0.132791	0.220337	14.q32.33	14	104769349	104795751	n
AKT1S1	0.10141	0.370422	-0.269012	19.q13.33	19	49869033	49878459	n
AKT2	-0.160006	-0.441679	0.281673	19.q13.2	19	40230317	40285536	n
AKT3	-0.0517124	-0.056853	0.00514057	1.q44	1	243488233	243851079	n
AKTIP	-0.339486	0.332716	-0.672203	16.q12.2	16	53491040	53504411	n
ALAD	-0.402519	-0.352084	-0.0504353	9.q32	9	113386317	113401333	n
ALAS1	0.0578099	-0.203883	0.261693	3.p21.2	3	52198086	52214327	n
ALAS2	0.278934	0.131456	0.147478	X.p11.21	X	55009055	55031064	n
ALB	0.448799	0.191618	0.257181	4.q13.3	4	73397114	73421412	n
ALCAM	-0.00440861	-0.0626859	0.0582773	3.q13.11	3	105366909	105576900	n
ALDH16A1	-0.37974	0.184434	-0.564175	19.q13.33	19	49453169	49471048	n
ALDH18A1	-0.120875	0.177575	-0.298449	10.q24.1	10	95605929	95656706	n
ALDH1A1	0.542164	0.227801	0.314363	9.q21.13	9	72900662	73080442	n
ALDH1A2	-0.176882	0.0895098	-0.266391	15.q21.3	15	57953424	58497866	n
ALDH1A3	-0.0512392	0.155383	-0.206622	15.q26.3	15	100877714	100916626	n
ALDH1B1	-0.157222	-0.0553591	-0.101862	9.p13.1	9	38392664	38398661	n
ALDH1L1	0.147863	0.0884306	0.0594322	3.q21.3	3	126103562	126197994	n
ALDH1L2	0.108342	0.0944857	0.0138568	12.q23.3	12	105019784	105084577	n
ALDH2	0.146321	-0.118434	0.264755	12.q24.12	12	111766887	111817529	n
ALDH3A1	0.148426	0.265412	-0.116987	17.p11.2	17	19737984	19748943	n
ALDH3A2	0.359841	0.187768	0.172074	17.p11.2	17	19648136	19677598	n
ALDH3B1	-0.218304	0.113005	-0.331309	11.q13.2	11	68008578	68029282	n
ALDH3B2	-0.156023	-0.0982317	-0.0577916	11.q13.2	11	67662162	67681200	n
ALDH4A1	-0.194342	0.221603	-0.415945	1.p36.13	1	18871430	18902781	n
ALDH5A1	0.151498	-0.156232	0.30773	6.p22.3	6	24494852	24537207	n
ALDH6A1	0.164718	-0.264727	0.429445	14.q24.3	14	74056850	74084493	n
ALDH7A1	-0.00777857	0.312619	-0.320398	5.q23.2	5	126531200	126595418	n
ALDH8A1	0.362228	0.0427832	0.319445	6.q23.3	6	134917390	134950122	n
ALDH9A1	-0.586577	0.277289	-0.863866	1.q24.1	1	165662216	165698863	n
ALDOA	-2.51538	-0.759696	-1.75568	16.p11.2	16	30053090	30070420	n
ALDOB	-0.148367	0.194976	-0.343342	9.q31.1	9	101420578	101435823	n
ALDOC	-0.526382	0.229252	-0.755634	17.q11.2	17	28573115	28577264	n
ALG1	-1.96268	-1.78966	-0.173021	16.p13.3	16	5033960	5087379	n
ALG10	-0.354506	0.0982557	-0.452762	12.p11.1	12	34022281	34029694	n
ALG10B	-0.794485	0.0215817	-0.816067	12.q12	12	38316578	38329728	n
ALG12	-0.324468	-0.229854	-0.0946144	22.q13.33	22	49900229	49918458	n
ALG13	-1.68943	-1.30159	-0.387846	X.q23	X	111665811	111760649	n
ALG14	-1.31622	-1.38824	0.0720185	1.p21.3	1	94974407	95072945	n
ALG1L	-0.852897	-0.0667795	-0.786118	3.q21.2	3	125929275	125937039	n
ALG1L2	-1.63333	0.389837	-2.02317	3.q22.1	3	130081831	130113227	n
ALG2	-1.84619	-1.49138	-0.354813	9.q22.33	9	99216426	99221956	n
ALG3	0.262361	-0.141438	0.4038	3.q27.1	3	184242301	184249548	n
ALG5	-0.492821	-0.584763	0.0919417	13.q13.3	13	36949775	37000261	n
ALG6	-0.878183	-0.842367	-0.0358158	1.p31.3	1	63367590	63438562	n
ALG8	-0.604103	-0.83317	0.229067	11.q14.1	11	78100936	78139660	n
ALG9	-0.0490836	-0.12885	0.0797667	11.q23.1	11	111782195	111871581	n
ALK	-0.0290931	0.0959901	-0.125083	2.p23.1	2	29192774	29921566	n
ALKAL1	0.132627	0.236893	-0.104266	8.q11.23	8	52534037	52565507	n
ALKAL2	0.145654	-0.0449532	0.190608	2.p25.3	2	279558	288851	n
ALKBH1	0.0817501	-0.484315	0.566066	14.q24.3	14	77672404	77708020	n
ALKBH2	-0.0762128	0.106961	-0.183174	12.q24.11	12	109088188	109093631	n
ALKBH3	-0.128948	0.0111624	-0.14011	11.p11.2	11	43880811	43920266	n
ALKBH4	0.18285	0.344028	-0.161179	7.q22.1	7	102456238	102464876	n
ALKBH5	0.0470122	-0.0135552	0.0605674	17.p11.2	17	18183078	18209954	n
ALKBH6	-0.224766	0.173161	-0.397927	19.q13.12	19	36009120	36014239	n
ALKBH7	0.0879388	0.184696	-0.0967572	19.p13.3	19	6372433	6375251	n
ALKBH8	-0.323246	-1.53367	1.21042	11.q22.3	11	107502726	107565746	n
ALLC	0.0171008	-0.38833	0.405431	2.p25.3	2	3658195	3702671	n
ALMS1	-0.0391877	0.0603684	-0.099556	2.p13.1	2	73385758	73610793	n
ALOX12	0.220362	0.118286	0.102076	17.p13.1	17	6996065	7010736	n
ALOX12B	0.257104	-0.481035	0.738139	17.p13.1	17	8072636	8087703	n
ALOX15	-0.156595	-0.0637692	-0.0928258	17.p13.2	17	4630902	4642294	n
ALOX15B	0.220234	-0.372362	0.592596	17.p13.1	17	8039017	8049134	n
ALOX5	0.355684	-0.521419	0.877102	10.q11.21	10	45374176	45446119	n
ALOX5AP	0.146075	0.193599	-0.0475241	13.q12.3	13	30713478	30764426	n
ALOXE3	0.227589	0.0947242	0.132865	17.p13.1	17	8095900	8119047	n
ALPI	0.00349504	0.282052	-0.278557	2.q37.1	2	232456123	232460032	n
ALPK1	0.514018	-0.22985	0.743868	4.q25	4	112285509	112442620	n
ALPK2	0.191043	0.311048	-0.120005	18.q21.32	18	58481247	58628957	n
ALPK3	-0.269733	0.208028	-0.477761	15.q25.3	15	84816680	84873482	n
ALPL	0.0597284	0.0469613	0.0127672	1.p36.12	1	21509372	21578412	n
ALPP	0.450173	0.211737	0.238436	2.q37.1	2	232378534	232382889	n
ALPPL2	0.165894	0.0664817	0.0994118	2.q37.1	2	232406843	232410714	n
ALS2	0.298303	0.151325	0.146978	2.q33.1	2	201700554	201781189	n
ALS2CL	0.192093	0.361834	-0.169741	3.p21.31	3	46668997	46693704	n
ALS2CR12	0.552522	0.214353	0.338169	2.q33.1	2	201288271	201357398	n
ALX1	0.0709982	0.0790244	-0.00802621	12.q21.31	12	85280107	85301784	n
ALX3	-0.0702149	-0.2307	0.160485	1.p13.3	1	110059994	110070700	n
ALX4	-0.116992	0.0224475	-0.13944	11.p11.2	11	44260444	44310166	n
ALYREF	-1.44029	-0.293054	-1.14724	17.q25.3	17	81887844	81891586	n
AMACR	-0.162101	0.110541	-0.272641	5.p13.2	5	33986178	34008108	n
AMBN	0.0128806	0.239791	-0.226911	4.q13.3	4	70592256	70607288	n
AMBP	-0.0731682	-0.226059	0.15289	9.q32	9	114060127	114078472	n
AMBRA1	-0.937194	-0.355161	-0.582033	11.p11.2	11	46396414	46594125	n
AMD1	-2.13805	-1.56352	-0.574532	6.q21	6	110874770	110895713	n
AMDHD1	-0.0750652	-0.298474	0.223409	12.q23.1	12	95943293	95968716	n
AMDHD2	-0.0982343	-0.252702	0.154468	16.p13.3	16	2520357	2531422	n
AMELX	0.295894	0.12962	0.166273	X.p22.2	X	11293413	11300761	n
AMELY	0.71885	-0.453524	1.17237	Y.p11.2	Y	6865918	6874027	n
AMER1	0.254798	0.140272	0.114526	X.q11.2	X	64185117	64205744	n
AMER2	0.527996	-0.253313	0.781309	13.q12.13	13	25161684	25172288	n
AMER3	0.135981	0.280904	-0.144923	2.q21.1	2	130755435	130768134	n
AMFR	-0.227887	0.142402	-0.370289	16.q13	16	56361452	56425538	n
AMH	0.199431	0.173114	0.0263172	19.p13.3	19	2249309	2252073	n
AMHR2	0.0243473	0.123041	-0.0986937	12.q13.13	12	53423855	53431534	n
AMIGO1	0.000232621	0.222907	-0.222674	1.p13.3	1	109504175	109509738	n
AMIGO2	0.139282	-0.279431	0.418713	12.q13.11	12	47075707	47079951	n
AMIGO3	-0.0883803	0.219282	-0.307663	3.p21.31	3	49716834	49719695	n
AMMECR1	0.274828	0.216887	0.0579409	X.q23	X	110194186	110440233	n
AMMECR1L	-0.141972	-0.167629	0.0256565	2.q14.3	2	127861630	127885922	n
AMN	0.267118	-0.199024	0.466142	14.q32.32	14	102922656	102933596	n
AMN1	0.170598	-0.114798	0.285395	12.p11.21	12	31671137	31729174	n
AMOT	0.234292	0.17702	0.0572721	X.q23	X	112774503	112840815	n
AMOTL1	-0.700013	0.215186	-0.915199	11.q21	11	94706431	94876753	n
AMOTL2	0.622906	0.824067	-0.201161	3.q22.2	3	134355874	134375479	n
AMPD1	-0.137937	0.132132	-0.270069	1.p13.2	1	114673090	114695618	n
AMPD2	-0.0318714	0.0940201	-0.125891	1.p13.3	1	109616104	109632051	n
AMPD3	-0.159646	-0.0770321	-0.0826135	11.p15.4	11	10308313	10507579	n
AMPH	0.417942	0.117631	0.30031	7.p14.1	7	38383704	38631567	n
AMT	0.056835	-0.582036	0.638871	3.p21.31	3	49416775	49422753	n
AMTN	0.351447	0.293649	0.0577981	4.q13.3	4	70518540	70532742	n
AMY1A	-0.787412	0.122008	-0.909419	1.p21.1	1	103655290	103664554	n
AMY1B	-1.34179	0.0635683	-1.40536	1.p21.1	1	103687415	103696680	n
AMY1C	-0.612683	-0.00449625	-0.608186	1.p21.1	1	103750406	103758690	n
AMY2A	-0.896513	0.303424	-1.19994	1.p21.1	1	103616811	103625780	n
AMY2B	-0.642975	0.129897	-0.772872	1.p21.1	1	103553815	103579534	n
AMZ1	-0.0750166	-0.396384	0.321368	7.p22.3	7	2679522	2775500	n
AMZ2	0.0997524	-0.00476424	0.104517	17.q24.2	17	68247574	68257164	n
ANAPC1	-2.07767	-2.14998	0.0723108	2.q13	2	111611639	111884690	n
ANAPC10	-1.27786	-0.584056	-0.693802	4.q31.21	4	144831908	145098541	n
ANAPC11	-2.45662	-0.693414	-1.76321	17.q25.3	17	81890790	81900991	n
ANAPC13	-0.988145	-0.747646	-0.240499	3.q22.2	3	134477706	134486716	n
ANAPC15	-1.04265	-0.771116	-0.271537	11.q13.4	11	72106378	72112780	n
ANAPC16	-0.0154368	-0.31108	0.295643	10.q22.1	10	72216000	72235860	n
ANAPC2	-1.50691	-1.24675	-0.260162	9.q34.3	9	137174784	137188549	n
ANAPC4	-1.27696	-2.10661	0.829652	4.p15.2	4	25377213	25418498	n
ANAPC5	-1.75328	-1.39641	-0.356864	12.q24.31	12	121308245	121399896	n
ANAPC7	-0.145827	-0.147759	0.00193168	12.q24.11	12	110372900	110403730	n
ANG	0.0609617	0.130958	-0.0699961	14.q11.2	14	20684177	20698971	n
ANGEL1	0.0353575	0.0804916	-0.0451342	14.q24.3	14	76786178	76826246	n
ANGEL2	-0.224735	0.134831	-0.359566	1.q32.3	1	212992182	213015826	n
ANGPT1	-0.0220619	-0.131744	0.109682	8.q23.1	8	107249482	107498055	n
ANGPT2	0.49107	0.225515	0.265555	8.p23.1	8	6499651	6563409	n
ANGPT4	0.415442	0.221865	0.193577	20.p13	20	869899	916317	n
ANGPTL1	-0.10062	0.341173	-0.441793	1.q25.2	1	178849705	178871052	n
ANGPTL2	-0.197001	0.165018	-0.362019	9.q33.3	9	127087332	127122883	n
ANGPTL3	-0.32639	0.0973978	-0.423788	1.p31.3	1	62597487	62606159	n
ANGPTL4	-0.0482792	-0.0490142	0.000735049	19.p13.2	19	8363289	8374373	n
ANGPTL5	0.128357	-0.145266	0.273623	11.q22.1	11	101890674	101916522	n
ANGPTL6	-0.428974	-0.178335	-0.250639	19.p13.2	19	10092338	10102796	n
ANGPTL7	0.560918	0.271576	0.289341	1.p36.22	1	11189341	11195981	n
ANHX	-0.469096	-0.409722	-0.0593747	12.q24.33	12	133218312	133236095	n
ANK1	0.0531965	-0.336075	0.389271	8.p11.21	8	41653220	41896762	n
ANK2	0.227206	0.194862	0.032344	4.q25	4	112818109	113383740	n
ANK3	0.0988056	0.18879	-0.089984	10.q21.2	10	60026298	60733490	n
ANKAR	0.298864	0.0589729	0.239892	2.q32.2	2	189674290	189761193	n
ANKDD1A	-0.375933	0.317163	-0.693096	15.q22.31	15	64911902	64958700	n
ANKDD1B	0.0541907	-0.310544	0.364735	5.q13.3	5	75611459	75671846	n
ANKEF1	0.244174	0.0629325	0.181241	20.p12.2	20	9986126	10058303	n
ANKFN1	0.114245	0.112176	0.00206887	17.q22	17	55882301	56511659	n
ANKFY1	-0.133546	-0.00613719	-0.127408	17.p13.2	17	4163907	4263977	n
ANKH	0.238068	-0.453443	0.691511	5.p15.2	5	14704800	14871785	n
ANKHD1	-0.281449	-0.420544	0.139095	5.q31.3	5	140401814	140539856	n
ANKIB1	-0.327102	0.0207974	-0.347899	7.q21.2	7	92246234	92401384	n
ANKK1	-0.435543	-0.217135	-0.218409	11.q23.2	11	113387791	113400418	n
ANKLE1	-0.429623	0.151077	-0.580701	19.p13.11	19	17281645	17287646	n
ANKLE2	-1.57036	-0.909495	-0.660866	12.q24.33	12	132725503	132761888	n
ANKMY1	0.256809	0.203371	0.0534383	2.q37.3	2	240479422	240569209	n
ANKMY2	-0.0468425	0.174711	-0.221553	7.p21.1	7	16599776	16645817	n
ANKRA2	-0.650508	-1.73558	1.08507	5.q13.2	5	73552335	73565686	n
ANKRD1	0.0204685	0.128472	-0.108004	10.q23.31	10	90912096	90921276	n
ANKRD10	-0.26008	-0.376891	0.116812	13.q34	13	110878540	110915069	n
ANKRD11	-1.12424	0.0812285	-1.20547	16.q24.3	16	89267619	89490561	n
ANKRD12	0.0281808	0.160714	-0.132534	18.p11.22	18	9136228	9285985	n
ANKRD13A	-0.0080101	-0.0672731	0.059263	12.q24.11	12	109999186	110039763	n
ANKRD13B	-0.0685995	-0.0685371	-6.24079e-05	17.q11.2	17	29589769	29614761	n
ANKRD13C	-0.190419	0.4072	-0.597619	1.p31.1	1	70260588	70354734	n
ANKRD13D	0.0772377	-0.149042	0.22628	11.q13.2	11	67288547	67302485	n
ANKRD16	-0.0216427	-0.425354	0.403711	10.p15.1	10	5861617	5889906	n
ANKRD17	-0.669269	-0.143422	-0.525847	4.q13.3	4	73073376	73258798	n
ANKRD18A	0.0602716	0.0858282	-0.0255566	9.p13.1	9	38571358	38620660	n
ANKRD18B	-0.337009	0.151633	-0.488642	9.p13.3	9	33524394	33573009	n
ANKRD2	-0.200772	0.257839	-0.458611	10.q24.2	10	97572499	97583884	n
ANKRD20A1	-1.83063	-0.0871887	-1.74344	9.q21.11	9	67859147	67902094	n
ANKRD20A2	-1.04301	0.234968	-1.27797	9.p11.2	9	40223285	40266392	n
ANKRD20A3	-1.88567	-0.11433	-1.77134	9.q21.11	9	66106815	66153135	n
ANKRD20A4	-1.42657	-1.57336	0.146791	9.q13	9	64369394	64413142	n
ANKRD22	0.0439199	0.124317	-0.0803969	10.q23.31	10	88822132	88851818	n
ANKRD23	-0.0934899	0.419449	-0.512939	2.q11.2	2	96824526	96857934	n
ANKRD24	-0.436785	-0.0895951	-0.34719	19.p13.3	19	4183354	4224814	n
ANKRD26	0.162837	0.0392034	0.123634	10.p12.1	10	26991914	27100498	n
ANKRD27	0.26523	-0.0116507	0.27688	19.q13.11	19	32597007	32676597	n
ANKRD28	-0.312378	0.432323	-0.744701	3.p25.1	3	15667236	15859771	n
ANKRD29	#N/A	-0.391792	#N/A	18.q11.2	18	23598926	23662885	n
ANKRD30A	0.239806	0.112931	0.126875	10.p11.21	10	37125788	37384111	n
ANKRD30B	0.152259	0.179161	-0.0269028	18.p11.21	18	14728272	14852738	n
ANKRD31	-0.0632863	-0.499509	0.436223	5.q13.3	5	75068275	75236878	n
ANKRD33	-0.0499822	0.226219	-0.276201	12.q13.13	12	51887960	51891664	n
ANKRD33B	0.0757418	0.0444672	0.0312745	5.p15.2	5	10564330	10657816	n
ANKRD34A	-0.310331	-0.676979	0.366648	1.q21.1	1	145959442	145964582	n
ANKRD34B	-0.438063	0.261897	-0.69996	5.q14.1	5	80556755	80570488	n
ANKRD34C	0.169859	-0.00580819	0.175667	15.q25.1	15	79293285	79298235	n
ANKRD35	-0.189325	0.26649	-0.455814	1.q21.1	1	145866560	145885866	n
ANKRD36	-0.501671	0.0513489	-0.55302	2.q11.2	2	97113496	97264521	n
ANKRD36B	-0.0333324	0.065992	-0.0993244	2.q11.2	2	97492663	97589965	n
ANKRD36C	#N/A	0.210626	#N/A	2.q11.1	2	95836919	95991831	n
ANKRD37	0.1187	-0.0274929	0.146193	4.q35.1	4	185396021	185400628	n
ANKRD39	0.378165	0.261465	0.1167	2.q11.2	2	96836611	96858095	n
ANKRD40	-0.271659	-0.316525	0.044866	17.q21.33	17	50693190	50707924	n
ANKRD42	0.0187409	0.100323	-0.0815817	11.q14.1	11	83193739	83260694	n
ANKRD44	0.162394	-0.346439	0.508833	2.q33.1	2	196967017	197311173	n
ANKRD45	-0.0166001	-0.097702	0.0811019	1.q25.1	1	173609561	173669862	n
ANKRD46	0.195214	0.0780536	0.11716	8.q22.3	8	100509752	100559784	n
ANKRD49	-1.46903	-1.19311	-0.275915	11.q21	11	94493629	94499583	n
ANKRD50	0.419776	0.163369	0.256407	4.q28.1	4	124664052	124712732	n
ANKRD52	0.0214579	-0.873258	0.894716	12.q13.3	12	56237807	56258391	n
ANKRD53	-0.119746	0.047465	-0.167211	2.p13.3	2	70978380	70985499	n
ANKRD54	0.0794704	0.105802	-0.0263321	22.q13.1	22	37830855	37849327	n
ANKRD55	0.0785982	0.0597411	0.0188571	5.q11.2	5	56099678	56233359	n
ANKRD6	0.330592	-0.108058	0.43865	6.q15	6	89433170	89633834	n
ANKRD60	-0.0220202	-0.4424	0.42038	20.q13.32	20	58218495	58228653	n
ANKRD61	0.298541	0.108741	0.189801	7.p22.1	7	6031376	6036386	n
ANKRD62	0.214603	0.17629	0.038313	18.p11.21	18	12093853	12129749	n
ANKRD63	0.00127139	-0.369086	0.370358	15.q15.1	15	40281444	40282586	n
ANKRD65	0.0345149	0.0953349	-0.06082	1.p36.33	1	1418420	1421769	n
ANKRD66	0.20796	0.0740616	0.133899	6.p12.3	6	46746917	46759506	n
ANKRD7	0.0376211	0.234639	-0.197018	7.q31.31	7	118214669	118496171	n
ANKRD9	0.191681	-0.592801	0.784482	14.q32.31	14	102501760	102509799	n
ANKS1A	0.473277	0.181483	0.291794	6.p21.31	6	34889265	35091413	n
ANKS1B	0.163659	-0.260431	0.42409	12.q23.1	12	98726457	99984654	n
ANKS3	-0.332343	0.371669	-0.704012	16.p13.3	16	4696510	4734378	n
ANKS4B	0.283788	0.120292	0.163496	16.p12.2	16	21233665	21253845	n
ANKS6	-0.112514	-0.0989974	-0.0135167	9.q22.33	9	98731329	98796965	n
ANKUB1	0.143818	0.137749	0.00606821	3.q25.1	3	149761100	149968385	n
ANKZF1	0.15555	-1.03065	1.1862	2.q35	2	219229757	219236669	n
ANLN	-0.735599	-1.63939	0.903794	7.p14.2	7	36389806	36453791	n
ANO1	0.0749034	0.0563635	0.0185399	11.q13.3	11	70078302	70189528	n
ANO10	0.0853864	0.274899	-0.189512	3.p21.33	3	43354859	43691594	n
ANO2	-0.0797295	0.263729	-0.343458	12.p13.31	12	5531869	5946232	n
ANO3	0.255781	0.227452	0.0283288	11.p14.2	11	26309599	26663288	n
ANO4	0.0795932	0.0104391	0.0691541	12.q23.1	12	100717526	101128641	n
ANO5	0.348878	-0.365126	0.714004	11.p14.3	11	22193176	22283357	n
ANO6	-0.0252489	-0.156117	0.130868	12.q12	12	45215987	45440404	n
ANO7	0.258547	0.133613	0.124934	2.q37.3	2	241188509	241225377	n
ANO8	0.0269314	0.245873	-0.218942	19.p13.11	19	17323223	17334829	n
ANO9	0.278055	0.380022	-0.101967	11.p15.5	11	417933	442011	n
ANOS1	0.281605	-0.162783	0.444388	X.p22.31	X	8528874	8732186	n
ANP32A	-0.0844742	0.139023	-0.223497	15.q23	15	68778535	68820897	n
ANP32B	0.346653	0.130439	0.216214	9.q22.33	9	97983361	98015943	n
ANP32C	0.0929084	0.356736	-0.263827	4.q32.3	4	164197007	164197711	n
ANP32D	0.143308	0.00816642	0.135142	12.q13.11	12	48472665	48473624	n
ANP32E	-0.677769	-0.304535	-0.373233	1.q21.2	1	150218417	150236156	n
ANPEP	0.300873	0.237718	0.0631548	15.q26.1	15	89784889	89815401	n
ANTXR1	-0.0073973	-0.304438	0.297041	2.p13.3	2	69013178	69249327	n
ANTXR2	-0.0518587	-0.0547868	0.0029281	4.q21.21	4	79901149	80125454	n
ANTXRL	-0.202782	0.205346	-0.408127	10.q11.22	10	46286345	46330207	n
ANXA1	0.376039	0.174943	0.201095	9.q21.13	9	73151757	73170393	n
ANXA10	0.452789	0.137739	0.315049	4.q32.3	4	168092515	168187690	n
ANXA11	0.111588	-0.148137	0.259724	10.q22.3	10	80150889	80205572	n
ANXA13	0.262461	0.128014	0.134447	8.q24.13	8	123680794	123737407	n
ANXA2	-0.645958	0.158062	-0.804019	15.q22.2	15	60347134	60402883	n
ANXA2R	-0.238561	0.115619	-0.354179	5.p12	5	43039081	43043170	n
ANXA3	0.339246	-0.212275	0.551521	4.q21.21	4	78551519	78610451	n
ANXA4	-0.0221346	0.220148	-0.242283	2.p13.3	2	69644425	69827100	n
ANXA5	0.275219	0.233731	0.0414887	4.q27	4	121667955	121697113	n
ANXA6	-0.212976	-0.0137991	-0.199177	5.q33.1	5	151100712	151157882	n
ANXA7	-0.00256943	-0.645471	0.642901	10.q22.2	10	73375101	73414076	n
ANXA8	-0.0698375	0.0135752	-0.0834127	10.q11.22	10	47460162	47484158	n
ANXA8L1	-0.145773	0.0015432	-0.147316	10.q11.22	10	46375627	46391784	n
ANXA9	-0.285181	0.243132	-0.528313	1.q21.3	1	150982017	150995634	n
AOAH	0.0489009	0.203614	-0.154713	7.p14.2	7	36512949	36724549	n
AOC1	0.0842104	0.174759	-0.0905489	7.q36.1	7	150824627	150861504	n
AOC2	-0.072775	-0.04208	-0.030695	17.q21.31	17	42844600	42850707	n
AOC3	0.0666907	0.27029	-0.203599	17.q21.31	17	42851184	42858130	n
AOX1	-0.501596	-0.0619806	-0.439615	2.q33.1	2	200585868	200677064	n
AP1AR	0.191889	0.199546	-0.00765648	4.q25	4	112231737	112270047	n
AP1B1	-0.414607	0.132525	-0.547133	22.q12.2	22	29327680	29423179	n
AP1G1	-0.418239	-0.13981	-0.278429	16.q22.2	16	71729000	71809201	n
AP1G2	0.143155	0.255551	-0.112396	14.q11.2	14	23559565	23568070	n
AP1M1	-0.416315	-0.43239	0.016075	19.p13.11	19	16197578	16245907	n
AP1M2	-0.290794	-0.410834	0.12004	19.p13.2	19	10572671	10587315	n
AP1S1	0.152272	0.0997478	0.0525244	7.q22.1	7	101154400	101161596	n
AP1S2	-0.0457698	0.280622	-0.326392	X.p22.2	X	15825806	15854931	n
AP1S3	-0.0415797	0.306901	-0.34848	2.q36.1	2	223751686	223838027	n
AP2A1	-1.40149	-1.77409	0.372598	19.q13.33	19	49766968	49807113	n
AP2A2	0.381012	-0.256787	0.637799	11.p15.5	11	924894	1012245	n
AP2B1	-0.768599	-1.20906	0.440465	17.q12	17	35578046	35726409	n
AP2M1	-2.71499	-1.87034	-0.844648	3.q27.1	3	184174689	184184091	n
AP2S1	-2.58875	-1.26167	-1.32708	19.q13.32	19	46838136	46850992	n
AP3B1	-0.538871	-0.84919	0.310319	5.q14.1	5	78000525	78294755	n
AP3B2	0.0889873	-0.138984	0.227971	15.q25.2	15	82659281	82709914	n
AP3D1	-0.42423	-0.593182	0.168953	19.p13.3	19	2100988	2164468	n
AP3M1	-0.351165	-0.0380676	-0.313097	10.q22.2	10	74120255	74151063	n
AP3M2	-0.176955	-2.73583e-06	-0.176953	8.p11.21	8	42152946	42171673	n
AP3S1	-0.355988	-0.439617	0.0836286	5.q22.3	5	115841481	115914081	n
AP3S2	-0.260819	0.0551785	-0.315997	15.q26.1	15	89830599	89894638	n
AP4B1	-0.0811226	0.118002	-0.199125	1.p13.2	1	113894748	113905201	n
AP4E1	-0.012658	0.124407	-0.137065	15.q21.2	15	50908672	51005900	n
AP4M1	0.0818303	-0.227543	0.309373	7.q22.1	7	100101549	100110345	n
AP4S1	0.197967	-0.114309	0.312276	14.q12	14	31025106	31096450	n
AP5B1	-0.109449	-0.0558841	-0.0535647	11.q13.1	11	65775893	65780802	n
AP5M1	0.299578	-0.564592	0.864171	14.q22.3	14	57268909	57298742	n
AP5S1	0.274112	0.0195566	0.254555	20.p13	20	3820524	3828837	n
AP5Z1	0.188686	0.0204003	0.168286	7.p22.1	7	4775622	4794312	n
APAF1	0.369175	0.194344	0.174831	12.q23.1	12	98645141	98735433	n
APBA1	0.0521592	-0.562734	0.614893	9.q21.12	9	69427530	69672306	n
APBA2	-0.0554014	0.0857193	-0.141121	15.q13.1	15	28884483	29118315	n
APBA3	-0.40339	0.0518172	-0.455207	19.p13.3	19	3750819	3761699	n
APBB1	0.249125	-0.158101	0.407226	11.p15.4	11	6395124	6419414	n
APBB1IP	0.294961	0.294395	0.000565561	10.p12.1	10	26438203	26567803	n
APBB2	-0.00286752	0.234751	-0.237619	4.p13	4	40810027	41216714	n
APBB3	0.343878	-0.114345	0.458223	5.q31.3	5	140558268	140564781	n
APC	-0.57885	0.141056	-0.719905	5.q22.2	5	112707498	112846239	n
APC2	0.307809	0.0751468	0.232663	19.p13.3	19	1446302	1473244	n
APCDD1	0.287373	-0.218759	0.506132	18.p11.22	18	10454628	10489948	n
APCDD1L	0.334184	0.022877	0.311307	20.q13.32	20	58459101	58515131	n
APCS	0.00790698	0.124129	-0.116222	1.q23.2	1	159587825	159588865	n
APEH	-0.280803	0.109067	-0.38987	3.p21.31	3	49674002	49683963	n
APELA	0.339239	0.137786	0.201453	4.q32.3	4	164877004	164898965	n
APEX1	-0.743247	-1.25427	0.511027	14.q11.2	14	20455191	20457772	n
APEX2	-0.127626	-0.465563	0.337937	X.p11.21	X	55000357	55009057	n
APH1A	-0.413188	-0.560884	0.147696	1.q21.2	1	150265399	150269580	n
APH1B	0.145916	0.247445	-0.101529	15.q22.2	15	63276018	63309126	n
API5	-1.16549	-1.19672	0.0312291	11.p12	11	43311963	43344529	n
APIP	0.0178836	0.337983	-0.320099	11.p13	11	34853094	34916499	n
APLF	-0.00775379	0.0498766	-0.0576304	2.p13.3	2	68467561	68655862	n
APLN	0.205586	-0.138443	0.34403	X.q26.1	X	129645259	129654937	n
APLNR	-0.116333	-0.0329512	-0.0833813	11.q12.1	11	57233577	57237314	n
APLP1	0.333335	0.171411	0.161924	19.q13.12	19	35867899	35879791	n
APLP2	0.146986	-0.256527	0.403513	11.q24.3	11	130069837	130144811	n
APMAP	0.0647014	-0.129911	0.194613	20.p11.21	20	24962925	24992979	n
APOA1	0.266336	0.130227	0.136109	11.q23.3	11	116835751	116837950	n
APOA2	-0.180048	0.2645	-0.444548	1.q23.3	1	161222292	161223631	n
APOA4	-0.773615	0.391161	-1.16478	11.q23.3	11	116820700	116823306	n
APOA5	-0.446923	0.201635	-0.648558	11.q23.3	11	116789367	116792420	n
APOB	0.228181	-0.22657	0.454751	2.p24.1	2	21001429	21044073	n
APOBEC1	-0.185306	0.112957	-0.298263	12.p13.31	12	7649400	7665903	n
APOBEC2	0.0876196	0.0551898	0.0324298	6.p21.1	6	41053304	41064511	n
APOBEC3A	0.208257	0.178	0.0302569	22.q13.1	22	38952741	38992778	n
APOBEC3B	0.240788	0.275145	-0.0343567	22.q13.1	22	38982347	38992804	n
APOBEC3C	0.332676	0.0129025	0.319774	22.q13.1	22	39014083	39020352	n
APOBEC3D	0.360965	0.114104	0.246861	22.q13.1	22	39021113	39033276	n
APOBEC3F	0.244747	-0.178898	0.423645	22.q13.1	22	39040604	39053910	n
APOBEC3G	-0.177544	-0.401804	0.22426	22.q13.1	22	39077005	39087743	n
APOBEC3H	0.459111	0.36417	0.0949415	22.q13.1	22	39097224	39104067	n
APOBEC4	-0.175628	0.0458956	-0.221524	1.q25.3	1	183646404	183653316	n
APOBR	0.26809	-0.0333293	0.30142	16.p12.1	16	28494649	28498970	n
APOC1	-0.165128	-0.0118124	-0.153315	19.q13.32	19	44914247	44919349	n
APOC2	0.0565919	0.196487	-0.139895	19.q13.32	19	44945982	44949565	n
APOC3	0.208186	0.160156	0.0480303	11.q23.3	11	116829706	116833072	n
APOC4	-0.0336135	0.108086	-0.141699	19.q13.32	19	44942238	44945496	n
APOD	0.330704	0.147843	0.182861	3.q29	3	195568702	195584205	n
APOE	0.212646	-0.092804	0.30545	19.q13.32	19	44905754	44909393	n
APOF	-0.0111904	0.104212	-0.115402	12.q13.3	12	56360569	56362823	n
APOH	0.196712	0.217321	-0.020609	17.q24.2	17	66212033	66256525	n
APOL1	0.235945	0.45631	-0.220364	22.q12.3	22	36253010	36267530	n
APOL2	0.269195	0.13177	0.137424	22.q12.3	22	36226203	36239954	n
APOL3	0.219354	0.147594	0.0717606	22.q12.3	22	36140330	36166177	n
APOL4	0.324498	0.0662863	0.258212	22.q12.3	22	36189124	36204840	n
APOL5	0.27539	0.383843	-0.108453	22.q12.3	22	35717872	35729483	n
APOL6	0.216554	-0.276576	0.49313	22.q12.3	22	35648395	35668409	n
APOLD1	-0.310793	0.547578	-0.858372	12.p13.1	12	12725917	12829975	n
APOM	0.282183	-0.220841	0.503024	6.p21.33	6	31652416	31658210	n
APOO	0.294971	0.13002	0.164951	X.p22.11	X	23833353	23907934	n
APOOL	0.145668	0.0194425	0.126225	X.q21.1	X	85003826	85093316	n
APOPT1	0.153746	0.0599774	0.0937686	14.q32.33	14	103562962	103607523	n
APP	0.31244	-0.332277	0.644717	21.q21.3	21	25880550	26171128	n
APPBP2	0.100231	0.101363	-0.00113191	17.q23.2	17	60443149	60526219	n
APPL1	0.135963	-0.313571	0.449533	3.p14.3	3	57227737	57273468	n
APPL2	0.216162	-0.119763	0.335925	12.q23.3	12	105173296	105236238	n
APRT	-0.238599	0.25006	-0.48866	16.q24.3	16	88809339	88811944	n
APTX	-0.326969	0.0531651	-0.380134	9.p21.1	9	32972606	33025168	n
AQP1	0.212931	-0.0394646	0.252395	7.p14.3	7	30911694	30925516	n
AQP10	-0.262175	0.0341544	-0.296329	1.q21.3	1	154321090	154325325	n
AQP11	-0.0661189	-0.00137323	-0.0647456	11.q14.1	11	77589391	77610355	n
AQP12A	0.263845	-0.255384	0.519229	2.q37.3	2	240691845	240698483	n
AQP12B	-0.0337983	0.0639994	-0.0977977	2.q37.3	2	240676418	240682906	n
AQP2	-0.14661	-0.0882262	-0.0583836	12.q13.12	12	49950741	49958881	n
AQP3	-0.0551694	0.164393	-0.219562	9.p13.3	9	33441154	33447633	n
AQP4	-0.0717897	0.107145	-0.178935	18.q11.2	18	26852038	26865818	n
AQP5	-0.790809	0.340995	-1.1318	12.q13.12	12	49961870	49965681	n
AQP6	-0.331189	-0.133219	-0.19797	12.q13.12	12	49967194	49977139	n
AQP7	-1.17986	0.0168006	-1.19666	9.p13.3	9	33383179	33402682	n
AQP8	0.060066	0.16029	-0.100224	16.p12.1	16	25215731	25228940	n
AQP9	0.174106	0.179657	-0.00555104	15.q21.3	15	58138169	58185911	n
AQR	-2.06399	-1.77318	-0.290808	15.q14	15	34851782	34969839	n
AR	0.370855	0.0916947	0.279161	X.q12	X	67544032	67730619	n
ARAF	0.0106443	-0.187907	0.198552	X.p11.3	X	47561100	47571920	n
ARAP1	0.0265315	-0.14358	0.170111	11.q13.4	11	72685069	72793599	n
ARAP2	0.00303599	-0.154223	0.157259	4.p14	4	35948221	36244509	n
ARAP3	0.326937	0.0875487	0.239389	5.q31.3	5	141653401	141682221	n
ARC	0.190207	-0.091007	0.281214	8.q24.3	8	142611044	142614472	n
ARCN1	-2.01265	-2.1747	0.162054	11.q23.3	11	118572390	118603033	n
AREG	0.26285	0.0293674	0.233482	4.q13.3	4	74445134	74455009	n
AREL1	0.087135	-1.50045	1.58759	14.q24.3	14	74653437	74713115	n
ARF1	-1.93966	-1.06164	-0.878027	1.q42.13	1	228082660	228099212	n
ARF3	-0.0561293	0.0227745	-0.0789038	12.q13.12	12	48935723	48957551	n
ARF4	-0.566215	-0.368455	-0.197761	3.p14.3	3	57571363	57598220	n
ARF5	-0.421005	-0.0139605	-0.407044	7.q32.1	7	127588345	127591705	n
ARF6	-0.19527	0.455962	-0.651231	14.q21.3	14	49893092	49897054	n
ARFGAP1	0.344647	0.00289132	0.341755	20.q13.33	20	63272785	63289793	n
ARFGAP2	-0.314473	-0.0174338	-0.29704	11.p11.2	11	47164299	47177125	n
ARFGAP3	0.525772	0.296086	0.229687	22.q13.2	22	42796502	42858106	n
ARFGEF1	0.0956916	-0.2257	0.321391	8.q13.2	8	67173511	67343677	n
ARFGEF2	-0.202808	-0.142876	-0.059932	20.q13.13	20	48921890	49036693	n
ARFGEF3	0.177012	-0.5678	0.744812	6.q23.3	6	138161921	138344663	n
ARFIP1	0.0381447	0.166727	-0.128582	4.q31.3	4	152779937	152918463	n
ARFIP2	0.0458864	0.051106	-0.0052196	11.p15.4	11	6474683	6481479	n
ARFRP1	-0.986851	-0.40793	-0.578922	20.q13.33	20	63698642	63708025	n
ARG1	0.378156	0.0246856	0.35347	6.q23.2	6	131573144	131584332	n
ARG2	0.105333	0.327794	-0.222461	14.q24.1	14	67619798	67651720	n
ARGFX	-0.199104	0.948068	-1.14717	3.q13.33	3	121570704	121586634	n
ARGLU1	-1.12608	-0.649838	-0.476239	13.q33.3	13	106541673	106568164	n
ARHGAP1	-0.264601	0.0500003	-0.314602	11.p11.2	11	46677080	46700615	n
ARHGAP10	0.0479501	0.225018	-0.177068	4.q31.23	4	147732063	148072780	n
ARHGAP11A	-0.448982	0.112916	-0.561897	15.q13.3	15	32615144	32639949	n
ARHGAP12	0.571271	0.198614	0.372657	10.p11.22	10	31805404	31928876	n
ARHGAP15	0.431705	-0.0990868	0.530792	2.q22.2	2	143091362	143768352	n
ARHGAP17	0.184867	0.129518	0.0553489	16.p12.1	16	24919385	25015666	n
ARHGAP18	0.355542	-0.141514	0.497057	6.q22.33	6	129576132	129710225	n
ARHGAP19	-0.202423	-0.138064	-0.0643594	10.q24.1	10	97222173	97292673	n
ARHGAP20	0.369367	-0.325899	0.695266	11.q23.1	11	110577042	110713189	n
ARHGAP21	0.120043	0.143505	-0.0234628	10.p12.1	10	24583609	24723668	n
ARHGAP22	0.492616	0.279345	0.213271	10.q11.23	10	48446034	48656265	n
ARHGAP23	-0.0587645	0.184966	-0.243731	17.q12	17	38419280	38512392	n
ARHGAP24	0.429965	-0.3022	0.732165	4.q21.23	4	85475114	86002670	n
ARHGAP25	0.0363214	0.339763	-0.303441	2.p13.3	2	68679601	68826833	n
ARHGAP26	-0.0685943	-0.125107	0.0565129	5.q31.3	5	142770377	143229011	n
ARHGAP27	0.149784	-0.00677629	0.156561	17.q21.31	17	45393902	45434421	n
ARHGAP28	0.4328	0.162	0.2708	18.p11.31	18	6729718	6915716	n
ARHGAP29	-0.0484775	0.137143	-0.185621	1.p22.1	1	94148988	94275068	n
ARHGAP30	-0.362611	0.269551	-0.632162	1.q23.3	1	161046946	161069970	n
ARHGAP31	0.114491	0.217088	-0.102598	3.q13.32	3	119294373	119420714	n
ARHGAP32	0.115175	0.082375	0.0328004	11.q24.3	11	128965060	129279324	n
ARHGAP33	-0.193708	0.305139	-0.498847	19.q13.12	19	35774532	35788822	n
ARHGAP35	0.29435	0.184058	0.110292	19.q13.32	19	46918676	47005077	n
ARHGAP36	0.204747	0.197794	0.00695314	X.q26.1	X	131058242	131089883	n
ARHGAP39	#N/A	0.183498	#N/A	8.q24.3	8	144529179	144605816	n
ARHGAP4	0.251833	-0.24249	0.494323	X.q28	X	153907367	153934999	n
ARHGAP40	-0.327496	0.104611	-0.432107	20.q11.23	20	38601934	38651035	n
ARHGAP42	-0.442175	-0.176872	-0.265303	11.q22.1	11	100687653	100993941	n
ARHGAP44	0.0438555	-0.189967	0.233822	17.p12	17	12789539	12991643	n
ARHGAP45	0.237049	-0.201424	0.438473	19.p13.3	19	1065923	1086628	n
ARHGAP5	-0.12234	0.0515591	-0.173899	14.q12	14	32076114	32159728	n
ARHGAP6	0.249656	0.227342	0.0223139	X.p22.2	X	11137543	11665701	n
ARHGAP8	0.0796796	-0.339487	0.419167	22.q13.31	22	44752558	44862788	n
ARHGAP9	-0.230323	0.23802	-0.468342	12.q13.3	12	57472255	57488814	n
ARHGDIA	-0.429062	-0.609748	0.180686	17.q25.3	17	81867721	81871406	n
ARHGDIB	0.172759	-0.0867066	0.259466	12.p12.3	12	14942017	14961728	n
ARHGDIG	0.114221	-0.271796	0.386017	16.p13.3	16	268727	283010	n
ARHGEF1	-0.597084	-0.515487	-0.0815971	19.q13.2	19	41883161	41930150	n
ARHGEF10	0.396246	-0.422494	0.81874	8.p23.3	8	1823976	1958641	n
ARHGEF10L	0.158999	-0.322672	0.481671	1.p36.13	1	17539835	17697874	n
ARHGEF11	-0.613158	-0.489016	-0.124142	1.q23.1	1	156934840	157045370	n
ARHGEF12	-0.0494937	-0.413114	0.36362	11.q23.3	11	120336914	120489936	n
ARHGEF15	0.116493	0.19527	-0.0787766	17.p13.1	17	8310241	8322516	n
ARHGEF16	-0.30779	-0.102425	-0.205365	1.p36.32	1	3454426	3481113	n
ARHGEF17	-0.151917	-0.13988	-0.0120368	11.q13.4	11	73308289	73369388	n
ARHGEF18	0.166016	-0.247733	0.413749	19.p13.2	19	7395113	7472477	n
ARHGEF19	-0.0118993	0.15224	-0.164139	1.p36.13	1	16197854	16212609	n
ARHGEF2	-0.0289964	0.0634824	-0.0924788	1.q22	1	155946851	156007070	n
ARHGEF25	-0.0225965	0.321732	-0.344328	12.q13.3	12	57610180	57619379	n
ARHGEF26	-0.0520636	0.314472	-0.366536	3.q25.2	3	154121003	154257827	n
ARHGEF28	0.23323	-0.0525699	0.2858	5.q13.2	5	73626158	73941993	n
ARHGEF3	0.0455611	-0.110063	0.155624	3.p14.3	3	56727418	57079329	n
ARHGEF33	-0.34829	0.103167	-0.451457	2.p22.1	2	38889841	38975449	n
ARHGEF35	-0.694189	-0.170062	-0.524128	7.q35	7	144186083	144195655	n
ARHGEF37	-0.096526	-0.154706	0.0581796	5.q32	5	149551947	149634968	n
ARHGEF38	0.259563	0.165119	0.094444	4.q24	4	105552620	105708093	n
ARHGEF39	-0.300007	-0.213132	-0.0868749	9.p13.3	9	35658875	35675866	n
ARHGEF4	0.150822	-0.0088956	0.159717	2.q21.1	2	130836916	131047263	n
ARHGEF40	0.13248	-0.266769	0.399249	14.q11.2	14	21070270	21090240	n
ARHGEF5	-0.577339	-0.192663	-0.384676	7.q35	7	144355288	144380632	n
ARHGEF6	0.396471	0.104404	0.292067	X.q26.3	X	136665547	136782088	n
ARHGEF7	-0.299978	-0.530847	0.230868	13.q34	13	111114559	111305737	n
ARHGEF9	0.455726	0.0538002	0.401925	X.q11.2	X	63634967	63809274	n
ARID1A	-0.363427	-0.609853	0.246426	1.p36.11	1	26693236	26782110	n
ARID1B	-0.11214	-0.278128	0.165988	6.q25.3	6	156777374	157210779	n
ARID2	0.276062	0.287237	-0.0111745	12.q12	12	45729665	45908040	n
ARID3A	0.191101	-0.67315	0.864251	19.p13.3	19	925781	975934	n
ARID3B	-0.474724	-0.109175	-0.365549	15.q24.1	15	74541177	74598131	n
ARID3C	0.07908	-0.305203	0.384283	9.p13.3	9	34621379	34628107	n
ARID4A	0.449873	0.142845	0.307027	14.q23.1	14	58298385	58373887	n
ARID4B	0.332309	0.293688	0.0386211	1.q42.3	1	235131634	235328219	n
ARID5A	0.0385679	0.0580241	-0.0194562	2.q11.2	2	96536743	96552638	n
ARID5B	0.150922	-0.0808998	0.231822	10.q21.2	10	61901300	62096944	n
ARIH1	-1.53198	-2.02124	0.489266	15.q24.1	15	72474326	72602985	n
ARIH2	0.59447	0.0350225	0.559448	3.p21.31	3	48918821	48986382	n
ARIH2OS	-0.228525	0.101496	-0.330021	3.p21.31	3	48917788	48919385	n
ARL1	0.140308	-0.502179	0.642487	12.q23.2	12	101393120	101407820	n
ARL10	-0.851362	0.175825	-1.02719	5.q35.2	5	176365468	176401865	n
ARL11	0.125009	0.00699677	0.118012	13.q14.2	13	49628299	49633872	n
ARL13A	-0.00637841	0.0548628	-0.0612412	X.q22.1	X	100969708	100990829	n
ARL13B	-0.598231	0.0778184	-0.67605	3.q11.1	3	93980139	94055668	n
ARL14	0.50292	0.147617	0.355302	3.q25.33	3	160677159	160678452	n
ARL14EP	0.0761386	0.083448	-0.00730937	11.p14.1	11	30323051	30338227	n
ARL14EPL	0.536214	0.148443	0.387771	5.q23.1	5	116032324	116060118	n
ARL15	-0.105485	-0.0121118	-0.0933737	5.q11.2	5	53883945	54310582	n
ARL16	-0.235474	0.165476	-0.40095	17.q25.3	17	81681174	81683924	n
ARL17A	-0.987658	0.0938263	-1.08148	17.q21.31	17	46516702	46579682	n
ARL17B	-0.309375	0.0444035	-0.353778	17.q21.31	17	46274784	46361797	n
ARL2	-1.71078	-1.91502	0.204248	11.q13.1	11	65014113	65022184	n
ARL2BP	-0.124969	0.0374206	-0.16239	16.q13	16	57245098	57253635	n
ARL3	-0.0674858	-0.00524341	-0.0622424	10.q24.32	10	102673731	102714407	n
ARL4A	-0.370887	0.215706	-0.586594	7.p21.3	7	12686856	12690934	n
ARL4C	0.00623832	-0.607815	0.614053	2.q37.1	2	234493041	234497053	n
ARL4D	0.00138759	-0.189095	0.190482	17.q21.31	17	43398959	43401137	n
ARL5A	-0.0988823	-0.0423365	-0.0565458	2.q23.3	2	151788984	151828492	n
ARL5B	0.308106	0.015838	0.292268	10.p12.31	10	18659405	18681639	n
ARL5C	-0.157308	-0.162826	0.005518	17.q12	17	39156894	39167484	n
ARL6	0.0670149	-0.204461	0.271476	3.q11.2	3	97764521	97801242	n
ARL6IP1	-0.187343	-0.121796	-0.0655471	16.p12.3	16	18791667	18801678	n
ARL6IP4	-0.31155	-0.262423	-0.0491267	12.q24.31	12	122980060	122982913	n
ARL6IP5	-0.114652	-0.0386212	-0.076031	3.p14.1	3	69084944	69106066	n
ARL6IP6	-0.28616	0.0152771	-0.301438	2.q23.3	2	152717893	152761253	n
ARL8A	-0.839296	-0.41038	-0.428916	1.q32.1	1	202133404	202144743	n
ARL8B	-0.28818	-0.599497	0.311317	3.p26.1	3	5122220	5180912	n
ARL9	-0.355357	-0.187604	-0.167754	4.q12	4	56505209	56525481	n
ARMC1	0.0939569	-0.140581	0.234538	8.q13.1	8	65602456	65634217	n
ARMC10	-0.394164	-0.0623251	-0.331839	7.q22.1	7	103074881	103099764	n
ARMC12	0.0719964	0.282666	-0.21067	6.p21.31	6	35737032	35749079	n
ARMC2	0.0506786	-0.0851798	0.135858	6.q21	6	108848416	108974472	n
ARMC3	0.309136	-0.0444825	0.353618	10.p12.2	10	22928024	23038523	n
ARMC4	0.433361	-0.0258744	0.459235	10.p12.1	10	27812164	27999048	n
ARMC5	-0.0108384	0.299638	-0.310476	16.p11.2	16	31458080	31467166	n
ARMC6	-0.510383	0.0643435	-0.574726	19.p13.11	19	19033575	19060311	n
ARMC7	-2.57503	-1.90886	-0.666169	17.q25.1	17	75109952	75130265	n
ARMC8	-0.0313086	-0.162843	0.131534	3.q22.3	3	138187248	138298389	n
ARMC9	0.08259	-0.097871	0.180461	2.q37.1	2	231198546	231374837	n
ARMCX1	0.268641	0.0565976	0.212044	X.q22.1	X	101550531	101554700	n
ARMCX2	-0.0235689	-0.00501969	-0.0185492	X.q22.1	X	101655281	101659891	n
ARMCX3	0.257157	-0.319287	0.576444	X.q22.1	X	101622797	101627843	n
ARMCX4	0.196907	-0.330096	0.527003	X.q22.1	X	101418287	101533459	n
ARMCX5	0.166441	-0.212314	0.378755	X.q22.1	X	102599168	102604159	n
ARMCX5-GPRASP2	0.166619	0.163352	0.00326684	X.q22.1	X	102599512	102714671	n
ARMCX6	-0.190843	0.171553	-0.362396	X.q22.1	X	101615118	101618001	n
ARMS2	-0.0358443	0.280934	-0.316778	10.q26.13	10	122454653	122457352	n
ARMT1	0.0721882	0.105311	-0.0331227	6.q25.1	6	151452258	151470101	n
ARNT	-0.265807	-0.342206	0.0763987	1.q21.3	1	150809705	150876768	n
ARNT2	-0.000794221	-0.487061	0.486267	15.q25.1	15	80404350	80597937	n
ARNTL	0.0463348	-0.58693	0.633265	11.p15.3	11	13276652	13387266	n
ARNTL2	0.313346	-0.012663	0.326009	12.p11.23	12	27332854	27425289	n
ARPC1A	-0.000357888	-0.614468	0.61411	7.q22.1	7	99325910	99366262	n
ARPC1B	-0.0364227	0.262751	-0.299174	7.q22.1	7	99374249	99394814	n
ARPC2	-1.22893	-1.27886	0.0499297	2.q35	2	218217094	218254356	n
ARPC3	-1.88291	-1.3533	-0.529607	12.q24.11	12	110434825	110450422	n
ARPC4	-1.94318	0.18509	-2.12827	3.p25.3	3	9792495	9807726	n
ARPC5	-0.466301	0.383301	-0.849602	1.q25.3	1	183620846	183635757	n
ARPC5L	-0.549494	0.29944	-0.848934	9.q33.3	9	124862130	124877733	n
ARPIN	0.380883	0.401777	-0.0208939	15.q26.1	15	89895006	89912956	n
ARPP19	-0.463225	-0.418337	-0.0448881	15.q21.2	15	52547045	52569883	n
ARPP21	0.248438	-0.0739656	0.322403	3.p22.3	3	35638945	35794496	n
ARR3	-0.00621011	0.11659	-0.1228	X.q13.1	X	70268305	70281840	n
ARRB1	-0.131272	0.210674	-0.341947	11.q13.4	11	75264182	75351705	n
ARRB2	0.730912	-0.676278	1.40719	17.p13.2	17	4710489	4721499	n
ARRDC1	-0.0162842	0.122607	-0.138891	9.q34.3	9	137605654	137615360	n
ARRDC2	-0.482061	0.224113	-0.706174	19.p13.11	19	18001132	18014102	n
ARRDC3	0.412196	-0.0569989	0.469195	5.q14.3	5	91368724	91383359	n
ARRDC4	0.0570508	-0.0860747	0.143126	15.q26.2	15	97960698	97973838	n
ARRDC5	-0.285694	-0.406305	0.120611	19.p13.3	19	4890437	4902867	n
ARSA	0.261597	-0.0221029	0.2837	22.q13.33	22	50622754	50628173	n
ARSB	-0.207032	-0.0241211	-0.182911	5.q14.1	5	78777209	78986087	n
ARSD	0.267752	-0.279473	0.547225	X.p22.33	X	2903970	2929351	n
ARSE	0.309509	0.120453	0.189057	X.p22.33	X	2934632	2968310	n
ARSF	0.0572399	0.154624	-0.0973846	X.p22.33	X	3041471	3112726	n
ARSG	0.173137	0.266563	-0.0934258	17.q24.2	17	68259182	68422731	n
ARSH	0.0407725	-0.00218431	0.0429568	X.p22.33	X	3006613	3033571	n
ARSI	-0.00319568	-0.261621	0.258425	5.q32	5	150296343	150339307	n
ARSJ	0.147836	0.199399	-0.0515625	4.q26	4	113900284	113979727	n
ARSK	-0.143358	-0.0749748	-0.0683827	5.q15	5	95555074	95605064	n
ART1	0.106502	-0.258154	0.364656	11.p15.4	11	3645128	3664416	n
ART3	0.215096	0.137128	0.0779681	4.q21.1	4	76011184	76112802	n
ART4	0.158122	-0.0727895	0.230912	12.p12.3	12	14825569	14843533	n
ART5	0.437159	0.131795	0.305364	11.p15.4	11	3638503	3642316	n
ARTN	0.00657077	0.0398779	-0.0333071	1.p34.1	1	43933320	43937241	n
ARV1	-0.449711	-0.266519	-0.183191	1.q42.2	1	230978981	231000595	n
ARVCF	0.108847	0.0960191	0.0128278	22.q11.21	22	19969896	20016808	n
ARX	0.352486	-0.195178	0.547664	X.p21.3	X	25003694	25016420	n
AS3MT	0.189395	0.183932	0.00546238	10.q24.32	10	102869516	102901899	n
ASAH1	0.229207	-0.214915	0.444121	8.p22	8	18055992	18084998	n
ASAH2	0.340789	0.287646	0.0531429	10.q11.23	10	50182778	50248610	n
ASAH2B	0.139731	-0.256505	0.396236	10.q11.23	10	50739318	50816495	n
ASAP1	0.000336427	-0.631002	0.631338	8.q24.22	8	130052104	130443660	n
ASAP2	0.0675203	0.11146	-0.0439395	2.p25.1	2	9206765	9405683	n
ASAP3	0.00846892	0.249784	-0.241315	1.p36.12	1	23428563	23484568	n
ASB1	0.0306667	-0.106624	0.137291	2.q37.3	2	238426742	238452250	n
ASB10	0.0501591	0.0105854	0.0395737	7.q36.1	7	151175698	151187832	n
ASB11	0.355244	0.238282	0.116961	X.p22.2	X	15281697	15315656	n
ASB12	0.202355	-0.121383	0.323738	X.q11.2	X	64224196	64230631	n
ASB13	0.200355	0.108052	0.0923023	10.p15.1	10	5638867	5666595	n
ASB14	-0.0990126	0.319507	-0.418519	3.p14.3	3	57268347	57292682	n
ASB15	0.136861	0.180221	-0.0433603	7.q31.32	7	123567010	123639481	n
ASB16	0.0886982	0.162628	-0.0739294	17.q21.31	17	44170447	44179083	n
ASB17	0.381874	0.174652	0.207222	1.p31.1	1	75918873	75932431	n
ASB18	0.160085	0.304088	-0.144003	2.q37.2	2	236194872	236264409	n
ASB2	0.395793	-0.0346446	0.430438	14.q32.12	14	93934153	93976791	n
ASB3	-0.144636	0.179581	-0.324218	2.p16.2	2	53532672	53787610	n
ASB4	0.276549	0.197644	0.0789053	7.q21.3	7	95478444	95540232	n
ASB5	0.231142	0.296734	-0.0655921	4.q34.2	4	176213673	176277571	n
ASB6	-0.525694	-0.672112	0.146419	9.q34.11	9	129634604	129642169	n
ASB7	0.540232	0.159192	0.38104	15.q26.3	15	100602534	100651705	n
ASB8	-0.128787	0.13225	-0.261037	12.q13.11	12	48147788	48181213	n
ASB9	0.485401	-0.0152528	0.500654	X.p22.2	X	15235288	15270467	n
ASCC1	0.077558	-0.160471	0.238029	10.q22.1	10	72096032	72217134	n
ASCC2	0.0340154	-0.700447	0.734462	22.q12.2	22	29788608	29838304	n
ASCC3	-1.9851	-1.94856	-0.0365435	6.q16.3	6	100508194	100881372	n
ASCL1	0.124119	0.314839	-0.19072	12.q23.2	12	102957686	102960516	n
ASCL2	0.551691	-0.135776	0.687466	11.p15.5	11	2268495	2270952	n
ASCL3	-0.0666693	0.0922574	-0.158927	11.p15.4	11	8937579	8938211	n
ASCL4	0.0333756	0.174824	-0.141448	12.q23.3	12	107774385	107776644	n
ASCL5	0.00642107	-0.23866	0.245081	1.q32.1	1	201113953	201127184	n
ASF1A	-0.217447	0.203697	-0.421144	6.q22.31	6	118894220	118909167	n
ASF1B	-0.660882	-0.507123	-0.153758	19.p13.12	19	14119509	14136956	n
ASGR1	-0.196181	-0.0383811	-0.1578	17.p13.1	17	7173431	7179564	n
ASGR2	-0.0584807	0.202375	-0.260856	17.p13.1	17	7101322	7115700	n
ASH1L	-0.913687	-0.570644	-0.343043	1.q22	1	155335268	155562807	n
ASH2L	-1.57796	-1.80801	0.230049	8.p11.23	8	38105242	38144076	n
ASIC1	-0.386832	0.225859	-0.61269	12.q13.12	12	50057548	50083611	n
ASIC2	0.23941	0.0856319	0.153778	17.q12	17	33013087	34174964	n
ASIC3	-0.171343	-0.0198945	-0.151449	7.q36.1	7	151048292	151052756	n
ASIC4	0.0697298	-0.0540041	0.123734	2.q35	2	219514170	219538772	n
ASIC5	0.246018	0.0852651	0.160753	4.q32.1	4	155829729	155866273	n
ASIP	0.434954	-0.03318	0.468134	20.q11.22	20	34194569	34269344	n
ASL	-0.0498587	0.270614	-0.320473	7.q11.21	7	66075798	66093558	n
ASMT	0.250012	0.0547546	0.195257	X.p22.33	X	1615001	1643081	n
ASMTL	-0.126729	0.190748	-0.317477	X.p22.33	X	1403139	1453762	n
ASNA1	-1.61017	-1.57003	-0.0401455	19.p13.13	19	12737139	12748323	n
ASNS	-0.305761	-0.222287	-0.0834741	7.q21.3	7	97852118	97872542	n
ASNSD1	0.0305193	-0.666087	0.696606	2.q32.2	2	189661385	189670831	n
ASPA	0.152369	-0.0366878	0.189057	17.p13.2	17	3472374	3503419	n
ASPDH	0.181908	-0.276949	0.458857	19.q13.33	19	50511600	50514690	n
ASPG	0.520172	-0.468092	0.988265	14.q32.33	14	104085679	104115581	n
ASPH	0.114797	0.187645	-0.0728477	8.q12.3	8	61500556	61714640	n
ASPHD1	0.530466	-0.340014	0.87048	16.p11.2	16	29900375	29919864	n
ASPHD2	0.0919384	0.290267	-0.198329	22.q12.1	22	26429273	26445015	n
ASPM	-0.85296	-0.900534	0.0475739	1.q31.3	1	197084128	197146694	n
ASPN	-0.253476	0.13074	-0.384216	9.q22.31	9	92456205	92482506	n
ASPRV1	0.457967	0.0325567	0.42541	2.p13.3	2	69960089	69962265	n
ASPSCR1	-0.371808	0.0349442	-0.406752	17.q25.3	17	81976807	82017406	n
ASRGL1	-0.202432	-0.446075	0.243643	11.q12.3	11	62337448	62393412	n
ASS1	-0.477845	0.0029099	-0.480755	9.q34.11	9	130444929	130501274	n
ASTE1	0.00227528	-0.139795	0.142071	3.q22.1	3	131013875	131027649	n
ASTL	-0.0964228	0.180491	-0.276914	2.q11.2	2	96123850	96138436	n
ASTN1	-0.584389	0.156625	-0.741014	1.q25.2	1	176857302	177164973	n
ASTN2	0.124281	-0.343529	0.46781	9.q33.1	9	116425225	117415070	n
ASXL1	-0.371967	0.174768	-0.546735	20.q11.21	20	32358330	32439319	n
ASXL2	-0.225719	-0.0644796	-0.16124	2.p23.3	2	25733753	25878516	n
ASXL3	0.572773	0.0119045	0.560868	18.q12.1	18	33578233	33751192	n
ASZ1	0.0397635	0.19163	-0.151867	7.q31.2	7	117363222	117428123	n
ATAD1	-0.440661	-0.0585381	-0.382123	10.q23.31	10	87751512	87841343	n
ATAD2	-0.270692	0.173155	-0.443847	8.q24.13	8	123319850	123416350	n
ATAD2B	-0.099745	-0.625585	0.52584	2.p23.3	2	23748664	23927114	n
ATAD3A	-0.245457	-0.354988	0.10953	1.p36.33	1	1512151	1534687	n
ATAD3B	-0.261178	0.148049	-0.409227	1.p36.33	1	1471769	1497848	n
ATAD3C	-1.01993	0.362609	-1.38254	1.p36.33	1	1449689	1470158	n
ATAD5	-0.521667	-2.09096	1.56929	17.q11.2	17	30831970	30895869	n
ATAT1	0.166738	0.19459	-0.0278515	6.p21.33	6	30626842	30646823	n
ATCAY	0.229243	0.103728	0.125515	19.p13.3	19	3879864	3928079	n
ATE1	0.407909	-0.18442	0.592329	10.q26.13	10	121740421	121928801	n
ATF1	-0.185586	-0.148161	-0.0374254	12.q13.12	12	50763710	50821122	n
ATF2	0.428044	0.23057	0.197474	2.q31.1	2	175072250	175168382	n
ATF3	-0.25353	-0.278852	0.0253224	1.q32.3	1	212565334	212620777	n
ATF4	-0.298017	0.0162989	-0.314315	22.q13.1	22	39519695	39522685	n
ATF5	-0.445135	-1.46855	1.02341	19.q13.33	19	49928702	49933935	n
ATF6	-0.547872	-0.401887	-0.145985	1.q23.3	1	161766294	161964070	n
ATF6B	0.408117	-0.0353939	0.44351	6.p21.32	6	32115264	32128253	n
ATF7	-0.00209363	0.966336	-0.968429	12.q13.13	12	53507856	53626410	n
ATF7IP	-0.198302	0.892333	-1.09063	12.p13.1	12	14365632	14502935	n
ATF7IP2	0.372778	0.257653	0.115125	16.p13.2	16	10326434	10483638	n
ATG10	-0.212445	-0.0957521	-0.116693	5.q14.1	5	81972025	82276857	n
ATG101	-0.361954	-0.137973	-0.22398	12.q13.13	12	52069246	52077494	n
ATG12	-0.238721	0.166082	-0.404803	5.q22.3	5	115828200	115841858	n
ATG13	-0.0726158	0.306033	-0.378649	11.p11.2	11	46617527	46674818	n
ATG14	-0.0872512	-0.204418	0.117167	14.q22.3	14	55366392	55411858	n
ATG16L1	0.308219	0.205728	0.102492	2.q37.1	2	233210051	233295674	n
ATG16L2	-0.160144	-0.112755	-0.0473884	11.q13.4	11	72814308	72843674	n
ATG2A	0.149707	0.239617	-0.0899099	11.q13.1	11	64894546	64917248	n
ATG2B	0.191614	-0.370498	0.562112	14.q32.2	14	96279202	96363870	n
ATG3	-0.223197	-0.757342	0.534145	3.q13.2	3	112532509	112562046	n
ATG4A	0.154183	0.26121	-0.107027	X.q22.3	X	108091668	108154671	n
ATG4B	0.330829	-0.257422	0.58825	2.q37.3	2	241637213	241673857	n
ATG4C	-0.248006	-0.119837	-0.12817	1.p31.3	1	62784135	62865513	n
ATG4D	-0.469386	-0.323368	-0.146018	19.p13.2	19	10543895	10553418	n
ATG5	0.111863	-0.107282	0.219144	6.q21	6	106045423	106325791	n
ATG7	0.0157874	0.415809	-0.400022	3.p25.3	3	11272309	11557665	n
ATG9A	-0.389372	-1.00758	0.618208	2.q35	2	219219380	219229717	n
ATG9B	0.0202979	0.301911	-0.281613	7.q36.1	7	151012209	151024499	n
ATIC	-2.21464	-1.85819	-0.356457	2.q35	2	215311817	215349773	n
ATL1	0.387275	-0.193123	0.580398	14.q22.1	14	50532509	50633068	n
ATL2	-2.33088	-1.54603	-0.784843	2.p22.1	2	38294880	38377285	n
ATL3	0.0179667	0.111223	-0.0932565	11.q13.1	11	63624087	63671921	n
ATM	0.0239985	-0.0665255	0.090524	11.q22.3	11	108222484	108369102	n
ATMIN	-0.651344	-0.932964	0.28162	16.q23.2	16	81035847	81047358	n
ATN1	-0.273589	0.15765	-0.431239	12.p13.31	12	6924463	6942321	n
ATOH1	0.382602	0.0947782	0.287824	4.q22.2	4	93828753	93830964	n
ATOH7	-0.0233	0.324594	-0.347894	10.q21.3	10	68230624	68232103	n
ATOH8	0.116479	-0.530294	0.646773	2.p11.2	2	85751344	85788066	n
ATOX1	-0.447667	-0.159834	-0.287834	5.q33.1	5	151742316	151772532	n
ATP10A	-0.27088	-0.101555	-0.169325	15.q12	15	25677273	25865172	n
ATP10B	0.296631	0.329133	-0.032501	5.q34	5	160563120	160852214	n
ATP10D	-0.0574673	0.349377	-0.406844	4.p12	4	47485288	47593486	n
ATP11A	-0.159272	0.273867	-0.433138	13.q34	13	112690329	112887168	n
ATP11AUN	0.0203605	-0.0261164	0.0464769	13.q34	13	112647044	112684497	n
ATP11B	0.483288	0.186943	0.296345	3.q26.33	3	182793500	182921635	n
ATP11C	0.395056	0.257042	0.138014	X.q27.1	X	139726346	139945276	n
ATP12A	0.284251	0.194016	0.090235	13.q12.12	13	24680411	24712493	n
ATP13A1	-0.720413	-0.184524	-0.535889	19.p13.11	19	19645198	19663693	n
ATP13A2	-0.0661353	-0.352255	0.28612	1.p36.13	1	16985958	17011928	n
ATP13A3	0.0789881	-0.0671538	0.146142	3.q29	3	194402672	194498364	n
ATP13A4	-0.169661	-0.151637	-0.0180243	3.q29	3	193402077	193593111	n
ATP13A5	0.188628	-0.280726	0.469354	3.q29	3	193274790	193378843	n
ATP1A1	-2.16423	-1.95468	-0.209548	1.p13.1	1	116372668	116410261	n
ATP1A2	-0.107229	0.132256	-0.239485	1.q23.2	1	160115759	160143591	n
ATP1A3	0.116793	0.126493	-0.00970073	19.q13.2	19	41966582	41997497	n
ATP1A4	0.145224	0.110025	0.0351987	1.q23.2	1	160151570	160186977	n
ATP1B1	-0.0371489	0.0404712	-0.0776201	1.q24.2	1	169105697	169132722	n
ATP1B2	-0.196831	0.304133	-0.500964	17.p13.1	17	7646627	7657768	n
ATP1B3	-0.349528	-0.203791	-0.145737	3.q23	3	141876124	141926514	n
ATP1B4	0.239336	0.046039	0.193297	X.q24	X	120362085	120383249	n
ATP2A1	0.155564	0.28487	-0.129306	16.p11.2	16	28878405	28904509	n
ATP2A2	-2.00824	-1.2552	-0.753044	12.q24.11	12	110280756	110351093	n
ATP2A3	0.392152	-0.0341824	0.426335	17.p13.2	17	3923870	3964464	n
ATP2B1	0.0418853	-0.242014	0.283899	12.q21.33	12	89588049	89709300	n
ATP2B2	-0.0737819	0.245796	-0.319578	3.p25.3	3	10324023	10708007	n
ATP2B3	-0.0650035	-0.325089	0.260086	X.q28	X	153517676	153582939	n
ATP2B4	-0.172321	0.137376	-0.309696	1.q32.1	1	203626561	203744081	n
ATP2C1	0.517347	0.577213	-0.059866	3.q22.1	3	130850595	131016712	n
ATP2C2	-0.0998877	-0.195129	0.0952411	16.q24.1	16	84368527	84464187	n
ATP4A	0.410923	-0.0246369	0.43556	19.q13.12	19	35550043	35563658	n
ATP4B	0.00745606	0.417407	-0.409951	13.q34	13	113648804	113658186	n
ATP5A1	-2.12566	-1.35842	-0.767244	#N/A	#N/A	#N/A	#N/A	n
ATP5B	-1.04801	-1.42347	0.375455	#N/A	#N/A	#N/A	#N/A	n
ATP5C1	-0.835615	-1.39976	0.564149	#N/A	#N/A	#N/A	#N/A	n
ATP5D	-0.924718	-1.0926	0.167884	#N/A	#N/A	#N/A	#N/A	n
ATP5E	-1.44505	-1.46548	0.0204363	#N/A	#N/A	#N/A	#N/A	n
ATP5F1	-0.663712	-1.13912	0.475412	#N/A	#N/A	#N/A	#N/A	n
ATP5G1	-0.887804	-0.00679779	-0.881006	#N/A	#N/A	#N/A	#N/A	n
ATP5G2	-1.01209	-0.324585	-0.687502	#N/A	#N/A	#N/A	#N/A	n
ATP5G3	-0.124563	0.548979	-0.673542	#N/A	#N/A	#N/A	#N/A	n
ATP5H	-1.27523	-1.00167	-0.273556	#N/A	#N/A	#N/A	#N/A	n
ATP5I	-0.471102	0.0142706	-0.485373	#N/A	#N/A	#N/A	#N/A	n
ATP5J	-0.308265	-0.730072	0.421807	#N/A	#N/A	#N/A	#N/A	n
ATP5J2	-1.87149	-1.66502	-0.206469	#N/A	#N/A	#N/A	#N/A	n
ATP5L	-0.752876	-0.930951	0.178075	#N/A	#N/A	#N/A	#N/A	n
ATP5L2	-0.845073	-0.481375	-0.363698	#N/A	#N/A	#N/A	#N/A	n
ATP5O	-0.536919	-1.84969	1.31277	#N/A	#N/A	#N/A	#N/A	n
ATP5S	0.0958749	0.0689612	0.0269137	14.q21.3	14	50312326	50335558	n
ATP5SL	#N/A	-0.829968	#N/A	#N/A	#N/A	#N/A	#N/A	n
ATP6AP1	-1.92003	-2.49014	0.570113	X.q28	X	154428632	154436516	n
ATP6AP1L	-0.0651248	0.0461094	-0.111234	5.q14.2	5	82279462	82386977	n
ATP6AP2	-1.15801	-1.93018	0.772168	X.p11.4	X	40579372	40606848	n
ATP6V0A1	-0.594816	-0.244618	-0.350198	17.q21.2	17	42458844	42522611	n
ATP6V0A2	0.116465	-0.757802	0.874267	12.q24.31	12	123712318	123761755	n
ATP6V0A4	-0.0380265	0.181249	-0.219275	7.q34	7	138706294	138799560	n
ATP6V0B	-2.60169	-1.20543	-1.39626	1.p34.1	1	43974487	43978295	n
ATP6V0C	-2.65095	-1.49577	-1.15518	16.p13.3	16	2513870	2520218	n
ATP6V0D1	-1.29087	-0.807387	-0.483483	16.q22.1	16	67438014	67481237	n
ATP6V0D2	0.513148	0.0639823	0.449166	8.q21.3	8	85987323	86154228	n
ATP6V0E1	-0.167096	-0.0730392	-0.0940573	5.q35.1	5	172983757	173035445	n
ATP6V0E2	-0.0524902	0.0238125	-0.0763026	7.q36.1	7	149872968	149880698	n
ATP6V1A	-1.95403	-2.15992	0.20589	3.q13.31	3	113747019	113812056	n
ATP6V1B1	0.289195	-0.146452	0.435647	2.p13.3	2	70935868	70965431	n
ATP6V1B2	-2.47716	-2.14723	-0.32993	8.p21.3	8	20197367	20226819	n
ATP6V1C1	-1.57484	-2.38693	0.812095	8.q22.3	8	103021063	103073051	n
ATP6V1C2	-0.184598	0.0499933	-0.234591	2.p25.1	2	10721649	10785110	n
ATP6V1D	-1.90606	0.0500825	-1.95614	14.q23.3	14	67294371	67360265	n
ATP6V1E1	-1.61127	-1.60904	-0.002231	22.q11.21	22	17592136	17628818	n
ATP6V1E2	-0.148306	0.0707525	-0.219058	2.p21	2	46490750	46542557	n
ATP6V1F	-1.21527	-2.12604	0.910775	7.q32.1	7	128862826	128865844	n
ATP6V1G1	-1.88471	-1.08215	-0.802561	9.q32	9	114587746	114598373	n
ATP6V1G2	0.412899	0.00627544	0.406623	6.p21.33	6	31544462	31548427	n
ATP6V1G3	0.243504	0.272261	-0.0287566	1.q31.3	1	198523222	198540945	n
ATP6V1H	-1.23563	-1.29445	0.0588181	8.q11.23	8	53715557	53843558	n
ATP7A	-0.826158	-0.359281	-0.466877	X.q21.1	X	77910656	78050395	n
ATP7B	0.156449	-1.8645	2.02095	13.q14.3	13	51930436	52012125	n
ATP8A1	0.207632	-0.119443	0.327076	4.p13	4	42408373	42657105	n
ATP8A2	-0.0894444	-0.306843	0.217399	13.q12.13	13	25372071	26025851	n
ATP8B1	0.360745	-0.342988	0.703733	18.q21.31	18	57646426	57803101	n
ATP8B2	-0.611936	-0.652482	0.0405462	1.q21.3	1	154325553	154351307	n
ATP8B3	0.129173	-0.244995	0.374168	19.p13.3	19	1782075	1812276	n
ATP8B4	0.170497	0.260916	-0.0904185	15.q21.2	15	49858238	50182817	n
ATP9A	0.00472203	0.216758	-0.212036	20.q13.2	20	51596514	51768634	n
ATP9B	0.363378	-0.0529856	0.416363	18.q23	18	79069285	79378287	n
ATPAF1	-0.314918	-0.325008	0.0100896	1.p33	1	46632737	46673867	n
ATPAF2	-0.352702	-0.525384	0.172683	17.p11.2	17	17977409	18039209	n
ATPIF1	-0.14072	0.22237	-0.36309	#N/A	#N/A	#N/A	#N/A	n
ATR	-1.41876	-1.18869	-0.230072	3.q23	3	142449235	142578826	n
ATRAID	-0.0930259	-0.351304	0.258278	2.p23.3	2	27212027	27217178	n
ATRIP	-1.1181	-1.65533	0.537229	3.p21.31	3	48446710	48467645	n
ATRN	-0.321502	-0.63715	0.315648	20.p13	20	3471040	3651122	n
ATRNL1	0.222224	0.113302	0.108922	10.q25.3	10	115093365	115948992	n
ATRX	-0.790159	-0.944706	0.154547	X.q21.1	X	77504878	77786269	n
ATXN1	-0.0257564	0.202201	-0.227957	6.p22.3	6	16299112	16761491	n
ATXN10	-1.33691	-1.89595	0.559033	22.q13.31	22	45671798	45845307	n
ATXN1L	0.0116847	-0.544349	0.556033	16.q22.2	16	71845991	71885268	n
ATXN2	-0.364941	0.049069	-0.41401	12.q24.12	12	111443485	111599676	n
ATXN2L	-1.25018	-0.310906	-0.939278	16.p11.2	16	28823035	28837237	n
ATXN3	0.508243	0.42455	0.0836933	14.q32.12	14	92044496	92106625	n
ATXN3L	0.228445	0.0426234	0.185822	X.p22.2	X	13318236	13320399	n
ATXN7	0.560535	0.166146	0.39439	3.p14.1	3	63864557	64003462	n
ATXN7L1	-0.0489318	0.00922278	-0.0581546	7.q22.3	7	105605067	105876604	n
ATXN7L2	-0.28604	-0.188877	-0.0971629	1.p13.3	1	109483479	109492804	n
ATXN7L3	-1.2357	-1.16883	-0.0668743	17.q21.31	17	44191805	44200113	n
ATXN7L3B	0.0473938	0.0352249	0.0121689	12.q21.1	12	74537827	74545430	n
AUH	0.161209	-0.106208	0.267417	9.q22.31	9	91213815	91361913	n
AUNIP	-0.237179	-0.739527	0.502348	1.p36.11	1	25831913	25859458	n
AUP1	0.0167125	-0.0566353	0.0733478	2.p13.1	2	74526645	74529939	n
AURKA	-1.08819	-1.8141	0.725909	20.q13.2	20	56369389	56392337	n
AURKAIP1	-1.28241	-0.290592	-0.991821	1.p36.33	1	1373730	1375495	n
AURKB	-1.91546	-2.38651	0.471042	17.p13.1	17	8204733	8210600	n
AURKC	-0.335738	-0.00225386	-0.333484	19.q13.43	19	57230802	57235548	n
AUTS2	-0.0840373	0.0407427	-0.12478	7.q11.22	7	69598296	70793495	n
AVEN	-0.379942	0.0942873	-0.47423	15.q14	15	33866227	34039176	n
AVIL	-0.132643	0.24643	-0.379073	12.q14.1	12	57797376	57818704	n
AVL9	0.128345	0.00618559	0.12216	7.p14.3	7	32495426	32588721	n
AVP	0.31865	0.0853019	0.233348	20.p13	20	3082556	3084724	n
AVPI1	0.282883	-0.174962	0.457845	10.q24.2	10	97677424	97687323	n
AVPR1A	0.0029676	0.117505	-0.114537	12.q14.2	12	63142759	63150942	n
AVPR1B	-0.469353	0.158135	-0.627488	1.q32.1	1	206109692	206117699	n
AVPR2	0.252219	0.0458155	0.206404	X.q28	X	153902531	153907166	n
AWAT1	0.43672	0.344955	0.0917655	X.q13.1	X	70234655	70240627	n
AWAT2	0.500113	0.198151	0.301962	X.q13.1	X	70040542	70049938	n
AXDND1	-0.335238	0.102215	-0.437453	1.q25.2	1	179365720	179554735	n
AXIN1	-0.64536	-1.38554	0.740183	16.p13.3	16	287440	352673	n
AXIN2	0.300559	-0.119422	0.419981	17.q24.1	17	65528563	65561647	n
AXL	0.257483	-0.109335	0.366817	19.q13.2	19	41219203	41261766	n
AZGP1	0.233671	0.0849593	0.148711	7.q22.1	7	99966720	99976157	n
AZI2	-0.157685	-0.160944	0.00325847	3.p24.1	3	28315003	28349127	n
AZIN1	-1.37014	-0.61551	-0.754631	8.q22.3	8	102826357	102893864	n
AZIN2	-0.109268	-0.306479	0.197212	1.p35.1	1	33081104	33120530	n
AZU1	-0.462354	0.294649	-0.757002	19.p13.3	19	825097	832018	n
B2M	0.209092	-0.035462	0.244554	15.q21.1	15	44711477	44718877	n
B3GALNT1	-0.00369307	0.105021	-0.108714	3.q26.1	3	161083883	161105384	n
B3GALNT2	-0.341426	-0.374745	0.0333197	1.q42.3	1	235449923	235504481	n
B3GALT1	0.279144	0.365172	-0.0860279	2.q24.3	2	167868948	167874041	n
B3GALT2	-0.624867	0.0449072	-0.669775	1.q31.2	1	193179045	193186654	n
B3GALT4	-0.03554	0.0561719	-0.091712	6.p21.32	6	33277132	33284832	n
B3GALT5	0.337647	-0.00837915	0.346026	21.q22.2	21	39556442	39673137	n
B3GALT6	-0.0968588	-0.354126	0.257267	1.p36.33	1	1232265	1235041	n
B3GAT1	0.223712	-0.601649	0.825361	11.q25	11	134378504	134411918	n
B3GAT2	0.0968164	0.237105	-0.140288	6.q13	6	70856679	70957038	n
B3GAT3	-0.467545	0.140157	-0.607702	11.q12.3	11	62615296	62622175	n
B3GLCT	0.393023	-1.14431	1.53734	13.q12.3	13	31199936	31332276	n
B3GNT2	0.151854	-0.443648	0.595502	2.p15	2	62196113	62224731	n
B3GNT3	-0.680882	-0.297299	-0.383583	19.p13.11	19	17794828	17813082	n
B3GNT4	-0.370694	0.0418533	-0.412548	12.q24.31	12	122203543	122208952	n
B3GNT5	0.255758	-0.110282	0.36604	3.q27.1	3	183253244	183298504	n
B3GNT6	-0.0346743	0.287611	-0.322285	11.q13.5	11	77034398	77041973	n
B3GNT7	0.696405	0.124075	0.57233	2.q37.1	2	231395543	231401164	n
B3GNT8	-0.190978	-0.400113	0.209136	19.q13.2	19	41425359	41428730	n
B3GNT9	-0.0709456	0.148954	-0.219899	16.q22.1	16	67148105	67151214	n
B3GNTL1	-0.122333	0.00014122	-0.122474	17.q25.3	17	82942155	83051810	n
B4GALNT1	-0.0912702	0.0694953	-0.160765	12.q13.3	12	57623410	57633355	n
B4GALNT2	-0.213797	0.127642	-0.341439	17.q21.32	17	49132460	49176840	n
B4GALNT3	0.0026871	-0.448153	0.45084	12.p13.33	12	460364	563509	n
B4GALNT4	-0.302488	-0.523224	0.220736	11.p15.5	11	369796	382116	n
B4GALT1	-0.204792	-0.268252	0.0634598	9.p21.1	9	33104082	33167356	n
B4GALT2	-0.312037	0.0362205	-0.348257	1.p34.1	1	43978943	43991170	n
B4GALT3	-0.700296	-0.055717	-0.64458	1.q23.3	1	161171310	161177968	n
B4GALT4	-0.110729	0.295993	-0.406722	3.q13.32	3	119211732	119241103	n
B4GALT5	-0.235516	-0.487402	0.251886	20.q13.13	20	49632945	49713878	n
B4GALT6	0.108449	0.0923892	0.0160593	18.q12.1	18	31622247	31685836	n
B4GALT7	-0.787229	-0.0106114	-0.776618	5.q35.3	5	177600100	177610347	n
B4GAT1	-0.844909	0.0438573	-0.888766	11.q13.2	11	66345372	66347692	n
B9D1	0.0860613	-0.298985	0.385046	17.p11.2	17	19337554	19378193	n
B9D2	0.131343	0.113537	0.0178062	19.q13.2	19	41354421	41364173	n
BAALC	0.54707	-0.724545	1.27161	8.q22.3	8	103140710	103230305	n
BAAT	-0.139208	0.31544	-0.454648	9.q31.1	9	101360417	101383519	n
BABAM1	-0.638165	0.182855	-0.82102	19.p13.11	19	17267350	17281249	n
BABAM2	-0.0643705	0.300934	-0.365305	2.p23.2	2	27889941	28338901	n
BACE1	-0.404483	0.190976	-0.595459	11.q23.3	11	117285207	117316259	n
BACE2	0.107398	-0.205434	0.312832	21.q22.2	21	41167801	41282518	n
BACH1	0.11789	-0.140419	0.258309	21.q21.3	21	29194071	29630751	n
BACH2	0.132695	0.0349134	0.0977811	6.q15	6	89926529	90296908	n
BAD	-0.253182	-0.218667	-0.034515	11.q13.1	11	64269830	64284704	n
BAG1	-0.255391	0.200257	-0.455648	9.p13.3	9	33247820	33264720	n
BAG2	0.294014	0.0616332	0.23238	6.p12.1	6	57172326	57189833	n
BAG3	0.122278	0.0453893	0.0768885	10.q26.11	10	119651370	119677819	n
BAG4	0.138268	0.106031	0.0322371	8.p11.23	8	38176533	38213301	n
BAG5	0.14962	-0.0474735	0.197094	14.q32.33	14	103556544	103562831	n
BAG6	-0.051906	-0.0938544	0.0419484	6.p21.33	6	31639028	31652705	n
BAGE	#N/A	-0.146405	#N/A	#N/A	#N/A	#N/A	#N/A	n
BAGE2	-1.75209	0.0490165	-1.80111	21.p11.2	21	10413477	10516431	n
BAHCC1	0.0921329	-0.0882545	0.180387	17.q25.3	17	81395475	81466332	n
BAHD1	-0.349927	-0.602303	0.252376	15.q15.1	15	40439721	40468242	n
BAIAP2	0.0371555	0.096469	-0.0593135	17.q25.3	17	81035122	81117432	n
BAIAP2L1	0.349343	-0.305773	0.655117	7.q22.1	7	98291651	98401068	n
BAIAP2L2	0.303276	-0.145735	0.449011	22.q13.1	22	38084889	38110670	n
BAIAP3	0.351068	0.247067	0.104002	16.p13.3	16	1333601	1349441	n
BAK1	-0.345818	0.039061	-0.384879	6.p21.31	6	33572547	33580293	n
BAMBI	0.602134	0.108211	0.493923	10.p12.1	10	28677342	28682939	n
BANF1	-1.30649	-1.58304	0.276553	11.q13.1	11	66002079	66004149	n
BANF2	0.373015	0.305194	0.0678211	20.p12.1	20	17693672	17735871	n
BANK1	0.54616	0.166632	0.379528	4.q24	4	101411286	102074812	n
BANP	-1.57969	-1.08084	-0.498858	16.q24.2	16	87949244	88077318	n
BAP1	-1.45448	-1.06912	-0.385351	3.p21.1	3	52401013	52410350	n
BARD1	-1.73025	-2.08838	0.358125	2.q35	2	214725646	214809711	n
BARHL1	0.135487	-0.0946387	0.230126	9.q34.13	9	132582185	132590266	n
BARHL2	0.0515242	-0.0440299	0.095554	1.p22.2	1	90711539	90717237	n
BARX1	0.384514	-0.174451	0.558965	9.q22.32	9	93951622	93955372	n
BARX2	-0.167161	-0.238541	0.0713798	11.q24.3	11	129375940	129452279	n
BASP1	0.398253	0.322952	0.075301	5.p15.1	5	17065598	17276843	n
BATF	-0.0725889	-0.406776	0.334187	14.q24.3	14	75522425	75547015	n
BATF2	0.0491373	-0.0457531	0.0948904	11.q13.1	11	64987943	64997045	n
BATF3	-0.0784038	-0.274045	0.195641	1.q32.3	1	212686418	212699985	n
BAX	0.00592434	-0.611403	0.617327	19.q13.33	19	48954815	48961798	n
BAZ1A	-0.057175	0.042311	-0.099486	14.q13.2	14	34752731	34875647	n
BAZ1B	-0.933046	-0.262296	-0.67075	7.q11.23	7	73440398	73522278	n
BAZ2A	-0.268831	-0.00899414	-0.259837	12.q13.3	12	56595596	56636816	n
BAZ2B	0.26176	0.0819566	0.179804	2.q24.2	2	159318979	159616692	n
BBC3	-0.301956	-0.0799615	-0.221995	19.q13.32	19	47220822	47232766	n
BBIP1	0.0596946	0.311029	-0.251334	10.q25.2	10	110898730	110919274	n
BBOX1	0.295898	0.11445	0.181448	11.p14.2	11	27040725	27127809	n
BBS1	-0.0370135	0.270459	-0.307472	11.q13.2	11	66510606	66533627	n
BBS10	0.120304	0.0933778	0.0269262	12.q21.2	12	76344474	76348442	n
BBS12	0.175205	0.193681	-0.0184762	4.q27	4	122732702	122744943	n
BBS2	-0.0545379	-0.166721	0.112183	16.q13	16	56466836	56520283	n
BBS4	0.142069	0.0823156	0.0597536	15.q24.1	15	72686179	72738476	n
BBS5	0.197343	0.22799	-0.0306468	2.q31.1	2	169479178	169506655	n
BBS7	0.250076	0.181047	0.0690289	4.q27	4	121824440	121870497	n
BBS9	0.266013	0.122381	0.143632	7.p14.3	7	33129244	33606068	n
BBX	0.654896	-0.298546	0.953442	3.q13.12	3	107522936	107811324	n
BCAM	-0.0797462	0.0260648	-0.105811	19.q13.32	19	44809059	44821421	n
BCAN	-0.17024	0.18398	-0.35422	1.q23.1	1	156641390	156659532	n
BCAP29	-0.107879	0.084348	-0.192227	7.q22.3	7	107579977	107629170	n
BCAP31	-0.361847	-0.414371	0.0525245	X.q28	X	153700492	153724746	n
BCAR1	-0.797448	-0.875223	0.0777744	16.q23.1	16	75228187	75268053	n
BCAR3	-1.02752	-1.36273	0.335215	1.p22.1	1	93561786	93847150	n
BCAS1	0.219966	0.235	-0.0150342	20.q13.2	20	53936777	54070594	n
BCAS2	-1.02126	-2.28694	1.26568	1.p13.2	1	114567557	114581639	n
BCAS3	-0.0393534	0.194926	-0.23428	17.q23.2	17	60677453	61392838	n
BCAS4	-0.134045	0.235209	-0.369253	20.q13.13	20	50794894	50882676	n
BCAT1	0.228644	0.119084	0.10956	12.p12.1	12	24810022	24949459	n
BCAT2	0.0595043	0.305869	-0.246365	19.q13.33	19	48795062	48811029	n
BCCIP	-0.81449	-1.7735	0.959007	10.q26.2	10	125823546	125853695	n
BCDIN3D	0.0281166	0.322904	-0.294787	12.q13.12	12	49836039	49843129	n
BCHE	0.628382	0.177636	0.450746	3.q26.1	3	165772904	165837472	n
BCKDHA	-0.0524233	-0.993692	0.941269	19.q13.2	19	41397460	41425005	n
BCKDHB	0.154177	0.190434	-0.0362565	6.q14.1	6	80106647	80346270	n
BCKDK	0.0607886	-0.145815	0.206603	16.p11.2	16	31106107	31112791	n
BCL10	0.417964	-0.269792	0.687757	1.p22.3	1	85266248	85277090	n
BCL11A	-0.155651	0.0264251	-0.182076	2.p16.1	2	60450520	60555154	n
BCL11B	0.109218	0.230439	-0.121221	14.q32.2	14	99169287	99271524	n
BCL2	0.322413	-0.282235	0.604648	18.q21.33	18	63123346	63320128	n
BCL2A1	-0.0341651	0.144808	-0.178973	15.q25.1	15	79960889	79971446	n
BCL2L1	0.0127826	-0.189329	0.202112	20.q11.21	20	31664452	31723989	n
BCL2L10	0.252915	0.308105	-0.0551904	15.q21.2	15	52109263	52112775	n
BCL2L11	0.0289602	0.00284524	0.026115	2.q13	2	111119378	111168447	n
BCL2L12	-0.360587	0.366866	-0.727453	19.q13.33	19	49665142	49673916	n
BCL2L13	0.108583	-0.672839	0.781422	22.q11.21	22	17628855	17730855	n
BCL2L14	0.242128	-0.0424626	0.284591	12.p13.2	12	12049844	12211084	n
BCL2L15	0.335158	0.159967	0.175191	1.p13.2	1	113878168	113887547	n
BCL2L2	0.0895642	0.205336	-0.115771	14.q11.2	14	23298790	23311759	n
BCL3	0.263938	-0.0788612	0.342799	19.q13.32	19	44747705	44760044	n
BCL6	0.333163	0.0581566	0.275007	3.q27.3	3	187721377	187745727	n
BCL6B	-0.180941	0.140831	-0.321773	17.p13.1	17	7023020	7030290	n
BCL7A	-0.191303	0.108155	-0.299458	12.q24.31	12	122019422	122062044	n
BCL7B	0.0452139	-0.107611	0.152825	7.q11.23	7	73536356	73558002	n
BCL7C	0.0261759	-0.091918	0.118094	16.p11.2	16	30833626	30894960	n
BCL9	-0.226058	0.348951	-0.575009	1.q21.2	1	147541412	147626216	n
BCL9L	-0.0150102	0.274359	-0.289369	11.q23.3	11	118893875	118925608	n
BCLAF1	-0.142601	0.0714811	-0.214082	6.q23.3	6	136256627	136289851	n
BCO1	0.24271	-0.120857	0.363567	16.q23.2	16	81238448	81291142	n
BCO2	0.308605	0.147162	0.161443	11.q23.1	11	112175467	112224699	n
BCOR	1.04815	-0.417122	1.46527	X.p11.4	X	40049815	40177329	n
BCORL1	0.55528	-0.0817367	0.637017	X.q26.1	X	129981107	130058083	n
BCR	-0.215843	-0.0777969	-0.138046	22.q11.23	22	23179704	23318037	n
BCS1L	-2.3092	-1.41892	-0.890289	2.q35	2	218658764	218663443	n
BDH1	0.483437	0.103903	0.379534	3.q29	3	197509783	197573323	n
BDH2	-0.0452605	-0.191812	0.146551	4.q24	4	103079435	103099883	n
BDKRB1	0.471588	0.181887	0.289701	14.q32.2	14	96255824	96268967	n
BDKRB2	0.111571	-0.682788	0.794359	14.q32.2	14	96204679	96244166	n
BDNF	#N/A	0.127944	#N/A	11.p14.1	11	27654893	27722058	n
BDP1	-0.744476	-2.21476	1.47029	5.q13.2	5	71455615	71567820	n
BEAN1	0.231628	-0.311868	0.543496	16.q21	16	66427297	66493529	n
BECN1	-0.678348	-0.879418	0.201069	17.q21.31	17	42810134	42833350	n
BECN2	-0.134879	0.116333	-0.251213	1.q43	1	241957767	241959062	n
BEGAIN	0.125725	-0.673186	0.798911	14.q32.2	14	100537147	100587413	n
BEND2	0.397276	-0.0643756	0.461651	X.p22.13	X	18162931	18220883	n
BEND3	-0.8369	-0.16905	-0.66785	6.q21	6	107065182	107115269	n
BEND4	0.506108	-0.117225	0.623333	4.p13	4	42110938	42152878	n
BEND5	0.0719582	-0.283738	0.355697	1.p33	1	48727523	48776969	n
BEND6	0.273269	-0.00828684	0.281556	6.p12.1	6	56955126	57027342	n
BEND7	0.322654	0.0526383	0.270016	10.p13	10	13438484	13528974	n
BEST1	-0.305447	-0.029699	-0.275748	11.q12.3	11	61949821	61965515	n
BEST2	-0.161235	0.179361	-0.340596	19.p13.13	19	12751702	12758458	n
BEST3	-0.0166572	0.107569	-0.124226	12.q15	12	69643360	69699476	n
BEST4	-0.0320843	0.0983197	-0.130404	1.p34.1	1	44783585	44787705	n
BET1	-0.416354	-1.98775	1.5714	7.q21.3	7	93962762	94004382	n
BET1L	-0.284677	-0.0855318	-0.199145	11.p15.5	11	167784	207428	n
BEX1	0.0213865	-0.0134702	0.0348567	X.q22.1	X	103062651	103064240	n
BEX2	0.244828	-0.104347	0.349175	X.q22.2	X	103309346	103311046	n
BEX4	0.342849	-0.0733717	0.416221	X.q22.1	X	103215092	103217246	n
BEX5	0.0658054	-0.231887	0.297692	X.q22.1	X	102153708	102156057	n
BFAR	-0.0544419	0.203419	-0.257861	16.p13.12	16	14632815	14669236	n
BFSP1	0.272436	0.222534	0.0499023	20.p12.1	20	17493905	17569220	n
BFSP2	0.18627	0.172329	0.0139418	3.q22.1	3	133399995	133475222	n
BGLAP	-0.442545	0.112926	-0.555472	1.q22	1	156241962	156243321	n
BGN	0.210694	0.198371	0.0123228	X.q28	X	153494939	153509554	n
BHLHA15	0.115994	-0.329351	0.445345	7.q21.3	7	98211427	98212979	n
BHLHA9	-0.0407524	0.0269832	-0.0677356	17.p13.3	17	1270559	1271460	n
BHLHB9	0.249113	-0.0835759	0.332689	X.q22.1	X	102720688	102753540	n
BHLHE22	0.0970908	-0.0143742	0.111465	8.q12.3	8	64580367	64583628	n
BHLHE23	0.0471875	-0.237493	0.284681	20.q13.33	20	63005927	63007035	n
BHLHE40	0.248964	0.272806	-0.0238419	3.p26.1	3	4979116	4985323	n
BHLHE41	-0.100484	-0.00219236	-0.0982914	12.p12.1	12	26120026	26125127	n
BHMG1	#N/A	0.355614	#N/A	19.q13.32	19	45733251	45764534	n
BHMT	0.150652	0.131501	0.0191513	5.q14.1	5	79111779	79132290	n
BHMT2	-0.249949	0.337403	-0.587352	5.q14.1	5	79069717	79089466	n
BICC1	0.0917816	-0.0769292	0.168711	10.q21.1	10	58513140	58831437	n
BICD1	0.0615218	0.28773	-0.226208	12.p11.21	12	32106835	32383633	n
BICD2	-0.010945	0.118335	-0.12928	9.q22.31	9	92711363	92764812	n
BICDL1	-0.274331	0.0307031	-0.305034	12.q24.23	12	119989869	120094494	n
BICDL2	-0.389635	-0.38644	-0.00319489	16.p13.3	16	3027682	3036926	n
BICRA	-0.307659	-0.20016	-0.1075	19.q13.33	19	47608196	47703277	n
BICRAL	0.300883	-0.0544734	0.355357	6.p21.1	6	42746958	42868560	n
BID	0.147304	0.164487	-0.0171828	22.q11.21	22	17734138	17774770	n
BIK	0.203075	-0.227073	0.430148	22.q13.2	22	43110748	43129712	n
BIN1	-0.141309	0.0908545	-0.232164	2.q14.3	2	127048027	127107355	n
BIN2	0.0226963	0.0506497	-0.0279533	12.q13.13	12	51281038	51324668	n
BIN3	0.0753933	-0.51161	0.587004	8.p21.3	8	22620418	22669148	n
BIRC2	0.0895823	0.277351	-0.187768	11.q22.2	11	102347211	102378670	n
BIRC3	0.504356	0.00808179	0.496275	11.q22.2	11	102317450	102339403	n
BIRC5	-2.25481	-2.35253	0.0977291	17.q25.3	17	78214186	78225636	n
BIRC6	-0.975371	-0.536139	-0.439232	2.p22.3	2	32357028	32618899	n
BIRC7	0.132229	-0.227644	0.359872	20.q13.33	20	63235883	63240507	n
BIRC8	-0.189894	0.405517	-0.595411	19.q13.42	19	53289601	53291626	n
BIVM	0.198954	0.219841	-0.0208877	13.q33.1	13	102799049	102841535	n
BIVM-ERCC5	-0.191765	0.125114	-0.316878	13.q33.1	13	102799110	102875994	n
BLCAP	0.08248	0.115597	-0.033117	20.q11.23	20	37492472	37527931	n
BLID	-0.495579	0.145868	-0.641447	11.q24.1	11	122115354	122116215	n
BLK	0.524724	0.388763	0.13596	8.p23.1	8	11486894	11564604	n
BLM	-0.886956	-1.50902	0.622068	15.q26.1	15	90717327	90816165	n
BLMH	-0.0130554	0.198324	-0.21138	17.q11.2	17	30248195	30292056	n
BLNK	0.131288	0.264887	-0.133599	10.q24.1	10	96191702	96271587	n
BLOC1S1	-0.369933	0.0610837	-0.431016	12.q13.2	12	55716037	55720087	n
BLOC1S2	-0.462428	-1.46698	1.00455	10.q24.31	10	100273280	100286712	n
BLOC1S3	0.0341314	-0.209701	0.243832	19.q13.32	19	45178745	45181801	n
BLOC1S4	-0.0871721	-0.333847	0.246675	4.p16.1	4	6716055	6717671	n
BLOC1S5	0.209179	-0.719252	0.928431	6.p24.3	6	8013567	8064414	n
BLOC1S6	0.084792	-0.369569	0.454361	15.q21.1	15	45587123	45615999	n
BLVRA	-0.136086	-0.461346	0.32526	7.p13	7	43758680	43807342	n
BLVRB	-0.287714	0.10484	-0.392554	19.q13.2	19	40447765	40465840	n
BLZF1	-0.0222134	-0.344065	0.321851	1.q24.2	1	169367970	169396540	n
BMF	0.210849	-0.878116	1.08897	15.q15.1	15	40087890	40108892	n
BMI1	0.367473	-0.623689	0.991162	10.p12.2	10	22321211	22331484	n
BMP1	0.264663	-0.107918	0.372581	8.p21.3	8	22164736	22212326	n
BMP10	-0.118894	0.14815	-0.267043	2.p13.3	2	68865481	68871517	n
BMP15	0.212632	0.375876	-0.163244	X.p11.22	X	50910784	50916607	n
BMP2	0.168424	-0.0265269	0.194951	20.p12.3	20	6767664	6780280	n
BMP2K	0.166852	0.0306864	0.136166	4.q21.21	4	78776342	78916372	n
BMP3	0.36893	0.309996	0.0589347	4.q21.21	4	81030965	81057531	n
BMP4	0.0294671	0.139512	-0.110045	14.q22.2	14	53949736	53958761	n
BMP5	0.27507	0.0345482	0.240521	6.p12.1	6	55753645	55875564	n
BMP6	0.219321	-0.0405828	0.259903	6.p24.3	6	7726797	7881422	n
BMP7	-0.10806	0.147559	-0.255619	20.q13.31	20	57168748	57266629	n
BMP8A	-0.326623	0.0308385	-0.357461	1.p34.3	1	39491646	39525935	n
BMP8B	-0.191846	0.182296	-0.374142	1.p34.2	1	39757182	39788861	n
BMPER	0.191256	0.302967	-0.111711	7.p14.3	7	33904911	34155872	n
BMPR1A	-0.958911	-0.469571	-0.48934	10.q23.2	10	86756601	86932838	n
BMPR1B	-0.0300454	-0.0588634	0.028818	4.q22.3	4	94757968	95158448	n
BMPR2	-0.0426648	-0.140587	0.0979226	2.q33.1	2	202376936	202567751	n
BMS1	-1.81013	-2.16503	0.354896	10.q11.21	10	42782801	42834937	n
BMT2	0.0682255	0.00607305	0.0621525	7.q31.1	7	112819147	112939916	n
BMX	0.58774	0.112275	0.475465	X.p22.2	X	15464246	15556529	n
BNC1	0.0629236	-0.318214	0.381138	15.q25.2	15	83255903	83284714	n
BNC2	-1.02994	0.372044	-1.40199	9.p22.2	9	16409503	16870843	n
BNIP1	-1.327	-1.69045	0.363451	5.q35.1	5	173144442	173164387	n
BNIP2	-0.326961	-0.160233	-0.166728	15.q22.2	15	59659146	59689534	n
BNIP3	-0.0409521	-0.448662	0.407709	10.q26.3	10	131966455	131982013	n
BNIP3L	0.240029	-0.234349	0.474378	8.p21.2	8	26382898	26505636	n
BNIPL	-0.262251	0.406558	-0.668809	1.q21.3	1	151036570	151047600	n
BOC	-0.13841	0.0439434	-0.182353	3.q13.2	3	113211003	113287459	n
BOD1	0.0459229	-0.282991	0.328914	5.q35.2	5	173607514	173616660	n
BOD1L1	-0.136515	-2.00722	1.8707	4.p15.33	4	13568738	13627723	n
BOD1L2	0.253657	-0.552845	0.806502	18.q21.31	18	57147062	57150300	n
BOK	0.0909828	0.00647525	0.0845076	2.q37.3	2	241551424	241574138	n
BOLA1	-1.06888	0.265844	-1.33472	1.q21.2	1	149887890	149900798	n
BOLA2	-0.261954	0.321356	-0.58331	16.p11.2	16	29443056	29454964	n
BOLA2B	-0.634928	0.107266	-0.742194	16.p11.2	16	30192934	30194306	n
BOLA3	-0.48741	-0.702443	0.215034	2.p13.1	2	74135398	74147994	n
BOLL	0.173708	0.211717	-0.0380096	2.q33.1	2	197726879	197786762	n
BOP1	-2.14566	-2.28371	0.138051	8.q24.3	8	144262102	144291370	n
BORA	-0.797397	-1.99358	1.19619	13.q21.33	13	72727749	72756198	n
BORCS8	-0.448805	0.136824	-0.585629	19.p13.11	19	19176903	19192591	n
BORCS8-MEF2B	-0.40581	-0.0843727	-0.321437	19.p13.11	19	19145567	19192158	n
BPGM	0.15449	-0.0973961	0.251886	7.q33	7	134646808	134679813	n
BPHL	0.276426	-0.163061	0.439487	6.p25.2	6	3118374	3153578	n
BPI	0.0774395	0.288697	-0.211258	20.q11.23	20	38304123	38337505	n
BPIFA1	0.654684	0.166445	0.488239	20.q11.21	20	33235995	33243311	n
BPIFA2	0.375293	-0.341928	0.717222	20.q11.21	20	33161768	33181412	n
BPIFA3	0.119309	0.0556884	0.0636206	20.q11.21	20	33217310	33227758	n
BPIFB1	0.00285366	0.158443	-0.155589	20.q11.21	20	33273480	33309878	n
BPIFB2	0.136085	0.400928	-0.264843	20.q11.21	20	33007600	33023709	n
BPIFB3	0.344898	0.127218	0.217681	20.q11.21	20	33055424	33073628	n
BPIFB4	-0.021033	0.636961	-0.657994	20.q11.21	20	33079644	33111751	n
BPIFB6	0.237259	0.183449	0.0538099	20.q11.21	20	33031648	33044047	n
BPIFC	-0.105098	0.104165	-0.209263	22.q12.3	22	32413847	32464484	n
BPNT1	-0.561674	0.244052	-0.805727	1.q41	1	220057482	220090462	n
BPTF	-1.28552	-1.32039	0.034863	17.q24.2	17	67825524	67984378	n
BPY2	0.647145	0.19735	0.449795	Y.q11.223	Y	22973819	23005465	n
BRAF	-1.73284	-1.81364	0.0808056	7.q34	7	140719327	140924928	n
BRAP	-0.0615505	0.08141	-0.14296	12.q24.12	12	111642146	111685986	n
BRAT1	-1.3353	-1.84902	0.513723	7.p22.3	7	2537877	2555727	n
BRCA1	-1.60898	-2.2326	0.623625	17.q21.31	17	43044295	43170245	n
BRCA2	-0.888516	-1.46546	0.576948	13.q13.1	13	32315474	32400266	n
BRCC3	0.575523	0.443788	0.131734	X.q28	X	155071420	155123074	n
BRD1	-0.385755	-0.802637	0.416882	22.q13.33	22	49773283	49827512	n
BRD2	-1.2569	-0.0720771	-1.18482	6.p21.32	6	32968660	32981505	n
BRD3	0.0356967	-0.0988877	0.134584	9.q34.2	9	134030305	134068535	n
BRD4	-0.61112	-0.308501	-0.302618	19.p13.12	19	15235519	15332545	n
BRD7	-0.00606841	0.203981	-0.21005	16.q12.1	16	50313487	50368934	n
BRD8	-0.861139	-1.15454	0.293401	5.q31.2	5	138139766	138178986	n
BRD9	0.0198699	-0.54389	0.56376	5.p15.33	5	850291	892824	n
BRDT	0.105567	0.0636818	0.0418851	1.p22.1	1	91949371	92014426	n
BRE	#N/A	0.034438	#N/A	#N/A	#N/A	#N/A	#N/A	n
BRF1	-2.26371	-1.3879	-0.875806	14.q32.33	14	105209286	105315589	n
BRF2	-1.20173	-1.0616	-0.140131	8.p11.23	8	37843268	37849904	n
BRI3	-0.39306	-0.832041	0.438982	7.q21.3	7	98252379	98310441	n
BRI3BP	0.128166	0.523045	-0.394879	12.q24.31	12	124993700	125031231	n
BRICD5	0.262131	0.136373	0.125758	16.p13.3	16	2209253	2211950	n
BRINP1	0.305935	0.200861	0.105074	9.q33.1	9	119153458	119369467	n
BRINP2	-0.0820866	0.260075	-0.342162	1.q25.2	1	177171497	177282422	n
BRINP3	-0.359541	0.191913	-0.551454	1.q31.1	1	190097662	190478404	n
BRIP1	0.0446282	-0.734539	0.779167	17.q23.2	17	61681266	61863521	n
BRIX1	-1.85213	-1.32463	-0.527492	5.p13.2	5	34915376	34925996	n
BRK1	-0.440201	-1.05002	0.609822	3.p25.3	3	10115592	10127190	n
BRMS1	-0.162827	0.231129	-0.393956	11.q13.2	11	66337333	66345125	n
BRMS1L	-0.522423	-0.20798	-0.314443	14.q13.2	14	35826318	35932325	n
BROX	-0.110048	-0.113971	0.0039233	1.q41	1	222712553	222735196	n
BRPF1	-0.15374	-0.410823	0.257083	3.p25.3	3	9731729	9748018	n
BRPF3	0.342512	-0.511236	0.853748	6.p21.31	6	36196744	36232790	n
BRS3	0.405417	0.0750299	0.330387	X.q26.3	X	136487887	136493780	n
BRSK1	0.226156	-0.081309	0.307465	19.q13.42	19	55282072	55312533	n
BRSK2	-0.102458	0.042894	-0.145352	11.p15.5	11	1389899	1462689	n
BRWD1	0.32746	0.437241	-0.10978	21.q22.2	21	39184176	39321559	n
BRWD3	0.174117	0.153588	0.0205292	X.q21.1	X	80670854	80809688	n
BSCL2	-1.81081	-0.019636	-1.79117	11.q12.3	11	62690275	62709845	n
BSDC1	-0.0586833	-0.335186	0.276503	1.p35.1	1	32365103	32394731	n
BSG	-0.261626	-0.662178	0.400552	19.p13.3	19	571277	583493	n
BSN	0.085421	0.182604	-0.0971827	3.p21.31	3	49554489	49671545	n
BSND	0.186702	0.216121	-0.0294184	1.p32.3	1	54998193	55011784	n
BSPH1	-0.07438	0.0553589	-0.129739	19.q13.33	19	47968046	47992170	n
BSPRY	-0.0495266	-0.286055	0.236528	9.q32	9	113349541	113371233	n
BST1	0.105223	0.233586	-0.128362	4.p15.32	4	15702950	15738313	n
BST2	-0.0526386	-0.0735156	0.020877	19.p13.11	19	17402939	17405648	n
BSX	0.491965	-0.179062	0.671028	11.q24.1	11	122977570	122981720	n
BTAF1	-0.576433	-0.801924	0.22549	10.q23.32	10	91923769	92030325	n
BTBD1	-0.219027	-0.400885	0.181858	15.q25.2	15	83016422	83067354	n
BTBD10	0.160504	0.0779126	0.0825915	11.p15.3	11	13388001	13463297	n
BTBD11	0.0759107	0.0270336	0.0488771	12.q23.3	12	107318413	107659642	n
BTBD16	-0.128899	0.0274123	-0.156311	10.q26.13	10	122271306	122338162	n
BTBD17	-0.0374301	0.127805	-0.165235	17.q25.1	17	74356416	74361946	n
BTBD18	-0.104799	-0.00652107	-0.0982775	11.q12.1	11	57743514	57751781	n
BTBD19	0.349253	0.175382	0.173871	1.p34.1	1	44808482	44815585	n
BTBD2	0.484743	-0.314386	0.799129	19.p13.3	19	1985438	2034881	n
BTBD3	0.0919176	-0.108358	0.200276	20.p12.2	20	11890723	11926609	n
BTBD6	0.117801	-0.440181	0.557982	14.q32.33	14	105248490	105251093	n
BTBD7	0.157958	-0.0991015	0.257059	14.q32.12	14	93237550	93333092	n
BTBD8	0.663232	0.0808918	0.58234	1.p22.1	1	92080305	92184725	n
BTBD9	0.175189	0.378623	-0.203434	6.p21.2	6	38168451	38640148	n
BTC	0.116899	-0.109471	0.22637	4.q13.3	4	74744759	74794686	n
BTD	0.388492	0.0631777	0.325314	3.p25.1	3	15601341	15647640	n
BTF3	-2.07658	-1.84037	-0.236204	5.q13.2	5	73498408	73505635	n
BTF3L4	-0.824399	0.196913	-1.02131	1.p32.3	1	52056125	52090716	n
BTG1	0.489283	-0.149128	0.638411	12.q21.33	12	92140278	92145897	n
BTG2	-0.228493	0.0132184	-0.241711	1.q32.1	1	203305491	203309602	n
BTG3	0.214405	0.0642628	0.150142	21.q21.1	21	17593653	17612947	n
BTG4	0.368578	-0.153075	0.521653	11.q23.1	11	111467526	111512354	n
BTK	-0.0789293	0.135825	-0.214754	X.q22.1	X	101349447	101390796	n
BTLA	0.447921	-0.130666	0.578587	3.q13.2	3	112463968	112499561	n
BTN1A1	0.491597	0.346971	0.144626	6.p22.2	6	26501221	26510422	n
BTN2A1	0.387575	0.121632	0.265943	6.p22.2	6	26457904	26476621	n
BTN2A2	0.104251	0.152552	-0.0483003	6.p22.2	6	26383096	26394874	n
BTN3A1	0.43001	0.0162738	0.413736	6.p22.2	6	26402237	26415216	n
BTN3A2	0.470167	0.211861	0.258307	6.p22.2	6	26365159	26378320	n
BTN3A3	0.0873258	0.299688	-0.212362	6.p22.2	6	26440472	26453415	n
BTNL10	-0.0170842	0.382583	-0.399668	1.q42.13	1	228510425	228512305	n
BTNL2	0.18094	0.0230904	0.157849	6.p21.32	6	32393963	32407128	n
BTNL3	-0.0631725	-0.391134	0.327961	5.q35.3	5	180988845	181006727	n
BTNL8	0.119924	0.00159544	0.118328	5.q35.3	5	180899077	180950906	n
BTNL9	0.104378	0.121814	-0.0174357	5.q35.3	5	181040225	181061523	n
BTRC	0.0406038	0.200312	-0.159709	10.q24.32	10	101354033	101557321	n
BUB1	-0.934458	-2.05479	1.12033	2.q13	2	110637698	110678114	n
BUB1B	-1.84478	-1.64762	-0.197157	15.q15.1	15	40161023	40221136	n
BUB3	-2.83569	-1.66132	-1.17436	10.q26.13	10	123154277	123170467	n
BUD13	-0.396325	-1.49273	1.09641	11.q23.3	11	116748170	116772988	n
BUD23	-2.28789	-1.8241	-0.463792	7.q11.23	7	73683025	73705161	n
BUD31	-2.54031	-0.0159092	-2.5244	7.q22.1	7	99408641	99419616	n
BVES	0.354199	-0.185375	0.539575	6.q21	6	105096822	105137174	n
BYSL	-1.00295	-1.31786	0.314905	6.p21.1	6	41921188	41933046	n
BZW1	0.201812	0.121659	0.080153	2.q33.1	2	200810594	200827338	n
BZW2	0.0377555	0.155302	-0.117547	7.p21.1	7	16646131	16706523	n
C10orf10	-0.00706349	0.047704	-0.0547675	#N/A	#N/A	#N/A	#N/A	n
C10orf105	0.0704344	-0.15524	0.225675	10.q22.1	10	71711702	71737824	n
C10orf107	0.261984	-0.133289	0.395273	#N/A	#N/A	#N/A	#N/A	n
C10orf11	#N/A	-0.698648	#N/A	#N/A	#N/A	#N/A	#N/A	n
C10orf111	0.224083	-1.66982	1.8939	10.p13	10	15095385	15097319	n
C10orf113	0.48905	0.446934	0.0421164	10.p12.31	10	21125763	21146559	n
C10orf12	0.302	0.216557	0.0854425	#N/A	#N/A	#N/A	#N/A	n
C10orf120	0.206401	0.0357415	0.17066	10.q26.13	10	122697709	122699822	n
C10orf126	0.138519	0.275202	-0.136683	#N/A	#N/A	#N/A	#N/A	n
C10orf128	0.100387	0.161698	-0.0613118	10.q11.23	10	49154725	49188585	n
C10orf131	0.228423	0.261878	-0.0334549	#N/A	#N/A	#N/A	#N/A	n
C10orf142	0.303997	-0.113629	0.417626	10.q11.21	10	44292569	44294649	n
C10orf25	0.059952	-0.213611	0.273563	10.q11.21	10	44997698	45000888	n
C10orf35	0.171873	0.12337	0.0485032	#N/A	#N/A	#N/A	#N/A	n
C10orf53	0.444091	0.0854317	0.35866	10.q11.23	10	49679651	49710261	n
C10orf55	-0.115622	0.0360691	-0.151691	10.q22.2	10	73909969	73922777	n
C10orf62	0.0274084	0.195656	-0.168248	10.q24.2	10	97589727	97590934	n
C10orf67	0.408951	-0.0593546	0.468305	10.p12.2	10	23201916	23344845	n
C10orf71	0.106838	-0.0762428	0.183081	10.q11.23	10	49299193	49327487	n
C10orf76	-0.317242	-0.393578	0.0763363	10.q24.32	10	101845599	102056193	n
C10orf82	0.207188	-0.165717	0.372905	10.q25.3	10	116663696	116670264	n
C10orf88	0.28567	-0.000979448	0.28665	10.q26.13	10	122930903	122954403	n
C10orf90	0.142666	0.190615	-0.0479487	10.q26.2	10	126424997	126670446	n
C10orf91	0.0261135	-0.147641	0.173755	10.q26.3	10	132444327	132449408	n
C10orf95	0.151315	-0.00852354	0.159838	10.q24.32	10	102449837	102451543	n
C10orf99	0.206403	0.0791423	0.127261	10.q23.1	10	84173738	84185294	n
C11orf1	0.175195	-0.0363664	0.211561	11.q23.1	11	111878935	111885975	n
C11orf16	0.259161	0.370062	-0.110901	11.p15.4	11	8920076	8933006	n
C11orf21	0.129245	0.306168	-0.176923	11.p15.5	11	2295645	2303049	n
C11orf24	0.325985	-0.298688	0.624673	11.q13.2	11	68261335	68272001	n
C11orf40	0.289339	0.105175	0.184164	11.p15.4	11	4571423	4577820	n
C11orf42	0.334688	0.0886121	0.246076	11.p15.4	11	6205566	6211132	n
C11orf44	0.220997	-0.579027	0.800025	11.q24.3	11	130672956	130717352	n
C11orf45	0.172848	0.182961	-0.0101126	11.q24.3	11	128899565	128906035	n
C11orf49	-0.3042	-0.0858824	-0.218317	11.p11.2	11	46936689	47164385	n
C11orf52	0.123118	0.099314	0.0238044	11.q23.1	11	111918032	111926872	n
C11orf53	0.0980265	0.26949	-0.171463	11.q23.1	11	111245805	111286401	n
C11orf54	-0.00496276	-0.0646148	0.059652	11.q21	11	93741591	93764749	n
C11orf57	-1.12591	-1.48537	0.359469	#N/A	#N/A	#N/A	#N/A	n
C11orf58	-0.111927	0.135095	-0.247022	11.p15.2	11	16613132	16756881	n
C11orf63	0.202504	-0.265323	0.467827	#N/A	#N/A	#N/A	#N/A	n
C11orf65	0.266358	0.0593773	0.206981	11.q22.3	11	108308519	108467531	n
C11orf68	-0.106981	-0.301919	0.194937	11.q13.1	11	65916808	65919117	n
C11orf70	-0.109856	-0.240365	0.130509	11.q22.1	11	102047443	102084560	n
C11orf71	0.133917	0.06258	0.0713374	11.q23.2	11	114391443	114400511	n
C11orf74	-0.0493089	0.0621838	-0.111493	11.p12	11	36594493	36659290	n
C11orf80	-0.101447	-0.368864	0.267416	11.q13.2	11	66744451	66843328	n
C11orf84	0.059834	0.351644	-0.29181	#N/A	#N/A	#N/A	#N/A	n
C11orf86	0.368765	0.326378	0.0423866	11.q13.2	11	66975277	66977004	n
C11orf87	0.136751	-0.0937976	0.230549	11.q22.3	11	109422120	109429114	n
C11orf88	0.278337	-0.0741519	0.352489	11.q23.1	11	111514785	111537031	n
C11orf91	0.0135299	-0.136879	0.150409	11.p13	11	33698261	33700801	n
C11orf94	-0.0570337	0.224361	-0.281395	11.p11.2	11	45906513	45907282	n
C11orf95	-0.455947	-0.237597	-0.21835	11.q13.1	11	63759892	63768775	n
C11orf96	-0.0249668	0.199697	-0.224664	11.p11.2	11	43942505	43944338	n
C11orf97	0.245789	0.152486	0.0933031	11.q21	11	94512432	94532123	n
C11orf98	-0.597026	-0.261477	-0.335548	11.q12.3	11	62662816	62665217	n
C12orf10	-0.235514	0.173154	-0.408669	12.q13.13	12	53299686	53307177	n
C12orf29	0.0154476	-0.00280023	0.0182479	12.q21.32	12	88033846	88050160	n
C12orf4	-0.159941	-0.0229399	-0.137002	12.p13.32	12	4487728	4538508	n
C12orf40	-0.0280162	-0.222976	0.19496	12.q12	12	39626167	39908300	n
C12orf42	-0.0417263	-0.136692	0.0949659	12.q23.2	12	103237591	103496010	n
C12orf43	0.0327385	-0.266138	0.298876	12.q24.31	12	121000486	121016502	n
C12orf45	-1.28703	-1.34752	0.0604948	12.q23.3	12	104986310	105074197	n
C12orf49	-0.411468	-0.157735	-0.253733	12.q24.22	12	116710185	116738070	n
C12orf50	0.225295	0.219423	0.00587149	12.q21.32	12	87980035	88034037	n
C12orf54	-0.05583	0.226437	-0.282267	12.q13.11	12	48482503	48496512	n
C12orf56	-0.0109198	0.345963	-0.356883	12.q14.2	12	64264762	64391192	n
C12orf57	-0.701287	0.133898	-0.835185	12.p13.31	12	6942978	6946003	n
C12orf60	0.063119	-1.98263	2.04575	12.p12.3	12	14803572	14906586	n
C12orf65	-0.598286	-0.272276	-0.32601	12.q24.31	12	123232916	123257959	n
C12orf66	-0.430348	0.0869394	-0.517287	12.q14.2	12	64186316	64222296	n
C12orf71	0.179464	0.283435	-0.103971	12.p11.23	12	27081058	27082514	n
C12orf73	-0.165199	0.263857	-0.429056	12.q23.3	12	103950202	103965708	n
C12orf74	-0.220014	0.152316	-0.37233	12.q22	12	92702843	92708549	n
C12orf75	0.313822	-0.407211	0.721033	12.q23.3	12	105235290	105396097	n
C12orf76	-0.100886	-0.28243	0.181544	12.q24.11	12	110027028	110073686	n
C12orf77	-0.168876	-0.118886	-0.0499901	12.p12.1	12	24993424	25006403	n
C12orf80	-0.506634	0.306096	-0.81273	12.q13.13	12	52205556	52213583	n
C14orf1	#N/A	0.215537	#N/A	#N/A	#N/A	#N/A	#N/A	n
C14orf105	0.38179	0.242435	0.139355	#N/A	#N/A	#N/A	#N/A	n
C14orf119	0.138276	-0.0918608	0.230137	14.q11.2	14	23094765	23100462	n
C14orf132	0.284226	0.100942	0.183283	14.q32.2	14	96039324	96093889	n
C14orf159	0.135483	0.202075	-0.0665924	#N/A	#N/A	#N/A	#N/A	n
C14orf166	0.0326247	-1.92057	1.95319	#N/A	#N/A	#N/A	#N/A	n
C14orf177	0.106154	0.295771	-0.189617	14.q32.2	14	98711613	98717761	n
C14orf178	-0.790899	-0.125748	-0.665151	14.q24.3	14	77760830	77769742	n
C14orf180	-0.136869	-0.943433	0.806564	14.q32.33	14	104579684	104590515	n
C14orf2	-0.177224	-0.524639	0.347415	#N/A	#N/A	#N/A	#N/A	n
C14orf28	-0.00929932	0.12444	-0.133739	14.q21.2	14	44897295	44907257	n
C14orf37	0.296065	-0.0669302	0.362995	14.q23.1	14	57999735	58298139	n
C14orf39	0.20976	-0.0207106	0.23047	14.q23.1	14	60396469	60515543	n
C14orf79	0.127151	-0.000302856	0.127454	#N/A	#N/A	#N/A	#N/A	n
C14orf80	-2.2239	-0.419434	-1.80447	#N/A	#N/A	#N/A	#N/A	n
C14orf93	0.140617	0.105209	0.0354076	14.q11.2	14	22985908	23010166	n
C15orf32	0.0842423	0.0869393	-0.00269697	15.q26.1	15	92471654	92501117	n
C15orf38-AP3S2	0.0355047	0.170498	-0.134993	15.q26.1	15	89834308	89912882	n
C15orf39	0.466358	0.102425	0.363933	15.q24.2	15	75195643	75212169	n
C15orf40	0.137291	0.324559	-0.187267	15.q25.2	15	82988441	83011641	n
C15orf41	-1.16729	-0.961787	-0.205505	15.q14	15	36579611	36810248	n
C15orf48	-0.108847	0.396491	-0.505338	15.q21.1	15	45430529	45448761	n
C15orf52	0.147018	-0.92474	1.07176	#N/A	#N/A	#N/A	#N/A	n
C15orf53	0.0236433	-0.206834	0.230477	15.q14	15	38628005	39180499	n
C15orf54	0.0486492	0.223075	-0.174426	15.q14	15	39250684	39254845	n
C15orf56	-0.126285	0.068865	-0.19515	15.q15.1	15	40250664	40252969	n
C15orf57	#N/A	-0.206722	#N/A	#N/A	#N/A	#N/A	#N/A	n
C15orf59	0.136881	0.285424	-0.148543	15.q24.1	15	73735431	73752747	n
C15orf61	0.29072	-0.595255	0.885975	15.q23	15	67521068	67530143	n
C15orf62	-0.0282382	-0.0711733	0.0429352	15.q15.1	15	40770080	40772449	n
C15orf65	-0.0447039	0.0907994	-0.135503	15.q21.3	15	55408548	55418764	n
C16orf45	0.200677	0.111134	0.0895424	16.p13.11	16	15434295	15625028	n
C16orf46	0.163819	-0.127386	0.291205	16.q23.2	16	81053497	81077267	n
C16orf47	0.407928	0.188152	0.219777	#N/A	#N/A	#N/A	#N/A	n
C16orf52	0.199573	-0.285469	0.485042	#N/A	#N/A	#N/A	#N/A	n
C16orf54	0.428187	-0.0620329	0.49022	16.p11.2	16	29742463	29746006	n
C16orf58	0.413498	0.00210085	0.411397	16.p11.2	16	31489471	31509309	n
C16orf59	-1.36191	-1.75282	0.390915	#N/A	#N/A	#N/A	#N/A	n
C16orf62	-0.40124	-0.734382	0.333142	#N/A	#N/A	#N/A	#N/A	n
C16orf70	-0.0126724	0.0481393	-0.0608117	16.q22.1	16	67109958	67148539	n
C16orf71	0.0318318	0.15595	-0.124118	16.p13.3	16	4734272	4749396	n
C16orf72	-1.01891	-0.190013	-0.828892	16.p13.2	16	9091648	9121640	n
C16orf74	0.0789221	-0.012399	0.0913211	16.q24.1	16	85690084	85751129	n
C16orf78	0.233331	0.130833	0.102498	16.q12.1	16	49373823	49399431	n
C16orf82	-0.0709189	-0.0428606	-0.0280583	16.p12.1	16	27066707	27069165	n
C16orf86	-0.0953961	-0.203148	0.107752	16.q22.1	16	67666816	67668758	n
C16orf87	0.244442	0.300722	-0.0562796	16.q11.2	16	46796607	46831411	n
C16orf89	-0.361203	-0.270702	-0.0905009	16.p13.3	16	5044122	5066110	n
C16orf90	0.496946	-0.33654	0.833486	16.p13.3	16	3493484	3495480	n
C16orf91	0.14777	0.233609	-0.0858389	16.p13.3	16	1419744	1420800	n
C16orf92	0.315625	-0.172733	0.488358	16.p11.2	16	30023334	30027736	n
C16orf95	-0.0511148	0.163811	-0.214926	16.q24.2	16	87083562	87317420	n
C16orf96	0.202755	-0.39935	0.602106	16.p13.3	16	4556490	4600714	n
C16orf97	0.368323	0.070093	0.29823	16.q12.1	16	52005487	52078474	n
C17orf100	-0.10201	-0.485755	0.383744	17.p13.1	17	6651718	6693202	n
C17orf102	-0.146653	0.187753	-0.334407	17.q12	17	34574123	34579369	n
C17orf105	0.108254	0.106048	0.00220565	#N/A	#N/A	#N/A	#N/A	n
C17orf107	-0.0553532	-0.166846	0.111493	17.p13.2	17	4899418	4902932	n
C17orf112	0.47943	0.125929	0.3535	17.q22	17	52985520	52987652	n
C17orf47	0.193885	0.230232	-0.0363471	17.q22	17	58541587	58544368	n
C17orf49	-0.160587	-0.39059	0.230003	17.p13.1	17	7014495	7017525	n
C17orf50	-0.34363	0.390606	-0.734236	17.q12	17	35760897	35765079	n
C17orf51	-0.0861043	-0.0147956	-0.0713087	17.p11.2	17	21524790	21574458	n
C17orf53	-0.638255	-0.137057	-0.501198	17.q21.31	17	44141906	44162476	n
C17orf58	-0.422665	0.0679406	-0.490606	17.q24.2	17	67991101	67996431	n
C17orf62	0.0688953	0.06591	0.00298531	17.q25.3	17	82442589	82450829	n
C17orf64	0.012484	-0.596574	0.609058	17.q23.2	17	60392429	60431421	n
C17orf67	0.0158169	-0.437512	0.453328	17.q22	17	56791913	56838773	n
C17orf74	-0.224956	-0.0856838	-0.139272	#N/A	#N/A	#N/A	#N/A	n
C17orf75	-0.111747	0.287707	-0.399454	17.q11.2	17	32324565	32350023	n
C17orf77	0.291621	0.130308	0.161313	17.q25.1	17	74584679	74594209	n
C17orf78	0.158093	0.00332853	0.154765	17.q12	17	37375986	37392708	n
C17orf80	0.317805	-0.220045	0.53785	17.q25.1	17	73232233	73248947	n
C17orf82	-0.0174929	-0.125192	0.107699	17.q23.2	17	61411751	61413280	n
C17orf97	0.551692	0.105952	0.445741	17.p13.3	17	410327	431062	n
C17orf98	0.0233592	0.108076	-0.0847164	17.q12	17	38835088	38841455	n
C17orf99	-0.213814	0.0646649	-0.278479	17.q25.3	17	78146353	78166177	n
C18orf21	-1.19758	-1.53966	0.342086	18.q12.2	18	35972083	35979286	n
C18orf25	-0.0950938	-0.192781	0.0976872	18.q21.1	18	46173553	46266991	n
C18orf32	-0.00713243	-0.00574732	-0.00138511	18.q21.1	18	49477250	49487252	n
C18orf54	0.239685	-0.240898	0.480583	18.q21.2	18	54357917	54385218	n
C18orf63	0.352405	-0.187407	0.539813	18.q22.3	18	74315813	74359187	n
C18orf65	0.169478	-0.293231	0.46271	18.q23	18	76495521	76498088	n
C18orf8	0.187443	0.297663	-0.11022	#N/A	#N/A	#N/A	#N/A	n
C19orf12	-0.282925	-0.0188176	-0.264108	19.q12	19	29698886	29715789	n
C19orf18	-0.259971	0.318402	-0.578373	19.q13.43	19	57958437	57974534	n
C19orf24	-0.130903	0.035475	-0.166378	19.p13.3	19	1275438	1279249	n
C19orf25	-0.732093	-1.03421	0.302116	19.p13.3	19	1461143	1479556	n
C19orf33	-0.42048	0.17206	-0.592541	19.q13.2	19	38304161	38305009	n
C19orf35	0.101716	0.0814323	0.0202833	#N/A	#N/A	#N/A	#N/A	n
C19orf38	-0.693419	0.0885232	-0.781942	19.p13.2	19	10836575	10869790	n
C19orf43	#N/A	-0.576454	#N/A	#N/A	#N/A	#N/A	#N/A	n
C19orf44	-0.245442	0.0303383	-0.27578	19.p13.11	19	16496311	16521352	n
C19orf47	-0.214943	-0.109775	-0.105169	19.q13.2	19	40319536	40348527	n
C19orf48	-0.113836	0.170673	-0.284508	19.q13.33	19	50797704	50804929	n
C19orf53	-0.83113	-1.07523	0.244097	19.p13.13	19	13774168	13778462	n
C19orf54	0.619687	-0.00819333	0.627881	19.q13.2	19	40740856	40751553	n
C19orf57	-0.106422	-0.212542	0.10612	19.p13.12	19	13882348	13906452	n
C19orf60	-0.304107	0.120322	-0.424429	#N/A	#N/A	#N/A	#N/A	n
C19orf66	-0.507726	-0.0830008	-0.424725	19.p13.2	19	10086122	10093252	n
C19orf67	-0.107809	0.188746	-0.296555	19.p13.12	19	14081619	14085875	n
C19orf68	0.0832442	-0.228162	0.311406	#N/A	#N/A	#N/A	#N/A	n
C19orf70	-0.136113	-0.412911	0.276798	19.p13.3	19	5678421	5680896	n
C19orf71	0.115081	-0.432525	0.547606	19.p13.3	19	3539154	3544030	n
C19orf73	0.133074	-0.163177	0.296252	19.q13.33	19	49118397	49119140	n
C19orf81	0.137821	0.179791	-0.0419693	19.q13.33	19	50649445	50659310	n
C19orf84	-0.0452077	0.0804438	-0.125651	19.q13.41	19	51388289	51390574	n
C1D	-1.09282	-1.57963	0.486818	2.p14	2	68041130	68110948	n
C1GALT1	0.656717	0.0274137	0.629304	7.p22.1	7	7156934	7248651	n
C1GALT1C1	1.00259	0.554298	0.448293	X.q24	X	120625793	120630150	n
C1GALT1C1L	-0.244948	-0.267583	0.0226351	2.p21	2	43675151	43676322	n
C1orf100	-0.151937	0.148201	-0.300139	1.q44	1	244352635	244389663	n
C1orf105	0.103575	0.142654	-0.0390785	1.q24.3	1	172420688	172468831	n
C1orf106	-0.249357	0.136312	-0.38567	#N/A	#N/A	#N/A	#N/A	n
C1orf109	-1.71162	-0.367797	-1.34382	1.p34.3	1	37681570	37692249	n
C1orf112	-0.212778	-0.04439	-0.168388	1.q24.2	1	169662007	169854080	n
C1orf115	-0.0338716	-0.127941	0.0940694	1.q41	1	220689845	220699157	n
C1orf116	-0.14912	0.123211	-0.272331	1.q32.1	1	207018521	207032756	n
C1orf122	0.03163	0.239356	-0.207726	1.p34.3	1	37806979	37809454	n
C1orf123	-0.445486	-0.093746	-0.35174	1.p32.3	1	53214099	53220617	n
C1orf127	-0.0104674	0.181981	-0.192449	1.p36.22	1	10946471	10982037	n
C1orf131	-1.47888	-0.63449	-0.844392	1.q42.2	1	231223763	231241187	n
C1orf137	0.0363784	-0.0441811	0.0805596	1.p13.1	1	116694112	116706603	n
C1orf141	-0.0721709	0.119121	-0.191292	1.p31.3	1	67092165	67231853	n
C1orf146	0.289671	0.221318	0.0683529	1.p22.1	1	92217940	92245813	n
C1orf158	0.286161	0.205962	0.0801992	1.p36.21	1	12746215	12763699	n
C1orf159	-0.262096	-0.46729	0.205195	1.p36.33	1	1081818	1116361	n
C1orf162	-0.0676089	-0.0376095	-0.0299994	1.p13.2	1	111473792	111478512	n
C1orf167	0.153163	0.0882631	0.0649	1.p36.22	1	11761787	11789585	n
C1orf168	#N/A	0.172072	#N/A	#N/A	#N/A	#N/A	#N/A	n
C1orf174	0.154189	0.0172241	0.136965	1.p36.32	1	3889125	3900293	n
C1orf185	0.616498	0.255489	0.361009	1.p32.3	1	51102234	51148086	n
C1orf186	-0.167353	0.160514	-0.327867	#N/A	#N/A	#N/A	#N/A	n
C1orf189	0.1822	-0.0321724	0.214372	1.q21.3	1	154199372	154206333	n
C1orf194	-0.188704	-0.0295432	-0.159161	1.p13.3	1	109105951	109113857	n
C1orf195	0.287564	0.151654	0.13591	1.p36.21	1	15164344	15171317	n
C1orf198	0.0893247	0.165985	-0.0766603	1.q42.2	1	230837119	230869589	n
C1orf204	#N/A	-0.324973	#N/A	#N/A	#N/A	#N/A	#N/A	n
C1orf21	-0.0429155	-0.176209	0.133294	1.q25.3	1	184387058	184629020	n
C1orf210	0.390443	0.022097	0.368346	1.p34.2	1	43281883	43285617	n
C1orf216	0.319516	0.371636	-0.0521192	1.p34.3	1	35713875	35719472	n
C1orf226	0.218601	-0.357278	0.575879	1.q23.3	1	162366908	162386818	n
C1orf228	-0.506978	0.116159	-0.623137	1.p34.1	1	44674692	44725591	n
C1orf229	-0.32719	-0.418568	0.0913782	1.q44	1	247110160	247112417	n
C1orf27	-1.29973	0.197093	-1.49682	#N/A	#N/A	#N/A	#N/A	n
C1orf35	#N/A	0.0179629	#N/A	1.q42.13	1	228100726	228105411	n
C1orf43	-0.477114	-0.392998	-0.084116	1.q21.3	1	154206706	154220637	n
C1orf50	0.125249	-0.218375	0.343623	1.p34.2	1	42767269	42779488	n
C1orf52	0.102575	0.0914792	0.0110954	1.p22.3	1	85249953	85259672	n
C1orf53	-0.037646	0.0121186	-0.0497646	1.q31.3	1	197902647	197907367	n
C1orf54	-0.288667	0.227612	-0.516279	1.q21.2	1	150268200	150280916	n
C1orf56	-0.70257	-0.479258	-0.223312	1.q21.3	1	151047740	151051986	n
C1orf61	0.0759566	0.103184	-0.0272271	1.q22	1	156404250	156430701	n
C1orf64	-0.0557519	0.144469	-0.200221	#N/A	#N/A	#N/A	#N/A	n
C1orf68	-0.408343	-0.00153325	-0.40681	1.q21.3	1	152719522	152720470	n
C1orf74	#N/A	-0.50162	#N/A	1.q32.2	1	209779208	209784559	n
C1orf87	-0.341597	-0.563013	0.221416	1.p32.1	1	59987269	60073770	n
C1orf94	0.321363	0.0833578	0.238006	1.p35.1	1	34166883	34219131	n
C1QA	0.335621	-0.0472869	0.382908	1.p36.12	1	22636506	22639608	y
C1QB	-0.137358	-0.130765	-0.00659297	1.p36.12	1	22652762	22661538	y
C1QBP	-0.855498	-1.09704	0.24154	17.p13.2	17	5432777	5448830	n
C1QC	0.241744	0.0393756	0.202368	1.p36.12	1	22643630	22648110	y
C1QL1	0.443462	-0.253538	0.697	17.q21.31	17	44959693	44968071	n
C1QL2	-0.0777234	-0.237348	0.159624	2.q14.2	2	119156243	119158889	n
C1QL3	0.257326	-0.239572	0.496898	10.p13	10	16513743	16522005	n
C1QL4	0.0537678	-0.0717121	0.12548	12.q13.12	12	49332411	49337188	n
C1QTNF1	0.235758	0.157827	0.0779301	17.q25.3	17	79022814	79049788	n
C1QTNF12	-0.238431	-0.20418	-0.0342516	1.p36.33	1	1242446	1246722	n
C1QTNF2	0.0890003	0.104037	-0.015037	5.q33.3	5	160347751	160370641	n
C1QTNF3	-0.107994	-0.175665	0.0676706	5.p13.2	5	34019448	34043832	n
C1QTNF4	-0.406387	0.262304	-0.668692	11.p11.2	11	47589664	47594659	n
C1QTNF5	0.0379471	-0.601619	0.639566	11.q23.3	11	119338939	119340940	n
C1QTNF6	0.0903696	-0.342419	0.432789	22.q12.3	22	37180167	37199385	n
C1QTNF7	0.310303	0.0376766	0.272627	4.p15.32	4	15339818	15446166	n
C1QTNF8	0.0772131	0.030197	0.047016	16.p13.3	16	1090005	1096244	n
C1QTNF9	-0.0968201	0.242206	-0.339027	13.q12.12	13	24307166	24322535	n
C1QTNF9B	-0.0348176	0.214372	-0.24919	13.q12.12	13	23890525	23902655	n
C1R	#N/A	0.404377	#N/A	12.p13.31	12	7080209	7092607	n
C1RL	0.38958	0.12944	0.26014	12.p13.31	12	7089587	7109273	n
C1S	0.00697946	-0.00398914	0.0109686	12.p13.31	12	6988259	7071032	y
C2	0.241321	0.251646	-0.0103251	6.p21.33	6	31897785	31945672	y
C20orf141	0.551065	-0.126888	0.677953	20.p13	20	2814987	2815833	n
C20orf144	0.0217199	0.0584817	-0.0367619	20.q11.22	20	33662284	33665619	n
C20orf173	0.30581	0.212045	0.0937645	20.q11.22	20	35523186	35529652	n
C20orf194	0.33263	0.0341881	0.298442	20.p13	20	3249305	3407625	n
C20orf196	-0.0651949	-0.0634437	-0.00175123	20.p12.3	20	5750393	5863912	n
C20orf197	0.41274	-0.654376	1.06712	20.q13.33	20	60055925	60072953	n
C20orf202	0.296828	0.174927	0.121901	20.p13	20	1203454	1208274	n
C20orf203	0.120844	0.0444232	0.076421	20.q11.21	20	32631652	32673941	n
C20orf24	-0.367518	0.0384011	-0.405919	20.q11.23	20	36605734	36612557	n
C20orf27	-0.157587	0.0852562	-0.242843	20.p13	20	3753508	3768387	n
C20orf78	0.406562	0.251562	0.155001	20.p11.23	20	18809728	18830153	n
C20orf85	0.25285	0.217675	0.0351754	20.q13.32	20	58150904	58161150	n
C20orf96	-0.0201051	0.0672422	-0.0873473	20.p13	20	270863	290778	n
C21orf140	0.116831	0.194836	-0.0780054	21.q22.12	21	34400317	34401072	n
C21orf2	-0.884378	-0.755897	-0.128481	21.q22.3	21	44328944	44339402	n
C21orf33	-0.0304131	-0.370819	0.340406	21.q22.3	21	44133605	44210114	n
C21orf58	-0.0345498	-0.285645	0.251096	21.q22.3	21	46300181	46323875	n
C21orf59	-1.938	-0.674985	-1.26301	21.q22.11	21	32592079	32612866	n
C21orf62	0.258481	0.00804443	0.250437	21.q22.11	21	32793564	32813743	n
C21orf91	0.0968029	-0.166015	0.262818	21.q21.1	21	17788967	17819386	n
C22orf15	-0.0596508	0.13377	-0.193421	22.q11.23	22	23763021	23765861	n
C22orf23	-0.119195	0.0376979	-0.156892	22.q13.1	22	37943050	37953669	n
C22orf24	0.283608	0.40478	-0.121172	22.q12.3	22	31933521	31945518	n
C22orf29	#N/A	-1.83282	#N/A	#N/A	#N/A	#N/A	#N/A	n
C22orf31	0.0491565	0.121638	-0.0724812	22.q12.1	22	29058672	29061844	n
C22orf34	0.151164	-0.163282	0.314445	22.q13.33	22	49414524	49657542	n
C22orf42	0.523904	0.152511	0.371393	22.q12.3	22	32149006	32159322	n
C22orf46	0.116812	-0.0590972	0.175909	22.q13.2	22	41688939	41698136	n
C2CD2	-0.255505	0.141296	-0.396801	21.q22.3	21	41885112	41953890	n
C2CD2L	-0.165532	-0.515726	0.350194	11.q23.3	11	119102198	119118544	n
C2CD3	0.199256	0.136356	0.0629	11.q13.4	11	74012714	74171210	n
C2CD4A	0.165838	0.0690367	0.0968015	15.q22.2	15	62066977	62070917	n
[truncated: 17,164 more rows]

## Sheet: HT29 Log-fold Change
	HT29	HT29	HT29
	Log2-fold-change from pDNA	Log2-fold-change from pDNA	Log2-fold change
Gene Symbol	Avana	Dolcetto	Avana-Dolcetto	Karyotype band	Chromosome	Gene start	Gene end	Lupus gene set
A1BG	0.112634	0.140764	-0.0281295	19.q13.43	19	58345178	58353499	n
A1CF	0.211836	0.161357	0.0504791	10.q11.23	10	50799409	50885675	n
A2M	-0.0227235	-0.18878	0.166057	12.p13.31	12	9067664	9116229	n
A2ML1	0.22079	0.00736878	0.213421	12.p13.31	12	8822472	8887001	n
A3GALT2	0.108741	-0.060467	0.169208	1.p35.1	1	33306766	33321098	n
A4GALT	0.128672	-0.108937	0.237609	22.q13.2	22	42692112	42721298	n
A4GNT	0.305863	-0.00261493	0.308478	3.q22.3	3	138123718	138132387	n
AAAS	-0.273741	-0.27665	0.00290876	12.q13.13	12	53307456	53324864	n
AACS	0.128021	0.288313	-0.160292	12.q24.31	12	125065379	125143333	n
AADAC	-0.0140008	-0.0495897	0.0355889	3.q25.1	3	151814037	151828488	n
AADACL2	0.139915	-0.0045542	0.144469	3.q25.1	3	151733916	151761339	n
AADACL3	0.168193	0.161576	0.00661757	1.p36.21	1	12716115	12728759	n
AADACL4	0.0214622	0.198878	-0.177416	1.p36.21	1	12644547	12667086	n
AADAT	0.239275	0.12791	0.111365	4.q33	4	170060222	170091699	n
AAED1	-0.0422543	0.0468426	-0.0890968	9.q22.33	9	96639577	96655303	n
AAGAB	0.185374	-0.770602	0.955976	15.q23	15	67201033	67255195	n
AAK1	-0.0194593	-0.0250456	0.00558631	2.p13.3	2	69457997	69674349	n
AAMDC	0.168312	0.191719	-0.0234073	11.q14.1	11	77821109	77918432	n
AAMP	-0.472163	-1.35736	0.885197	2.q35	2	218264123	218270257	n
AANAT	0.0555187	0.0804615	-0.0249428	17.q25.1	17	76453351	76470117	n
AAR2	0.0664616	-0.433326	0.499787	20.q11.23	20	36236459	36270918	n
AARD	-0.355354	0.293985	-0.649339	8.q24.11	8	116938199	116944487	n
AARS	-1.03987	-2.67293	1.63306	16.q22.1	16	70252295	70289543	n
AARS2	-0.673089	-1.34169	0.668596	6.p21.1	6	44299654	44313326	n
AARSD1	-0.193261	0.0335645	-0.226825	17.q21.31	17	42950526	42964498	n
AASDH	0.111631	0.0201155	0.0915154	4.q12	4	56338287	56387508	n
AASDHPPT	-0.24746	-0.470529	0.223068	11.q22.3	11	106075501	106098710	n
AASS	0.166014	0.189783	-0.023769	7.q31.32	7	122075647	122144280	n
AATF	-0.337376	-1.33236	0.994981	17.q12	17	36948875	37056871	n
AATK	0.0155882	0.0990944	-0.0835062	17.q25.3	17	81117295	81166077	n
ABAT	0.12137	-0.116804	0.238174	16.p13.2	16	8674565	8784575	n
ABCA1	0.154849	-0.676374	0.831223	9.q31.1	9	104781002	104928237	n
ABCA10	0.299883	0.0832879	0.216595	17.q24.3	17	69147214	69244846	n
ABCA12	0.136524	0.140477	-0.00395289	2.q35	2	214931542	215138428	n
ABCA13	0.221126	0.153171	0.0679553	7.p12.3	7	48171458	48647496	n
ABCA2	0.0471618	-0.595504	0.642666	9.q34.3	9	137007227	137028922	n
ABCA3	0.0367916	-0.364456	0.401247	16.p13.3	16	2275881	2340746	n
ABCA4	0.0491434	0.244943	-0.1958	1.p22.1	1	93992835	94121132	n
ABCA5	0.0575208	0.0358022	0.0217187	17.q24.3	17	69244311	69327244	n
ABCA6	0.170378	0.299419	-0.129041	17.q24.3	17	69078702	69141888	n
ABCA7	0.147986	-0.300866	0.448852	19.p13.3	19	1040101	1065572	n
ABCA8	0.0390683	0.234448	-0.19538	17.q24.2	17	68867292	68955392	n
ABCA9	0.205507	0.0760365	0.12947	17.q24.2	17	68974488	69061064	n
ABCB1	-0.166006	0.186922	-0.352928	7.q21.12	7	87503633	87713323	n
ABCB10	-0.0595073	0.276311	-0.335818	1.q42.13	1	229516582	229558695	n
ABCB11	0.132114	-0.050983	0.183097	2.q31.1	2	168922938	169031322	n
ABCB4	0.157989	0.0692238	0.0887647	7.q21.12	7	87401697	87480435	n
ABCB5	0.140588	0.109869	0.0307183	7.p21.1	7	20615207	20777038	n
ABCB6	0.0539946	0.248325	-0.194331	2.q35	2	219209766	219219017	n
ABCB7	-0.71886	-0.867801	0.148941	X.q13.3	X	75051554	75156732	n
ABCB8	-0.132443	0.112345	-0.244788	7.q36.1	7	151028422	151047782	n
ABCB9	0.0383706	0.094499	-0.0561285	12.q24.31	12	122920951	122981649	n
ABCC1	0.166644	-0.242673	0.409318	16.p13.11	16	15949577	16143074	n
ABCC10	-0.0203969	0.207841	-0.228238	6.p21.1	6	43427366	43450430	n
ABCC11	0.209794	0.117883	0.0919119	16.q12.1	16	48166910	48247568	n
ABCC12	0.21995	0.133054	0.0868961	16.q12.1	16	48082973	48156018	n
ABCC2	0.0611244	0.193055	-0.131931	10.q24.2	10	99782732	99852192	n
ABCC3	-0.0721169	-0.554296	0.482179	17.q21.33	17	50634777	50692252	n
ABCC4	0.18658	-0.341139	0.527719	13.q32.1	13	95019829	95301475	n
ABCC5	0.173464	-0.0775806	0.251044	3.q27.1	3	183919934	184018015	n
ABCC6	-0.248842	0.066364	-0.315206	16.p13.11	16	16148928	16223522	n
ABCC8	0.143637	-0.178253	0.321891	11.p15.1	11	17392498	17476879	n
ABCC9	-0.00139299	-0.464175	0.462782	12.p12.1	12	21797401	21942529	n
ABCD1	-0.0957714	-0.162879	0.0671074	X.q28	X	153724868	153744762	n
ABCD2	0.134207	0.262213	-0.128007	12.q12	12	39550033	39619751	n
ABCD3	-0.0527154	-0.169662	0.116947	1.p21.3	1	94418455	94518666	n
ABCD4	0.0446981	0.0182633	0.0264348	14.q24.3	14	74285423	74303056	n
ABCE1	-0.557336	-1.52109	0.963751	4.q31.21	4	145097932	145129179	n
ABCF1	-0.605119	0.0338844	-0.639004	6.p21.33	6	30571376	30597179	n
ABCF2	-0.0573013	-0.142527	0.0852257	7.q36.1	7	151212490	151227230	n
ABCF3	0.17602	0.0333314	0.142689	3.q27.1	3	184186023	184194012	n
ABCG1	-0.299502	0.282667	-0.582169	21.q22.3	21	42199689	42297244	n
ABCG2	0.1367	0.0785413	0.0581585	4.q22.1	4	88090264	88231322	n
ABCG4	-0.0499329	0.320046	-0.369979	11.q23.3	11	119149012	119162653	n
ABCG5	0.0102302	-0.00137696	0.0116072	2.p21	2	43812472	43838865	n
ABCG8	0.0726062	0.202456	-0.12985	2.p21	2	43831942	43882987	n
ABHD1	-0.11148	0.129541	-0.241022	2.p23.3	2	27123789	27130812	n
ABHD10	-0.0120091	0.463014	-0.475023	3.q13.2	3	111979010	111993363	n
ABHD11	-0.198701	0.065067	-0.263768	7.q11.23	7	73736094	73738867	n
ABHD12	0.0123984	0.193044	-0.180646	20.p11.21	20	25294743	25390983	n
ABHD12B	0.302725	-0.0739893	0.376715	14.q22.1	14	50872160	50904970	n
ABHD13	-0.216227	0.0636064	-0.279834	13.q33.3	13	108218379	108234255	n
ABHD14A	0.162338	-0.481418	0.643756	3.p21.2	3	51971426	51981199	n
ABHD14B	0.0878395	0.0385273	0.0493122	3.p21.2	3	51968510	51983409	n
ABHD15	-0.0774809	-0.514584	0.437103	17.q11.2	17	29560547	29567137	n
ABHD16A	-0.219005	-0.0573905	-0.161615	6.p21.33	6	31686949	31703444	n
ABHD16B	0.0276874	-0.0264879	0.0541753	20.q13.33	20	63861498	63862988	n
ABHD17A	-0.397866	-0.240358	-0.157507	19.p13.3	19	1876810	1885547	n
ABHD17B	0.166457	0.0401584	0.126298	9.q21.13	9	71862452	71910931	n
ABHD17C	0.13405	-0.251024	0.385074	15.q25.1	15	80679684	80755621	n
ABHD18	0.179516	#N/A	#N/A	4.q28.2	4	127965306	128039927	n
ABHD2	-0.00818073	0.260484	-0.268665	15.q26.1	15	89087459	89202360	n
ABHD3	0.167024	-0.323427	0.490451	18.q11.2	18	21650897	21704805	n
ABHD4	0.199303	0.0742284	0.125075	14.q11.2	14	22598237	22613215	n
ABHD5	0.114478	-0.263293	0.377772	3.p21.33	3	43690108	43734371	n
ABHD6	0.194235	-0.253328	0.447562	3.p14.3	3	58237506	58295693	n
ABHD8	-0.00612414	0.125335	-0.131459	19.p13.11	19	17292131	17310236	n
ABI1	-0.229793	-0.637613	0.40782	10.p12.1	10	26746593	26861087	n
ABI2	0.0700975	-0.482312	0.55241	2.q33.2	2	203328219	203447723	n
ABI3	0.0606212	-0.0770757	0.137697	17.q21.32	17	49210227	49223225	n
ABI3BP	0.248384	0.131625	0.116759	3.q12.2	3	100749156	100993515	n
ABL1	0.133012	-0.395423	0.528434	9.q34.12	9	130713946	130887675	n
ABL2	0.208976	0.186131	0.0228451	1.q25.2	1	179099327	179229684	n
ABLIM1	0.17527	-0.0189868	0.194257	10.q25.3	10	114431113	114685003	n
ABLIM2	0.164188	0.0102371	0.153951	4.p16.1	4	7965310	8158832	n
ABLIM3	0.160048	0.132623	0.027425	5.q32	5	149141483	149260542	n
ABR	-0.049768	-0.449052	0.399284	17.p13.3	17	1003518	1229021	n
ABRA	0.0379996	0.026676	0.0113236	8.q23.1	8	106759483	106770245	n
ABRACL	0.0505261	0.165742	-0.115216	6.q24.1	6	139028682	139043302	n
ABRAXAS1	-0.171456	0.0933596	-0.264816	4.q21.23	4	83459517	83523348	n
ABRAXAS2	0.224397	0.204646	0.0197515	10.q26.13	10	124801785	124836670	n
ABT1	-0.321886	-2.03118	1.70929	6.p22.2	6	26596952	26600744	n
ABTB1	-0.0938309	-0.0131961	-0.0806348	3.q21.3	3	127672935	127680920	n
ABTB2	0.0865186	0.0566878	0.0298309	11.p13	11	34150988	34358008	n
ACAA1	0.0177134	0.0410314	-0.023318	3.p22.2	3	38103129	38137242	n
ACAA2	-0.125568	-0.362206	0.236637	18.q21.1	18	49782167	49813960	n
ACACA	-0.55175	-0.930507	0.378757	17.q12	17	37084988	37406818	n
ACACB	0.05793	0.123173	-0.0652433	12.q24.11	12	109116595	109268226	n
ACAD10	0.198482	0.189456	0.00902606	12.q24.12	12	111686056	111757107	n
ACAD11	0.0231847	-0.392355	0.41554	3.q22.1	3	132558138	132660723	n
ACAD8	0.148238	-0.389221	0.537458	11.q25	11	134253495	134265855	n
ACAD9	-0.397556	-0.0718072	-0.325748	3.q21.3	3	128879596	128916067	n
ACADL	-0.243372	-0.131213	-0.112159	2.q34	2	210187939	210225491	n
ACADM	0.119512	0.196954	-0.0774418	1.p31.1	1	75724347	75787575	n
ACADS	0.0820697	0.233739	-0.15167	12.q24.31	12	120725735	120740008	n
ACADSB	-0.0850429	-0.338028	0.252985	10.q26.13	10	123008979	123058311	n
ACADVL	0.0816776	-0.191872	0.273549	17.p13.1	17	7217125	7225273	n
ACAN	0.04578	0.243347	-0.197567	15.q26.1	15	88803442	88875354	n
ACAP1	-0.0303019	0.205741	-0.236043	17.p13.1	17	7336529	7351478	n
ACAP2	0.121104	0.0845766	0.0365271	3.q29	3	195274736	195443078	n
ACAP3	-0.188773	-0.560792	0.372019	1.p36.33	1	1292376	1309609	n
ACAT1	0.135381	0.218886	-0.0835051	11.q22.3	11	108121516	108147776	n
ACAT2	0.275931	0.306187	-0.0302559	6.q25.3	6	159760328	159779055	n
ACBD3	0.0896028	-0.0746696	0.164272	1.q42.12	1	226144679	226186730	n
ACBD4	0.0750013	0.296079	-0.221078	17.q21.31	17	45132600	45144181	n
ACBD5	0.119909	-0.457623	0.577532	10.p12.1	10	27195214	27242130	n
ACBD6	-0.020092	-0.449972	0.42988	1.q25.3	1	180269653	180502954	n
ACBD7	0.27075	-0.382875	0.653624	10.p13	10	15077523	15088776	n
ACCS	0.0964668	0.256442	-0.159976	11.p11.2	11	44065925	44084222	n
ACCSL	0.226965	-0.06903	0.295995	11.p11.2	11	44047981	44059977	n
ACD	-0.0904411	-2.0701	1.97966	16.q22.1	16	67657512	67660815	n
ACE	-0.0132607	-0.217695	0.204434	17.q23.3	17	63477061	63498380	n
ACE2	0.360053	0.167959	0.192093	X.p22.2	X	15561033	15602148	n
ACER1	0.291152	0.286148	0.00500399	19.p13.3	19	6306142	6333629	n
ACER2	0.254903	-0.0644006	0.319303	9.p22.1	9	19409059	19452020	n
ACER3	0.0248622	0.0489577	-0.0240955	11.q13.5	11	76860867	77026797	n
ACHE	-0.0451557	-0.0422	-0.00295565	7.q22.1	7	100889994	100896974	n
ACIN1	-0.758933	-0.402311	-0.356622	14.q11.2	14	23058564	23095614	n
ACKR1	-0.0228245	0.0617005	-0.084525	1.q23.2	1	159203307	159206500	n
ACKR2	0.215685	0.17803	0.0376557	3.p22.1	3	42804752	42887974	n
ACKR3	0.0162335	0.121381	-0.105147	2.q37.3	2	236567787	236582358	n
ACKR4	-0.058006	-0.160211	0.102205	3.q22.1	3	132597237	132618967	n
ACLY	-0.482411	-1.18837	0.705954	17.q21.2	17	41866908	41930542	n
ACMSD	0.111914	0.143973	-0.0320599	2.q21.3	2	134838547	134902034	n
ACO1	0.212858	-0.0450466	0.257905	9.p21.1	9	32384603	32454769	n
ACO2	-0.744857	-2.06922	1.32436	22.q13.2	22	41469125	41528989	n
ACOD1	0.0310635	-0.162114	0.193178	13.q22.3	13	76948497	76958642	n
ACOT1	0.192352	0.234143	-0.0417913	14.q24.3	14	73537114	73543794	n
ACOT11	0.193847	-0.0827988	0.276646	1.p32.3	1	54542257	54639192	n
ACOT12	-0.230813	-0.0563491	-0.174464	5.q14.1	5	81330005	81394179	n
ACOT13	0.155859	-0.385799	0.541659	6.p22.3	6	24667035	24705065	n
ACOT2	0.294374	0.0740113	0.220363	14.q24.3	14	73567620	73575658	n
ACOT4	-0.15698	0.0696031	-0.226583	14.q24.3	14	73591706	73596496	n
ACOT6	0.036998	0.208828	-0.17183	14.q24.3	14	73610945	73619888	n
ACOT7	0.112489	0.0968693	0.01562	1.p36.31	1	6264269	6394391	n
ACOT8	0.0993915	0.0359295	0.0634621	20.q13.12	20	45841721	45857406	n
ACOT9	0.178816	-0.123711	0.302527	X.p22.11	X	23702253	23766475	n
ACOX1	0.0570525	-0.178849	0.235902	17.q25.1	17	75941507	75979363	n
ACOX2	0.130653	0.0687404	0.0619128	3.p14.3	3	58505136	58537319	n
ACOX3	0.0215232	0.127923	-0.1064	4.p16.1	4	8366282	8440723	n
ACOXL	-0.162483	0.0690275	-0.23151	2.q13	2	110732573	111118222	n
ACP1	0.208225	0.157025	0.0512	2.p25.3	2	264140	278283	n
ACP2	0.137824	0.331225	-0.193401	11.p11.2	11	47239302	47248906	n
ACP4	0.104619	#N/A	#N/A	19.q13.33	19	50790415	50795224	n
ACP5	0.140096	0.308113	-0.168017	19.p13.2	19	11574660	11579008	n
ACP6	-0.00156824	0.329835	-0.331403	1.q21.2	1	147629652	147670496	n
ACP7	-0.0167131	#N/A	#N/A	19.q13.2	19	39083913	39111493	n
ACPP	0.254308	-0.176201	0.430509	3.q22.1	3	132317367	132368298	n
ACR	-0.0478886	0.139594	-0.187482	22.q13.33	22	50738196	50745334	n
ACRBP	0.114943	-0.169974	0.284917	12.p13.31	12	6638075	6647460	n
ACRV1	0.313399	0.00768193	0.305717	11.q24.2	11	125671522	125681123	n
ACSBG1	-0.00782133	0.153247	-0.161068	15.q25.1	15	78167468	78245688	n
ACSBG2	0.012502	0.293667	-0.281165	19.p13.3	19	6135247	6193094	n
ACSF2	-0.0469204	0.206199	-0.25312	17.q21.33	17	50426158	50474845	n
ACSF3	-0.0268541	-0.354121	0.327266	16.q24.3	16	89088375	89155846	n
ACSL1	0.158801	-0.0300003	0.188801	4.q35.1	4	184755595	184826818	n
ACSL3	-0.0432189	0.108004	-0.151223	2.q36.1	2	222860934	222944639	n
ACSL4	0.0700866	0.137651	-0.0675647	X.q23	X	109624244	109733403	n
ACSL5	0.139551	0.179512	-0.0399612	10.q25.2	10	112374018	112428380	n
ACSL6	0.105784	0.0159143	0.08987	5.q31.1	5	131949973	132012243	n
ACSM1	0.176735	0.0522827	0.124453	16.p12.3	16	20623237	20698890	n
ACSM2A	0.115976	0.128687	-0.0127119	16.p12.3	16	20451461	20487667	n
ACSM2B	0.385784	0.0653876	0.320397	16.p12.3	16	20536226	20576427	n
ACSM3	-0.0871521	0.244316	-0.331468	16.p12.3	16	20610243	20797581	n
ACSM4	-0.0102855	0.17207	-0.182355	12.p13.31	12	7304284	7328724	n
ACSM5	0.18483	0.044504	0.140326	16.p12.3	16	20409534	20441336	n
ACSM6	0.161659	0.317107	-0.155449	10.q23.33	10	95194200	95228928	n
ACSS1	0.00956571	0.0393784	-0.0298127	20.p11.21	20	25006230	25058980	n
ACSS2	0.246922	0.212918	0.0340032	20.q11.22	20	34872146	34927962	n
ACSS3	0.0684842	-0.868398	0.936882	12.q21.31	12	80936414	81261205	n
ACTA1	-0.0868178	-0.571548	0.48473	1.q42.13	1	229431245	229434098	n
ACTA2	0.0731977	0.352681	-0.279483	10.q23.31	10	88935074	88991339	n
ACTB	-0.515582	-0.230007	-0.285575	7.p22.1	7	5527147	5563784	n
ACTBL2	-0.0434339	0.0265248	-0.0699587	5.q11.2	5	57480016	57482809	n
ACTC1	0.0556928	0.226087	-0.170394	15.q14	15	34788096	34796139	n
ACTG1	-0.163818	-0.32863	0.164812	17.q25.3	17	81509971	81523847	n
ACTG2	0.148349	0.290409	-0.142061	2.p13.1	2	73892314	73919865	n
ACTL10	0.161864	0.0785645	0.0832992	20.q11.22	20	33666498	33668525	n
ACTL6A	-0.836098	-2.13307	1.29697	3.q26.33	3	179562880	179588408	n
ACTL6B	-0.0156915	0.207015	-0.222707	7.q22.1	7	100643097	100656461	n
ACTL7A	-0.182715	0.224668	-0.407383	9.q31.3	9	108862266	108863759	n
ACTL7B	0.201648	-0.287562	0.48921	9.q31.3	9	108854589	108856967	n
ACTL8	-0.0615743	0.179348	-0.240922	1.p36.13	1	17755313	17827063	n
ACTL9	0.168017	-0.087648	0.255665	19.p13.2	19	8697397	8698822	n
ACTN1	-0.030936	0.139954	-0.17089	14.q24.1	14	68874143	68979440	y
ACTN2	0.0609473	0.123333	-0.0623856	1.q43	1	236686454	236764631	y
ACTN4	0.0188164	0.110657	-0.0918411	19.q13.2	19	38647649	38731583	y
ACTR10	-0.723828	-2.46404	1.74021	14.q23.1	14	58200080	58235636	n
ACTR1A	-0.813812	-1.15827	0.34446	10.q24.32	10	102461881	102502711	n
ACTR1B	-0.224421	-0.401358	0.176937	2.q11.2	2	97655963	97664107	n
ACTR2	-0.896668	-1.69812	0.801449	2.p14	2	65227753	65271253	n
ACTR3	-0.396085	-1.68098	1.28489	2.q14.1	2	113889960	113962596	n
ACTR3B	0.0463358	-0.334662	0.380997	7.q36.1	7	152759749	152855378	n
ACTR3C	-0.0872346	0.138718	-0.225952	7.q36.1	7	150243916	150323725	n
ACTR5	-0.222629	-0.803286	0.580657	20.q11.23	20	38748442	38772520	n
ACTR6	-0.718984	-2.24951	1.53053	12.q23.1	12	100199122	100241865	n
ACTR8	-0.66146	-1.54768	0.886216	3.p21.1	3	53867066	53882202	n
ACTRT1	-0.00235203	0.0673949	-0.069747	X.q25	X	128050962	128052398	n
ACTRT2	0.112021	0.169227	-0.0572058	1.p36.32	1	3021483	3022903	n
ACTRT3	-0.273132	0.180422	-0.453554	3.q26.2	3	169766921	169769895	n
ACVR1	0.121533	-0.438538	0.560072	2.q24.1	2	157736444	157875862	n
ACVR1B	0.0079987	0.130077	-0.122078	12.q13.13	12	51951667	51997078	n
ACVR1C	-0.038441	0.0943212	-0.132762	2.q24.1	2	157526767	157629005	n
ACVR2A	0.0371109	-0.278667	0.315778	2.q22.3	2	147844517	147930826	n
ACVR2B	0.0660542	0.000906191	0.0651481	3.p22.2	3	38453851	38493142	n
ACVRL1	0.180314	-0.060562	0.240876	12.q13.13	12	51906908	51923361	n
ACY1	0.113295	-0.106896	0.220191	3.p21.2	3	51983278	51989202	n
ACY3	0.187406	-0.00366416	0.191071	11.q13.2	11	67642555	67650659	n
ACYP1	0.14321	-0.576398	0.719608	14.q24.3	14	75053221	75069483	n
ACYP2	0.0867164	-0.099977	0.186693	2.p16.2	2	53970838	54305300	n
ADA	0.170535	-0.0123959	0.182931	20.q13.12	20	44619522	44652233	n
ADA2	0.183253	-0.234992	0.418245	22.q11.1	22	17178790	17221989	n
ADAD1	0.0977181	0.0246546	0.0730634	4.q27	4	122378966	122429802	n
ADAD2	0.0791782	0.108757	-0.0295793	16.q24.1	16	84191138	84197168	n
ADAL	0.0776761	0.133004	-0.0553282	15.q15.3	15	43330657	43354555	n
ADAM10	-0.052183	-0.0997381	0.0475551	15.q21.3	15	58588807	58749978	n
ADAM11	-0.0683759	-0.247383	0.179008	17.q21.31	17	44759031	44781846	n
ADAM12	-0.0579349	0.0111383	-0.0690732	10.q26.2	10	126012381	126388455	n
ADAM15	-0.0055812	0.43606	-0.441642	1.q21.3	1	155050566	155062775	n
ADAM17	0.306454	0.162446	0.144007	2.p25.1	2	9488486	9555792	n
ADAM18	0.138244	-0.265086	0.403331	8.p11.22	8	39584489	39730064	n
ADAM19	0.178451	-0.00740192	0.185853	5.q33.3	5	157395534	157575775	n
ADAM2	0.243623	0.168574	0.075049	8.p11.22	8	39743735	39838289	n
ADAM20	0.0923251	0.238614	-0.146289	14.q24.2	14	70522358	70535015	n
ADAM21	0.13816	0.202443	-0.0642829	14.q24.2	14	70452157	70459899	n
ADAM22	0.120002	0.118065	0.00193629	7.q21.12	7	87934143	88202889	n
ADAM23	0.10781	0.082544	0.0252657	2.q33.3	2	206443539	206621130	n
ADAM28	0.155991	0.127075	0.0289162	8.p21.2	8	24294040	24359018	n
ADAM29	0.178828	0.0154943	0.163334	4.q34.1	4	174829668	174978180	n
ADAM30	0.00896356	0.0677976	-0.058834	1.p12	1	119893533	119896495	n
ADAM32	0.314983	0.268072	0.046911	8.p11.22	8	39106990	39284911	n
ADAM33	0.0758859	0.0890299	-0.013144	20.p13	20	3667965	3682246	n
ADAM7	0.0830068	0.164147	-0.0811406	8.p21.2	8	24440930	24526970	n
ADAM8	0.169932	-0.236893	0.406824	10.q26.3	10	133262403	133276868	n
ADAM9	0.197628	-0.0444126	0.242041	8.p11.22	8	38996869	39105144	n
ADAMDEC1	0.0666493	0.00284449	0.0638048	8.p21.2	8	24384285	24406013	n
ADAMTS1	-0.00719907	-0.0192219	0.0120228	21.q21.3	21	26835747	26845409	n
ADAMTS10	-0.125946	0.0278865	-0.153832	19.p13.2	19	8580242	8610735	n
ADAMTS12	0.0760903	0.232518	-0.156428	5.p13.2	5	33523535	33892192	n
ADAMTS13	0.0384043	-0.237162	0.275566	9.q34.2	9	133414358	133459402	n
ADAMTS14	0.294249	0.255307	0.0389417	10.q22.1	10	70672803	70762441	n
ADAMTS15	-0.226695	-0.804488	0.577793	11.q24.3	11	130448974	130476641	n
ADAMTS16	0.0306327	0.143242	-0.112609	5.p15.32	5	5140330	5320304	n
ADAMTS17	-0.101904	0.157465	-0.259369	15.q26.3	15	99971589	100342005	n
ADAMTS18	-0.000925572	0.296173	-0.297098	16.q23.1	16	77247813	77435114	n
ADAMTS19	0.217773	-0.155906	0.373679	5.q23.3	5	129460265	129738683	n
ADAMTS2	-0.195917	0.0816342	-0.277551	5.q35.3	5	179110851	179345430	n
ADAMTS20	-0.0925786	-0.0788517	-0.0137269	12.q12	12	43353866	43551921	n
ADAMTS3	0.132087	0.0837781	0.0483087	4.q13.3	4	72280969	72569386	n
ADAMTS4	-0.0188443	-0.318222	0.299377	1.q23.3	1	161184308	161199056	n
ADAMTS5	0.121618	0.222418	-0.1008	21.q21.3	21	26917912	26966513	n
ADAMTS6	0.0365398	0.232358	-0.195818	5.q12.3	5	65148736	65481920	n
ADAMTS7	-0.41277	0.24785	-0.66062	15.q25.1	15	78759203	78811431	n
ADAMTS8	0.0707119	-0.48604	0.556752	11.q24.3	11	130404925	130428993	n
ADAMTS9	0.104499	-0.343926	0.448425	3.p14.1	3	64515654	64688000	n
ADAMTSL1	0.0897629	0.176014	-0.0862512	9.p22.2	9	17906563	18910950	n
ADAMTSL2	0.201244	0.214089	-0.0128452	9.q34.2	9	133532164	133575519	n
ADAMTSL3	0.0565622	0.133635	-0.0770731	15.q25.2	15	83654086	84039842	n
ADAMTSL4	-0.0572076	0.0766143	-0.133822	1.q21.2	1	150549369	150560937	n
ADAMTSL5	0.1458	0.189577	-0.0437766	19.p13.3	19	1505018	1513604	n
ADAP1	-0.0726494	-0.260091	0.187442	7.p22.3	7	897901	955407	n
ADAP2	-0.385904	-0.0925634	-0.293341	17.q11.2	17	30906344	30959322	n
ADAR	-0.695694	-0.782311	0.0866168	1.q21.3	1	154582062	154627999	n
ADARB1	0.273711	0.20975	0.0639611	21.q22.3	21	45073853	45226560	n
ADARB2	0.185377	0.0389242	0.146453	10.p15.3	10	1177318	1737476	n
ADAT1	0.053165	-0.1132	0.166365	16.q23.1	16	75596981	75623300	n
ADAT2	-0.830698	-2.61857	1.78787	6.q24.2	6	143422832	143450673	n
ADAT3	-0.815596	#N/A	#N/A	19.p13.3	19	1905378	1913447	n
ADCK1	0.218847	0.105968	0.112879	14.q24.3	14	77800083	77935012	n
ADCK2	-0.00737894	0.113982	-0.121361	7.q34	7	140673153	140696261	n
ADCK5	0.144669	0.297967	-0.153298	8.q24.3	8	144373101	144393242	n
ADCY1	0.0311998	-0.33992	0.37112	7.p12.3	7	45574140	45723116	n
ADCY10	0.276785	0.155971	0.120814	1.q24.2	1	167809388	167914215	n
ADCY2	0.138335	-0.494253	0.632588	5.p15.31	5	7396208	7830081	n
ADCY3	-0.0704792	#N/A	#N/A	2.p23.3	2	24819169	24919839	n
ADCY4	-0.0762183	-0.180096	0.103878	14.q12	14	24318349	24335093	n
ADCY5	0.0337369	-0.20218	0.235917	3.q21.1	3	123282296	123449758	n
ADCY6	0.323207	-0.737254	1.06046	12.q13.12	12	48766194	48789037	n
ADCY7	0.114382	0.237682	-0.1233	16.q12.1	16	50246137	50318135	n
ADCY8	-0.264362	0.139867	-0.404229	8.q24.22	8	130780301	131042426	n
ADCY9	0.0344482	0.0732986	-0.0388504	16.p13.3	16	3953387	4116185	n
ADCYAP1	0.326713	-0.257793	0.584506	18.p11.32	18	904943	912172	n
ADCYAP1R1	-0.0182646	0.173406	-0.191671	7.p14.3	7	31052461	31111479	n
ADD1	0.180042	-0.195337	0.375379	4.p16.3	4	2843857	2930076	n
ADD2	0.00833167	-0.0404238	0.0487555	2.p13.3	2	70607618	70768225	n
ADD3	0.145336	-0.380527	0.525862	10.q25.1	10	109996368	110135565	n
ADGRA1	0.221953	0.0974845	0.124468	10.q26.3	10	133070929	133131675	n
ADGRA2	-0.0692129	0.236699	-0.305912	8.p11.23	8	37784191	37844896	n
ADGRA3	-0.147592	0.0804568	-0.228049	4.p15.2	4	22345071	22516054	n
ADGRB1	0.0472016	-1.57882	1.62602	8.q24.3	8	142449430	142545009	n
ADGRB2	0.112335	-0.650739	0.763074	1.p35.2	1	31727117	31764893	n
ADGRB3	-0.020246	0.345964	-0.36621	6.q12	6	68635367	69389511	n
ADGRD1	-0.00952061	0.21919	-0.228711	12.q24.33	12	130953907	131141469	n
ADGRE1	0.0351513	0.199216	-0.164065	19.p13.3	19	6887566	6940459	n
ADGRE2	-0.078249	-0.430014	0.351765	19.p13.12	19	14732393	14778541	n
ADGRE3	0.158135	-0.203769	0.361903	19.p13.12	19	14619117	14690027	n
ADGRE5	0.0214108	-0.294512	0.315922	19.p13.12	19	14380501	14408725	n
ADGRF1	0.105432	0.0363083	0.0691233	6.p12.3	6	46997703	47042363	n
ADGRF3	0.145779	0.0908621	0.0549174	2.p23.3	2	26308173	26346817	n
ADGRF4	0.157204	0.270792	-0.113589	6.p12.3	6	47685864	47722021	n
ADGRF5	-0.16241	0.147469	-0.309879	6.p12.3	6	46852512	46954943	n
ADGRG1	0.0930994	0.0849408	0.00815867	16.q21	16	57610652	57665580	n
ADGRG2	0.12534	0.194397	-0.0690565	X.p22.13	X	18989309	19122637	n
ADGRG3	0.171128	0.197061	-0.0259333	16.q21	16	57668187	57689378	n
ADGRG4	0.240781	0.15698	0.083801	X.q26.3	X	136300963	136416888	n
ADGRG5	0.163957	-0.0339541	0.197911	16.q21	16	57542421	57591681	n
ADGRG6	0.337384	0.347777	-0.0103929	6.q24.2	6	142301854	142446266	n
ADGRG7	-0.0695097	0.0929488	-0.162459	3.q12.2	3	100609589	100695479	n
ADGRL1	0.178991	0.0869744	0.0920165	19.p13.12	19	14147743	14206187	n
ADGRL2	0.16222	0.141456	0.0207645	1.p31.1	1	81306160	81992436	n
ADGRL3	0.217937	0.108929	0.109008	4.q13.1	4	61201258	62078335	n
ADGRL4	0.138023	0.157532	-0.0195094	1.p31.1	1	78889764	79006718	n
ADGRV1	0.105615	0.253821	-0.148206	5.q14.3	5	90529344	91164437	n
ADH1A	0.0886931	0.1229	-0.0342067	4.q23	4	99276367	99291028	n
ADH1B	0.0429812	0.147789	-0.104808	4.q23	4	99304964	99352760	n
ADH4	0.146699	0.100566	0.0461326	4.q23	4	99123657	99157792	n
ADH5	0.0473445	0.104065	-0.056721	4.q23	4	99070978	99088801	n
ADH6	0.326899	0.141039	0.18586	4.q23	4	99202638	99219537	n
ADH7	0.238243	0.238803	-0.000559934	4.q23	4	99412261	99435737	n
ADHFE1	0.24061	-0.0408257	0.281436	8.q13.1	8	66430185	66471601	n
ADI1	-0.0312761	0.0672883	-0.0985644	2.p25.3	2	3497361	3519736	n
ADIG	0.223009	0.267222	-0.044213	20.q11.23	20	38581195	38588463	n
ADIPOQ	0.172304	0.193376	-0.021072	3.q27.3	3	186842690	186858463	n
ADIPOR1	0.198392	-0.127796	0.326188	1.q32.1	1	202940823	202958572	n
ADIPOR2	0.263925	-0.0396437	0.303569	12.p13.33	12	1688574	1788678	n
ADIRF	-0.153558	0.252615	-0.406173	10.q23.2	10	86968192	86983934	n
ADK	0.205392	0.195593	0.00979911	10.q22.2	10	74151185	74709303	n
ADM	0.186854	0.0131112	0.173743	11.p15.4	11	10304680	10307397	n
ADM2	0.0778349	0.0514395	0.0263954	22.q13.33	22	50481556	50486440	n
ADM5	-0.267265	0.134161	-0.401426	19.q13.33	19	49688664	49690575	n
ADNP	-0.468638	0.112635	-0.581272	20.q13.13	20	50888916	50931421	n
ADNP2	0.104848	0.207784	-0.102935	18.q23	18	80109031	80147523	n
ADO	-0.112008	-0.0153796	-0.0966279	10.q21.3	10	62804857	62808483	n
ADORA1	0.171139	-0.115926	0.287065	1.q32.1	1	203090654	203167405	n
ADORA2A	-0.0965132	0.319694	-0.416208	22.q11.23	22	24417879	24442360	n
ADORA2B	0.232284	-0.151132	0.383416	17.p12	17	15944917	15975746	n
ADORA3	-0.0905415	0.326834	-0.417376	1.p13.2	1	111499429	111503760	n
ADPGK	0.0737062	-0.0113525	0.0850587	15.q24.1	15	72751369	72785846	n
ADPRH	-0.176347	-0.120431	-0.0559158	3.q13.33	3	119579268	119589945	n
ADPRHL1	-0.0934843	-0.4446	0.351115	13.q34	13	113399610	113453524	n
ADPRHL2	-0.235551	-0.634319	0.398768	1.p34.3	1	36088875	36093932	n
ADPRM	0.224681	-0.226552	0.451233	17.p13.1	17	10697594	10711233	n
ADRA1A	0.170433	0.0160866	0.154347	8.p21.2	8	26748150	26867273	n
ADRA1B	0.217894	-0.017032	0.234926	5.q33.3	5	159865080	159972544	n
ADRA1D	0.0044406	-0.147577	0.152017	20.p13	20	4220631	4249074	n
ADRA2A	0.191405	-0.747602	0.939007	10.q25.2	10	111077163	111080907	n
ADRA2B	-0.126136	0.140011	-0.266147	2.q11.2	2	96112875	96116245	n
ADRA2C	0.135716	-0.00241082	0.138127	4.p16.3	4	3766348	3768526	n
ADRB1	0.206733	0.327293	-0.12056	10.q25.3	10	114044056	114046908	n
ADRB2	0.0100662	-0.00268181	0.012748	5.q32	5	148825245	148828687	n
ADRB3	0.138338	0.0922439	0.0460945	8.p11.23	8	37962991	37966965	n
ADRM1	-0.20676	-0.155747	-0.0510137	20.q13.33	20	62302093	62308862	n
ADSL	-1.07679	-2.19831	1.12152	22.q13.1	22	40346500	40390463	n
ADSS	-0.619558	-2.4219	1.80235	1.q44	1	244408494	244452134	n
ADSSL1	-0.118991	-0.0317379	-0.087253	14.q32.33	14	104724186	104747325	n
ADTRP	0.238861	-0.0317943	0.270655	6.p24.1	6	11712054	11807046	n
AEBP1	-0.0436856	-0.127602	0.0839161	7.p13	7	44104361	44114562	n
AEBP2	0.0458465	0.147682	-0.101836	12.p12.3	12	19404045	19720801	n
AEN	0.0150096	0.423428	-0.408418	15.q26.1	15	88621296	88632282	n
AES	-0.0597238	0.226546	-0.28627	19.p13.3	19	3052910	3063107	n
AFAP1	0.287685	0.0899374	0.197748	4.p16.1	4	7758714	7939926	n
AFAP1L1	0.0960403	-0.605193	0.701234	5.q32	5	149271871	149341802	n
AFAP1L2	0.0238921	0.32896	-0.305068	10.q25.3	10	114294824	114404756	n
AFDN	0.177984	0.11314	0.0648445	6.q27	6	167826922	167972023	n
AFF1	0.141852	-0.18071	0.322563	4.q21.3	4	86935002	87141054	n
AFF2	0.276689	-0.166392	0.443081	X.q28	X	148500619	149000663	n
AFF3	-0.167158	0.318899	-0.486057	2.q11.2	2	99545419	100142739	n
AFF4	0.138358	0.107206	0.0311516	5.q31.1	5	132875379	132963634	n
AFG1L	0.0813409	0.0712305	0.0101103	6.q21	6	108294894	108526796	n
AFG3L2	-0.951991	-1.73877	0.786782	18.p11.21	18	12328944	12377314	n
AFM	-0.0832886	-0.136528	0.0532397	4.q13.3	4	73481683	73504001	n
AFMID	0.126803	0.228964	-0.102161	17.q25.3	17	78187317	78207701	n
AFP	0.133146	0.16866	-0.0355142	4.q13.3	4	73431138	73456174	n
AFTPH	0.10758	-0.416646	0.524226	2.p14	2	64524305	64593005	n
AGA	0.066868	-0.355107	0.421975	4.q34.3	4	177430770	177442503	n
AGAP1	-0.159161	0.27376	-0.432921	2.q37.2	2	235494089	236131800	n
AGAP2	-0.14866	0.0352516	-0.183912	12.q14.1	12	57723761	57742157	n
AGAP3	0.0628534	0.172406	-0.109552	7.q36.1	7	151085831	151144436	n
AGAP4	-0.823517	0.329957	-1.15347	10.q11.22	10	45825594	45853875	n
AGAP5	-0.333604	0.079949	-0.413553	10.q22.2	10	73674285	73698159	n
AGAP6	-0.505807	-0.245135	-0.260672	10.q11.23	10	49982190	50010499	n
AGAP7P	-0.443161	#N/A	#N/A	10.q11.22	10	46109621	46131358	n
AGAP8	-0.823517	#N/A	#N/A	#N/A	#N/A	#N/A	#N/A	n
AGAP9	-0.348093	-0.425486	0.077393	10.q11.22	10	47501854	47523638	n
AGBL1	0.0514248	0.308493	-0.257068	15.q25.3	15	86079973	87029052	n
AGBL2	0.0126157	-0.310636	0.323252	11.p11.2	11	47659591	47715389	n
AGBL3	-0.026378	-0.0977968	0.0714188	7.q33	7	134986508	135147963	n
AGBL4	-0.203072	-0.0505683	-0.152503	1.p33	1	48532855	50023913	n
AGBL5	0.0319667	-0.471688	0.503655	2.p23.3	2	27042364	27070622	n
AGER	0.27405	0.268722	0.00532806	6.p21.32	6	32180968	32184324	n
AGFG1	0.0358425	0.00400664	0.0318359	2.q36.3	2	227472152	227561214	n
AGFG2	-0.0920597	-0.46055	0.36849	7.q22.1	7	100539211	100568219	n
AGGF1	0.200821	0.192033	0.00878759	5.q13.3	5	77029251	77065234	n
AGK	0.128055	-0.823864	0.951918	7.q34	7	141551189	141655244	n
AGL	0.0435769	0.043559	1.78975e-05	1.p21.2	1	99850084	99924023	n
AGMAT	0.075463	0.244344	-0.168881	1.p36.21	1	15572353	15585110	n
AGMO	0.148252	0.0629856	0.085266	7.p21.2	7	15200318	15562015	n
AGO1	-0.139158	-0.671284	0.532126	1.p34.3	1	35869808	35930528	n
AGO2	-0.47735	-0.239919	-0.237431	8.q24.3	8	140520156	140635619	n
AGO3	0.0887574	-0.0544777	0.143235	1.p34.3	1	35930718	36072500	n
AGO4	0.207084	0.0330278	0.174056	1.p34.3	1	35808172	35857890	n
AGPAT1	0.0483796	-0.122304	0.170684	6.p21.32	6	32168212	32178096	n
AGPAT2	-0.0310555	-1.15305	1.12199	9.q34.3	9	136673143	136687423	n
AGPAT3	0.0500546	0.00670489	0.0433497	21.q22.3	21	43865186	43986536	n
AGPAT4	-0.00489758	0.165202	-0.1701	6.q26	6	161129979	161274061	n
AGPAT5	0.192034	0.110792	0.0812426	8.p23.1	8	6708357	6759666	n
AGPS	-0.0447973	-0.535564	0.490767	2.q31.2	2	177392644	177559299	n
AGR2	-0.239744	-0.577552	0.337808	7.p21.1	7	16791811	16833433	n
AGR3	0.178323	-0.0853053	0.263628	7.p21.1	7	16859405	16881987	n
AGRN	-0.0968218	-0.386713	0.289891	1.p36.33	1	1020123	1056118	n
AGRP	0.00731739	0.0744485	-0.0671311	16.q22.1	16	67482571	67483813	n
AGT	0.0928491	0.0931193	-0.000270176	1.q42.2	1	230702523	230714297	n
AGTPBP1	0.31669	-0.0301181	0.346808	9.q21.33	9	85546539	85742029	n
AGTR1	-0.124937	0.0746992	-0.199637	3.q24	3	148697784	148743008	n
AGTR2	0.188247	-0.0801165	0.268363	X.q23	X	116170722	116174972	n
AGTRAP	0.237719	0.0991369	0.138582	1.p36.22	1	11736084	11754802	n
AGXT	-0.0668953	0.36131	-0.428206	2.q37.3	2	240868479	240880502	n
AGXT2	0.0304638	0.238521	-0.208057	5.p13.2	5	34998101	35048135	n
AHCTF1	-0.94149	-2.36189	1.4204	1.q44	1	246839098	246931978	n
AHCY	-0.496763	-1.50434	1.00757	20.q11.22	20	34280268	34311802	n
AHCYL1	-0.898061	-2.02948	1.13142	1.p13.3	1	109984686	110023741	n
AHCYL2	-0.0167523	-0.0812219	0.0644695	7.q32.1	7	129225023	129430211	n
AHDC1	0.0638465	0.104204	-0.0403577	1.p35.3	1	27534035	27604431	n
AHI1	-0.0212838	0.125489	-0.146773	6.q23.3	6	135283532	135497776	n
AHNAK	-0.0705841	0.00101714	-0.0716013	11.q12.3	11	62433542	62556235	n
AHNAK2	0.128099	0.0859186	0.0421801	14.q32.33	14	104937244	104978357	n
AHR	-0.0970828	0.0512183	-0.148301	7.p21.1	7	16916359	17346152	n
AHRR	-0.0494555	0.0781272	-0.127583	5.p15.33	5	304176	438291	n
AHSA1	-0.270122	-0.38262	0.112498	14.q24.3	14	77457870	77469474	n
AHSA2	0.0222477	0.00454779	0.0176999	#N/A	#N/A	#N/A	#N/A	n
AHSG	-0.0498004	-0.199566	0.149765	3.q27.3	3	186612923	186621318	n
AHSP	-0.0129434	0.173208	-0.186151	16.p11.2	16	31527864	31528803	n
AICDA	-0.032793	0.0113017	-0.0440947	12.p13.31	12	8602166	8612871	n
AIDA	0.241602	-0.517578	0.759179	1.q41	1	222668013	222713210	n
AIF1	0.0193096	0.239059	-0.219749	6.p21.33	6	31615184	31617021	n
AIF1L	0.0159502	-0.263229	0.279179	9.q34.12	9	131096476	131123152	n
AIFM1	-0.875756	-2.56924	1.69348	X.q26.1	X	130129362	130165887	n
AIFM2	0.0520365	-0.381383	0.433419	10.q22.1	10	70098223	70132934	n
AIFM3	-0.198018	-0.0638013	-0.134217	22.q11.21	22	20965108	20981360	n
AIG1	-0.0709654	0.249194	-0.32016	6.q24.2	6	143060496	143340304	n
AIM2	0.0827645	0.0773514	0.00541307	1.q23.2	1	159062484	159147096	n
AIMP1	-0.0815394	-0.00524009	-0.0762993	4.q24	4	106315544	106349226	n
AIMP2	-0.267929	-1.75845e-05	-0.267911	7.p22.1	7	6009245	6023834	n
AIP	-0.069271	0.010667	-0.079938	11.q13.2	11	67483041	67491103	n
AIPL1	0.0769277	0.151048	-0.0741207	17.p13.2	17	6393693	6435199	n
AIRE	0.0568823	0.377743	-0.320861	21.q22.3	21	44285838	44298648	n
AJAP1	0.00326761	-0.214301	0.217568	1.p36.32	1	4654732	4792534	n
AJUBA	-0.0625848	0.0998269	-0.162412	14.q11.2	14	22971174	22982642	n
AK1	-0.0976455	0.0386134	-0.136259	9.q34.11	9	127866480	127877743	n
AK2	0.139608	0.000229625	0.139378	1.p35.1	1	33007940	33080996	n
AK3	-0.178261	0.0751412	-0.253402	9.p24.1	9	4709559	4742043	n
AK4	-0.211505	-0.00506377	-0.206441	1.p31.3	1	65147549	65232145	n
AK5	0.145372	0.0031017	0.14227	1.p31.1	1	77282051	77559969	n
AK6	-0.331465	#N/A	#N/A	5.q13.2	5	69350984	69370013	n
AK7	0.0896485	0.0753713	0.0142771	14.q32.2	14	96392111	96489427	n
AK8	-0.00519405	0.00181064	-0.00700469	9.q34.13	9	132725578	132878777	n
AK9	0.0627977	0.154274	-0.0914761	6.q21	6	109492856	109691217	n
AKAIN1	0.230268	0.116282	0.113985	18.p11.31	18	5145285	5197503	n
AKAP1	0.115261	0.211935	-0.0966737	17.q22	17	57085092	57121349	n
AKAP10	0.0310836	-0.486957	0.51804	17.p11.2	17	19904302	19978343	n
AKAP11	0.0913585	0.0864939	0.00486457	13.q14.11	13	42272153	42323267	n
AKAP12	0.050129	0.170822	-0.120693	6.q25.1	6	151239999	151358557	n
AKAP13	0.00928659	0.0418817	-0.0325951	15.q25.3	15	85380571	85749358	n
AKAP14	0.136595	0.199705	-0.0631101	X.q24	X	119895837	119920716	n
AKAP17A	0.174444	-0.919492	1.09394	X.p22.33	X	1591593	1602514	n
AKAP2	0.21049	-0.604398	0.814888	9.q31.3	9	110048598	110172512	n
AKAP3	0.0735736	-0.145792	0.219366	12.p13.32	12	4615508	4649047	n
AKAP4	0.303371	0.229568	0.0738034	X.p11.22	X	50190768	50201013	n
AKAP5	0.273079	-0.25009	0.523169	14.q23.3	14	64465499	64474503	n
AKAP6	0.176168	-0.057987	0.234155	14.q12	14	32329273	32837681	n
AKAP7	-0.0953414	-0.333151	0.23781	6.q23.2	6	131135666	131283535	n
AKAP8	0.0611395	0.257426	-0.196287	19.p13.12	19	15353385	15379798	n
AKAP8L	-0.144579	0.0200359	-0.164615	19.p13.12	19	15380048	15419141	n
AKAP9	0.0712207	-0.0105615	0.0817822	7.q21.2	7	91940867	92110673	n
AKIP1	-0.0383009	-0.156534	0.118233	11.p15.4	11	8911139	8920084	n
AKIRIN1	-0.330131	0.237283	-0.567413	1.p34.3	1	38991223	39006059	n
AKIRIN2	-0.594632	-1.39446	0.799828	6.q15	6	87675072	87702209	n
AKNA	-0.0308122	0.157492	-0.188304	9.q32	9	114334156	114394405	n
AKNAD1	0.126144	#N/A	#N/A	1.p13.3	1	108815898	108858228	n
AKR1A1	0.241672	0.143451	0.0982204	1.p34.1	1	45550543	45570049	n
AKR1B1	0.197971	0.207478	-0.00950671	7.q33	7	134442350	134459284	n
AKR1B10	-0.0139046	-0.269696	0.255791	7.q33	7	134527592	134541408	n
AKR1B15	0.0715698	0.22341	-0.15184	7.q33	7	134549136	134579875	n
AKR1C1	0.277706	-0.0162029	0.293909	10.p15.1	10	4963253	4983283	n
AKR1C2	0.127364	0.255848	-0.128484	10.p15.1	10	4987400	5018031	n
AKR1C3	0.153395	-0.107546	0.260941	10.p15.1	10	5035354	5107686	n
AKR1C4	0.191183	0.0282519	0.162931	10.p15.1	10	5195462	5218949	n
AKR1D1	0.149314	0.0867499	0.0625646	7.q33	7	138002324	138117986	n
AKR1E2	0.0261925	0.182233	-0.15604	10.p15.1	10	4786629	4848062	n
AKR7A2	0.224674	-0.137721	0.362395	1.p36.13	1	19303965	19312146	n
AKR7A3	-0.104043	0.113303	-0.217345	1.p36.13	1	19282558	19289250	n
AKT1	-0.063662	0.0822258	-0.145888	14.q32.33	14	104769349	104795751	n
AKT1S1	0.20973	-0.127852	0.337582	19.q13.33	19	49869033	49878459	n
AKT2	-0.0626462	-0.593357	0.530711	19.q13.2	19	40230317	40285536	n
AKT3	0.176995	0.0763587	0.100636	1.q44	1	243488233	243851079	n
AKTIP	0.163315	0.109833	0.053482	16.q12.2	16	53491040	53504411	n
ALAD	-0.218447	-0.283689	0.0652422	9.q32	9	113386317	113401333	n
ALAS1	0.145776	-0.387512	0.533287	3.p21.2	3	52198086	52214327	n
ALAS2	0.0604226	0.2288	-0.168378	X.p11.21	X	55009055	55031064	n
ALB	0.116836	0.198047	-0.0812109	4.q13.3	4	73397114	73421412	n
ALCAM	0.00163713	-0.322585	0.324223	3.q13.11	3	105366909	105576900	n
ALDH16A1	-0.15754	0.175588	-0.333128	19.q13.33	19	49453169	49471048	n
ALDH18A1	-0.0787946	-2.67232	2.59352	10.q24.1	10	95605929	95656706	n
ALDH1A1	0.106397	0.295451	-0.189054	9.q21.13	9	72900662	73080442	n
ALDH1A2	0.0731649	0.0940114	-0.0208465	15.q21.3	15	57953424	58497866	n
ALDH1A3	0.14175	0.013446	0.128304	15.q26.3	15	100877714	100916626	n
ALDH1B1	0.20662	-0.028528	0.235148	9.p13.1	9	38392664	38398661	n
ALDH1L1	0.0687606	0.0187119	0.0500488	3.q21.3	3	126103562	126197994	n
ALDH1L2	0.124253	0.0978933	0.0263593	12.q23.3	12	105019784	105084577	n
ALDH2	0.0555173	-0.111781	0.167298	12.q24.12	12	111766887	111817529	n
ALDH3A1	0.142911	0.0624538	0.0804577	17.p11.2	17	19737984	19748943	n
ALDH3A2	0.122329	0.0613703	0.0609583	17.p11.2	17	19648136	19677598	n
ALDH3B2	-0.00129096	-0.0919646	0.0906736	11.q13.2	11	67662162	67681200	n
ALDH4A1	0.000590794	0.103955	-0.103364	1.p36.13	1	18871430	18902781	n
ALDH5A1	0.0689475	-0.130537	0.199485	6.p22.3	6	24494852	24537207	n
ALDH6A1	0.070607	-1.10526	1.17587	14.q24.3	14	74056850	74084493	n
ALDH7A1	-0.128916	0.203381	-0.332297	5.q23.2	5	126531200	126595418	n
ALDH8A1	-0.0556572	0.095925	-0.151582	6.q23.3	6	134917390	134950122	n
ALDH9A1	0.227966	0.264677	-0.0367102	1.q24.1	1	165662216	165698863	n
ALDOA	-1.21856	-1.3663	0.147732	16.p11.2	16	30053090	30070420	n
ALDOB	-0.210301	0.119156	-0.329457	9.q31.1	9	101420578	101435823	n
ALDOC	-0.261646	0.202628	-0.464274	17.q11.2	17	28573115	28577264	n
ALG1	-0.684988	-2.4507	1.76572	16.p13.3	16	5033960	5087379	n
ALG10	-0.0425833	0.189797	-0.232381	12.p11.1	12	34022281	34029694	n
ALG10B	0.0199764	0.078169	-0.0581926	12.q12	12	38316578	38329728	n
ALG11	-0.915734	#N/A	#N/A	13.q14.3	13	52012398	52029664	n
ALG12	0.0130615	-0.053382	0.0664436	22.q13.33	22	49900229	49918458	n
ALG13	-0.853434	-1.13691	0.283477	X.q23	X	111665811	111760649	n
ALG14	-0.621033	-1.32499	0.703957	1.p21.3	1	94974407	95072945	n
ALG1L	-0.418961	-0.321792	-0.097169	3.q21.2	3	125929275	125937039	n
ALG2	-1.08552	-2.19647	1.11095	9.q22.33	9	99216426	99221956	n
ALG3	0.127256	0.200691	-0.0734356	3.q27.1	3	184242301	184249548	n
ALG5	-0.163182	-0.648878	0.485697	13.q13.3	13	36949775	37000261	n
ALG6	-0.238319	-0.834263	0.595944	1.p31.3	1	63367590	63438562	n
ALG8	-0.32104	-1.0812	0.76016	11.q14.1	11	78100936	78139660	n
ALG9	-0.013463	0.162182	-0.175645	11.q23.1	11	111782195	111871581	n
ALK	0.0714527	0.0155377	0.055915	2.p23.1	2	29192774	29921566	n
ALKAL1	-0.203923	0.00744665	-0.211369	8.q11.23	8	52534037	52565507	n
ALKAL2	0.266487	0.10005	0.166437	2.p25.3	2	279558	288851	n
ALKBH1	-0.190539	-0.537147	0.346608	14.q24.3	14	77672404	77708020	n
ALKBH2	0.147402	0.0148942	0.132508	12.q24.11	12	109088188	109093631	n
ALKBH3	0.198836	-0.207653	0.406488	11.p11.2	11	43880811	43920266	n
ALKBH4	-0.0963475	0.0905743	-0.186922	7.q22.1	7	102456238	102464876	n
ALKBH5	0.0432098	0.090173	-0.0469632	17.p11.2	17	18183078	18209954	n
ALKBH6	-0.0679284	0.119516	-0.187444	19.q13.12	19	36009120	36014239	n
ALKBH7	-0.0472046	0.215332	-0.262537	19.p13.3	19	6372433	6375251	n
ALKBH8	-0.0518221	-0.857906	0.806084	11.q22.3	11	107502726	107565746	n
ALLC	-0.148217	-0.584037	0.435821	2.p25.3	2	3658195	3702671	n
ALMS1	0.201964	0.160567	0.0413977	2.p13.1	2	73385758	73610793	n
ALOX12	0.324327	0.162842	0.161485	17.p13.1	17	6996065	7010736	n
ALOX12B	0.114855	-0.0671422	0.181997	17.p13.1	17	8072636	8087703	n
ALOX15	-0.12669	-0.0169688	-0.109721	17.p13.2	17	4630902	4642294	n
ALOX15B	0.285009	-0.507398	0.792407	17.p13.1	17	8039017	8049134	n
ALOX5	0.0241547	-0.538581	0.562735	10.q11.21	10	45374176	45446119	n
ALOX5AP	0.0845291	0.170218	-0.0856888	13.q12.3	13	30713478	30764426	n
ALOXE3	0.0604376	0.170091	-0.109653	17.p13.1	17	8095900	8119047	n
ALPI	0.0121611	0.404839	-0.392678	2.q37.1	2	232456123	232460032	n
ALPK1	0.097058	0.0566342	0.0404239	4.q25	4	112285509	112442620	n
ALPK2	0.0981785	0.120388	-0.0222099	18.q21.32	18	58481247	58628957	n
ALPK3	0.0658979	0.224345	-0.158448	15.q25.3	15	84816680	84873482	n
ALPL	0.12677	0.0449095	0.0818601	1.p36.12	1	21509372	21578412	n
ALPP	0.222583	0.237178	-0.0145949	2.q37.1	2	232378534	232382889	n
ALPPL2	-0.0388428	0.234964	-0.273807	2.q37.1	2	232406843	232410714	n
ALS2	0.187924	0.00288415	0.18504	2.q33.1	2	201700554	201781189	n
ALS2CL	0.228901	0.288285	-0.0593843	3.p21.31	3	46668997	46693704	n
ALS2CR12	-0.150994	0.247811	-0.398805	2.q33.1	2	201288271	201357398	n
ALX1	0.0219814	0.0857002	-0.0637187	12.q21.31	12	85280107	85301784	n
ALX3	-0.288323	-0.427301	0.138979	1.p13.3	1	110059994	110070700	n
ALX4	0.0882512	-0.00683499	0.0950862	11.p11.2	11	44260444	44310166	n
ALYREF	-0.315785	-0.589261	0.273476	17.q25.3	17	81887844	81891586	n
AMACR	0.19774	0.231438	-0.0336982	5.p13.2	5	33986178	34008108	n
AMBN	-0.0146524	0.264059	-0.278711	4.q13.3	4	70592256	70607288	n
AMBP	0.0621031	0.195562	-0.133458	9.q32	9	114060127	114078472	n
AMBRA1	0.619535	0.470957	0.148579	11.p11.2	11	46396414	46594125	n
AMD1	-0.16433	-0.46896	0.30463	6.q21	6	110874770	110895713	n
AMDHD1	0.0599688	0.199031	-0.139062	12.q23.1	12	95943293	95968716	n
AMDHD2	0.121749	-0.435132	0.556881	16.p13.3	16	2520357	2531422	n
AMELX	0.207261	0.248348	-0.0410871	X.p22.2	X	11293413	11300761	n
AMELY	0.347063	-0.00691892	0.353982	Y.p11.2	Y	6865918	6874027	n
AMER1	-0.227984	-0.980953	0.752969	X.q11.2	X	64185117	64205744	n
AMER2	-0.224564	-0.137511	-0.087053	13.q12.13	13	25161684	25172288	n
AMER3	-0.0521964	0.109324	-0.161521	2.q21.1	2	130755435	130768134	n
AMFR	-0.0233663	-0.181789	0.158422	16.q13	16	56361452	56425538	n
AMH	0.0580314	0.194282	-0.13625	19.p13.3	19	2249309	2252073	n
AMHR2	-0.0686968	0.169851	-0.238547	12.q13.13	12	53423855	53431534	n
AMIGO1	0.222971	0.045201	0.17777	1.p13.3	1	109504175	109509738	n
AMIGO2	0.195837	0.0948173	0.101019	12.q13.11	12	47075707	47079951	n
AMIGO3	0.0716791	-0.188663	0.260342	3.p21.31	3	49716834	49719695	n
AMMECR1	0.431889	0.441004	-0.00911479	X.q23	X	110194186	110440233	n
AMMECR1L	0.155944	0.189413	-0.0334691	2.q14.3	2	127861630	127885922	n
AMN	0.24538	-0.0462128	0.291593	14.q32.32	14	102922656	102933596	n
AMN1	0.149727	-0.0502865	0.200013	12.p11.21	12	31671137	31729174	n
AMOT	0.0973759	0.53427	-0.436894	X.q23	X	112774503	112840815	n
AMOTL1	-0.0567576	0.114979	-0.171736	11.q21	11	94706431	94876753	n
AMOTL2	0.00499319	1.35986	-1.35487	3.q22.2	3	134355874	134375479	n
AMPD1	0.0607982	0.278359	-0.217561	1.p13.2	1	114673090	114695618	n
AMPD2	0.0106795	0.0949418	-0.0842622	1.p13.3	1	109616104	109632051	n
AMPD3	0.0961846	-0.0875708	0.183755	11.p15.4	11	10308313	10507579	n
AMPH	0.242061	0.016194	0.225867	7.p14.1	7	38383704	38631567	n
AMT	0.112349	-0.375798	0.488147	3.p21.31	3	49416775	49422753	n
AMTN	0.00310382	0.212474	-0.209371	4.q13.3	4	70518540	70532742	n
AMY1A	-0.263611	0.0759106	-0.339522	1.p21.1	1	103655290	103664554	n
AMY1B	-0.263611	0.152505	-0.416117	1.p21.1	1	103687415	103696680	n
AMY1C	-0.263611	0.253729	-0.517341	1.p21.1	1	103750406	103758690	n
AMY2A	-0.00896209	0.250253	-0.259215	1.p21.1	1	103616811	103625780	n
AMY2B	-0.252594	0.20032	-0.452913	1.p21.1	1	103553815	103579534	n
AMZ1	0.0031467	-0.230893	0.234039	7.p22.3	7	2679522	2775500	n
AMZ2	0.105598	-0.100541	0.206139	17.q24.2	17	68247574	68257164	n
ANAPC1	-0.878926	-2.30302	1.42409	2.q13	2	111611639	111884690	n
ANAPC10	-0.503788	-0.382171	-0.121617	4.q31.21	4	144831908	145098541	n
ANAPC11	-1.00005	-0.525602	-0.474452	17.q25.3	17	81890790	81900991	n
ANAPC13	-0.785262	-1.81472	1.02946	3.q22.2	3	134477706	134486716	n
ANAPC15	-0.823967	-0.514349	-0.309618	11.q13.4	11	72106378	72112780	n
ANAPC16	-0.0244858	-0.0830425	0.0585567	10.q22.1	10	72216000	72235860	n
ANAPC2	-0.864482	-1.78444	0.919961	9.q34.3	9	137174784	137188549	n
ANAPC4	-0.567488	-2.47258	1.9051	4.p15.2	4	25377213	25418498	n
ANAPC5	-0.525794	-2.34299	1.81719	12.q24.31	12	121308245	121399896	n
ANAPC7	0.241633	0.160744	0.080889	12.q24.11	12	110372900	110403730	n
ANG	-0.104638	0.0878559	-0.192494	14.q11.2	14	20684177	20698971	n
ANGEL1	-0.0506709	0.103653	-0.154323	14.q24.3	14	76786178	76826246	n
ANGEL2	0.0855613	0.147931	-0.0623692	1.q32.3	1	212992182	213015826	n
ANGPT1	0.0993434	0.0168367	0.0825067	8.q23.1	8	107249482	107498055	n
ANGPT2	0.151062	0.217024	-0.0659624	8.p23.1	8	6499651	6563409	n
ANGPT4	0.34394	0.257468	0.0864722	20.p13	20	869899	916317	n
ANGPTL1	0.256877	0.331953	-0.0750759	1.q25.2	1	178849705	178871052	n
ANGPTL2	0.186386	0.334049	-0.147663	9.q33.3	9	127087332	127122883	n
ANGPTL3	0.140339	-0.0960636	0.236403	1.p31.3	1	62597487	62606159	n
ANGPTL4	0.0220438	0.073345	-0.0513012	19.p13.2	19	8363289	8374373	n
ANGPTL5	0.180622	0.000444047	0.180178	11.q22.1	11	101890674	101916522	n
ANGPTL6	0.0571514	0.0561451	0.00100627	19.p13.2	19	10092338	10102796	n
ANGPTL7	0.0304956	0.0741943	-0.0436987	1.p36.22	1	11189341	11195981	n
ANGPTL8	0.110066	#N/A	#N/A	19.p13.2	19	11237450	11241943	n
ANHX	0.0167402	-0.281396	0.298137	12.q24.33	12	133218312	133236095	n
ANK1	0.173153	-0.304473	0.477626	8.p11.21	8	41653220	41896762	n
ANK2	0.160289	0.0288381	0.131451	4.q25	4	112818109	113383740	n
ANK3	-0.0561401	-0.0131907	-0.0429494	10.q21.2	10	60026298	60733490	n
ANKAR	0.170997	-0.029467	0.200464	2.q32.2	2	189674290	189761193	n
ANKDD1A	0.0933754	0.218798	-0.125423	15.q22.31	15	64911902	64958700	n
ANKDD1B	0.314179	-0.328673	0.642852	5.q13.3	5	75611459	75671846	n
ANKEF1	0.245512	-0.0368605	0.282372	20.p12.2	20	9986126	10058303	n
ANKFN1	-0.165158	-0.0347143	-0.130444	17.q22	17	55882301	56511659	n
ANKFY1	-0.0347221	-0.132766	0.0980441	17.p13.2	17	4163907	4263977	n
ANKH	0.0899661	-0.561259	0.651225	5.p15.2	5	14704800	14871785	n
ANKHD1	-0.37646	-0.381616	0.00515584	5.q31.3	5	140401814	140539856	n
ANKHD1-EIF4EBP3	-0.0964097	#N/A	#N/A	5.q31.3	5	140401908	140549569	n
ANKIB1	-0.138325	-0.101941	-0.0363842	7.q21.2	7	92246234	92401384	n
ANKK1	0.158617	-0.105737	0.264353	11.q23.2	11	113387791	113400418	n
ANKLE1	-0.194219	0.0290916	-0.22331	19.p13.11	19	17281645	17287646	n
ANKLE2	-1.278	-1.59394	0.315936	12.q24.33	12	132725503	132761888	n
ANKMY1	-0.00986942	0.0739473	-0.0838167	2.q37.3	2	240479422	240569209	n
ANKMY2	0.0671852	0.0469625	0.0202226	7.p21.1	7	16599776	16645817	n
ANKRA2	-0.170561	-1.97594	1.80538	5.q13.2	5	73552335	73565686	n
ANKRD1	0.169379	-0.189565	0.358944	10.q23.31	10	90912096	90921276	n
ANKRD10	0.0126671	-0.0325208	0.0451879	13.q34	13	110878540	110915069	n
ANKRD11	-0.398763	-0.790783	0.39202	16.q24.3	16	89267619	89490561	n
ANKRD12	0.0813683	-0.0799431	0.161311	18.p11.22	18	9136228	9285985	n
ANKRD13A	0.282092	0.157615	0.124477	12.q24.11	12	109999186	110039763	n
ANKRD13B	0.209412	0.116261	0.0931515	17.q11.2	17	29589769	29614761	n
ANKRD13C	0.087188	0.143684	-0.0564955	1.p31.1	1	70260588	70354734	n
ANKRD13D	0.0692463	0.112389	-0.043143	11.q13.2	11	67288547	67302485	n
ANKRD16	-0.0411589	0.20672	-0.247879	10.p15.1	10	5861617	5889906	n
ANKRD17	-0.575589	-0.340308	-0.235282	4.q13.3	4	73073376	73258798	n
ANKRD18A	0.228022	0.0915279	0.136494	9.p13.1	9	38571358	38620660	n
ANKRD2	0.0548873	0.2304	-0.175513	10.q24.2	10	97572499	97583884	n
ANKRD20A1	-0.928429	-0.363233	-0.565196	9.q21.11	9	67859147	67902094	n
ANKRD20A2	-0.928429	0.292625	-1.22105	9.p11.2	9	40223285	40266392	n
ANKRD20A3	-0.928429	0.0819016	-1.01033	9.q21.11	9	66106815	66153135	n
ANKRD20A4	-0.928429	-0.64459	-0.283839	9.q13	9	64369394	64413142	n
ANKRD22	-0.137317	0.21768	-0.354997	10.q23.31	10	88822132	88851818	n
ANKRD23	0.173589	0.26989	-0.0963002	2.q11.2	2	96824526	96857934	n
ANKRD24	-0.106017	-0.0877794	-0.018238	19.p13.3	19	4183354	4224814	n
ANKRD26	0.357599	-0.0123627	0.369961	10.p12.1	10	26991914	27100498	n
ANKRD27	0.0336169	0.0666678	-0.0330509	19.q13.11	19	32597007	32676597	n
ANKRD28	0.223166	0.257691	-0.0345252	3.p25.1	3	15667236	15859771	n
ANKRD29	0.176718	-0.536327	0.713044	18.q11.2	18	23598926	23662885	n
ANKRD30A	0.0896661	0.0871521	0.002514	10.p11.21	10	37125788	37384111	n
ANKRD30B	0.0807775	0.0867359	-0.0059584	18.p11.21	18	14728272	14852738	n
ANKRD31	-0.298931	-0.557192	0.258261	5.q13.3	5	75068275	75236878	n
ANKRD33	-0.0169126	0.292439	-0.309352	12.q13.13	12	51887960	51891664	n
ANKRD33B	0.0419252	0.00732746	0.0345977	5.p15.2	5	10564330	10657816	n
ANKRD34A	-0.0228637	-0.720403	0.697539	1.q21.1	1	145959442	145964582	n
ANKRD34B	0.0162576	0.013037	0.00322057	5.q14.1	5	80556755	80570488	n
ANKRD34C	-0.124618	0.241914	-0.366532	15.q25.1	15	79293285	79298235	n
ANKRD35	0.0664133	0.123201	-0.0567876	1.q21.1	1	145866560	145885866	n
ANKRD36	-0.520773	-0.0105865	-0.510186	2.q11.2	2	97113496	97264521	n
ANKRD37	0.0499022	-0.0129092	0.0628114	4.q35.1	4	185396021	185400628	n
ANKRD39	-0.0608513	0.200258	-0.261109	2.q11.2	2	96836611	96858095	n
ANKRD40	0.0680102	-0.373309	0.441319	17.q21.33	17	50693190	50707924	n
ANKRD42	0.127246	0.0269259	0.10032	11.q14.1	11	83193739	83260694	n
ANKRD44	0.0621825	-0.403977	0.466159	2.q33.1	2	196967017	197311173	n
ANKRD45	0.290268	0.0623479	0.22792	1.q25.1	1	173609561	173669862	n
ANKRD46	-0.0483689	0.197716	-0.246085	8.q22.3	8	100509752	100559784	n
ANKRD49	-0.748329	-1.31821	0.569883	11.q21	11	94493629	94499583	n
ANKRD50	0.0401076	0.0586269	-0.0185193	4.q28.1	4	124664052	124712732	n
ANKRD52	-0.240718	-0.765584	0.524866	12.q13.3	12	56237807	56258391	n
ANKRD53	0.0730589	0.140824	-0.0677654	2.p13.3	2	70978380	70985499	n
ANKRD54	-0.196625	0.135031	-0.331656	22.q13.1	22	37830855	37849327	n
ANKRD55	0.0354319	0.128601	-0.0931686	5.q11.2	5	56099678	56233359	n
ANKRD6	0.000557939	0.0114425	-0.0108846	6.q15	6	89433170	89633834	n
ANKRD61	0.181105	0.233912	-0.0528069	7.p22.1	7	6031376	6036386	n
ANKRD62	0.198427	0.253003	-0.0545764	18.p11.21	18	12093853	12129749	n
ANKRD65	0.0905283	0.184412	-0.0938837	1.p36.33	1	1418420	1421769	n
ANKRD66	0.132307	0.0630678	0.0692392	6.p12.3	6	46746917	46759506	n
ANKRD7	-0.0687967	0.159263	-0.22806	7.q31.31	7	118214669	118496171	n
ANKRD9	-0.082482	-0.242449	0.159967	14.q32.31	14	102501760	102509799	n
ANKS1A	0.108765	0.172599	-0.0638347	6.p21.31	6	34889265	35091413	n
ANKS1B	0.214491	-0.168425	0.382917	12.q23.1	12	98726457	99984654	n
ANKS3	0.117333	-0.0723875	0.18972	16.p13.3	16	4696510	4734378	n
ANKS4B	0.250556	0.174106	0.0764505	16.p12.2	16	21233665	21253845	n
ANKS6	-0.277329	0.252557	-0.529887	9.q22.33	9	98731329	98796965	n
ANKZF1	0.0561183	-1.56682	1.62294	2.q35	2	219229757	219236669	n
ANLN	-0.476579	-2.32612	1.84955	7.p14.2	7	36389806	36453791	n
ANO1	0.131275	0.183757	-0.0524821	11.q13.3	11	70078302	70189528	n
ANO10	0.0987458	0.265154	-0.166409	3.p21.33	3	43354859	43691594	n
ANO2	0.0247943	0.163473	-0.138679	12.p13.31	12	5531869	5946232	n
ANO3	0.217788	0.111738	0.10605	11.p14.2	11	26309599	26663288	n
ANO4	-0.0254663	-0.0736368	0.0481705	12.q23.1	12	100717526	101128641	n
ANO5	0.131876	-0.68419	0.816066	11.p14.3	11	22193176	22283357	n
ANO6	0.074639	0.00980477	0.0648342	12.q12	12	45215987	45440404	n
ANO7	-0.144533	0.0740981	-0.218631	2.q37.3	2	241188509	241225377	n
ANO8	0.180452	0.137741	0.0427112	19.p13.11	19	17323223	17334829	n
ANO9	0.184144	0.0994352	0.0847088	11.p15.5	11	417933	442011	n
ANOS1	0.156703	-0.141594	0.298298	X.p22.31	X	8528874	8732186	n
ANP32A	0.0482973	0.28315	-0.234852	15.q23	15	68778535	68820897	n
ANP32B	-0.149998	0.397177	-0.547175	9.q22.33	9	97983361	98015943	n
ANP32D	0.175991	-0.0735981	0.249589	12.q13.11	12	48472665	48473624	n
ANP32E	-0.0677902	-0.0294555	-0.0383347	1.q21.2	1	150218417	150236156	n
ANPEP	-0.25574	0.0100521	-0.265792	15.q26.1	15	89784889	89815401	n
ANTXR1	0.02985	-0.301237	0.331087	2.p13.3	2	69013178	69249327	n
ANTXR2	0.0788099	-0.171601	0.250411	4.q21.21	4	79901149	80125454	n
ANTXRL	-0.168455	0.210934	-0.379389	10.q11.22	10	46286345	46330207	n
ANXA1	0.227925	0.193755	0.0341697	9.q21.13	9	73151757	73170393	n
ANXA10	0.207053	0.121294	0.085758	4.q32.3	4	168092515	168187690	n
ANXA11	-0.231243	-0.110757	-0.120486	10.q22.3	10	80150889	80205572	n
ANXA13	-0.12211	0.168011	-0.290121	8.q24.13	8	123680794	123737407	n
ANXA2	0.131393	0.103015	0.0283777	15.q22.2	15	60347134	60402883	n
ANXA2R	-0.0112001	0.0693272	-0.0805273	5.p12	5	43039081	43043170	n
ANXA3	0.03273	-0.347905	0.380635	4.q21.21	4	78551519	78610451	n
ANXA4	0.0953655	0.0907325	0.00463302	2.p13.3	2	69644425	69827100	n
ANXA5	0.209592	0.129011	0.0805812	4.q27	4	121667955	121697113	n
ANXA6	-0.0282643	0.0739797	-0.102244	5.q33.1	5	151100712	151157882	n
ANXA7	0.000378664	-0.387057	0.387436	10.q22.2	10	73375101	73414076	n
ANXA8	0.173066	-0.172406	0.345471	10.q11.22	10	47460162	47484158	n
ANXA8L1	-0.0972722	0.11952	-0.216792	10.q11.22	10	46375627	46391784	n
ANXA8L2	-0.135993	#N/A	#N/A	#N/A	#N/A	#N/A	#N/A	n
ANXA9	-0.0485117	0.330468	-0.37898	1.q21.3	1	150982017	150995634	n
AOAH	0.3252	0.147223	0.177977	7.p14.2	7	36512949	36724549	n
AOC1	-0.0677179	0.0621685	-0.129886	7.q36.1	7	150824627	150861504	n
AOC2	-0.0980404	-0.235287	0.137247	17.q21.31	17	42844600	42850707	n
AOC3	-0.157912	0.0530087	-0.210921	17.q21.31	17	42851184	42858130	n
AOX1	0.0646391	-0.211035	0.275674	2.q33.1	2	200585868	200677064	n
AP1AR	0.107104	0.229774	-0.12267	4.q25	4	112231737	112270047	n
AP1B1	-0.0231894	-0.473155	0.449965	22.q12.2	22	29327680	29423179	n
AP1G1	-0.410345	-1.00454	0.594194	16.q22.2	16	71729000	71809201	n
AP1G2	-0.315148	0.14851	-0.463658	14.q11.2	14	23559565	23568070	n
AP1M1	0.0299467	0.0300137	-6.70287e-05	19.p13.11	19	16197578	16245907	n
AP1M2	0.217773	-0.632759	0.850532	19.p13.2	19	10572671	10587315	n
AP1S1	0.101114	0.100133	0.000980705	7.q22.1	7	101154400	101161596	n
AP1S2	0.040954	0.0562205	-0.0152665	X.p22.2	X	15825806	15854931	n
AP1S3	-0.157163	0.141168	-0.298331	2.q36.1	2	223751686	223838027	n
AP2A1	0.00958984	-0.497388	0.506977	19.q13.33	19	49766968	49807113	n
AP2A2	0.339421	-0.0574922	0.396913	11.p15.5	11	924894	1012245	n
AP2B1	0.0273444	-0.252251	0.279595	17.q12	17	35578046	35726409	n
AP2M1	-0.743871	-2.66643	1.92256	3.q27.1	3	184174689	184184091	n
AP2S1	-0.78263	-1.32582	0.543191	19.q13.32	19	46838136	46850992	n
AP3B1	-0.338734	-0.181304	-0.15743	5.q14.1	5	78000525	78294755	n
AP3B2	-6.9205e-06	-0.171154	0.171147	15.q25.2	15	82659281	82709914	n
AP3D1	0.0119327	-0.161675	0.173608	19.p13.3	19	2100988	2164468	n
AP3M1	-0.0350552	-0.0351848	0.000129642	10.q22.2	10	74120255	74151063	n
AP3M2	-0.0424313	-0.066008	0.0235767	8.p11.21	8	42152946	42171673	n
AP3S1	-0.0987252	-0.542688	0.443963	5.q22.3	5	115841481	115914081	n
AP3S2	-0.0959246	0.0395228	-0.135447	15.q26.1	15	89830599	89894638	n
AP4B1	0.0849811	-0.00310744	0.0880885	1.p13.2	1	113894748	113905201	n
AP4E1	0.0184865	0.0402831	-0.0217966	15.q21.2	15	50908672	51005900	n
AP4M1	0.411229	-0.115275	0.526504	7.q22.1	7	100101549	100110345	n
AP4S1	-0.259525	-0.159998	-0.0995267	14.q12	14	31025106	31096450	n
AP5B1	-0.218799	-0.0860609	-0.132738	11.q13.1	11	65775893	65780802	n
AP5M1	0.200449	-1.12519	1.32564	14.q22.3	14	57268909	57298742	n
AP5S1	0.154622	0.0857703	0.0688513	20.p13	20	3820524	3828837	n
AP5Z1	-0.000292475	0.180479	-0.180771	7.p22.1	7	4775622	4794312	n
APAF1	-0.188114	0.101705	-0.28982	12.q23.1	12	98645141	98735433	n
APBA1	-0.0281571	-0.749127	0.72097	9.q21.12	9	69427530	69672306	n
APBA2	0.0103029	0.138985	-0.128682	15.q13.1	15	28884483	29118315	n
APBA3	0.206147	0.140458	0.0656887	19.p13.3	19	3750819	3761699	n
APBB1	0.252083	-0.141504	0.393586	11.p15.4	11	6395124	6419414	n
APBB1IP	0.215225	0.338037	-0.122812	10.p12.1	10	26438203	26567803	n
APBB2	0.263032	0.195179	0.0678531	4.p13	4	40810027	41216714	n
APBB3	-0.0470383	-0.0897286	0.0426904	5.q31.3	5	140558268	140564781	n
APC	-0.773653	-0.00473485	-0.768918	5.q22.2	5	112707498	112846239	n
APC2	-0.100874	0.13167	-0.232543	19.p13.3	19	1446302	1473244	n
APCDD1	0.227447	-0.273292	0.500739	18.p11.22	18	10454628	10489948	n
APCDD1L	0.29978	-0.00515436	0.304934	20.q13.32	20	58459101	58515131	n
APCS	0.0838383	0.119765	-0.0359269	1.q23.2	1	159587825	159588865	n
APEH	0.0901124	0.388057	-0.297945	3.p21.31	3	49674002	49683963	n
APEX1	-0.0365025	-0.884089	0.847586	14.q11.2	14	20455191	20457772	n
APEX2	-0.0515432	-0.42696	0.375417	X.p11.21	X	55000357	55009057	n
APH1A	-0.12349	-0.514385	0.390895	1.q21.2	1	150265399	150269580	n
APH1B	-0.211175	0.0310852	-0.24226	15.q22.2	15	63276018	63309126	n
API5	-0.0800495	-0.910315	0.830265	11.p12	11	43311963	43344529	n
APIP	0.144316	0.372954	-0.228638	11.p13	11	34853094	34916499	n
APLF	0.0352494	-0.0275994	0.0628488	2.p13.3	2	68467561	68655862	n
APLN	0.152175	0.0505137	0.101662	X.q26.1	X	129645259	129654937	n
APLNR	-0.0829418	-0.085961	0.00301915	11.q12.1	11	57233577	57237314	n
APLP1	0.0198316	0.102403	-0.0825711	19.q13.12	19	35867899	35879791	n
APLP2	0.218388	-0.0613313	0.279719	11.q24.3	11	130069837	130144811	n
APMAP	0.173089	0.03265	0.140439	20.p11.21	20	24962925	24992979	n
APOA1	-0.00977218	-0.0897264	0.0799542	11.q23.3	11	116835751	116837950	n
APOA2	0.0364663	0.309309	-0.272842	1.q23.3	1	161222292	161223631	n
APOA4	0.191051	0.232631	-0.0415795	11.q23.3	11	116820700	116823306	n
APOA5	0.0799222	0.224112	-0.144189	11.q23.3	11	116789367	116792420	n
APOB	0.113363	-0.238379	0.351742	2.p24.1	2	21001429	21044073	n
APOBEC1	0.0751482	0.132546	-0.0573977	12.p13.31	12	7649400	7665903	n
APOBEC2	0.0252137	0.0825048	-0.057291	6.p21.1	6	41053304	41064511	n
APOBEC3A	0.232038	0.0962622	0.135776	22.q13.1	22	38952741	38992778	n
APOBEC3B	-0.0654501	0.227234	-0.292685	22.q13.1	22	38982347	38992804	n
APOBEC3C	0.162115	0.0667236	0.0953916	22.q13.1	22	39014083	39020352	n
APOBEC3D	0.00341388	0.204542	-0.201128	22.q13.1	22	39021113	39033276	n
APOBEC3F	-0.0229699	-0.0256578	0.00268793	22.q13.1	22	39040604	39053910	n
APOBEC3G	0.207564	-0.354084	0.561648	22.q13.1	22	39077005	39087743	n
APOBEC3H	0.120713	0.222679	-0.101966	22.q13.1	22	39097224	39104067	n
APOBEC4	0.107594	-0.0678728	0.175467	1.q25.3	1	183646404	183653316	n
APOBR	0.221232	0.267621	-0.0463893	16.p12.1	16	28494649	28498970	n
APOC1	-0.257611	0.176474	-0.434085	19.q13.32	19	44914247	44919349	n
APOC2	-0.0350137	0.165128	-0.200141	19.q13.32	19	44945982	44949565	n
APOC3	-0.0644832	0.313539	-0.378022	11.q23.3	11	116829706	116833072	n
APOC4	0.0365643	0.314938	-0.278373	19.q13.32	19	44942238	44945496	n
APOD	-0.11115	0.0741731	-0.185324	3.q29	3	195568702	195584205	n
APOE	-0.210668	0.0595014	-0.270169	19.q13.32	19	44905754	44909393	n
APOF	0.015361	0.0512476	-0.0358866	12.q13.3	12	56360569	56362823	n
APOH	-0.194082	0.227798	-0.42188	17.q24.2	17	66212033	66256525	n
APOL1	0.0662085	0.307334	-0.241125	22.q12.3	22	36253010	36267530	n
APOL2	0.0334266	0.251801	-0.218374	22.q12.3	22	36226203	36239954	n
APOL3	0.201053	0.262184	-0.061131	22.q12.3	22	36140330	36166177	n
APOL5	-0.0338701	0.282671	-0.316541	22.q12.3	22	35717872	35729483	n
APOL6	0.293425	0.0955307	0.197894	22.q12.3	22	35648395	35668409	n
APOLD1	0.153335	0.504919	-0.351584	12.p13.1	12	12725917	12829975	n
APOM	-0.0925403	0.136067	-0.228608	6.p21.33	6	31652416	31658210	n
APOO	0.228959	-0.111968	0.340926	X.p22.11	X	23833353	23907934	n
APOOL	-0.0865196	0.064338	-0.150858	X.q21.1	X	85003826	85093316	n
APOPT1	-0.102067	0.221287	-0.323355	14.q32.33	14	103562962	103607523	n
APP	0.132054	-0.100024	0.232078	21.q21.3	21	25880550	26171128	n
APPBP2	0.252343	0.0384675	0.213876	17.q23.2	17	60443149	60526219	n
APPL1	0.111853	-0.401634	0.513488	3.p14.3	3	57227737	57273468	n
APPL2	0.0955311	0.141978	-0.0464469	12.q23.3	12	105173296	105236238	n
APRT	-0.037171	0.289523	-0.326694	16.q24.3	16	88809339	88811944	n
APTX	0.121377	-0.124722	0.246098	9.p21.1	9	32972606	33025168	n
AQP1	0.277151	-0.175307	0.452459	7.p14.3	7	30911694	30925516	n
AQP10	-0.132715	0.0907475	-0.223462	1.q21.3	1	154321090	154325325	n
AQP11	0.309083	-0.10794	0.417022	11.q14.1	11	77589391	77610355	n
AQP12B	-0.215708	0.153148	-0.368856	2.q37.3	2	240676418	240682906	n
AQP2	0.203678	-0.182162	0.385841	12.q13.12	12	49950741	49958881	n
AQP3	0.0605588	0.0728648	-0.012306	9.p13.3	9	33441154	33447633	n
AQP4	0.122448	0.144983	-0.0225356	18.q11.2	18	26852038	26865818	n
AQP5	0.0609191	0.30556	-0.244641	12.q13.12	12	49961870	49965681	n
AQP6	0.037507	-0.459057	0.496564	12.q13.12	12	49967194	49977139	n
AQP7	-0.421881	-0.0592045	-0.362676	9.p13.3	9	33383179	33402682	n
AQP8	0.250845	0.109342	0.141503	16.p12.1	16	25215731	25228940	n
AQP9	-0.148964	0.130212	-0.279176	15.q21.3	15	58138169	58185911	n
AQR	-0.550822	-1.70159	1.15076	15.q14	15	34851782	34969839	n
AR	0.0690954	-0.134156	0.203252	X.q12	X	67544032	67730619	n
ARAF	-0.102423	-0.328922	0.226499	X.p11.3	X	47561100	47571920	n
ARAP1	0.178051	-0.248761	0.426813	11.q13.4	11	72685069	72793599	n
ARAP2	0.306058	0.131466	0.174592	4.p14	4	35948221	36244509	n
ARAP3	0.155924	-0.216026	0.37195	5.q31.3	5	141653401	141682221	n
ARC	0.278524	-0.035408	0.313932	8.q24.3	8	142611044	142614472	n
ARCN1	-0.741276	-2.54395	1.80267	11.q23.3	11	118572390	118603033	n
AREG	-0.104714	0.00527604	-0.10999	4.q13.3	4	74445134	74455009	n
AREL1	-0.0528554	-1.98044	1.92758	14.q24.3	14	74653437	74713115	n
ARF1	-0.554828	-1.18431	0.629486	1.q42.13	1	228082660	228099212	n
ARF3	-0.0999041	-0.142333	0.0424288	12.q13.12	12	48935723	48957551	n
ARF4	-0.420806	0.207601	-0.628408	3.p14.3	3	57571363	57598220	n
ARF5	0.220292	-0.177735	0.398027	7.q32.1	7	127588345	127591705	n
ARF6	-0.337507	-0.0774434	-0.260063	14.q21.3	14	49893092	49897054	n
ARFGAP1	0.173079	0.112316	0.0607622	20.q13.33	20	63272785	63289793	n
ARFGAP2	0.381995	0.228819	0.153177	11.p11.2	11	47164299	47177125	n
ARFGAP3	0.18683	0.168237	0.0185933	22.q13.2	22	42796502	42858106	n
ARFGEF1	-0.0438238	-0.0389397	-0.00488416	8.q13.2	8	67173511	67343677	n
ARFGEF2	0.159505	-0.447255	0.60676	20.q13.13	20	48921890	49036693	n
ARFGEF3	0.208432	-0.859398	1.06783	6.q23.3	6	138161921	138344663	n
ARFIP1	-0.0680381	0.191852	-0.25989	4.q31.3	4	152779937	152918463	n
ARFIP2	0.140508	-0.137387	0.277895	11.p15.4	11	6474683	6481479	n
ARFRP1	-0.460294	-1.10162	0.64133	20.q13.33	20	63698642	63708025	n
ARG1	0.0925588	0.156537	-0.0639783	6.q23.2	6	131573144	131584332	n
ARG2	0.0168796	0.174735	-0.157856	14.q24.1	14	67619798	67651720	n
ARGFX	-0.917602	1.0202	-1.93781	3.q13.33	3	121570704	121586634	n
ARGLU1	-0.767792	-0.879782	0.11199	13.q33.3	13	106541673	106568164	n
ARHGAP1	0.116066	0.212324	-0.096258	11.p11.2	11	46677080	46700615	n
ARHGAP10	0.251389	0.0559016	0.195487	4.q31.23	4	147732063	148072780	n
ARHGAP11A	-0.48037	-0.446765	-0.0336055	15.q13.3	15	32615144	32639949	n
ARHGAP11B	-0.516813	#N/A	#N/A	15.q13.2	15	30658717	30772993	n
ARHGAP12	0.280058	0.196996	0.0830617	10.p11.22	10	31805404	31928876	n
ARHGAP15	0.0431406	0.0822632	-0.0391226	2.q22.2	2	143091362	143768352	n
ARHGAP17	0.159841	0.189032	-0.0291919	16.p12.1	16	24919385	25015666	n
ARHGAP18	0.103205	-0.132004	0.235209	6.q22.33	6	129576132	129710225	n
ARHGAP19	-0.00559281	-0.00695869	0.00136589	10.q24.1	10	97222173	97292673	n
ARHGAP20	0.254965	-0.230059	0.485024	11.q23.1	11	110577042	110713189	n
ARHGAP21	0.048245	-0.107388	0.155633	10.p12.1	10	24583609	24723668	n
ARHGAP22	0.0192421	0.0766365	-0.0573943	10.q11.23	10	48446034	48656265	n
ARHGAP23	-0.487722	0.131191	-0.618912	17.q12	17	38419280	38512392	n
ARHGAP24	0.162671	-0.333613	0.496284	4.q21.23	4	85475114	86002670	n
ARHGAP25	0.0540198	0.177904	-0.123884	2.p13.3	2	68679601	68826833	n
ARHGAP26	0.00278353	-0.487418	0.490202	5.q31.3	5	142770377	143229011	n
ARHGAP27	-0.163252	-0.16475	0.00149827	17.q21.31	17	45393902	45434421	n
ARHGAP28	0.144377	-0.0577075	0.202085	18.p11.31	18	6729718	6915716	n
ARHGAP29	-0.0525608	0.152983	-0.205544	1.p22.1	1	94148988	94275068	n
ARHGAP30	0.0740624	-0.00479533	0.0788577	1.q23.3	1	161046946	161069970	n
ARHGAP31	0.0511921	0.0779155	-0.0267234	3.q13.32	3	119294373	119420714	n
ARHGAP32	0.00717642	0.132799	-0.125622	11.q24.3	11	128965060	129279324	n
ARHGAP33	-0.0433309	0.342683	-0.386014	19.q13.12	19	35774532	35788822	n
ARHGAP35	0.239276	0.205483	0.033793	19.q13.32	19	46918676	47005077	n
ARHGAP36	0.260699	0.191442	0.069257	X.q26.1	X	131058242	131089883	n
ARHGAP39	0.0376896	0.286209	-0.248519	8.q24.3	8	144529179	144605816	n
ARHGAP4	-0.111746	-1.30135	1.1896	X.q28	X	153907367	153934999	n
ARHGAP44	0.258464	-0.0275018	0.285966	17.p12	17	12789539	12991643	n
ARHGAP45	-0.0095388	-0.122299	0.11276	19.p13.3	19	1065923	1086628	n
ARHGAP5	-0.0199377	0.0104015	-0.0303392	14.q12	14	32076114	32159728	n
ARHGAP6	0.124081	0.224267	-0.100186	X.p22.2	X	11137543	11665701	n
ARHGAP8	0.0166341	-0.10059	0.117224	22.q13.31	22	44752558	44862788	n
ARHGAP9	-0.18385	0.198852	-0.382702	12.q13.3	12	57472255	57488814	n
ARHGDIA	-0.0553933	-0.525216	0.469823	17.q25.3	17	81867721	81871406	n
ARHGDIB	0.137472	-0.026993	0.164465	12.p12.3	12	14942017	14961728	n
ARHGDIG	0.089173	-0.437151	0.526324	16.p13.3	16	268727	283010	n
ARHGEF1	0.074123	-0.179395	0.253518	19.q13.2	19	41883161	41930150	n
ARHGEF10	0.0512835	-0.283705	0.334988	8.p23.3	8	1823976	1958641	n
ARHGEF10L	0.0790716	-0.512263	0.591334	1.p36.13	1	17539835	17697874	n
ARHGEF11	-0.0286498	-0.179833	0.151183	1.q23.1	1	156934840	157045370	n
ARHGEF12	0.0463185	-0.0808845	0.127203	11.q23.3	11	120336914	120489936	n
ARHGEF15	0.0751957	0.166731	-0.0915355	17.p13.1	17	8310241	8322516	n
ARHGEF16	0.0954343	-0.285323	0.380758	1.p36.32	1	3454426	3481113	n
ARHGEF17	0.109335	-0.119975	0.229309	11.q13.4	11	73308289	73369388	n
ARHGEF18	0.0268632	0.131925	-0.105062	19.p13.2	19	7395113	7472477	n
ARHGEF19	0.106515	0.215901	-0.109385	1.p36.13	1	16197854	16212609	n
ARHGEF2	0.117047	0.263983	-0.146936	1.q22	1	155946851	156007070	n
ARHGEF25	0.128274	0.2416	-0.113327	12.q13.3	12	57610180	57619379	n
ARHGEF26	0.142079	0.148595	-0.00651547	3.q25.2	3	154121003	154257827	n
ARHGEF28	-0.00882649	-0.00552136	-0.00330512	5.q13.2	5	73626158	73941993	n
ARHGEF3	0.107046	0.0435436	0.0635026	3.p14.3	3	56727418	57079329	n
ARHGEF33	0.0389386	0.0947018	-0.0557632	2.p22.1	2	38889841	38975449	n
ARHGEF35	-0.202475	-0.325166	0.122691	7.q35	7	144186083	144195655	n
ARHGEF37	0.0458281	0.229652	-0.183824	5.q32	5	149551947	149634968	n
ARHGEF38	0.193807	-0.0768493	0.270657	4.q24	4	105552620	105708093	n
ARHGEF39	0.116692	-0.150304	0.266996	9.p13.3	9	35658875	35675866	n
ARHGEF4	0.139423	0.047334	0.0920888	2.q21.1	2	130836916	131047263	n
ARHGEF40	0.0735653	-0.260098	0.333664	14.q11.2	14	21070270	21090240	n
ARHGEF5	-0.216823	-0.277374	0.0605508	7.q35	7	144355288	144380632	n
ARHGEF6	0.243328	0.0803319	0.162996	X.q26.3	X	136665547	136782088	n
ARHGEF7	-0.278856	-0.89938	0.620524	13.q34	13	111114559	111305737	n
ARHGEF9	0.043681	-0.194374	0.238055	X.q11.2	X	63634967	63809274	n
ARID1A	0.156398	0.0455287	0.110869	1.p36.11	1	26693236	26782110	n
ARID1B	0.314357	-0.149005	0.463362	6.q25.3	6	156777374	157210779	n
ARID2	-0.255217	0.345924	-0.60114	12.q12	12	45729665	45908040	n
ARID3A	-0.293809	-0.177971	-0.115838	19.p13.3	19	925781	975934	n
ARID3B	-0.284191	-0.115771	-0.168421	15.q24.1	15	74541177	74598131	n
ARID3C	-0.05504	-0.319305	0.264265	9.p13.3	9	34621379	34628107	n
ARID4A	0.219672	-0.0126015	0.232273	14.q23.1	14	58298385	58373887	n
ARID4B	0.249053	-0.0406902	0.289744	1.q42.3	1	235131634	235328219	n
ARID5A	-0.107287	0.0286827	-0.13597	2.q11.2	2	96536743	96552638	n
ARID5B	-0.0711584	0.106692	-0.17785	10.q21.2	10	61901300	62096944	n
ARIH1	-0.875307	-2.5002	1.62489	15.q24.1	15	72474326	72602985	n
ARIH2	0.392519	-0.0572227	0.449742	3.p21.31	3	48918821	48986382	n
ARIH2OS	0.0575935	-0.00585888	0.0634524	3.p21.31	3	48917788	48919385	n
ARL1	0.0887716	-2.35311	2.44188	12.q23.2	12	101393120	101407820	n
ARL10	-0.0139386	0.146464	-0.160402	5.q35.2	5	176365468	176401865	n
ARL11	0.0652441	0.211651	-0.146407	13.q14.2	13	49628299	49633872	n
ARL13A	0.329551	0.0698395	0.259712	X.q22.1	X	100969708	100990829	n
ARL13B	-0.336859	0.173011	-0.509871	3.q11.1	3	93980139	94055668	n
ARL14	0.142561	-0.0103165	0.152877	3.q25.33	3	160677159	160678452	n
ARL14EP	0.297403	0.274748	0.022655	11.p14.1	11	30323051	30338227	n
ARL14EPL	0.213627	0.0995772	0.11405	5.q23.1	5	116032324	116060118	n
ARL15	0.153609	0.191717	-0.0381087	5.q11.2	5	53883945	54310582	n
ARL16	-0.0313159	-0.00326001	-0.0280558	17.q25.3	17	81681174	81683924	n
ARL17A	-0.0193717	0.0319194	-0.0512911	17.q21.31	17	46516702	46579682	n
ARL17B	-0.0193717	0.00410005	-0.0234717	17.q21.31	17	46274784	46361797	n
ARL2	-0.791304	-2.35036	1.55906	11.q13.1	11	65014113	65022184	n
ARL2BP	-0.0125461	0.00597514	-0.0185212	16.q13	16	57245098	57253635	n
ARL3	0.18102	-0.0895244	0.270545	10.q24.32	10	102673731	102714407	n
ARL4A	-0.153395	0.126906	-0.280302	7.p21.3	7	12686856	12690934	n
ARL4C	-0.0259553	-0.607038	0.581083	2.q37.1	2	234493041	234497053	n
ARL4D	-0.375825	-0.318996	-0.0568283	17.q21.31	17	43398959	43401137	n
ARL5A	0.105989	-0.090246	0.196235	2.q23.3	2	151788984	151828492	n
ARL5B	0.120571	-0.122636	0.243207	10.p12.31	10	18659405	18681639	n
ARL5C	-0.171143	-0.270755	0.099612	17.q12	17	39156894	39167484	n
ARL6	0.140472	-0.153901	0.294374	3.q11.2	3	97764521	97801242	n
ARL6IP1	0.101567	-0.197973	0.29954	16.p12.3	16	18791667	18801678	n
ARL6IP4	-0.280082	-0.532938	0.252856	12.q24.31	12	122980060	122982913	n
ARL6IP5	0.00647888	-0.0282782	0.034757	3.p14.1	3	69084944	69106066	n
ARL6IP6	-0.0802867	-0.141272	0.0609853	2.q23.3	2	152717893	152761253	n
ARL8A	0.0529106	-0.7623	0.815211	1.q32.1	1	202133404	202144743	n
ARL8B	-0.165015	-0.224678	0.0596628	3.p26.1	3	5122220	5180912	n
ARL9	0.160623	-0.21238	0.373003	4.q12	4	56505209	56525481	n
ARMC1	0.270204	-0.1085	0.378704	8.q13.1	8	65602456	65634217	n
ARMC10	-0.0489905	-0.0883118	0.0393212	7.q22.1	7	103074881	103099764	n
ARMC12	0.0926311	0.116477	-0.0238454	6.p21.31	6	35737032	35749079	n
ARMC2	-0.0421423	-0.425314	0.383172	6.q21	6	108848416	108974472	n
ARMC3	0.178729	-0.00407314	0.182802	10.p12.2	10	22928024	23038523	n
ARMC4	0.259543	0.0841267	0.175417	10.p12.1	10	27812164	27999048	n
ARMC5	-0.382629	-0.221635	-0.160994	16.p11.2	16	31458080	31467166	n
ARMC6	-0.243666	0.139039	-0.382705	19.p13.11	19	19033575	19060311	n
ARMC7	-0.647249	-1.29183	0.64458	17.q25.1	17	75109952	75130265	n
ARMC8	0.065168	-0.111201	0.176369	3.q22.3	3	138187248	138298389	n
ARMC9	0.28857	-0.170423	0.458993	2.q37.1	2	231198546	231374837	n
ARMCX1	0.163126	0.158199	0.00492649	X.q22.1	X	101550531	101554700	n
ARMCX2	0.0731638	-0.071346	0.14451	X.q22.1	X	101655281	101659891	n
ARMCX3	0.119203	0.221376	-0.102174	X.q22.1	X	101622797	101627843	n
ARMCX4	0.286984	-0.233452	0.520437	X.q22.1	X	101418287	101533459	n
ARMCX5	0.0648457	-0.0462907	0.111136	X.q22.1	X	102599168	102604159	n
ARMCX6	-0.162917	0.0446194	-0.207536	X.q22.1	X	101615118	101618001	n
ARMS2	0.132132	0.245266	-0.113134	10.q26.13	10	122454653	122457352	n
ARMT1	0.183759	-0.0915809	0.27534	6.q25.1	6	151452258	151470101	n
ARNT	-0.237896	-0.493722	0.255826	1.q21.3	1	150809705	150876768	n
ARNT2	0.0673355	-0.0216757	0.0890112	15.q25.1	15	80404350	80597937	n
ARNTL	0.0197522	-0.217285	0.237037	11.p15.3	11	13276652	13387266	n
ARNTL2	-0.234058	0.0521206	-0.286178	12.p11.23	12	27332854	27425289	n
ARPC1A	0.00126118	-0.645134	0.646395	7.q22.1	7	99325910	99366262	n
ARPC1B	0.311563	-0.0413019	0.352865	7.q22.1	7	99374249	99394814	n
ARPC2	-0.583553	-1.1646	0.581045	2.q35	2	218217094	218254356	n
ARPC3	-0.476389	-1.20599	0.729601	12.q24.11	12	110434825	110450422	n
ARPC4	-0.458975	-0.682822	0.223847	3.p25.3	3	9792495	9807726	n
ARPC4-TTLL3	-0.595523	#N/A	#N/A	3.p25.3	3	9793082	9835401	n
ARPC5	0.110049	0.063449	0.0465997	1.q25.3	1	183620846	183635757	n
ARPC5L	0.0177931	-0.0378885	0.0556817	9.q33.3	9	124862130	124877733	n
ARPIN	0.0940482	0.130864	-0.0368157	15.q26.1	15	89895006	89912956	n
ARPP19	-0.0534331	-0.178797	0.125364	15.q21.2	15	52547045	52569883	n
ARPP21	0.312493	-0.12403	0.436522	3.p22.3	3	35638945	35794496	n
ARR3	0.199093	0.138604	0.0604896	X.q13.1	X	70268305	70281840	n
ARRB1	0.0468375	0.1385	-0.0916621	11.q13.4	11	75264182	75351705	n
ARRB2	0.133814	-0.472714	0.606527	17.p13.2	17	4710489	4721499	n
ARRDC1	-0.0156503	0.145912	-0.161562	9.q34.3	9	137605654	137615360	n
ARRDC1-AS1	-0.932567	#N/A	#N/A	9.q34.3	9	137615332	137618906	n
ARRDC2	-0.142232	0.147035	-0.289267	19.p13.11	19	18001132	18014102	n
ARRDC3	0.342654	0.106818	0.235837	5.q14.3	5	91368724	91383359	n
ARRDC4	0.107401	-0.253855	0.361256	15.q26.2	15	97960698	97973838	n
ARRDC5	0.0429286	-0.203167	0.246096	19.p13.3	19	4890437	4902867	n
ARSA	-0.225233	-0.0819968	-0.143236	22.q13.33	22	50622754	50628173	n
ARSB	-0.175432	-0.137508	-0.0379244	5.q14.1	5	78777209	78986087	n
ARSD	0.0847449	-0.336312	0.421057	X.p22.33	X	2903970	2929351	n
ARSE	0.0952611	-0.00448101	0.0997421	X.p22.33	X	2934632	2968310	n
ARSF	0.106469	-0.0308926	0.137361	X.p22.33	X	3041471	3112726	n
ARSG	0.303762	0.197383	0.106379	17.q24.2	17	68259182	68422731	n
ARSH	0.142361	0.0601933	0.0821681	X.p22.33	X	3006613	3033571	n
ARSI	-0.236455	-0.359948	0.123493	5.q32	5	150296343	150339307	n
ARSJ	0.178366	0.216011	-0.0376451	4.q26	4	113900284	113979727	n
ARSK	-0.24744	0.149374	-0.396814	5.q15	5	95555074	95605064	n
ART1	0.179728	0.045131	0.134597	11.p15.4	11	3645128	3664416	n
ART3	0.00771582	0.1485	-0.140784	4.q21.1	4	76011184	76112802	n
ART4	0.164761	0.0535723	0.111188	12.p12.3	12	14825569	14843533	n
ART5	0.133736	0.332552	-0.198816	11.p15.4	11	3638503	3642316	n
ARTN	0.0881892	0.0257953	0.0623939	1.p34.1	1	43933320	43937241	n
ARV1	-0.264861	-0.251015	-0.0138454	1.q42.2	1	230978981	231000595	n
ARVCF	-0.129583	0.123881	-0.253463	22.q11.21	22	19969896	20016808	n
ARX	-0.0368927	-0.281364	0.244471	X.p21.3	X	25003694	25016420	n
AS3MT	0.0692372	0.148547	-0.07931	10.q24.32	10	102869516	102901899	n
ASAH1	0.168463	-0.0838606	0.252324	8.p22	8	18055992	18084998	n
ASAH2	0.105818	-0.0148923	0.12071	10.q11.23	10	50182778	50248610	n
ASAH2B	-0.156067	-0.372793	0.216726	10.q11.23	10	50739318	50816495	n
ASAP1	-0.282829	-0.437012	0.154182	8.q24.22	8	130052104	130443660	n
ASAP2	0.15735	0.247792	-0.0904425	2.p25.1	2	9206765	9405683	n
ASAP3	0.152652	0.213406	-0.060754	1.p36.12	1	23428563	23484568	n
ASB1	0.0045412	-0.0647646	0.0693058	2.q37.3	2	238426742	238452250	n
ASB10	0.00618267	0.198641	-0.192458	7.q36.1	7	151175698	151187832	n
ASB11	0.277561	0.0751483	0.202413	X.p22.2	X	15281697	15315656	n
ASB12	-0.0132402	0.0141333	-0.0273735	X.q11.2	X	64224196	64230631	n
ASB13	0.223875	-0.0384292	0.262304	10.p15.1	10	5638867	5666595	n
ASB14	0.0846258	0.2788	-0.194174	3.p14.3	3	57268347	57292682	n
ASB15	0.145969	0.260272	-0.114303	7.q31.32	7	123567010	123639481	n
ASB16	-0.0128259	-0.0413266	0.0285007	17.q21.31	17	44170447	44179083	n
ASB17	0.02874	0.0138452	0.0148948	1.p31.1	1	75918873	75932431	n
ASB18	0.177676	0.155424	0.0222517	2.q37.2	2	236194872	236264409	n
ASB2	0.360541	0.241993	0.118548	14.q32.12	14	93934153	93976791	n
ASB3	0.195603	-0.1561	0.351703	2.p16.2	2	53532672	53787610	n
ASB4	0.0373351	0.172014	-0.134679	7.q21.3	7	95478444	95540232	n
ASB5	0.146604	0.221256	-0.0746517	4.q34.2	4	176213673	176277571	n
ASB6	-0.0474984	-0.630189	0.582691	9.q34.11	9	129634604	129642169	n
ASB7	-0.077451	-0.0312745	-0.0461765	15.q26.3	15	100602534	100651705	n
ASB8	-0.13878	0.214764	-0.353544	12.q13.11	12	48147788	48181213	n
ASB9	0.258142	0.109265	0.148877	X.p22.2	X	15235288	15270467	n
ASCC1	-0.137256	0.300017	-0.437273	10.q22.1	10	72096032	72217134	n
ASCC2	0.0851808	-0.616127	0.701307	22.q12.2	22	29788608	29838304	n
ASCC3	-0.058	-2.28759	2.22959	6.q16.3	6	100508194	100881372	n
ASCL1	0.0695248	0.25936	-0.189836	12.q23.2	12	102957686	102960516	n
ASCL2	0.00540895	-0.218836	0.224245	11.p15.5	11	2268495	2270952	n
ASCL3	0.283286	0.0878148	0.195472	11.p15.4	11	8937579	8938211	n
ASCL4	0.0651635	0.0873896	-0.0222261	12.q23.3	12	107774385	107776644	n
ASCL5	0.0196599	-0.113343	0.133003	1.q32.1	1	201113953	201127184	n
ASF1A	-0.181133	-0.0866703	-0.0944628	6.q22.31	6	118894220	118909167	n
ASF1B	-0.17516	-0.429185	0.254025	19.p13.12	19	14119509	14136956	n
ASGR1	-0.0222281	0.0232707	-0.0454988	17.p13.1	17	7173431	7179564	n
ASGR2	0.288834	0.0710167	0.217817	17.p13.1	17	7101322	7115700	n
ASH1L	-0.17716	-1.21477	1.03761	1.q22	1	155335268	155562807	n
ASH2L	-0.583695	-2.14908	1.56539	8.p11.23	8	38105242	38144076	n
ASIC1	0.0268299	0.0570259	-0.030196	12.q13.12	12	50057548	50083611	n
ASIC2	-0.0828695	0.100784	-0.183653	17.q12	17	33013087	34174964	n
ASIC3	0.0329841	-0.0771835	0.110168	7.q36.1	7	151048292	151052756	n
ASIC4	0.106289	-0.0430103	0.149299	2.q35	2	219514170	219538772	n
ASIC5	0.171535	0.1013	0.0702356	4.q32.1	4	155829729	155866273	n
ASIP	0.16725	-0.0665599	0.233809	20.q11.22	20	34194569	34269344	n
ASL	-0.0516521	0.268422	-0.320074	7.q11.21	7	66075798	66093558	n
ASMT	0.0675505	-0.0468701	0.114421	X.p22.33	X	1615001	1643081	n
ASMTL	0.126343	0.104264	0.0220795	X.p22.33	X	1403139	1453762	n
ASNA1	-1.0723	-1.81272	0.740424	19.p13.13	19	12737139	12748323	n
ASNS	-0.232992	-2.07931	1.84632	7.q21.3	7	97852118	97872542	n
ASNSD1	-0.0414863	-0.0910908	0.0496045	2.q32.2	2	189661385	189670831	n
ASPA	0.229412	-0.0809892	0.310402	17.p13.2	17	3472374	3503419	n
ASPDH	-0.0351969	-0.0414322	0.00623526	19.q13.33	19	50511600	50514690	n
ASPG	0.145439	-0.37367	0.51911	14.q32.33	14	104085679	104115581	n
ASPH	0.0763268	0.249706	-0.173379	8.q12.3	8	61500556	61714640	n
ASPHD1	0.0446885	-0.324472	0.369161	16.p11.2	16	29900375	29919864	n
ASPHD2	-0.118205	0.188164	-0.306369	22.q12.1	22	26429273	26445015	n
ASPM	-0.820371	-1.12214	0.301764	1.q31.3	1	197084128	197146694	n
ASPRV1	0.0135184	0.156259	-0.14274	2.p13.3	2	69960089	69962265	n
ASPSCR1	-0.127257	-0.0562364	-0.0710209	17.q25.3	17	81976807	82017406	n
ASRGL1	-0.0861485	-0.323423	0.237275	11.q12.3	11	62337448	62393412	n
ASS1	-0.278976	0.101835	-0.380811	9.q34.11	9	130444929	130501274	n
ASTE1	0.0744506	-0.121162	0.195613	3.q22.1	3	131013875	131027649	n
ASTL	0.00336343	-0.0611254	0.0644888	2.q11.2	2	96123850	96138436	n
ASTN1	-0.0630942	0.218696	-0.28179	1.q25.2	1	176857302	177164973	n
ASTN2	0.0454199	-0.132149	0.177569	9.q33.1	9	116425225	117415070	n
ASXL1	0.373749	0.242409	0.13134	20.q11.21	20	32358330	32439319	n
ASXL3	0.140205	-0.0817152	0.22192	18.q12.1	18	33578233	33751192	n
ASZ1	-0.00615966	0.254357	-0.260517	7.q31.2	7	117363222	117428123	n
ATAD1	0.249593	0.0388529	0.210741	10.q23.31	10	87751512	87841343	n
ATAD2	-0.282916	0.388244	-0.671159	8.q24.13	8	123319850	123416350	n
ATAD2B	0.134437	-0.0774616	0.211899	2.p23.3	2	23748664	23927114	n
ATAD3A	0.0869587	-0.435534	0.522493	1.p36.33	1	1512151	1534687	n
ATAD3B	-0.308185	0.0205453	-0.32873	1.p36.33	1	1471769	1497848	n
ATAD3C	0.125629	0.165674	-0.0400452	1.p36.33	1	1449689	1470158	n
ATAD5	-0.264269	-2.32079	2.05652	17.q11.2	17	30831970	30895869	n
ATAT1	0.035084	-0.14488	0.179964	6.p21.33	6	30626842	30646823	n
ATCAY	-0.119925	0.178996	-0.298921	19.p13.3	19	3879864	3928079	n
ATE1	-0.0558958	-0.311196	0.2553	10.q26.13	10	121740421	121928801	n
ATF1	-0.0893396	-0.075365	-0.0139746	12.q13.12	12	50763710	50821122	n
ATF2	0.242287	-0.312328	0.554615	2.q31.1	2	175072250	175168382	n
ATF3	0.217963	0.107246	0.110717	1.q32.3	1	212565334	212620777	n
ATF4	-0.6222	-1.52346	0.901256	22.q13.1	22	39519695	39522685	n
ATF5	-0.00216598	-1.33592	1.33375	19.q13.33	19	49928702	49933935	n
ATF6	0.108538	-0.628534	0.737072	1.q23.3	1	161766294	161964070	n
ATF6B	-0.121106	-0.339967	0.218862	6.p21.32	6	32115264	32128253	n
ATF7	-0.25838	-0.160493	-0.097887	12.q13.13	12	53507856	53626410	n
ATF7IP	-0.0792658	-0.295959	0.216693	12.p13.1	12	14365632	14502935	n
ATF7IP2	0.285628	0.212442	0.0731862	16.p13.2	16	10326434	10483638	n
ATG10	-0.340483	-0.982427	0.641944	5.q14.1	5	81972025	82276857	n
ATG101	-0.0954738	-0.578538	0.483064	12.q13.13	12	52069246	52077494	n
ATG12	-0.231344	0.226524	-0.457868	5.q22.3	5	115828200	115841858	n
ATG13	-0.285757	0.0947166	-0.380473	11.p11.2	11	46617527	46674818	n
ATG14	-0.293554	-0.2804	-0.0131541	14.q22.3	14	55366392	55411858	n
ATG16L1	-0.13282	0.00716392	-0.139984	2.q37.1	2	233210051	233295674	n
ATG16L2	-0.145434	-0.230184	0.08475	11.q13.4	11	72814308	72843674	n
ATG2A	-0.144764	0.324381	-0.469145	11.q13.1	11	64894546	64917248	n
ATG2B	0.163941	-0.325889	0.48983	14.q32.2	14	96279202	96363870	n
ATG3	-0.239708	-0.777577	0.537869	3.q13.2	3	112532509	112562046	n
ATG4A	0.0188946	0.382842	-0.363947	X.q22.3	X	108091668	108154671	n
ATG4B	-0.0264999	0.188429	-0.214929	2.q37.3	2	241637213	241673857	n
ATG4C	0.0327509	-0.140305	0.173056	1.p31.3	1	62784135	62865513	n
ATG4D	0.0272236	-0.018479	0.0457026	19.p13.2	19	10543895	10553418	n
ATG5	0.226853	-0.564998	0.791851	6.q21	6	106045423	106325791	n
ATG7	-0.126556	-0.454805	0.328249	3.p25.3	3	11272309	11557665	n
ATG9A	-0.47439	-1.27282	0.798428	2.q35	2	219219380	219229717	n
ATIC	-0.362503	-1.77096	1.40846	2.q35	2	215311817	215349773	n
ATL1	0.0554062	0.0644014	-0.00899517	14.q22.1	14	50532509	50633068	n
ATL2	-0.417846	-0.824827	0.406981	2.p22.1	2	38294880	38377285	n
ATL3	0.024925	0.341388	-0.316463	11.q13.1	11	63624087	63671921	n
ATM	-0.114686	-0.61741	0.502725	11.q22.3	11	108222484	108369102	n
ATMIN	-0.220076	-0.965331	0.745254	16.q23.2	16	81035847	81047358	n
ATN1	0.0869598	0.12165	-0.0346906	12.p13.31	12	6924463	6942321	n
ATOH1	-0.000709371	0.100118	-0.100827	4.q22.2	4	93828753	93830964	n
ATOH7	0.0341941	0.203843	-0.169649	10.q21.3	10	68230624	68232103	n
ATOH8	-0.0383277	-0.275466	0.237139	2.p11.2	2	85751344	85788066	n
ATOX1	0.132371	0.23313	-0.100758	5.q33.1	5	151742316	151772532	n
ATP10A	0.137911	0.0077712	0.13014	15.q12	15	25677273	25865172	n
ATP10B	0.0398835	0.110606	-0.0707223	5.q34	5	160563120	160852214	n
ATP10D	0.151128	0.25637	-0.105243	4.p12	4	47485288	47593486	n
ATP11A	-0.0529685	0.404379	-0.457348	13.q34	13	112690329	112887168	n
ATP11AUN	0.140056	-0.0932849	0.233341	13.q34	13	112647044	112684497	n
ATP11B	0.0518966	0.0315939	0.0203027	3.q26.33	3	182793500	182921635	n
ATP11C	0.221669	0.112692	0.108977	X.q27.1	X	139726346	139945276	n
ATP12A	0.12986	0.0277801	0.10208	13.q12.12	13	24680411	24712493	n
ATP13A1	-0.28179	-0.212511	-0.0692788	19.p13.11	19	19645198	19663693	n
ATP13A2	-0.137365	-0.0862735	-0.0510913	1.p36.13	1	16985958	17011928	n
ATP13A3	-0.117734	-0.0827539	-0.0349804	3.q29	3	194402672	194498364	n
ATP13A4	0.107467	-0.116276	0.223743	3.q29	3	193402077	193593111	n
ATP13A5	0.101113	-0.178035	0.279148	3.q29	3	193274790	193378843	n
ATP1A1	-1.00916	-2.1473	1.13815	1.p13.1	1	116372668	116410261	n
ATP1A2	0.149284	0.00132112	0.147963	1.q23.2	1	160115759	160143591	n
ATP1A3	0.0605809	0.0357126	0.0248684	19.q13.2	19	41966582	41997497	n
ATP1A4	0.13173	0.29532	-0.163589	1.q23.2	1	160151570	160186977	n
ATP1B1	0.0446484	-0.0447004	0.0893488	1.q24.2	1	169105697	169132722	n
ATP1B2	-0.018772	0.00530405	-0.024076	17.p13.1	17	7646627	7657768	n
ATP1B3	-0.157724	0.0160245	-0.173748	3.q23	3	141876124	141926514	n
ATP1B4	0.0104614	0.0714379	-0.0609765	X.q24	X	120362085	120383249	n
ATP23	-0.301101	#N/A	#N/A	12.q14.1	12	57941541	57957269	n
ATP2A1	0.0702992	0.103286	-0.0329867	16.p11.2	16	28878405	28904509	n
ATP2A2	-0.911256	-1.55172	0.640459	12.q24.11	12	110280756	110351093	n
ATP2A3	0.00866099	-0.0647317	0.0733927	17.p13.2	17	3923870	3964464	n
ATP2B1	-0.633367	-0.253847	-0.37952	12.q21.33	12	89588049	89709300	n
ATP2B2	-0.185503	0.0544589	-0.239962	3.p25.3	3	10324023	10708007	n
ATP2B3	0.256738	-0.208139	0.464876	X.q28	X	153517676	153582939	n
ATP2B4	0.173952	-0.18357	0.357522	1.q32.1	1	203626561	203744081	n
ATP2C1	0.155633	0.57625	-0.420617	3.q22.1	3	130850595	131016712	n
ATP2C2	0.241725	-0.179677	0.421402	16.q24.1	16	84368527	84464187	n
ATP4A	0.10896	0.212975	-0.104015	19.q13.12	19	35550043	35563658	n
ATP4B	0.214085	0.45038	-0.236295	13.q34	13	113648804	113658186	n
ATP5A1	-0.424074	-1.544	1.11992	#N/A	#N/A	#N/A	#N/A	n
ATP5B	-0.847816	-1.24075	0.392929	#N/A	#N/A	#N/A	#N/A	n
ATP5C1	-0.682921	-1.74816	1.06524	#N/A	#N/A	#N/A	#N/A	n
ATP5D	-0.985945	-0.793212	-0.192733	#N/A	#N/A	#N/A	#N/A	n
ATP5E	-0.68733	-0.853709	0.166379	#N/A	#N/A	#N/A	#N/A	n
ATP5F1	-0.545738	-1.59736	1.05162	#N/A	#N/A	#N/A	#N/A	n
ATP5G1	-0.0532518	0.0989611	-0.152213	#N/A	#N/A	#N/A	#N/A	n
ATP5G2	-0.0953463	-0.361135	0.265789	#N/A	#N/A	#N/A	#N/A	n
ATP5G3	-0.061279	0.641452	-0.702731	#N/A	#N/A	#N/A	#N/A	n
ATP5H	-0.0425634	-0.937957	0.895394	#N/A	#N/A	#N/A	#N/A	n
ATP5I	-0.0868052	-0.107393	0.0205873	#N/A	#N/A	#N/A	#N/A	n
ATP5J	-0.568474	-0.78375	0.215277	#N/A	#N/A	#N/A	#N/A	n
ATP5J2	-0.713107	-1.34289	0.629786	#N/A	#N/A	#N/A	#N/A	n
ATP5J2-PTCD1	-0.131221	#N/A	#N/A	#N/A	#N/A	#N/A	#N/A	n
ATP5L	-0.355776	-0.60395	0.248174	#N/A	#N/A	#N/A	#N/A	n
ATP5L2	0.0384037	0.0302094	0.00819429	#N/A	#N/A	#N/A	#N/A	n
ATP5O	-0.388817	-1.06936	0.680539	#N/A	#N/A	#N/A	#N/A	n
ATP5S	0.182128	0.157133	0.0249951	14.q21.3	14	50312326	50335558	n
ATP6AP1	-1.10123	-2.75949	1.65826	X.q28	X	154428632	154436516	n
ATP6AP1L	0.100173	0.075198	0.0249755	5.q14.2	5	82279462	82386977	n
ATP6AP2	-1.12071	-2.5471	1.42638	X.p11.4	X	40579372	40606848	n
ATP6V0A1	0.00907111	-0.444381	0.453452	17.q21.2	17	42458844	42522611	n
ATP6V0A2	0.00551628	-0.200208	0.205725	12.q24.31	12	123712318	123761755	n
ATP6V0A4	-0.0185655	-0.137196	0.11863	7.q34	7	138706294	138799560	n
ATP6V0B	-0.969406	-2.07114	1.10173	1.p34.1	1	43974487	43978295	n
ATP6V0C	-1.09116	-1.74822	0.657057	16.p13.3	16	2513870	2520218	n
ATP6V0D1	-0.67094	-2.01679	1.34585	16.q22.1	16	67438014	67481237	n
ATP6V0D2	-0.0984433	-0.168962	0.0705186	8.q21.3	8	85987323	86154228	n
ATP6V0E1	-0.0695141	0.0516051	-0.121119	5.q35.1	5	172983757	173035445	n
ATP6V0E2	0.0389926	-0.130446	0.169439	7.q36.1	7	149872968	149880698	n
ATP6V1A	-0.852132	-2.19241	1.34027	3.q13.31	3	113747019	113812056	n
ATP6V1B1	0.00699635	-0.0815317	0.0885281	2.p13.3	2	70935868	70965431	n
ATP6V1B2	-0.405489	-0.736978	0.331489	8.p21.3	8	20197367	20226819	n
ATP6V1C1	-0.599119	-2.88844	2.28932	8.q22.3	8	103021063	103073051	n
ATP6V1C2	0.169825	0.049031	0.120794	2.p25.1	2	10721649	10785110	n
ATP6V1D	-0.851824	-0.142718	-0.709106	14.q23.3	14	67294371	67360265	n
ATP6V1E1	-0.748934	-2.26226	1.51333	22.q11.21	22	17592136	17628818	n
ATP6V1E2	0.0698905	0.000415147	0.0694753	2.p21	2	46490750	46542557	n
ATP6V1F	-0.905707	-2.75437	1.84867	7.q32.1	7	128862826	128865844	n
ATP6V1G1	-0.846566	-1.65289	0.806323	9.q32	9	114587746	114598373	n
ATP6V1G2	0.00254703	0.0431658	-0.0406187	6.p21.33	6	31544462	31548427	n
ATP6V1G3	0.238652	0.361282	-0.122631	1.q31.3	1	198523222	198540945	n
ATP6V1H	-0.571122	-1.86473	1.29361	8.q11.23	8	53715557	53843558	n
ATP7A	-0.0183078	0.105552	-0.12386	X.q21.1	X	77910656	78050395	n
ATP7B	0.112126	-2.34628	2.45841	13.q14.3	13	51930436	52012125	n
ATP8A1	0.101772	-0.34195	0.443722	4.p13	4	42408373	42657105	n
ATP8A2	-0.124038	-0.257298	0.13326	13.q12.13	13	25372071	26025851	n
ATP8B1	0.164748	-0.344086	0.508834	18.q21.31	18	57646426	57803101	n
ATP8B2	0.0518289	-0.348809	0.400638	1.q21.3	1	154325553	154351307	n
ATP8B3	0.00200679	0.000753208	0.00125358	19.p13.3	19	1782075	1812276	n
ATP8B4	0.215325	0.174729	0.0405956	15.q21.2	15	49858238	50182817	n
ATP9A	-0.0798705	0.274515	-0.354386	20.q13.2	20	51596514	51768634	n
ATP9B	-0.0205165	-0.0244382	0.00392164	18.q23	18	79069285	79378287	n
ATPAF1	-0.0575971	-0.267098	0.209501	1.p33	1	46632737	46673867	n
ATPAF2	-0.252029	-0.589863	0.337834	17.p11.2	17	17977409	18039209	n
ATPIF1	-0.0215017	0.0635601	-0.0850618	#N/A	#N/A	#N/A	#N/A	n
ATR	-0.588792	-1.45174	0.86295	3.q23	3	142449235	142578826	n
ATRAID	0.093061	-0.202987	0.296048	2.p23.3	2	27212027	27217178	n
ATRIP	-0.480301	-3.06227	2.58197	3.p21.31	3	48446710	48467645	n
ATRN	0.0827381	-0.385516	0.468254	20.p13	20	3471040	3651122	n
ATRNL1	0.13673	0.161735	-0.025005	10.q25.3	10	115093365	115948992	n
ATRX	0.09937	-0.0191754	0.118545	X.q21.1	X	77504878	77786269	n
ATXN1	0.152644	0.164642	-0.0119974	6.p22.3	6	16299112	16761491	n
ATXN10	-0.30303	-2.26868	1.96565	22.q13.31	22	45671798	45845307	n
ATXN1L	-0.0198699	-0.578406	0.558536	16.q22.2	16	71845991	71885268	n
ATXN2	-0.00350826	-0.165851	0.162343	12.q24.12	12	111443485	111599676	n
ATXN2L	-0.23146	-0.577716	0.346256	16.p11.2	16	28823035	28837237	n
ATXN3	0.069347	0.0305467	0.0388003	14.q32.12	14	92044496	92106625	n
ATXN3L	0.205731	0.146737	0.0589942	X.p22.2	X	13318236	13320399	n
ATXN7	0.236738	0.231739	0.00499898	3.p14.1	3	63864557	64003462	n
ATXN7L1	0.045778	-0.321322	0.3671	7.q22.3	7	105605067	105876604	n
ATXN7L2	-0.0860594	-0.0735821	-0.0124772	1.p13.3	1	109483479	109492804	n
ATXN7L3	-0.596614	-0.886696	0.290083	17.q21.31	17	44191805	44200113	n
ATXN7L3B	0.184342	-0.0793251	0.263667	12.q21.1	12	74537827	74545430	n
AUH	0.0668579	-0.339242	0.4061	9.q22.31	9	91213815	91361913	n
AUNIP	0.169183	-0.845776	1.01496	1.p36.11	1	25831913	25859458	n
AUP1	-0.106317	-0.757406	0.651089	2.p13.1	2	74526645	74529939	n
AURKA	-0.706593	-2.24148	1.53489	20.q13.2	20	56369389	56392337	n
AURKAIP1	-0.628679	-0.312981	-0.315698	1.p36.33	1	1373730	1375495	n
AURKB	-0.987839	-2.61795	1.63011	17.p13.1	17	8204733	8210600	n
AURKC	-0.00633453	0.208559	-0.214893	19.q13.43	19	57230802	57235548	n
AUTS2	0.142993	-0.179318	0.322311	7.q11.22	7	69598296	70793495	n
AVEN	0.0388022	0.168105	-0.129303	15.q14	15	33866227	34039176	n
AVIL	-0.0527221	0.192732	-0.245454	12.q14.1	12	57797376	57818704	n
AVL9	-0.02613	-0.0383393	0.0122093	7.p14.3	7	32495426	32588721	n
AVP	0.143629	0.119335	0.0242936	20.p13	20	3082556	3084724	n
AVPI1	0.00974202	-0.218798	0.22854	10.q24.2	10	97677424	97687323	n
AVPR1A	-0.0437385	0.0691185	-0.112857	12.q14.2	12	63142759	63150942	n
AVPR1B	0.0441246	0.00544368	0.0386809	1.q32.1	1	206109692	206117699	n
AVPR2	0.174497	0.157689	0.0168073	X.q28	X	153902531	153907166	n
AWAT1	0.188878	0.301006	-0.112128	X.q13.1	X	70234655	70240627	n
AWAT2	0.232817	0.138974	0.0938432	X.q13.1	X	70040542	70049938	n
AXDND1	0.079039	-0.12961	0.208649	1.q25.2	1	179365720	179554735	n
AXIN1	0.132521	-0.237093	0.369615	16.p13.3	16	287440	352673	n
AXIN2	-0.601982	-0.470444	-0.131538	17.q24.1	17	65528563	65561647	n
AXL	-0.0287251	0.0668255	-0.0955506	19.q13.2	19	41219203	41261766	n
AZGP1	-0.0643942	0.0242995	-0.0886936	7.q22.1	7	99966720	99976157	n
AZI2	0.246163	-0.239533	0.485696	3.p24.1	3	28315003	28349127	n
AZIN1	-0.316604	-0.0245996	-0.292005	8.q22.3	8	102826357	102893864	n
AZIN2	0.0651749	0.0525797	0.0125952	1.p35.1	1	33081104	33120530	n
AZU1	-0.0378456	0.308507	-0.346353	19.p13.3	19	825097	832018	n
B2M	0.0464145	0.0506645	-0.00425005	15.q21.1	15	44711477	44718877	n
B3GALNT1	0.274121	0.421709	-0.147587	3.q26.1	3	161083883	161105384	n
B3GALNT2	-0.689398	-0.263349	-0.426049	1.q42.3	1	235449923	235504481	n
B3GALT1	-0.0118774	0.129069	-0.140946	2.q24.3	2	167868948	167874041	n
B3GALT2	0.0566692	-0.0227758	0.0794449	1.q31.2	1	193179045	193186654	n
B3GALT4	0.0881852	0.0338448	0.0543404	6.p21.32	6	33277132	33284832	n
B3GALT5	0.13117	-0.0155186	0.146689	21.q22.2	21	39556442	39673137	n
B3GALT6	0.0501565	-0.237771	0.287927	1.p36.33	1	1232265	1235041	n
B3GAT1	0.20835	0.254906	-0.0465554	11.q25	11	134378504	134411918	n
B3GAT2	-0.0648208	-0.0270634	-0.0377574	6.q13	6	70856679	70957038	n
B3GAT3	-0.15583	0.0240248	-0.179855	11.q12.3	11	62615296	62622175	n
B3GLCT	0.0992385	-0.94546	1.0447	13.q12.3	13	31199936	31332276	n
B3GNT2	-0.0216595	-0.444368	0.422709	2.p15	2	62196113	62224731	n
B3GNT3	-0.0431513	0.00818465	-0.0513359	19.p13.11	19	17794828	17813082	n
B3GNT4	-0.164592	-0.0371767	-0.127415	12.q24.31	12	122203543	122208952	n
B3GNT5	0.0555239	0.0458314	0.00969252	3.q27.1	3	183253244	183298504	n
B3GNT6	-0.126946	0.315599	-0.442545	11.q13.5	11	77034398	77041973	n
B3GNT7	0.056538	0.100092	-0.0435544	2.q37.1	2	231395543	231401164	n
B3GNT8	-0.190123	-0.163403	-0.0267202	19.q13.2	19	41425359	41428730	n
B3GNT9	-0.0846859	0.263481	-0.348167	16.q22.1	16	67148105	67151214	n
B3GNTL1	0.0538191	0.0557309	-0.00191186	17.q25.3	17	82942155	83051810	n
B4GALNT1	-0.0250015	-0.00321762	-0.0217839	12.q13.3	12	57623410	57633355	n
B4GALNT2	0.0298155	0.188757	-0.158941	17.q21.32	17	49132460	49176840	n
B4GALNT3	-0.0162871	-0.471859	0.455571	12.p13.33	12	460364	563509	n
B4GALNT4	-0.123171	-0.196655	0.0734843	11.p15.5	11	369796	382116	n
B4GALT1	0.246407	-0.11333	0.359737	9.p21.1	9	33104082	33167356	n
B4GALT2	0.0735608	0.0425113	0.0310494	1.p34.1	1	43978943	43991170	n
B4GALT3	-0.370024	-0.0952147	-0.274809	1.q23.3	1	161171310	161177968	n
B4GALT4	0.106001	0.242878	-0.136877	3.q13.32	3	119211732	119241103	n
B4GALT5	0.0519873	-0.35136	0.403347	20.q13.13	20	49632945	49713878	n
B4GALT6	0.107867	0.111805	-0.00393765	18.q12.1	18	31622247	31685836	n
B4GALT7	-0.0901021	0.0246514	-0.114753	5.q35.3	5	177600100	177610347	n
B4GAT1	-0.0372802	0.00416398	-0.0414441	11.q13.2	11	66345372	66347692	n
B9D1	-0.0541638	-0.344754	0.29059	17.p11.2	17	19337554	19378193	n
B9D2	-0.000863984	-0.0895496	0.0886857	19.q13.2	19	41354421	41364173	n
BAALC	-0.00216059	-0.889998	0.887837	8.q22.3	8	103140710	103230305	n
BAAT	0.193256	0.400399	-0.207142	9.q31.1	9	101360417	101383519	n
BABAM1	0.189142	0.204856	-0.0157141	19.p13.11	19	17267350	17281249	n
BABAM2	0.203054	-0.0978599	0.300914	2.p23.2	2	27889941	28338901	n
BACE1	-0.0398045	0.105008	-0.144812	11.q23.3	11	117285207	117316259	n
BACE2	0.0392273	-0.242416	0.281643	21.q22.2	21	41167801	41282518	n
BACH1	0.186415	0.256165	-0.0697504	21.q21.3	21	29194071	29630751	n
BACH2	-0.0192701	-0.0490192	0.0297491	6.q15	6	89926529	90296908	n
BAD	-0.15153	-0.235582	0.0840528	11.q13.1	11	64269830	64284704	n
BAG1	0.188416	-0.00311086	0.191527	9.p13.3	9	33247820	33264720	n
BAG2	-0.366071	0.0805669	-0.446638	6.p12.1	6	57172326	57189833	n
BAG3	0.0106295	0.304811	-0.294182	10.q26.11	10	119651370	119677819	n
BAG4	-0.0730497	-0.0669583	-0.00609139	8.p11.23	8	38176533	38213301	n
BAG5	0.040399	0.0249009	0.0154982	14.q32.33	14	103556544	103562831	n
BAG6	-0.0784266	0.0325175	-0.110944	6.p21.33	6	31639028	31652705	n
BAHD1	0.0775388	0.452792	-0.375254	15.q15.1	15	40439721	40468242	n
BAIAP2	0.14582	0.247489	-0.101668	17.q25.3	17	81035122	81117432	n
BAIAP2L1	-0.198731	-0.30203	0.103299	7.q22.1	7	98291651	98401068	n
BAIAP2L2	0.0351869	-0.0871089	0.122296	22.q13.1	22	38084889	38110670	n
BAIAP3	0.000927539	0.0291195	-0.0281919	16.p13.3	16	1333601	1349441	n
BAK1	-0.123372	0.200303	-0.323675	6.p21.31	6	33572547	33580293	n
BAMBI	0.173445	0.125054	0.0483916	10.p12.1	10	28677342	28682939	n
BANF1	-0.704094	-2.47872	1.77463	11.q13.1	11	66002079	66004149	n
BANF2	0.169169	0.324608	-0.155439	20.p12.1	20	17693672	17735871	n
BANK1	0.0958812	0.198154	-0.102273	4.q24	4	101411286	102074812	n
BANP	-0.58474	-1.67084	1.0861	16.q24.2	16	87949244	88077318	n
BAP1	-0.614281	-1.49333	0.87905	3.p21.1	3	52401013	52410350	n
BARD1	-0.504183	-2.36222	1.85804	2.q35	2	214725646	214809711	n
BARHL1	-0.140049	-0.116488	-0.0235605	9.q34.13	9	132582185	132590266	n
BARHL2	-0.173066	-0.033495	-0.139571	1.p22.2	1	90711539	90717237	n
BARX1	0.0490707	-0.215909	0.264979	9.q22.32	9	93951622	93955372	n
BARX2	-0.0410935	-0.530295	0.489202	11.q24.3	11	129375940	129452279	n
BASP1	0.327612	0.0527931	0.274818	5.p15.1	5	17065598	17276843	n
BATF	0.128437	-0.411144	0.539581	14.q24.3	14	75522425	75547015	n
BATF2	0.196601	-0.0449519	0.241553	11.q13.1	11	64987943	64997045	n
BATF3	0.21945	-0.0891363	0.308587	1.q32.3	1	212686418	212699985	n
BAX	0.259542	-0.309975	0.569517	19.q13.33	19	48954815	48961798	n
BAZ1A	0.0856107	-0.121404	0.207015	14.q13.2	14	34752731	34875647	n
BAZ1B	-0.361269	-0.312578	-0.0486902	7.q11.23	7	73440398	73522278	n
BAZ2A	-0.164787	0.0895756	-0.254362	12.q13.3	12	56595596	56636816	n
BAZ2B	0.0617974	-0.0993935	0.161191	2.q24.2	2	159318979	159616692	n
BBC3	-0.0134955	0.138891	-0.152386	19.q13.32	19	47220822	47232766	n
BBIP1	0.127318	0.043626	0.0836925	10.q25.2	10	110898730	110919274	n
BBOF1	0.127524	#N/A	#N/A	14.q24.3	14	74019353	74082863	n
BBOX1	0.0894714	0.0217017	0.0677697	11.p14.2	11	27040725	27127809	n
BBS1	0.0669674	0.295886	-0.228919	11.q13.2	11	66510606	66533627	n
BBS10	0.24056	0.0543771	0.186183	12.q21.2	12	76344474	76348442	n
BBS12	0.182819	-0.0876917	0.270511	4.q27	4	122732702	122744943	n
BBS2	0.253971	-0.100241	0.354213	16.q13	16	56466836	56520283	n
BBS4	0.0371275	0.0731937	-0.0360663	15.q24.1	15	72686179	72738476	n
BBS5	-0.0225479	0.174215	-0.196763	2.q31.1	2	169479178	169506655	n
BBS7	0.215576	0.218039	-0.00246328	4.q27	4	121824440	121870497	n
BBS9	-0.0288551	0.0446161	-0.0734712	7.p14.3	7	33129244	33606068	n
BBX	0.0389045	0.22443	-0.185526	3.q13.12	3	107522936	107811324	n
BCAM	0.114564	0.0493598	0.0652043	19.q13.32	19	44809059	44821421	n
BCAN	-0.15135	-0.0986273	-0.0527228	1.q23.1	1	156641390	156659532	n
BCAP29	0.145444	0.0247625	0.120681	7.q22.3	7	107579977	107629170	n
BCAP31	-0.178342	0.264016	-0.442359	X.q28	X	153700492	153724746	n
BCAR1	-0.499258	-0.326748	-0.17251	16.q23.1	16	75228187	75268053	n
BCAR3	0.0536511	-0.0272356	0.0808866	1.p22.1	1	93561786	93847150	n
BCAS1	0.299801	0.186242	0.113559	20.q13.2	20	53936777	54070594	n
BCAS2	-0.603825	-2.77505	2.17122	1.p13.2	1	114567557	114581639	n
BCAS3	0.0178196	0.229592	-0.211773	17.q23.2	17	60677453	61392838	n
BCAS4	0.103122	0.107057	-0.00393438	20.q13.13	20	50794894	50882676	n
BCAT1	0.000651524	-0.1658	0.166452	12.p12.1	12	24810022	24949459	n
BCAT2	0.000548611	0.0287346	-0.028186	19.q13.33	19	48795062	48811029	n
BCCIP	-0.210062	-2.16609	1.95603	10.q26.2	10	125823546	125853695	n
BCDIN3D	0.0080025	0.220424	-0.212421	12.q13.12	12	49836039	49843129	n
BCHE	0.168627	0.0316453	0.136982	3.q26.1	3	165772904	165837472	n
BCKDHA	-0.0436305	-0.614692	0.571062	19.q13.2	19	41397460	41425005	n
BCKDHB	-0.188578	0.0179359	-0.206514	6.q14.1	6	80106647	80346270	n
BCKDK	-0.0399265	-0.19029	0.150363	16.p11.2	16	31106107	31112791	n
BCL10	0.0611972	-0.201112	0.262309	1.p22.3	1	85266248	85277090	n
BCL11A	-0.00184116	0.147413	-0.149254	2.p16.1	2	60450520	60555154	n
BCL11B	0.190145	-0.0450487	0.235194	14.q32.2	14	99169287	99271524	n
BCL2	0.247305	-0.185497	0.432802	18.q21.33	18	63123346	63320128	n
BCL2A1	0.0835086	0.237884	-0.154375	15.q25.1	15	79960889	79971446	n
BCL2L1	-0.324442	-0.682048	0.357606	20.q11.21	20	31664452	31723989	n
BCL2L10	-0.0546503	0.0543667	-0.109017	15.q21.2	15	52109263	52112775	n
BCL2L11	-0.14428	0.00575018	-0.15003	2.q13	2	111119378	111168447	n
BCL2L12	-0.147797	0.294059	-0.441856	19.q13.33	19	49665142	49673916	n
BCL2L13	0.245775	-0.747293	0.993067	22.q11.21	22	17628855	17730855	n
BCL2L14	0.0358459	0.0456603	-0.00981449	12.p13.2	12	12049844	12211084	n
BCL2L15	0.196177	-0.0302384	0.226415	1.p13.2	1	113878168	113887547	n
BCL2L2	-0.046407	0.11355	-0.159957	14.q11.2	14	23298790	23311759	n
BCL2L2-PABPN1	-0.046407	#N/A	#N/A	14.q11.2	14	23306835	23325369	n
BCL3	-0.145999	0.0294004	-0.1754	19.q13.32	19	44747705	44760044	n
BCL6	0.545987	0.889785	-0.343798	3.q27.3	3	187721377	187745727	n
BCL6B	0.00190029	0.312155	-0.310254	17.p13.1	17	7023020	7030290	n
BCL7A	0.284675	0.0665887	0.218086	12.q24.31	12	122019422	122062044	n
BCL7B	0.0698562	-0.0898603	0.159717	7.q11.23	7	73536356	73558002	n
BCL7C	0.120728	-0.143081	0.263809	16.p11.2	16	30833626	30894960	n
BCL9	-0.0851214	0.40325	-0.488371	1.q21.2	1	147541412	147626216	n
BCL9L	-0.372749	-0.0522199	-0.320529	11.q23.3	11	118893875	118925608	n
BCLAF1	-0.634923	-0.27171	-0.363213	6.q23.3	6	136256627	136289851	n
BCLAF3	0.0695025	#N/A	#N/A	X.p22.12	X	19912860	19970298	n
BCO1	0.0781624	-0.107195	0.185357	16.q23.2	16	81238448	81291142	n
BCO2	0.0537124	0.0825873	-0.0288749	11.q23.1	11	112175467	112224699	n
BCOR	0.420904	-0.0163125	0.437217	X.p11.4	X	40049815	40177329	n
BCORL1	0.274249	0.0469334	0.227316	X.q26.1	X	129981107	130058083	n
BCR	-0.0133304	-0.0417443	0.0284139	22.q11.23	22	23179704	23318037	n
BCS1L	-0.4132	-1.41982	1.00662	2.q35	2	218658764	218663443	n
BDH1	0.131775	0.120731	0.0110436	3.q29	3	197509783	197573323	n
BDH2	-0.137782	-0.137104	-0.000678053	4.q24	4	103079435	103099883	n
BDKRB1	0.0875534	0.00886457	0.0786888	14.q32.2	14	96255824	96268967	n
BDKRB2	0.125599	-0.750785	0.876384	14.q32.2	14	96204679	96244166	n
BDNF	0.0468509	0.0404744	0.00637651	11.p14.1	11	27654893	27722058	n
BDP1	-0.305969	-2.18956	1.88359	5.q13.2	5	71455615	71567820	n
BEAN1	0.0794111	-0.0995781	0.178989	16.q21	16	66427297	66493529	n
BECN1	-0.0947068	-1.61005	1.51534	17.q21.31	17	42810134	42833350	n
BEGAIN	0.0173905	-0.589009	0.606399	14.q32.2	14	100537147	100587413	n
BEND2	0.178781	-0.0109665	0.189747	X.p22.13	X	18162931	18220883	n
BEND3	-0.118723	-0.0729357	-0.0457878	6.q21	6	107065182	107115269	n
BEND4	0.0653335	-0.27931	0.344643	4.p13	4	42110938	42152878	n
BEND5	0.0657868	-0.541442	0.607229	1.p33	1	48727523	48776969	n
BEND6	-0.0020153	0.0239819	-0.0259972	6.p12.1	6	56955126	57027342	n
BEND7	0.0286916	-0.070063	0.0987545	10.p13	10	13438484	13528974	n
BEST1	0.0543506	0.0319304	0.0224202	11.q12.3	11	61949821	61965515	n
BEST2	0.00183556	0.0642982	-0.0624627	19.p13.13	19	12751702	12758458	n
BEST3	-0.00972852	-0.025526	0.0157975	12.q15	12	69643360	69699476	n
BEST4	0.0242457	-0.0980399	0.122286	1.p34.1	1	44783585	44787705	n
BET1	-0.290092	-1.97205	1.68195	7.q21.3	7	93962762	94004382	n
BET1L	-0.112346	-0.00902447	-0.103321	11.p15.5	11	167784	207428	n
BEX1	-0.0474196	-0.253441	0.206021	X.q22.1	X	103062651	103064240	n
BEX2	-0.0741919	0.0134501	-0.087642	X.q22.2	X	103309346	103311046	n
BEX3	0.144567	#N/A	#N/A	X.q22.2	X	103376340	103378077	n
BEX4	0.13446	0.0234147	0.111045	X.q22.1	X	103215092	103217246	n
BEX5	0.0571344	-0.207874	0.265009	X.q22.1	X	102153708	102156057	n
BFAR	0.180436	0.0819432	0.0984928	16.p13.12	16	14632815	14669236	n
BFSP1	0.169022	0.271789	-0.102767	20.p12.1	20	17493905	17569220	n
BFSP2	0.0437921	0.179746	-0.135954	3.q22.1	3	133399995	133475222	n
BGLAP	-0.206501	0.081984	-0.288485	1.q22	1	156241962	156243321	n
BGN	0.204144	0.136136	0.0680077	X.q28	X	153494939	153509554	n
BHLHA15	-0.140764	0.0382398	-0.179004	7.q21.3	7	98211427	98212979	n
BHLHA9	0.142885	-0.0936088	0.236494	17.p13.3	17	1270559	1271460	n
BHLHB9	0.0127055	-0.212004	0.22471	X.q22.1	X	102720688	102753540	n
BHLHE22	-0.122909	-0.0361347	-0.0867745	8.q12.3	8	64580367	64583628	n
BHLHE23	0.000685071	-0.0390822	0.0397672	20.q13.33	20	63005927	63007035	n
BHLHE40	0.406583	0.0682999	0.338283	3.p26.1	3	4979116	4985323	n
BHLHE41	-0.0995809	0.0314042	-0.130985	12.p12.1	12	26120026	26125127	n
BHMT	-0.0804486	0.0757638	-0.156212	5.q14.1	5	79111779	79132290	n
BHMT2	-0.0372923	0.207383	-0.244675	5.q14.1	5	79069717	79089466	n
BICC1	0.0114133	0.0330256	-0.0216123	10.q21.1	10	58513140	58831437	n
BICD1	-0.00053531	0.155308	-0.155843	12.p11.21	12	32106835	32383633	n
BICD2	-0.158941	0.14685	-0.305791	9.q22.31	9	92711363	92764812	n
BICDL1	0.0800946	0.106403	-0.0263087	12.q24.23	12	119989869	120094494	n
BICDL2	-0.124585	-0.35429	0.229705	16.p13.3	16	3027682	3036926	n
BICRA	-0.185962	-0.297839	0.111877	19.q13.33	19	47608196	47703277	n
BICRAL	0.182582	-0.164416	0.346998	6.p21.1	6	42746958	42868560	n
BID	0.000393797	0.0746652	-0.0742714	22.q11.21	22	17734138	17774770	n
BIK	0.189167	-0.222555	0.411722	22.q13.2	22	43110748	43129712	n
BIN1	-0.135494	0.107139	-0.242632	2.q14.3	2	127048027	127107355	n
BIN2	-0.00765193	-0.0957857	0.0881338	12.q13.13	12	51281038	51324668	n
BIN3	0.410544	-0.283919	0.694463	8.p21.3	8	22620418	22669148	n
BIRC2	0.0329653	0.3924	-0.359435	11.q22.2	11	102347211	102378670	n
BIRC3	0.254023	0.109586	0.144437	11.q22.2	11	102317450	102339403	n
BIRC5	-0.825727	-2.66814	1.84242	17.q25.3	17	78214186	78225636	n
BIRC6	-0.082631	-0.652121	0.56949	2.p22.3	2	32357028	32618899	n
BIRC7	0.189627	-0.378024	0.567651	20.q13.33	20	63235883	63240507	n
BIRC8	0.00491846	0.317713	-0.312795	19.q13.42	19	53289601	53291626	n
BIVM	0.0759232	0.0323836	0.0435396	13.q33.1	13	102799049	102841535	n
BLCAP	0.216873	0.171154	0.0457183	20.q11.23	20	37492472	37527931	n
BLID	0.142169	0.15832	-0.016151	11.q24.1	11	122115354	122116215	n
BLK	0.07206	0.334309	-0.262249	8.p23.1	8	11486894	11564604	n
BLM	-0.0528779	-1.78628	1.73341	15.q26.1	15	90717327	90816165	n
BLMH	0.0873967	0.0158416	0.0715551	17.q11.2	17	30248195	30292056	n
BLNK	-0.0258293	0.238441	-0.26427	10.q24.1	10	96191702	96271587	n
BLOC1S1	0.128395	-0.133674	0.262069	12.q13.2	12	55716037	55720087	n
BLOC1S2	-0.0617505	-0.480832	0.419082	10.q24.31	10	100273280	100286712	n
BLOC1S3	-0.0703769	0.0940661	-0.164443	19.q13.32	19	45178745	45181801	n
BLOC1S4	-0.113387	-0.197954	0.0845666	4.p16.1	4	6716055	6717671	n
BLOC1S5	0.191348	-0.091999	0.283347	6.p24.3	6	8013567	8064414	n
BLOC1S6	-0.0135359	0.0553606	-0.0688964	15.q21.1	15	45587123	45615999	n
BLVRA	0.159553	-0.125381	0.284934	7.p13	7	43758680	43807342	n
BLVRB	0.0372439	0.202826	-0.165582	19.q13.2	19	40447765	40465840	n
BLZF1	-0.00982348	0.315559	-0.325383	1.q24.2	1	169367970	169396540	n
BMF	-0.0713502	-0.578845	0.507495	15.q15.1	15	40087890	40108892	n
BMI1	0.283651	-0.366339	0.64999	10.p12.2	10	22321211	22331484	n
BMP1	0.178996	-0.0582513	0.237247	8.p21.3	8	22164736	22212326	n
BMP10	-0.0097522	-0.104598	0.0948459	2.p13.3	2	68865481	68871517	n
BMP15	0.109575	0.187211	-0.0776355	X.p11.22	X	50910784	50916607	n
BMP2	0.0464927	0.204261	-0.157768	20.p12.3	20	6767664	6780280	n
BMP2K	0.0413193	-0.00420047	0.0455198	4.q21.21	4	78776342	78916372	n
BMP3	0.28903	0.340756	-0.0517266	4.q21.21	4	81030965	81057531	n
BMP4	0.0847126	0.246214	-0.161501	14.q22.2	14	53949736	53958761	n
BMP5	0.0406208	0.0373676	0.00325315	6.p12.1	6	55753645	55875564	n
BMP6	0.160001	-0.171073	0.331074	6.p24.3	6	7726797	7881422	n
BMP7	0.245791	0.101758	0.144033	20.q13.31	20	57168748	57266629	n
BMP8A	0.0205143	0.177052	-0.156538	1.p34.3	1	39491646	39525935	n
BMP8B	-0.00533162	0.0793855	-0.0847172	1.p34.2	1	39757182	39788861	n
BMPER	0.063312	0.221259	-0.157947	7.p14.3	7	33904911	34155872	n
BMPR1A	-0.0307863	-0.767553	0.736767	10.q23.2	10	86756601	86932838	n
BMPR1B	0.0616911	-0.044134	0.105825	4.q22.3	4	94757968	95158448	n
BMPR2	0.0939688	-0.120834	0.214803	2.q33.1	2	202376936	202567751	n
BMS1	-0.576572	-2.20192	1.62534	10.q11.21	10	42782801	42834937	n
BMT2	0.301831	0.174424	0.127407	7.q31.1	7	112819147	112939916	n
BMX	0.169274	0.0341275	0.135146	X.p22.2	X	15464246	15556529	n
BNC1	0.0752319	-0.254303	0.329535	15.q25.2	15	83255903	83284714	n
BNC2	0.0959538	0.188193	-0.0922392	9.p22.2	9	16409503	16870843	n
BNIP1	-0.401165	-1.72809	1.32692	5.q35.1	5	173144442	173164387	n
BNIP2	-0.0601063	-0.0167568	-0.0433495	15.q22.2	15	59659146	59689534	n
BNIP3	-0.181339	0.146259	-0.327598	10.q26.3	10	131966455	131982013	n
BNIP3L	0.0868637	-0.157873	0.244737	8.p21.2	8	26382898	26505636	n
BNIPL	-0.077571	0.35231	-0.429881	1.q21.3	1	151036570	151047600	n
BOC	-0.128095	-0.090207	-0.0378882	3.q13.2	3	113211003	113287459	n
BOD1	-0.0578642	-0.145224	0.0873601	5.q35.2	5	173607514	173616660	n
BOD1L1	-0.0791549	-2.12178	2.04262	4.p15.33	4	13568738	13627723	n
BOD1L2	0.361232	-0.189649	0.55088	18.q21.31	18	57147062	57150300	n
BOK	-0.125037	-0.0821128	-0.0429245	2.q37.3	2	241551424	241574138	n
BOLA1	-0.0912796	0.359837	-0.451116	1.q21.2	1	149887890	149900798	n
BOLA2B	-0.199106	0.309965	-0.50907	16.p11.2	16	30192934	30194306	n
BOLA3	-0.253379	-0.85831	0.60493	2.p13.1	2	74135398	74147994	n
BOLL	0.284462	0.153485	0.130977	2.q33.1	2	197726879	197786762	n
BOP1	-1.0991	-2.35121	1.25211	8.q24.3	8	144262102	144291370	n
BORA	-0.554414	-2.25008	1.69566	13.q21.33	13	72727749	72756198	n
BORCS5	-0.228496	#N/A	#N/A	12.p13.2	12	12357079	12469694	n
BORCS6	0.115237	#N/A	#N/A	17.p13.1	17	8188333	8190907	n
BORCS7	-0.216002	#N/A	#N/A	10.q24.32	10	102854223	102864961	n
BORCS8	-0.27616	0.0216162	-0.297776	19.p13.11	19	19176903	19192591	n
BORCS8-MEF2B	-0.227795	-0.0140606	-0.213734	19.p13.11	19	19145567	19192158	n
BPGM	0.185058	-0.219349	0.404406	7.q33	7	134646808	134679813	n
BPHL	0.0481084	0.162768	-0.11466	6.p25.2	6	3118374	3153578	n
BPI	0.163041	0.22144	-0.0583989	20.q11.23	20	38304123	38337505	n
BPIFA1	0.215993	0.111766	0.104227	20.q11.21	20	33235995	33243311	n
BPIFA2	0.280511	-0.0791956	0.359707	20.q11.21	20	33161768	33181412	n
BPIFA3	0.150115	0.0272505	0.122865	20.q11.21	20	33217310	33227758	n
BPIFB1	0.242175	0.373355	-0.131179	20.q11.21	20	33273480	33309878	n
BPIFB2	0.26194	0.320088	-0.0581471	20.q11.21	20	33007600	33023709	n
BPIFB3	-0.118177	0.339576	-0.457753	20.q11.21	20	33055424	33073628	n
BPIFB4	0.081283	0.295492	-0.214209	20.q11.21	20	33079644	33111751	n
BPIFB6	0.15949	0.124601	0.0348892	20.q11.21	20	33031648	33044047	n
BPIFC	0.142173	0.0999374	0.0422359	22.q12.3	22	32413847	32464484	n
BPNT1	-0.0950445	0.327125	-0.422169	1.q41	1	220057482	220090462	n
BPTF	-0.340184	-0.577068	0.236884	17.q24.2	17	67825524	67984378	n
BPY2	0.331536	0.0816562	0.249879	Y.q11.223	Y	22973819	23005465	n
BPY2B	0.331536	#N/A	#N/A	Y.q11.23	Y	24607560	24639207	n
BPY2C	0.331536	#N/A	#N/A	Y.q11.23	Y	25030901	25062548	n
BRAF	-0.93446	-2.2201	1.28564	7.q34	7	140719327	140924928	n
BRAP	-0.0232768	-0.820147	0.79687	12.q24.12	12	111642146	111685986	n
BRAT1	-0.809728	-1.83682	1.0271	7.p22.3	7	2537877	2555727	n
BRCA1	-0.317136	-2.35072	2.03358	17.q21.31	17	43044295	43170245	n
BRCA2	-0.241045	-1.18391	0.942866	13.q13.1	13	32315474	32400266	n
BRCC3	0.00571633	0.276707	-0.27099	X.q28	X	155071420	155123074	n
BRD1	-0.226034	-0.242292	0.0162583	22.q13.33	22	49773283	49827512	n
BRD2	0.579135	0.0695302	0.509605	6.p21.32	6	32968660	32981505	n
BRD3	0.352939	0.103158	0.249781	9.q34.2	9	134030305	134068535	n
BRD4	-0.786702	-0.12872	-0.657982	19.p13.12	19	15235519	15332545	n
BRD7	-0.166585	0.290037	-0.456622	16.q12.1	16	50313487	50368934	n
BRD8	-0.235952	-1.42357	1.18762	5.q31.2	5	138139766	138178986	n
BRD9	-0.296731	-0.936546	0.639815	5.p15.33	5	850291	892824	n
BRDT	0.017771	0.0312005	-0.0134295	1.p22.1	1	91949371	92014426	n
BRF1	-0.82725	-1.85666	1.02941	14.q32.33	14	105209286	105315589	n
BRF2	-1.09486	-0.860932	-0.233923	8.p11.23	8	37843268	37849904	n
BRI3	-0.0625362	-0.827391	0.764855	7.q21.3	7	98252379	98310441	n
BRI3BP	-0.00822027	0.571634	-0.579854	12.q24.31	12	124993700	125031231	n
BRICD5	0.101106	-0.0446931	0.145799	16.p13.3	16	2209253	2211950	n
BRINP1	0.159024	0.223989	-0.0649647	9.q33.1	9	119153458	119369467	n
BRINP2	0.174055	0.0347137	0.139341	1.q25.2	1	177171497	177282422	n
BRINP3	0.128446	0.0895182	0.0389278	1.q31.1	1	190097662	190478404	n
BRIP1	-0.195225	-0.687225	0.492	17.q23.2	17	61681266	61863521	n
BRIX1	-0.732528	-1.88788	1.15535	5.p13.2	5	34915376	34925996	n
BRK1	-0.450763	-1.50796	1.0572	3.p25.3	3	10115592	10127190	n
BRMS1	0.0516475	-0.268638	0.320285	11.q13.2	11	66337333	66345125	n
BRMS1L	-0.11968	-0.35806	0.23838	14.q13.2	14	35826318	35932325	n
BROX	0.213718	-0.411571	0.625289	1.q41	1	222712553	222735196	n
BRPF1	-0.20448	-1.05663	0.852149	3.p25.3	3	9731729	9748018	n
BRPF3	0.137201	-0.253721	0.390922	6.p21.31	6	36196744	36232790	n
BRS3	0.242712	0.0467005	0.196012	X.q26.3	X	136487887	136493780	n
BRSK1	-0.103038	-0.0351294	-0.0679083	19.q13.42	19	55282072	55312533	n
BRSK2	-0.0333197	-0.070855	0.0375353	11.p15.5	11	1389899	1462689	n
BRWD1	-0.113853	-0.26199	0.148138	21.q22.2	21	39184176	39321559	n
BRWD3	0.0734053	0.0627302	0.0106751	X.q21.1	X	80670854	80809688	n
BSCL2	-0.00115252	0.232186	-0.233339	11.q12.3	11	62690275	62709845	n
BSDC1	0.103059	-0.0735379	0.176597	1.p35.1	1	32365103	32394731	n
BSG	-0.0900628	-1.03944	0.949374	19.p13.3	19	571277	583493	n
BSN	-0.0274386	0.0025875	-0.0300261	3.p21.31	3	49554489	49671545	n
BSND	0.00827618	0.256061	-0.247785	1.p32.3	1	54998193	55011784	n
BSPH1	-0.00935299	0.303014	-0.312367	19.q13.33	19	47968046	47992170	n
BSPRY	0.0512045	-0.068921	0.120126	9.q32	9	113349541	113371233	n
BST1	0.145839	0.0544726	0.0913659	4.p15.32	4	15702950	15738313	n
BST2	0.227516	0.147107	0.0804096	19.p13.11	19	17402939	17405648	n
BSX	0.0469687	-0.481572	0.52854	11.q24.1	11	122977570	122981720	n
BTAF1	-0.194846	0.767906	-0.962752	10.q23.32	10	91923769	92030325	n
BTBD1	-0.158703	0.198328	-0.357031	15.q25.2	15	83016422	83067354	n
BTBD10	-0.123401	0.129018	-0.252419	11.p15.3	11	13388001	13463297	n
BTBD11	-0.0353987	-0.0228874	-0.0125113	12.q23.3	12	107318413	107659642	n
BTBD16	0.0544396	0.156908	-0.102468	10.q26.13	10	122271306	122338162	n
BTBD17	-0.187004	0.0420858	-0.229089	17.q25.1	17	74356416	74361946	n
BTBD18	0.0730598	-0.0145696	0.0876294	11.q12.1	11	57743514	57751781	n
BTBD2	0.113788	-0.20484	0.318628	19.p13.3	19	1985438	2034881	n
BTBD3	-0.0270855	-0.0203367	-0.00674882	20.p12.2	20	11890723	11926609	n
BTBD6	0.0364014	-0.0946224	0.131024	14.q32.33	14	105248490	105251093	n
BTBD7	-0.0411107	-0.290803	0.249692	14.q32.12	14	93237550	93333092	n
BTBD8	0.164339	0.0626618	0.101677	1.p22.1	1	92080305	92184725	n
BTBD9	-0.171458	0.186527	-0.357985	6.p21.2	6	38168451	38640148	n
BTC	0.0541216	0.199719	-0.145597	4.q13.3	4	74744759	74794686	n
BTD	0.085959	0.153919	-0.0679595	3.p25.1	3	15601341	15647640	n
BTF3	-0.366177	-2.2927	1.92652	5.q13.2	5	73498408	73505635	n
BTF3L4	-0.379676	0.240644	-0.62032	1.p32.3	1	52056125	52090716	n
BTG1	0.0205629	-0.119783	0.140346	12.q21.33	12	92140278	92145897	n
BTG2	0.146406	0.173609	-0.0272027	1.q32.1	1	203305491	203309602	n
BTG3	0.182783	-0.012282	0.195065	21.q21.1	21	17593653	17612947	n
BTG4	0.0575565	-0.195729	0.253285	11.q23.1	11	111467526	111512354	n
BTK	0.0412692	-0.0375227	0.0787919	X.q22.1	X	101349447	101390796	n
BTLA	0.181267	-0.0816324	0.2629	3.q13.2	3	112463968	112499561	n
BTN1A1	-0.0453699	0.329201	-0.374571	6.p22.2	6	26501221	26510422	n
BTN2A1	0.147054	0.247272	-0.100218	6.p22.2	6	26457904	26476621	n
BTN2A2	0.0901449	0.14923	-0.0590854	6.p22.2	6	26383096	26394874	n
BTN3A1	0.20617	-0.229182	0.435352	6.p22.2	6	26402237	26415216	n
BTN3A2	0.231857	0.257647	-0.0257894	6.p22.2	6	26365159	26378320	n
BTN3A3	0.0912104	-0.397908	0.489118	6.p22.2	6	26440472	26453415	n
BTNL3	-0.0422546	-0.252393	0.210138	5.q35.3	5	180988845	181006727	n
BTNL8	-0.0330565	-0.0884669	0.0554104	5.q35.3	5	180899077	180950906	n
BTNL9	0.125907	0.0208622	0.105045	5.q35.3	5	181040225	181061523	n
BTRC	0.0988499	0.222411	-0.123561	10.q24.32	10	101354033	101557321	n
BUB1	-0.451922	-2.20422	1.7523	2.q13	2	110637698	110678114	n
BUB1B	-0.749842	-1.42296	0.67312	15.q15.1	15	40161023	40221136	n
BUB3	-1.31322	-2.09637	0.783145	10.q26.13	10	123154277	123170467	n
BUD13	-0.582427	-2.13526	1.55283	11.q23.3	11	116748170	116772988	n
BUD23	-0.813943	-1.27175	0.457807	7.q11.23	7	73683025	73705161	n
BUD31	-1.08513	-0.437665	-0.647469	7.q22.1	7	99408641	99419616	n
BVES	0.109956	-0.24501	0.354966	6.q21	6	105096822	105137174	n
BYSL	-0.881714	-1.30724	0.425527	6.p21.1	6	41921188	41933046	n
BZW1	0.0346298	0.192538	-0.157908	2.q33.1	2	200810594	200827338	n
BZW2	0.0863153	0.128573	-0.042258	7.p21.1	7	16646131	16706523	n
C10orf10	0.25371	0.0814893	0.172221	#N/A	#N/A	#N/A	#N/A	n
C10orf105	-0.0990912	0.0916243	-0.190716	10.q22.1	10	71711702	71737824	n
C10orf107	0.00486283	-0.13915	0.144012	#N/A	#N/A	#N/A	#N/A	n
C10orf111	0.313116	-1.7474	2.06052	10.p13	10	15095385	15097319	n
C10orf113	0.290381	0.0474013	0.24298	10.p12.31	10	21125763	21146559	n
C10orf12	0.0630283	0.327838	-0.26481	#N/A	#N/A	#N/A	#N/A	n
C10orf120	0.227439	0.107735	0.119705	10.q26.13	10	122697709	122699822	n
C10orf126	0.153125	0.176684	-0.0235596	#N/A	#N/A	#N/A	#N/A	n
C10orf128	0.0655367	0.133753	-0.0682166	10.q11.23	10	49154725	49188585	n
C10orf131	0.141175	0.372188	-0.231013	#N/A	#N/A	#N/A	#N/A	n
C10orf25	0.101176	-0.10784	0.209016	10.q11.21	10	44997698	45000888	n
C10orf35	0.116017	0.17495	-0.0589327	#N/A	#N/A	#N/A	#N/A	n
C10orf53	0.0655373	0.0581633	0.00737398	10.q11.23	10	49679651	49710261	n
C10orf55	0.0595112	0.170303	-0.110792	10.q22.2	10	73909969	73922777	n
C10orf62	0.170061	0.191431	-0.0213707	10.q24.2	10	97589727	97590934	n
C10orf67	0.0792694	0.0363312	0.0429382	10.p12.2	10	23201916	23344845	n
C10orf71	0.352871	-0.0696951	0.422566	10.q11.23	10	49299193	49327487	n
C10orf76	0.0438901	-0.720438	0.764328	10.q24.32	10	101845599	102056193	n
C10orf82	0.158245	0.208767	-0.0505217	10.q25.3	10	116663696	116670264	n
C10orf88	0.0315736	-0.526862	0.558436	10.q26.13	10	122930903	122954403	n
C10orf90	-0.14164	0.10357	-0.24521	10.q26.2	10	126424997	126670446	n
C10orf91	0.0556269	-0.251866	0.307493	10.q26.3	10	132444327	132449408	n
C10orf95	-0.0596885	-0.0467497	-0.0129388	10.q24.32	10	102449837	102451543	n
C10orf99	0.100803	0.0434617	0.0573415	10.q23.1	10	84173738	84185294	n
C11orf1	0.138808	0.163469	-0.0246614	11.q23.1	11	111878935	111885975	n
C11orf16	0.126656	0.407608	-0.280952	11.p15.4	11	8920076	8933006	n
C11orf21	0.0648648	0.266587	-0.201722	11.p15.5	11	2295645	2303049	n
C11orf24	-0.000467741	-0.469981	0.469513	11.q13.2	11	68261335	68272001	n
C11orf40	-0.0196597	0.0362797	-0.0559395	11.p15.4	11	4571423	4577820	n
C11orf42	0.122152	-0.0597557	0.181908	11.p15.4	11	6205566	6211132	n
C11orf44	-0.0117751	-0.164471	0.152696	11.q24.3	11	130672956	130717352	n
C11orf45	-0.0184989	0.206287	-0.224786	11.q24.3	11	128899565	128906035	n
C11orf49	0.264173	0.0535219	0.210651	11.p11.2	11	46936689	47164385	n
C11orf52	-0.0507361	0.27404	-0.324776	11.q23.1	11	111918032	111926872	n
C11orf53	0.174945	0.277522	-0.102577	11.q23.1	11	111245805	111286401	n
C11orf54	0.145662	-0.643241	0.788903	11.q21	11	93741591	93764749	n
C11orf57	-0.314761	-1.06785	0.753088	#N/A	#N/A	#N/A	#N/A	n
C11orf58	0.106803	0.119668	-0.0128658	11.p15.2	11	16613132	16756881	n
C11orf63	-0.133512	-0.0456133	-0.0878991	#N/A	#N/A	#N/A	#N/A	n
C11orf65	-0.00533727	0.194434	-0.199771	11.q22.3	11	108308519	108467531	n
C11orf68	-0.204882	-0.331171	0.126289	11.q13.1	11	65916808	65919117	n
C11orf70	-0.00609517	-0.301878	0.295783	11.q22.1	11	102047443	102084560	n
C11orf71	-0.186571	-0.523286	0.336715	11.q23.2	11	114391443	114400511	n
C11orf74	0.140116	0.224527	-0.0844103	11.p12	11	36594493	36659290	n
C11orf80	-0.0117657	-0.317765	0.306	11.q13.2	11	66744451	66843328	n
C11orf84	0.063873	-0.0479683	0.111841	#N/A	#N/A	#N/A	#N/A	n
C11orf86	-0.115119	0.114849	-0.229968	11.q13.2	11	66975277	66977004	n
C11orf87	0.0934399	0.104192	-0.0107525	11.q22.3	11	109422120	109429114	n
C11orf88	0.118342	0.0375367	0.0808057	11.q23.1	11	111514785	111537031	n
C11orf91	0.125852	-0.105558	0.23141	11.p13	11	33698261	33700801	n
C11orf94	-0.0111473	0.0818769	-0.0930242	11.p11.2	11	45906513	45907282	n
C12orf10	-0.0448993	0.0668901	-0.111789	12.q13.13	12	53299686	53307177	n
C12orf29	-0.0160057	0.0374491	-0.0534549	12.q21.32	12	88033846	88050160	n
C12orf4	0.09898	0.0765088	0.0224712	12.p13.32	12	4487728	4538508	n
C12orf40	0.285037	0.208531	0.076506	12.q12	12	39626167	39908300	n
C12orf42	0.00433583	-0.455271	0.459607	12.q23.2	12	103237591	103496010	n
C12orf43	0.114443	-0.450442	0.564885	12.q24.31	12	121000486	121016502	n
C12orf45	-0.45023	-1.78903	1.3388	12.q23.3	12	104986310	105074197	n
C12orf49	-0.0488952	0.0902028	-0.139098	12.q24.22	12	116710185	116738070	n
C12orf50	0.143775	0.18478	-0.0410056	12.q21.32	12	87980035	88034037	n
C12orf54	0.188402	0.333062	-0.144661	12.q13.11	12	48482503	48496512	n
C12orf56	0.00914292	-0.0024858	0.0116287	12.q14.2	12	64264762	64391192	n
C12orf57	0.289631	0.150667	0.138964	12.p13.31	12	6942978	6946003	n
C12orf60	0.132965	-2.54025	2.67322	12.p12.3	12	14803572	14906586	n
C12orf65	0.0225815	-0.0622138	0.0847953	12.q24.31	12	123232916	123257959	n
C12orf66	0.225962	0.200733	0.0252294	12.q14.2	12	64186316	64222296	n
C12orf71	-0.141832	0.399321	-0.541153	12.p11.23	12	27081058	27082514	n
C12orf73	-0.218134	-0.00339403	-0.21474	12.q23.3	12	103950202	103965708	n
C12orf74	0.0853048	0.117899	-0.0325944	12.q22	12	92702843	92708549	n
C12orf75	0.279693	-0.506071	0.785763	12.q23.3	12	105235290	105396097	n
C12orf76	0.098646	-0.413806	0.512452	12.q24.11	12	110027028	110073686	n
C12orf77	0.0864913	0.0409146	0.0455767	12.p12.1	12	24993424	25006403	n
C14orf105	-0.000446315	0.219515	-0.219962	#N/A	#N/A	#N/A	#N/A	n
C14orf119	0.2464	0.0856726	0.160727	14.q11.2	14	23094765	23100462	n
C14orf159	0.171628	0.174164	-0.00253564	#N/A	#N/A	#N/A	#N/A	n
C14orf166	-0.765604	-2.50264	1.73703	#N/A	#N/A	#N/A	#N/A	n
C14orf177	0.212722	0.244523	-0.0318012	14.q32.2	14	98711613	98717761	n
C14orf178	-1.08468	-0.910567	-0.174114	14.q24.3	14	77760830	77769742	n
C14orf180	-0.022809	-0.812796	0.789987	14.q32.33	14	104579684	104590515	n
C14orf2	0.114303	-1.03077	1.14507	#N/A	#N/A	#N/A	#N/A	n
C14orf28	0.0875232	0.186231	-0.0987078	14.q21.2	14	44897295	44907257	n
C14orf37	0.107141	-0.110355	0.217497	14.q23.1	14	57999735	58298139	n
C14orf39	0.224675	-0.0665201	0.291195	14.q23.1	14	60396469	60515543	n
C14orf79	0.265166	0.0547208	0.210445	#N/A	#N/A	#N/A	#N/A	n
C14orf80	-0.739446	-0.871358	0.131912	#N/A	#N/A	#N/A	#N/A	n
C14orf93	0.0353455	-0.0241502	0.0594957	14.q11.2	14	22985908	23010166	n
C15orf32	-0.0516972	-0.0369945	-0.0147027	15.q26.1	15	92471654	92501117	n
C15orf38-AP3S2	0.0242019	0.120245	-0.0960431	15.q26.1	15	89834308	89912882	n
C15orf39	-0.0837692	0.0742673	-0.158037	15.q24.2	15	75195643	75212169	n
C15orf40	-0.0417103	0.00907613	-0.0507865	15.q25.2	15	82988441	83011641	n
C15orf41	0.00793319	-0.781974	0.789908	15.q14	15	36579611	36810248	n
C15orf48	0.0366549	0.414249	-0.377594	15.q21.1	15	45430529	45448761	n
C15orf52	0.138678	-1.00152	1.1402	#N/A	#N/A	#N/A	#N/A	n
C15orf53	0.151955	-0.192874	0.34483	15.q14	15	38628005	39180499	n
C15orf54	0.125554	0.224756	-0.099202	15.q14	15	39250684	39254845	n
C15orf56	0.0223393	-0.0972338	0.119573	15.q15.1	15	40250664	40252969	n
C15orf59	0.0206716	0.0597948	-0.0391233	15.q24.1	15	73735431	73752747	n
C15orf61	0.112334	-0.260237	0.372571	15.q23	15	67521068	67530143	n
C15orf62	0.274598	0.260878	0.0137204	15.q15.1	15	40770080	40772449	n
C15orf65	0.105345	0.250651	-0.145306	15.q21.3	15	55408548	55418764	n
C16orf13	-0.0131524	#N/A	#N/A	#N/A	#N/A	#N/A	#N/A	n
C16orf45	0.229712	-0.133944	0.363655	16.p13.11	16	15434295	15625028	n
C16orf46	-0.109649	0.0382938	-0.147943	16.q23.2	16	81053497	81077267	n
C16orf52	-0.0741138	-0.209193	0.13508	#N/A	#N/A	#N/A	#N/A	n
C16orf54	-0.017465	0.123591	-0.141056	16.p11.2	16	29742463	29746006	n
C16orf58	0.203624	-0.106293	0.309917	16.p11.2	16	31489471	31509309	n
C16orf59	-0.648092	-2.31858	1.67049	#N/A	#N/A	#N/A	#N/A	n
C16orf62	0.255017	0.00348638	0.251531	#N/A	#N/A	#N/A	#N/A	n
C16orf70	-0.022257	0.0620051	-0.0842621	16.q22.1	16	67109958	67148539	n
C16orf71	0.120216	0.182395	-0.0621791	16.p13.3	16	4734272	4749396	n
C16orf72	-0.367013	0.256552	-0.623565	16.p13.2	16	9091648	9121640	n
C16orf74	-0.0521295	0.018022	-0.0701515	16.q24.1	16	85690084	85751129	n
C16orf78	0.379987	-0.000709396	0.380697	16.q12.1	16	49373823	49399431	n
C16orf86	-0.233336	-0.278764	0.0454271	16.q22.1	16	67666816	67668758	n
C16orf87	-0.134404	-0.0650383	-0.0693658	16.q11.2	16	46796607	46831411	n
C16orf89	-0.229829	0.00283733	-0.232666	16.p13.3	16	5044122	5066110	n
C16orf90	0.0363717	-0.361567	0.397939	16.p13.3	16	3493484	3495480	n
C16orf91	0.115487	0.204655	-0.0891684	16.p13.3	16	1419744	1420800	n
C16orf92	-0.155015	0.171755	-0.32677	16.p11.2	16	30023334	30027736	n
C16orf95	0.00345794	0.218717	-0.215259	16.q24.2	16	87083562	87317420	n
C16orf96	-0.0531711	0.142551	-0.195723	16.p13.3	16	4556490	4600714	n
C16orf97	0.112186	-0.0193374	0.131523	16.q12.1	16	52005487	52078474	n
C17orf102	-0.0187943	0.125415	-0.144209	17.q12	17	34574123	34579369	n
C17orf105	-0.158761	0.0849044	-0.243665	#N/A	#N/A	#N/A	#N/A	n
C17orf107	-0.0429278	-0.43045	0.387522	17.p13.2	17	4899418	4902932	n
C17orf112	0.183776	0.0625667	0.121209	17.q22	17	52985520	52987652	n
C17orf47	0.10142	0.123646	-0.0222266	17.q22	17	58541587	58544368	n
C17orf49	-0.0248188	0.0522125	-0.0770313	17.p13.1	17	7014495	7017525	n
C17orf50	-0.192408	0.296288	-0.488696	17.q12	17	35760897	35765079	n
C17orf51	0.0902558	0.00167867	0.0885771	17.p11.2	17	21524790	21574458	n
C17orf53	0.0167445	-0.0233376	0.0400821	17.q21.31	17	44141906	44162476	n
C17orf58	-0.214272	-0.162803	-0.0514685	17.q24.2	17	67991101	67996431	n
C17orf62	0.0567259	0.28166	-0.224934	17.q25.3	17	82442589	82450829	n
C17orf64	0.202487	-0.293458	0.495946	17.q23.2	17	60392429	60431421	n
C17orf67	0.15524	-0.17993	0.33517	17.q22	17	56791913	56838773	n
C17orf74	0.0833358	0.218453	-0.135117	#N/A	#N/A	#N/A	#N/A	n
C17orf75	-0.195389	0.327252	-0.522641	17.q11.2	17	32324565	32350023	n
C17orf77	0.0721887	-0.0225944	0.0947831	17.q25.1	17	74584679	74594209	n
C17orf78	0.0412767	0.154639	-0.113363	17.q12	17	37375986	37392708	n
C17orf80	0.0553512	-0.208236	0.263587	17.q25.1	17	73232233	73248947	n
C17orf82	-0.396732	-0.172772	-0.22396	17.q23.2	17	61411751	61413280	n
C17orf97	0.0380202	-0.00895099	0.0469712	17.p13.3	17	410327	431062	n
C17orf98	0.0374368	0.2278	-0.190363	17.q12	17	38835088	38841455	n
C17orf99	0.166268	0.217084	-0.0508158	17.q25.3	17	78146353	78166177	n
C18orf21	0.0158843	-1.78834	1.80422	18.q12.2	18	35972083	35979286	n
C18orf25	0.163782	-0.129214	0.292996	18.q21.1	18	46173553	46266991	n
C18orf32	-0.27053	-0.0586586	-0.211872	18.q21.1	18	49477250	49487252	n
C18orf54	0.108702	-0.147958	0.25666	18.q21.2	18	54357917	54385218	n
C18orf63	0.159859	0.0758625	0.0839967	18.q22.3	18	74315813	74359187	n
C18orf8	0.075242	0.181299	-0.106057	#N/A	#N/A	#N/A	#N/A	n
C19orf12	0.260368	-0.39909	0.659457	19.q12	19	29698886	29715789	n
C19orf18	0.102905	0.30336	-0.200455	19.q13.43	19	57958437	57974534	n
C19orf24	0.165691	0.239947	-0.0742551	19.p13.3	19	1275438	1279249	n
C19orf25	-0.672002	-1.19888	0.526878	19.p13.3	19	1461143	1479556	n
C19orf33	0.23416	-0.0455666	0.279727	19.q13.2	19	38304161	38305009	n
C19orf35	-0.00413548	0.15053	-0.154666	#N/A	#N/A	#N/A	#N/A	n
C19orf38	-0.214774	-0.145926	-0.0688477	19.p13.2	19	10836575	10869790	n
C19orf44	-0.0960387	-0.00880592	-0.0872327	19.p13.11	19	16496311	16521352	n
C19orf47	-0.0353609	-0.163079	0.127718	19.q13.2	19	40319536	40348527	n
C19orf48	0.0545461	0.151611	-0.0970645	19.q13.33	19	50797704	50804929	n
C19orf53	-0.376072	-0.491162	0.11509	19.p13.13	19	13774168	13778462	n
C19orf54	0.0230559	0.0373333	-0.0142774	19.q13.2	19	40740856	40751553	n
C19orf57	0.0191479	-0.048024	0.0671718	19.p13.12	19	13882348	13906452	n
C19orf60	-0.139863	0.231173	-0.371036	#N/A	#N/A	#N/A	#N/A	n
C19orf66	0.145946	-0.0652771	0.211223	19.p13.2	19	10086122	10093252	n
C19orf67	-0.15315	0.245879	-0.39903	19.p13.12	19	14081619	14085875	n
C19orf70	-0.324421	-1.12497	0.800546	19.p13.3	19	5678421	5680896	n
C19orf71	0.166086	-0.309797	0.475883	19.p13.3	19	3539154	3544030	n
C19orf73	-0.155033	-0.0671805	-0.0878525	19.q13.33	19	49118397	49119140	n
C19orf81	-0.0785654	0.191835	-0.270401	19.q13.33	19	50649445	50659310	n
C19orf84	-0.0909026	0.0841911	-0.175094	19.q13.41	19	51388289	51390574	n
C1D	-0.610271	-1.01352	0.403245	2.p14	2	68041130	68110948	n
C1GALT1	-0.134681	-0.087559	-0.047122	7.p22.1	7	7156934	7248651	n
C1GALT1C1	0.216708	0.137993	0.0787145	X.q24	X	120625793	120630150	n
C1orf100	-0.1539	0.163627	-0.317527	1.q44	1	244352635	244389663	n
C1orf105	0.121093	0.176277	-0.0551841	1.q24.3	1	172420688	172468831	n
C1orf106	0.0166983	0.153479	-0.136781	#N/A	#N/A	#N/A	#N/A	n
C1orf109	-1.29506	-0.365117	-0.929947	1.p34.3	1	37681570	37692249	n
C1orf112	0.178077	-0.0864335	0.264511	1.q24.2	1	169662007	169854080	n
C1orf115	0.019205	-0.369787	0.388992	1.q41	1	220689845	220699157	n
C1orf116	0.0755154	-0.186673	0.262189	1.q32.1	1	207018521	207032756	n
C1orf122	0.0878861	0.318081	-0.230194	1.p34.3	1	37806979	37809454	n
C1orf123	-0.100811	0.037212	-0.138023	1.p32.3	1	53214099	53220617	n
C1orf127	-0.153613	-0.112298	-0.0413146	1.p36.22	1	10946471	10982037	n
C1orf131	-0.223829	-0.405762	0.181933	1.q42.2	1	231223763	231241187	n
C1orf137	0.0472768	-0.00212401	0.0494008	1.p13.1	1	116694112	116706603	n
C1orf141	0.182327	0.0253274	0.156999	1.p31.3	1	67092165	67231853	n
C1orf146	0.00701284	0.279715	-0.272702	1.p22.1	1	92217940	92245813	n
C1orf158	0.143779	-0.0745052	0.218284	1.p36.21	1	12746215	12763699	n
C1orf159	0.131843	-0.333611	0.465454	1.p36.33	1	1081818	1116361	n
C1orf162	-0.0294563	-0.105104	0.0756478	1.p13.2	1	111473792	111478512	n
C1orf174	0.201307	0.138595	0.062712	1.p36.32	1	3889125	3900293	n
C1orf185	0.0207115	0.122382	-0.101671	1.p32.3	1	51102234	51148086	n
C1orf186	-0.0100885	0.140846	-0.150935	#N/A	#N/A	#N/A	#N/A	n
C1orf189	0.111367	0.0320138	0.0793528	1.q21.3	1	154199372	154206333	n
C1orf194	0.0443648	-0.0931965	0.137561	1.p13.3	1	109105951	109113857	n
C1orf195	-0.194354	0.0440688	-0.238423	1.p36.21	1	15164344	15171317	n
C1orf198	0.127872	0.0293019	0.0985697	1.q42.2	1	230837119	230869589	n
C1orf21	0.211152	-0.186137	0.397289	1.q25.3	1	184387058	184629020	n
C1orf210	0.19997	-0.00579015	0.20576	1.p34.2	1	43281883	43285617	n
C1orf216	0.106536	0.130727	-0.0241913	1.p34.3	1	35713875	35719472	n
C1orf226	0.132751	-0.111946	0.244697	1.q23.3	1	162366908	162386818	n
C1orf228	-0.0800826	0.284375	-0.364457	1.p34.1	1	44674692	44725591	n
C1orf229	-0.171339	-0.196517	0.0251773	1.q44	1	247110160	247112417	n
C1orf27	-0.616352	0.187896	-0.804248	#N/A	#N/A	#N/A	#N/A	n
C1orf35	0.130795	-0.173182	0.303976	1.q42.13	1	228100726	228105411	n
C1orf43	-0.0725509	-0.66351	0.590959	1.q21.3	1	154206706	154220637	n
C1orf50	0.0997026	0.00498937	0.0947132	1.p34.2	1	42767269	42779488	n
C1orf52	0.0481225	-0.0635695	0.111692	1.p22.3	1	85249953	85259672	n
C1orf53	0.40063	0.186583	0.214047	1.q31.3	1	197902647	197907367	n
C1orf54	0.105764	0.192888	-0.0871236	1.q21.2	1	150268200	150280916	n
C1orf56	-0.154135	-0.222723	0.0685879	1.q21.3	1	151047740	151051986	n
C1orf61	0.152645	0.0670833	0.0855621	1.q22	1	156404250	156430701	n
C1orf64	0.0436134	0.2192	-0.175586	#N/A	#N/A	#N/A	#N/A	n
C1orf68	0.0595844	-0.143704	0.203288	1.q21.3	1	152719522	152720470	n
C1orf74	-0.357144	-0.0625033	-0.294641	1.q32.2	1	209779208	209784559	n
C1orf87	0.166972	-0.248642	0.415614	1.p32.1	1	59987269	60073770	n
C1orf94	0.0771639	-0.135509	0.212673	1.p35.1	1	34166883	34219131	n
C1QA	0.13595	0.153439	-0.0174889	1.p36.12	1	22636506	22639608	y
C1QB	0.0658882	0.151504	-0.085616	1.p36.12	1	22652762	22661538	y
C1QBP	-0.597922	-0.95753	0.359608	17.p13.2	17	5432777	5448830	n
C1QC	0.161642	0.0485173	0.113125	1.p36.12	1	22643630	22648110	y
C1QL1	-0.0702623	-0.484928	0.414666	17.q21.31	17	44959693	44968071	n
C1QL2	0.0193694	-0.221457	0.240826	2.q14.2	2	119156243	119158889	n
C1QL3	0.185741	0.11187	0.0738713	10.p13	10	16513743	16522005	n
C1QL4	0.0717171	-0.212144	0.283861	12.q13.12	12	49332411	49337188	n
C1QTNF1	-0.310436	0.145016	-0.455452	17.q25.3	17	79022814	79049788	n
C1QTNF12	0.0179294	-0.22069	0.238619	1.p36.33	1	1242446	1246722	n
C1QTNF2	0.0253922	0.0831536	-0.0577614	5.q33.3	5	160347751	160370641	n
C1QTNF3	0.150475	-0.352952	0.503427	5.p13.2	5	34019448	34043832	n
C1QTNF4	-0.120941	0.00993537	-0.130877	11.p11.2	11	47589664	47594659	n
C1QTNF5	-0.2408	-0.325648	0.0848474	11.q23.3	11	119338939	119340940	n
C1QTNF6	0.0238388	-0.205043	0.228882	22.q12.3	22	37180167	37199385	n
C1QTNF7	0.191779	0.0916115	0.100167	4.p15.32	4	15339818	15446166	n
C1QTNF8	0.00510129	-0.0738523	0.0789536	16.p13.3	16	1090005	1096244	n
C1QTNF9	-0.151202	0.158185	-0.309387	13.q12.12	13	24307166	24322535	n
C1QTNF9B	-0.26957	0.00692975	-0.2765	13.q12.12	13	23890525	23902655	n
C1RL	0.205231	0.038257	0.166974	12.p13.31	12	7089587	7109273	n
C1S	0.180026	-0.208328	0.388355	12.p13.31	12	6988259	7071032	y
C2	-0.0557122	0.131768	-0.187481	6.p21.33	6	31897785	31945672	y
C20orf141	0.246983	-0.421537	0.668519	20.p13	20	2814987	2815833	n
C20orf144	0.165898	-0.292327	0.458226	20.q11.22	20	33662284	33665619	n
C20orf173	0.0730561	0.00837238	0.0646838	20.q11.22	20	35523186	35529652	n
C20orf194	0.0648442	-0.0167037	0.0815479	20.p13	20	3249305	3407625	n
C20orf196	-0.311013	0.00388294	-0.314896	20.p12.3	20	5750393	5863912	n
C20orf197	0.119944	-0.695745	0.815689	20.q13.33	20	60055925	60072953	n
C20orf202	-0.0308481	0.0959846	-0.126833	20.p13	20	1203454	1208274	n
C20orf24	-0.18752	-0.141325	-0.0461947	20.q11.23	20	36605734	36612557	n
C20orf27	0.168749	0.136909	0.0318407	20.p13	20	3753508	3768387	n
C20orf78	0.184917	0.122676	0.062241	20.p11.23	20	18809728	18830153	n
C20orf85	0.0730498	0.28915	-0.2161	20.q13.32	20	58150904	58161150	n
C20orf96	0.30694	0.0167499	0.290191	20.p13	20	270863	290778	n
C21orf140	0.206562	0.221043	-0.0144807	21.q22.12	21	34400317	34401072	n
C21orf2	-0.0376012	-0.409959	0.372358	21.q22.3	21	44328944	44339402	n
C21orf33	-0.0667881	0.184094	-0.250882	21.q22.3	21	44133605	44210114	n
C21orf58	-0.0386366	0.0528525	-0.0914891	21.q22.3	21	46300181	46323875	n
C21orf59	-0.881805	-0.163615	-0.71819	21.q22.11	21	32592079	32612866	n
C21orf62	0.262862	0.314417	-0.0515549	21.q22.11	21	32793564	32813743	n
C21orf91	-0.0374958	-0.153464	0.115968	21.q21.1	21	17788967	17819386	n
C22orf15	-0.0127964	0.227429	-0.240226	22.q11.23	22	23763021	23765861	n
C22orf23	-0.0672293	-0.31369	0.246461	22.q13.1	22	37943050	37953669	n
C22orf24	0.159553	0.0949181	0.0646348	22.q12.3	22	31933521	31945518	n
C22orf31	-8.0222e-05	0.027045	-0.0271252	22.q12.1	22	29058672	29061844	n
C22orf39	-0.125032	#N/A	#N/A	22.q11.21	22	19351368	19448232	n
C22orf42	0.243606	-0.230581	0.474187	22.q12.3	22	32149006	32159322	n
C22orf46	0.068366	-0.618554	0.68692	22.q13.2	22	41688939	41698136	n
C2CD2	0.0836507	-0.0524098	0.13606	21.q22.3	21	41885112	41953890	n
C2CD2L	0.255904	-0.61643	0.872334	11.q23.3	11	119102198	119118544	n
C2CD3	-0.0716684	0.123367	-0.195035	11.q13.4	11	74012714	74171210	n
C2CD4A	0.0364691	-0.00485618	0.0413253	15.q22.2	15	62066977	62070917	n
C2CD4B	0.0483267	0.322285	-0.273958	15.q22.2	15	62163535	62165283	n
C2CD4C	0.0705894	0.298847	-0.228257	19.p13.3	19	405438	409170	n
C2CD4D	-0.141365	0.139919	-0.281284	1.q21.3	1	151837819	151840557	n
C2CD5	0.0612791	0.179682	-0.118403	12.p12.1	12	22448583	22544546	n
C2CD6	0.105315	0.382838	-0.277522	2.q33.1	2	201487425	201619178	n
C2orf15	0.027128	0.189627	-0.162499	2.q11.2	2	99141485	99151487	n
C2orf16	0.115834	0.191967	-0.0761328	2.p23.3	2	27537386	27582721	n
C2orf27A	-0.76981	-0.11793	-0.65188	2.q21.2	2	131722375	131767404	n
C2orf27B	-0.600476	-0.1959	-0.404576	2.q21.2	2	131794961	131801661	n
C2orf40	0.169928	-0.101095	0.271023	2.q12.2	2	106063246	106078159	n
C2orf42	0.0762291	#N/A	#N/A	2.p13.3	2	70149880	70248615	n
C2orf48	0.0719539	0.143752	-0.0717981	2.p25.1	2	10141382	10211725	n
C2orf49	-0.144989	0.00941696	-0.154406	2.q12.2	2	105337359	105349211	n
C2orf50	-0.165097	0.119508	-0.284605	2.p25.1	2	11133053	11146790	n
C2orf54	0.0195485	0.173114	-0.153565	2.q37.3	2	240886048	240896889	n
C2orf66	0.0859827	0.0133849	0.0725979	2.q33.1	2	196805002	196810276	n
C2orf68	-0.216324	0.150746	-0.367071	2.p11.2	2	85606654	85612066	n
C2orf69	-0.312288	-0.0370716	-0.275216	2.q33.1	2	199911256	199955935	n
C2orf70	0.180011	-0.474363	0.654373	2.p23.3	2	26562582	26579532	n
C2orf71	0.0444926	0.15775	-0.113257	2.p23.2	2	29060976	29074261	n
C2orf72	0.30628	-0.605582	0.911862	2.q37.1	2	231037490	231049719	n
C2orf73	-0.019001	0.0979886	-0.11699	2.p16.2	2	54330034	54383742	n
C2orf76	0.150466	0.000181792	0.150284	2.q14.2	2	119302225	119366828	n
C2orf78	-0.00896986	0.242762	-0.251732	2.p13.1	2	73784189	73817147	n
C2orf80	0.148521	0.175049	-0.0265286	2.q33.3	2	208165343	208190073	n
C2orf82	-0.294272	0.0275575	-0.32183	#N/A	#N/A	#N/A	#N/A	n
C2orf83	0.14279	-0.0504011	0.193191	2.q36.3	2	227610090	227648606	n
C2orf88	0.171986	0.237627	-0.0656409	2.q32.2	2	189879609	190203484	n
C2orf91	0.0048694	0.169173	-0.164303	2.p21	2	41935368	41954266	n
C3	0.067536	0.266387	-0.198851	19.p13.3	19	6677704	6730562	y
C3AR1	0.210302	0.202233	0.00806906	12.p13.31	12	8058302	8066471	n
C3orf14	0.29037	0.209173	0.0811969	3.p14.2	3	62318973	62336213	n
C3orf18	0.198439	0.149681	0.0487581	3.p21.31	3	50558025	50571027	n
C3orf20	-0.0204994	0.0223874	-0.0428868	3.p25.1	3	14675099	14773034	n
C3orf22	-0.0311644	0.232235	-0.2634	3.q21.3	3	126526999	126558965	n
[truncated: 16,904 more rows]

## Sheet: A375 Copy Number
CCLE_name	Chromosome	Start	End	Num_Probes	Segment_Mean
snp_A375_SKIN	1	61735	25596176	14175	0.106
snp_A375_SKIN	1	25596177	25646966	24	-0.8129
snp_A375_SKIN	1	25646967	31622547	3013	0.1081
snp_A375_SKIN	1	31622548	31625367	2	-1.8603
snp_A375_SKIN	1	31625368	51973887	11269	0.1154
snp_A375_SKIN	1	51973888	52192195	84	0.5408
snp_A375_SKIN	1	52192196	55723732	2145	0.1359
snp_A375_SKIN	1	55723733	55726833	6	0.9065
snp_A375_SKIN	1	55726834	60156594	3573	0.1571
snp_A375_SKIN	1	60156595	60266384	80	0.5068
snp_A375_SKIN	1	60266385	62439730	1562	0.1607
snp_A375_SKIN	1	62439731	62442465	11	0.8725
snp_A375_SKIN	1	62442466	72770039	7123	0.1865
snp_A375_SKIN	1	72770040	72812172	45	0.715
snp_A375_SKIN	1	72812173	78963469	3873	0.1918
snp_A375_SKIN	1	78963470	81970766	2021	-0.3564
snp_A375_SKIN	1	81970767	82172158	165	0.235
snp_A375_SKIN	1	82172159	95113914	8364	-0.3531
snp_A375_SKIN	1	95113915	98350318	2098	0.2017
snp_A375_SKIN	1	98350319	98481124	63	0.5661
snp_A375_SKIN	1	98481125	104106234	3475	0.14
snp_A375_SKIN	1	104106235	104163643	28	0.5727
snp_A375_SKIN	1	104163644	110230244	3634	0.1536
snp_A375_SKIN	1	110230245	110234482	9	-0.5969
snp_A375_SKIN	1	110234483	111377569	850	0.1213
snp_A375_SKIN	1	111377570	111382818	21	0.7128
snp_A375_SKIN	1	111382819	112693145	1093	0.121
snp_A375_SKIN	1	112693146	112697227	22	-1.0549
snp_A375_SKIN	1	112697228	112724053	49	0.056
snp_A375_SKIN	1	112724054	112725171	2	2.0467
snp_A375_SKIN	1	112725172	145156904	5359	0.1698
snp_A375_SKIN	1	145156905	148580449	933	0.5313
snp_A375_SKIN	1	148580450	148899981	27	0.1547
snp_A375_SKIN	1	148899982	149547049	182	0.7142
snp_A375_SKIN	1	149547050	149617469	4	1.8866
snp_A375_SKIN	1	149617470	161513407	7012	0.4406
snp_A375_SKIN	1	161513408	161618839	26	0.0836
snp_A375_SKIN	1	161618840	161620471	6	-1.1469
snp_A375_SKIN	1	161620472	161648429	17	-0.1092
snp_A375_SKIN	1	161648430	174252702	9282	0.4797
snp_A375_SKIN	1	174252703	174291247	16	0.0566
snp_A375_SKIN	1	174291248	174796627	251	0.4711
snp_A375_SKIN	1	174796628	174801847	15	-0.8229
snp_A375_SKIN	1	174801848	188678563	9314	0.474
snp_A375_SKIN	1	188678564	188681874	2	-1.9019
snp_A375_SKIN	1	188681875	196017054	4921	0.4924
snp_A375_SKIN	1	196017055	196721361	431	0.7927
snp_A375_SKIN	1	196721362	196816260	96	1.8537
snp_A375_SKIN	1	196816261	197379559	301	0.7819
snp_A375_SKIN	1	197379560	199111473	1081	0.4824
snp_A375_SKIN	1	199111474	199114039	7	1.574
snp_A375_SKIN	1	199114040	206311877	4702	0.4454
snp_A375_SKIN	1	206311878	206413290	4	-1.5566
snp_A375_SKIN	1	206413291	210076337	2730	0.4586
snp_A375_SKIN	1	210076338	210090023	4	-1.2397
snp_A375_SKIN	1	210090024	222370751	8620	0.4942
snp_A375_SKIN	1	222370752	222379569	2	-2.2964
snp_A375_SKIN	1	222379570	226496436	2421	0.4751
snp_A375_SKIN	1	226496437	226772769	193	0.0856
snp_A375_SKIN	1	226772770	240392877	9963	0.5282
snp_A375_SKIN	1	240392878	240395122	6	1.5561
snp_A375_SKIN	1	240395123	248743320	5757	0.4644
snp_A375_SKIN	1	248743321	248813926	38	-0.496
snp_A375_SKIN	1	248813927	249224388	140	0.5733
snp_A375_SKIN	2	12784	34695192	24119	0.1616
snp_A375_SKIN	2	34695193	34737110	46	-0.3583
snp_A375_SKIN	2	34737111	35967254	875	0.1646
snp_A375_SKIN	2	35967255	35987931	9	1.2783
snp_A375_SKIN	2	35987932	38020279	1624	0.2156
snp_A375_SKIN	2	38020280	38021993	3	-1.142
snp_A375_SKIN	2	38021994	52754644	10536	0.1709
snp_A375_SKIN	2	52754645	52784745	36	-0.8724
snp_A375_SKIN	2	52784746	76147587	15083	0.148
snp_A375_SKIN	2	76147588	76204291	29	0.5745
snp_A375_SKIN	2	76204292	87513833	7015	0.1554
snp_A375_SKIN	2	87513834	87517373	2	2.5559
snp_A375_SKIN	2	87517374	89132095	565	0.1847
snp_A375_SKIN	2	89132096	89159534	40	0.8257
snp_A375_SKIN	2	89159535	89161615	5	1.8455
snp_A375_SKIN	2	89161616	89184257	9	0.7878
snp_A375_SKIN	2	89184258	89275096	47	1.4784
snp_A375_SKIN	2	89275097	89500818	66	1.0204
snp_A375_SKIN	2	89500819	95338097	323	0.2466
snp_A375_SKIN	2	95338098	108443852	7491	-0.3536
snp_A375_SKIN	2	108443853	108486497	2	2.5154
snp_A375_SKIN	2	108486498	129638278	12461	-0.3654
snp_A375_SKIN	2	129638279	129640322	14	-2.613
snp_A375_SKIN	2	129640323	154162566	14934	-0.3381
snp_A375_SKIN	2	154162567	154301707	88	0.1104
snp_A375_SKIN	2	154301708	168336891	8186	-0.323
snp_A375_SKIN	2	168336892	172582124	2789	-1.2677
snp_A375_SKIN	2	172582125	184084803	7349	-0.3201
snp_A375_SKIN	2	184084804	184091861	10	-1.3444
snp_A375_SKIN	2	184091862	189575736	3079	-0.3019
snp_A375_SKIN	2	189575737	189579934	9	0.5387
snp_A375_SKIN	2	189579935	203296947	7870	-0.3184
snp_A375_SKIN	2	203296948	203312841	35	0.159
snp_A375_SKIN	2	203312842	237542824	21973	-0.3369
snp_A375_SKIN	2	237542825	237793574	184	-1.3763
snp_A375_SKIN	2	237793575	243089456	3128	-0.3852
snp_A375_SKIN	3	60345	2968849	2556	0.1235
snp_A375_SKIN	3	2968850	2974060	5	-1.5136
snp_A375_SKIN	3	2974061	5535237	2301	0.1171
snp_A375_SKIN	3	5535238	5539351	2	-1.4703
snp_A375_SKIN	3	5539352	12223026	5283	0.1632
snp_A375_SKIN	3	12223027	12504399	181	-0.3538
snp_A375_SKIN	3	12504400	12698506	245	0.1585
snp_A375_SKIN	3	12698507	12701488	7	0.8693
snp_A375_SKIN	3	12701489	20314123	4735	0.1477
snp_A375_SKIN	3	20314124	20322082	2	-2.0459
snp_A375_SKIN	3	20322083	26611658	4756	0.162
snp_A375_SKIN	3	26611659	26611891	4	-1.1379
snp_A375_SKIN	3	26611892	26614975	9	0.311
snp_A375_SKIN	3	26614976	26614983	5	-1.1498
snp_A375_SKIN	3	26614984	41730922	10155	0.1766
snp_A375_SKIN	3	41730923	41734013	2	-1.7796
snp_A375_SKIN	3	41734014	46797597	3023	0.1413
snp_A375_SKIN	3	46797598	46854534	40	0.9832
snp_A375_SKIN	3	46854535	60479513	7987	0.1398
snp_A375_SKIN	3	60479514	60570944	113	-0.4264
snp_A375_SKIN	3	60570945	67174995	5406	0.1901
snp_A375_SKIN	3	67174996	67177096	2	-1.788
snp_A375_SKIN	3	67177097	68746211	1063	0.1501
snp_A375_SKIN	3	68746212	68748772	15	1.0634
snp_A375_SKIN	3	68748773	68749145	5	0.1199
snp_A375_SKIN	3	68749146	68750150	7	0.6555
snp_A375_SKIN	3	68750151	68892881	99	0.1239
snp_A375_SKIN	3	68892882	68896099	2	-1.7629
snp_A375_SKIN	3	68896100	75570549	4826	0.1757
snp_A375_SKIN	3	75570550	75590993	6	-1.6473
snp_A375_SKIN	3	75590994	83189038	4291	0.1692
snp_A375_SKIN	3	83189039	83248075	22	-0.4034
snp_A375_SKIN	3	83248076	97904044	6100	0.1964
snp_A375_SKIN	3	97904045	97914121	3	2.262
snp_A375_SKIN	3	97914122	116815718	11633	0.1868
snp_A375_SKIN	3	116815719	116878701	56	-0.3299
snp_A375_SKIN	3	116878702	162508230	28054	0.1621
snp_A375_SKIN	3	162508231	162626587	72	0.9087
snp_A375_SKIN	3	162626588	163080516	281	0.2325
snp_A375_SKIN	3	163080517	165486557	1353	-0.3276
snp_A375_SKIN	3	165486558	165763239	153	-1.1996
snp_A375_SKIN	3	165763240	174945048	5729	-0.3461
snp_A375_SKIN	3	174945049	174946413	11	0.366
snp_A375_SKIN	3	174946414	185796567	6381	-0.3382
snp_A375_SKIN	3	185796568	185798629	3	-2.3838
snp_A375_SKIN	3	185798630	186406034	542	-0.3955
snp_A375_SKIN	3	186406035	186409499	2	1.7727
snp_A375_SKIN	3	186409500	192876324	4741	-0.3466
snp_A375_SKIN	3	192876325	192884669	20	0.3194
snp_A375_SKIN	3	192884670	197848651	2695	-0.3582
snp_A375_SKIN	3	197848652	197896118	12	0.1659
snp_A375_SKIN	4	12281	34994	20	-0.0925
snp_A375_SKIN	4	34995	66348	37	-0.493
snp_A375_SKIN	4	66349	2380314	863	0.1301
snp_A375_SKIN	4	2380315	2758744	171	-0.4653
snp_A375_SKIN	4	2758745	4135165	617	0.108
snp_A375_SKIN	4	4135166	4156411	3	-1.118
snp_A375_SKIN	4	4156412	4459255	230	0.0744
snp_A375_SKIN	4	4459256	4484208	18	-0.5226
snp_A375_SKIN	4	4484209	10212275	3843	0.1098
snp_A375_SKIN	4	10212276	10232856	29	-2.3966
snp_A375_SKIN	4	10232857	10235705	7	-0.6754
snp_A375_SKIN	4	10235706	15239905	4020	0.1578
snp_A375_SKIN	4	15239906	15243238	2	-2.4642
snp_A375_SKIN	4	15243239	27679628	8586	0.1796
snp_A375_SKIN	4	27679629	27681090	2	-1.6581
snp_A375_SKIN	4	27681091	43146456	9962	0.156
snp_A375_SKIN	4	43146457	43147837	3	-1.8578
snp_A375_SKIN	4	43147838	45005803	1107	0.1492
snp_A375_SKIN	4	45005804	45008652	4	-2.0088
snp_A375_SKIN	4	45008653	62391471	8695	0.1658
snp_A375_SKIN	4	62391472	64707679	1272	-0.3549
snp_A375_SKIN	4	64707680	64712344	6	-2.6829
snp_A375_SKIN	4	64712345	69286364	2864	-0.3245
snp_A375_SKIN	4	69286365	69291470	3	-2.2329
snp_A375_SKIN	4	69291471	69375057	18	-0.4817
snp_A375_SKIN	4	69375058	69487657	63	-1.4723
snp_A375_SKIN	4	69487658	70120796	322	-0.3736
snp_A375_SKIN	4	70120797	70229393	56	0.1399
snp_A375_SKIN	4	70229394	70389788	114	-0.3354
snp_A375_SKIN	4	70389789	70391333	2	-2.5483
snp_A375_SKIN	4	70391334	75948416	3279	-0.3431
snp_A375_SKIN	4	75948417	88864947	8243	-0.6536
snp_A375_SKIN	4	88864948	88979550	106	0.3086
snp_A375_SKIN	4	88979551	91823313	1668	-0.598
snp_A375_SKIN	4	91823314	91839473	2	-2.3739
snp_A375_SKIN	4	91839474	93620630	1000	-0.3909
snp_A375_SKIN	4	93620631	93890025	121	-0.6669
snp_A375_SKIN	4	93890026	108066835	8388	-0.3339
snp_A375_SKIN	4	108066836	108072697	11	0.5805
snp_A375_SKIN	4	108072698	108276393	164	-0.3121
snp_A375_SKIN	4	108276394	108279918	2	1.2472
snp_A375_SKIN	4	108279919	113936017	3359	-0.3307
snp_A375_SKIN	4	113936018	113938273	2	-3.2813
snp_A375_SKIN	4	113938274	115174511	905	-0.1926
snp_A375_SKIN	4	115174512	115183202	23	0.7001
snp_A375_SKIN	4	115183203	115251623	61	-0.0324
snp_A375_SKIN	4	115251624	116174261	562	-0.3181
snp_A375_SKIN	4	116174262	116182652	19	0.1949
snp_A375_SKIN	4	116182653	125459878	5475	-0.3046
snp_A375_SKIN	4	125459879	125462980	3	-1.9527
snp_A375_SKIN	4	125462981	151876338	15569	-0.3222
snp_A375_SKIN	4	151876339	151884308	24	0.5029
snp_A375_SKIN	4	151884309	152791645	456	-0.3948
snp_A375_SKIN	4	152791646	152792729	10	-3.2264
snp_A375_SKIN	4	152792730	152795123	4	0.2499
snp_A375_SKIN	4	152795124	152949523	158	-0.4081
snp_A375_SKIN	4	152949524	152964368	8	-0.013
snp_A375_SKIN	4	152964369	152968363	3	-1.8834
snp_A375_SKIN	4	152968364	156878220	2532	-0.3574
snp_A375_SKIN	4	156878221	156879458	5	0.9157
snp_A375_SKIN	4	156879459	161880392	3174	-0.3371
snp_A375_SKIN	4	161880393	161886447	28	0.1438
snp_A375_SKIN	4	161886448	161904311	10	-0.529
snp_A375_SKIN	4	161904312	161912692	3	-2.2875
snp_A375_SKIN	4	161912693	162477133	414	-0.3208
snp_A375_SKIN	4	162477134	162480680	2	-2.0469
snp_A375_SKIN	4	162480681	175105440	7851	-0.3456
snp_A375_SKIN	4	175105441	175160983	22	-3.1239
snp_A375_SKIN	4	175160984	176604885	809	-0.3516
snp_A375_SKIN	4	176604886	176609445	2	-2.2446
snp_A375_SKIN	4	176609446	176742945	83	-0.2914
snp_A375_SKIN	4	176742946	178998588	1539	0.2069
snp_A375_SKIN	4	178998589	179000987	2	-2.5018
snp_A375_SKIN	4	179000988	190192080	8099	0.1957
snp_A375_SKIN	4	190192081	190205521	5	-1.8074
snp_A375_SKIN	4	190205522	191027923	383	0.1506
snp_A375_SKIN	5	15532	692059	307	0.1684
snp_A375_SKIN	5	692060	801205	36	-0.4473
snp_A375_SKIN	5	801206	12138135	9539	0.1355
snp_A375_SKIN	5	12138136	12796304	349	-0.3957
snp_A375_SKIN	5	12796305	12822243	10	-2.3048
snp_A375_SKIN	5	12822244	14010835	742	-0.4033
snp_A375_SKIN	5	14010836	15718857	1240	0.1716
snp_A375_SKIN	5	15718858	15721971	11	-1.1575
snp_A375_SKIN	5	15721972	20836001	3209	0.1736
snp_A375_SKIN	5	20836002	21042009	102	-0.3057
snp_A375_SKIN	5	21042010	21377341	197	0.1623
snp_A375_SKIN	5	21377342	21381959	2	2.721
snp_A375_SKIN	5	21381960	29265359	4640	0.1821
snp_A375_SKIN	5	29265360	29361090	50	0.5703
snp_A375_SKIN	5	29361091	39808793	7088	0.1655
snp_A375_SKIN	5	39808794	39808977	2	-2.5364
snp_A375_SKIN	5	39808978	79739484	21683	0.1831
snp_A375_SKIN	5	79739485	79747399	3	-1.1673
snp_A375_SKIN	5	79747400	117387519	23044	0.176
snp_A375_SKIN	5	117387520	117396712	11	-2.1763
snp_A375_SKIN	5	117396713	143405567	15906	0.1382
snp_A375_SKIN	5	143405568	143410521	5	-3.06
snp_A375_SKIN	5	143410522	150200721	4512	0.1725
snp_A375_SKIN	5	150200722	150218017	8	1.0213
snp_A375_SKIN	5	150218018	151409168	859	0.1277
snp_A375_SKIN	5	151409169	151810774	330	0.4436
snp_A375_SKIN	5	151810775	163295908	7721	0.1301
snp_A375_SKIN	5	163295909	163298128	2	-2.11
snp_A375_SKIN	5	163298129	177388194	9603	0.1411
snp_A375_SKIN	5	177388195	177405610	11	-1.3831
snp_A375_SKIN	5	177405611	180790320	1971	0.0842
snp_A375_SKIN	6	149661	51148731	34728	-0.3819
snp_A375_SKIN	6	51148732	51529247	292	0.2397
snp_A375_SKIN	6	51529248	53177535	1170	-0.363
snp_A375_SKIN	6	53177536	53519376	248	0.1829
snp_A375_SKIN	6	53519377	53561332	24	-0.279
snp_A375_SKIN	6	53561333	53562359	3	-1.5524
snp_A375_SKIN	6	53562360	53887863	259	-0.2961
snp_A375_SKIN	6	53887864	53956052	64	0.1403
snp_A375_SKIN	6	53956053	54881127	604	-0.3362
snp_A375_SKIN	6	54881128	54989170	48	0.1952
snp_A375_SKIN	6	54989171	56508418	974	-0.3381
snp_A375_SKIN	6	56508419	56564203	27	0.2528
snp_A375_SKIN	6	56564204	57290781	339	-0.3126
snp_A375_SKIN	6	57290782	58141261	319	0.0965
snp_A375_SKIN	6	58141262	58421138	89	-0.2864
snp_A375_SKIN	6	58421139	58429821	6	-1.2072
snp_A375_SKIN	6	58429822	58488517	29	-0.3718
snp_A375_SKIN	6	58488518	63437592	918	0.1596
snp_A375_SKIN	6	63437593	63599300	63	-0.3715
snp_A375_SKIN	6	63599301	64675204	558	0.118
snp_A375_SKIN	6	64675205	64724642	34	-0.3472
snp_A375_SKIN	6	64724643	65150944	211	0.1407
snp_A375_SKIN	6	65150945	65204005	26	-0.3595
snp_A375_SKIN	6	65204006	67612256	1695	0.1791
snp_A375_SKIN	6	67612257	68295965	520	0.5428
snp_A375_SKIN	6	68295966	68330772	34	0.1176
snp_A375_SKIN	6	68330773	69455165	693	0.5266
snp_A375_SKIN	6	69455166	69535626	67	-0.3615
snp_A375_SKIN	6	69535627	69542087	9	0.4263
snp_A375_SKIN	6	69542088	74591829	3240	-0.337
snp_A375_SKIN	6	74591830	74599375	10	-1.2559
snp_A375_SKIN	6	74599376	77436345	1771	-0.3562
snp_A375_SKIN	6	77436346	77456915	22	-0.8676
snp_A375_SKIN	6	77456916	78962266	974	-0.3536
snp_A375_SKIN	6	78962267	79040433	119	-0.8528
snp_A375_SKIN	6	79040434	83568520	2927	-0.3085
snp_A375_SKIN	6	83568521	83624732	47	-1.1364
snp_A375_SKIN	6	83624733	96994400	8409	-0.3405
snp_A375_SKIN	6	96994401	97012403	9	-1.4767
snp_A375_SKIN	6	97012404	101216314	2604	-0.3182
snp_A375_SKIN	6	101216315	101220963	3	1.2602
snp_A375_SKIN	6	101220964	103304564	1216	-0.2677
snp_A375_SKIN	6	103304565	103305746	3	0.9428
snp_A375_SKIN	6	103305747	103738369	281	-0.3201
snp_A375_SKIN	6	103738370	103762055	37	0.1511
snp_A375_SKIN	6	103762056	161891504	37593	-0.3458
snp_A375_SKIN	6	161891505	162029755	127	-1.3827
snp_A375_SKIN	6	162029756	167597758	4421	-0.3497
snp_A375_SKIN	6	167597759	167598626	2	-2.4474
snp_A375_SKIN	6	167598627	171051005	2128	-0.3957
snp_A375_SKIN	7	43355	19642159	14002	0.1753
snp_A375_SKIN	7	19642160	19648290	4	-1.3426
snp_A375_SKIN	7	19648291	26137341	4871	0.1356
snp_A375_SKIN	7	26137342	26146316	4	-3.6778
snp_A375_SKIN	7	26146317	64594635	22851	0.1562
snp_A375_SKIN	7	64594636	64616413	4	2.042
snp_A375_SKIN	7	64616414	69500346	2571	0.0887
snp_A375_SKIN	7	69500347	69514600	9	-0.6922
snp_A375_SKIN	7	69514601	69602362	52	0.0924
snp_A375_SKIN	7	69602363	69977653	206	-0.4948
snp_A375_SKIN	7	69977654	70421844	317	0.0859
snp_A375_SKIN	7	70421845	70427192	2	-2.0305
snp_A375_SKIN	7	70427193	85793401	8576	0.1681
snp_A375_SKIN	7	85793402	85800699	2	-2.7298
snp_A375_SKIN	7	85800700	87581313	983	0.1277
snp_A375_SKIN	7	87581314	87780465	123	-0.3415
snp_A375_SKIN	7	87780466	105586931	10330	0.1488
snp_A375_SKIN	7	105586932	105587897	4	-1.5398
snp_A375_SKIN	7	105587898	110607262	3316	0.1678
snp_A375_SKIN	7	110607263	110938703	216	-0.3349
snp_A375_SKIN	7	110938704	119142146	4862	0.1658
snp_A375_SKIN	7	119142147	119528557	214	-0.3748
snp_A375_SKIN	7	119528558	126045228	3963	0.1601
snp_A375_SKIN	7	126045229	126046878	15	0.9887
snp_A375_SKIN	7	126046879	143218913	10929	0.1816
snp_A375_SKIN	7	143218914	143403324	32	-0.6271
snp_A375_SKIN	7	143403325	143444373	19	0.1898
snp_A375_SKIN	7	143444374	143572226	51	-0.6759
snp_A375_SKIN	7	143572227	143942595	279	0.262
snp_A375_SKIN	7	143942596	143966132	8	-0.6283
snp_A375_SKIN	7	143966133	151918356	4879	0.2756
snp_A375_SKIN	7	151918357	152255526	117	1.0951
snp_A375_SKIN	7	152255527	159127004	4723	0.246
snp_A375_SKIN	8	31254	2251232	1651	-0.3936
snp_A375_SKIN	8	2251233	2264843	12	0.5076
snp_A375_SKIN	8	2264844	3996736	2115	-0.4085
snp_A375_SKIN	8	3996737	4002484	16	-1.3835
snp_A375_SKIN	8	4002485	4003384	10	-0.1908
snp_A375_SKIN	8	4003385	4003519	2	-3.8389
snp_A375_SKIN	8	4003520	4166581	362	-0.3718
snp_A375_SKIN	8	4166582	4166735	2	-2.4264
snp_A375_SKIN	8	4166736	7041596	3656	-0.3934
snp_A375_SKIN	8	7041597	7244199	33	0.341
snp_A375_SKIN	8	7244200	16202072	7039	-0.3629
snp_A375_SKIN	8	16202073	16209603	8	0.5441
snp_A375_SKIN	8	16209604	18796792	2314	-0.2958
snp_A375_SKIN	8	18796793	18797897	3	-2.8232
snp_A375_SKIN	8	18797898	20524558	1564	-0.31
snp_A375_SKIN	8	20524559	20525590	2	-1.9542
snp_A375_SKIN	8	20525591	20581890	55	-0.3885
snp_A375_SKIN	8	20581891	20583320	2	-1.9065
snp_A375_SKIN	8	20583321	21111113	453	-0.4265
snp_A375_SKIN	8	21111114	21116141	4	-1.3946
snp_A375_SKIN	8	21116142	23405024	1405	-0.3799
snp_A375_SKIN	8	23405025	23407888	5	1.0981
snp_A375_SKIN	8	23407889	39233131	10212	-0.3746
snp_A375_SKIN	8	39233132	39387632	59	-2.807
snp_A375_SKIN	8	39387633	40774924	1075	-0.3835
snp_A375_SKIN	8	40774925	40781075	2	-2.0564
snp_A375_SKIN	8	40781076	47671841	1771	-0.3586
snp_A375_SKIN	8	47671842	58115912	6351	0.1355
snp_A375_SKIN	8	58115913	58122926	3	-1.5659
snp_A375_SKIN	8	58122927	118877697	36829	0.1569
snp_A375_SKIN	8	118877698	119009982	82	-0.3662
snp_A375_SKIN	8	119009983	136364562	12766	0.1492
snp_A375_SKIN	8	136364563	137546542	881	-1.3923
snp_A375_SKIN	8	137546543	143128774	4132	0.1325
snp_A375_SKIN	8	143128775	143133689	3	-1.7918
snp_A375_SKIN	8	143133690	146298155	1134	0.1251
snp_A375_SKIN	9	46587	5080286	5248	0.4412
snp_A375_SKIN	9	5080287	5081809	8	-0.6917
snp_A375_SKIN	9	5081810	21970150	14270	0.4948
snp_A375_SKIN	9	21970151	21983344	5	-0.8475
snp_A375_SKIN	9	21983345	21999427	10	-4.6859
snp_A375_SKIN	9	21999428	22005295	21	-1.7899
snp_A375_SKIN	9	22005296	22104010	74	-4.7582
snp_A375_SKIN	9	22104011	22110455	3	-1.2796
snp_A375_SKIN	9	22110456	22497401	238	0.4939
snp_A375_SKIN	9	22497402	22506019	2	-4.8082
snp_A375_SKIN	9	22506020	23362460	579	0.4981
snp_A375_SKIN	9	23362461	23372941	7	-2.8737
snp_A375_SKIN	9	23372942	28369165	3808	0.485
snp_A375_SKIN	9	28369166	28400952	26	-0.4077
snp_A375_SKIN	9	28400953	29092823	508	0.1538
snp_A375_SKIN	9	29092824	29096338	2	-1.6431
snp_A375_SKIN	9	29096339	44238134	6643	0.1098
snp_A375_SKIN	9	44238135	44396813	16	-0.3888
snp_A375_SKIN	9	44396814	44839222	40	-1.1286
snp_A375_SKIN	9	44839223	68185016	157	0.2354
snp_A375_SKIN	9	68185017	68187199	5	-1.705
snp_A375_SKIN	9	68187200	69506831	126	0.1751
snp_A375_SKIN	9	69506832	69751508	25	0.7556
snp_A375_SKIN	9	69751509	81374318	7628	0.1475
snp_A375_SKIN	9	81374319	81376014	2	-1.11
snp_A375_SKIN	9	81376015	116582518	24957	0.1111
snp_A375_SKIN	9	116582519	116588324	2	-3.1813
snp_A375_SKIN	9	116588325	120204022	2977	0.1252
snp_A375_SKIN	9	120204023	120208222	2	-1.7921
snp_A375_SKIN	9	120208223	131943174	7554	0.0765
snp_A375_SKIN	9	131943175	131948503	2	-2.7488
snp_A375_SKIN	9	131948504	134659203	1630	0.0662
snp_A375_SKIN	9	134659204	134660999	2	-2.2925
snp_A375_SKIN	9	134661000	139055147	2642	0.0361
snp_A375_SKIN	9	139055148	139058999	3	-1.9823
snp_A375_SKIN	9	139059000	141091394	708	0.067
snp_A375_SKIN	10	72759	31251720	24298	-0.3983
snp_A375_SKIN	10	31251721	31251800	3	0.6032
snp_A375_SKIN	10	31251801	31457715	183	-0.3892
snp_A375_SKIN	10	31457716	31460355	3	-2.2861
snp_A375_SKIN	10	31460356	48696998	7736	-0.3662
snp_A375_SKIN	10	48696999	49348399	36	0.1433
snp_A375_SKIN	10	49348400	50868303	1228	-0.4764
snp_A375_SKIN	10	50868304	50871981	4	-1.5629
snp_A375_SKIN	10	50871982	51907183	220	-0.3388
snp_A375_SKIN	10	51907184	51976300	3	-3.0666
snp_A375_SKIN	10	51976301	53053445	774	-0.3961
snp_A375_SKIN	10	53053446	53096594	33	-0.9727
snp_A375_SKIN	10	53096595	71282479	12789	-0.3485
snp_A375_SKIN	10	71282480	71287228	4	-2.3559
snp_A375_SKIN	10	71287229	78947658	4768	-0.4068
snp_A375_SKIN	10	78947659	81267299	1919	0.1592
snp_A375_SKIN	10	81267300	81315155	2	-2.6383
snp_A375_SKIN	10	81315156	81369473	5	-0.0796
snp_A375_SKIN	10	81369474	81559080	19	0.6739
snp_A375_SKIN	10	81559081	126581209	30701	0.1371
snp_A375_SKIN	10	126581210	126582502	3	-1.2338
snp_A375_SKIN	10	126582503	135506704	6356	0.1093
snp_A375_SKIN	11	198510	18776606	12613	-0.347
snp_A375_SKIN	11	18776607	18779518	2	-2.137
snp_A375_SKIN	11	18779519	18944971	149	-0.3987
snp_A375_SKIN	11	18944972	18961229	40	-0.7155
snp_A375_SKIN	11	18961230	31078539	8969	-0.3136
snp_A375_SKIN	11	31078540	50748975	12505	0.1715
snp_A375_SKIN	11	50748976	51228107	28	0.6097
snp_A375_SKIN	11	51228108	55376504	372	0.2082
snp_A375_SKIN	11	55376505	55453292	50	-0.679
snp_A375_SKIN	11	55453293	65483292	5453	0.1302
snp_A375_SKIN	11	65483293	65662019	91	0.6369
snp_A375_SKIN	11	65662020	107658538	27251	0.1679
snp_A375_SKIN	11	107658539	107782943	73	-0.2913
snp_A375_SKIN	11	107782944	107786405	2	-3.6949
snp_A375_SKIN	11	107786406	112496789	2932	-0.3766
snp_A375_SKIN	11	112496790	131848822	14278	0.171
snp_A375_SKIN	11	131848823	131946959	75	0.6042
snp_A375_SKIN	11	131946960	134944770	2292	0.2112
snp_A375_SKIN	12	150442	867539	417	0.1624
snp_A375_SKIN	12	867540	874691	18	-1.2175
snp_A375_SKIN	12	874692	8352156	5118	0.0862
snp_A375_SKIN	12	8352157	8386039	12	0.9617
snp_A375_SKIN	12	8386040	8557590	56	0.2314
snp_A375_SKIN	12	8557591	8558714	2	-2.6511
snp_A375_SKIN	12	8558715	11221597	1654	0.1309
snp_A375_SKIN	12	11221598	11246703	10	-0.9933
snp_A375_SKIN	12	11246704	11511577	132	0.1027
snp_A375_SKIN	12	11511578	11543396	30	0.8388
snp_A375_SKIN	12	11543397	23415999	8105	0.1681
snp_A375_SKIN	12	23416000	23738077	170	0.5424
snp_A375_SKIN	12	23738078	23827073	77	-0.3125
snp_A375_SKIN	12	23827074	23836789	11	0.6954
snp_A375_SKIN	12	23836790	23870702	22	0.1795
snp_A375_SKIN	12	23870703	23957216	59	-0.3782
snp_A375_SKIN	12	23957217	92148215	41023	0.175
snp_A375_SKIN	12	92148216	92151651	2	-1.2553
snp_A375_SKIN	12	92151652	99793553	5384	0.1357
snp_A375_SKIN	12	99793554	99803105	32	0.7224
snp_A375_SKIN	12	99803106	133778189	22771	0.1036
snp_A375_SKIN	13	19026949	32532096	9649	0.1487
snp_A375_SKIN	13	32532097	32539235	19	-0.7909
snp_A375_SKIN	13	32539236	32684614	89	0.1229
snp_A375_SKIN	13	32684615	32871798	137	0.5092
snp_A375_SKIN	13	32871799	54495910	14503	0.1541
snp_A375_SKIN	13	54495911	54605690	69	-0.3996
snp_A375_SKIN	13	54605691	55743838	685	0.1472
snp_A375_SKIN	13	55743839	55784061	20	-1.137
snp_A375_SKIN	13	55784062	57659470	921	0.1518
snp_A375_SKIN	13	57659471	57690305	22	0.6397
snp_A375_SKIN	13	57690306	57754683	27	0.2434
snp_A375_SKIN	13	57754684	57784047	34	2.4654
snp_A375_SKIN	13	57784048	66923812	5437	0.1743
snp_A375_SKIN	13	66923813	67096162	120	-0.4157
snp_A375_SKIN	13	67096163	70982125	2535	0.1849
snp_A375_SKIN	13	70982126	71000070	19	-0.2898
snp_A375_SKIN	13	71000071	72477271	894	0.1931
snp_A375_SKIN	13	72477272	72479998	2	-2.8274
snp_A375_SKIN	13	72479999	74716231	1662	0.184
snp_A375_SKIN	13	74716232	74721708	5	-1.4135
snp_A375_SKIN	13	74721709	75074025	290	0.1733
snp_A375_SKIN	13	75074026	75079753	2	-1.2841
snp_A375_SKIN	13	75079754	83652843	5647	0.1717
snp_A375_SKIN	13	83652844	94841677	7003	0.5698
snp_A375_SKIN	13	94841678	94894526	41	-0.3241
snp_A375_SKIN	13	94894527	94970425	60	0.2059
snp_A375_SKIN	13	94970426	94970650	2	-1.0523
snp_A375_SKIN	13	94970651	96612488	1104	0.544
snp_A375_SKIN	13	96612489	103912927	5153	0.1754
snp_A375_SKIN	13	103912928	112226476	6778	0.5079
snp_A375_SKIN	13	112226477	112227085	2	1.8451
snp_A375_SKIN	13	112227086	115108397	1416	0.4613
snp_A375_SKIN	14	19002124	19170728	17	-0.3094
snp_A375_SKIN	14	19170729	20068736	57	0.3381
snp_A375_SKIN	14	20068737	34670669	9476	-0.3689
snp_A375_SKIN	14	34670670	34914255	192	0.1452
snp_A375_SKIN	14	34914256	57822285	14358	-0.3623
snp_A375_SKIN	14	57822286	57824495	3	-2.3376
snp_A375_SKIN	14	57824496	61696943	2311	-0.3841
snp_A375_SKIN	14	61696944	62200136	422	0.192
snp_A375_SKIN	14	62200137	74006779	7503	-0.3959
snp_A375_SKIN	14	74006780	74025439	7	-2.6756
snp_A375_SKIN	14	74025440	83300965	6117	-0.3999
snp_A375_SKIN	14	83300966	83303167	2	-2.2863
snp_A375_SKIN	14	83303168	88480472	3486	-0.3403
snp_A375_SKIN	14	88480473	88504798	16	-1.4578
snp_A375_SKIN	14	88504799	98143740	6586	-0.4303
snp_A375_SKIN	14	98143741	98146855	2	-2.4547
snp_A375_SKIN	14	98146856	106208980	4476	-0.4287
snp_A375_SKIN	14	106208981	106335773	63	0.3352
snp_A375_SKIN	14	106335774	106342971	5	2.0555
snp_A375_SKIN	14	106342972	106536678	59	0.4229
snp_A375_SKIN	14	106536679	106564270	13	-1.5289
snp_A375_SKIN	14	106564271	106716422	67	0.5282
snp_A375_SKIN	14	106716423	106937168	134	0.1861
snp_A375_SKIN	14	106937169	107160362	128	-0.2965
snp_A375_SKIN	14	107160363	107177962	14	-1.2646
snp_A375_SKIN	14	107177963	107285437	75	-0.4419
snp_A375_SKIN	15	20016328	21946767	303	0.0098
snp_A375_SKIN	15	21946768	22286519	7	-0.5005
snp_A375_SKIN	15	22286520	22292125	2	-3.1071
snp_A375_SKIN	15	22292126	34210591	7206	0.1471
snp_A375_SKIN	15	34210592	34213805	2	-1.2377
snp_A375_SKIN	15	34213806	34719803	296	0.1601
snp_A375_SKIN	15	34719804	34824285	68	-2.58
snp_A375_SKIN	15	34824286	34865809	7	-0.4726
snp_A375_SKIN	15	34865810	45363809	6294	0.1642
snp_A375_SKIN	15	45363810	45369186	2	2.2425
snp_A375_SKIN	15	45369187	53784939	5356	0.1295
snp_A375_SKIN	15	53784940	53787763	6	-0.9055
snp_A375_SKIN	15	53787764	54531633	588	0.122
snp_A375_SKIN	15	54531634	54533570	6	-0.9439
snp_A375_SKIN	15	54533571	76739801	14146	0.1347
snp_A375_SKIN	15	76739802	76884801	77	-0.4268
snp_A375_SKIN	15	76884802	76898977	22	-2.3775
snp_A375_SKIN	15	76898978	76997396	56	-0.4004
snp_A375_SKIN	15	76997397	93908285	11207	0.1243
snp_A375_SKIN	15	93908286	93924051	13	-0.4601
snp_A375_SKIN	15	93924052	102469040	6418	0.1539
snp_A375_SKIN	16	60777	61802	2	1.7563
snp_A375_SKIN	16	61803	652993	277	0.2248
snp_A375_SKIN	16	652994	653396	5	0.9807
snp_A375_SKIN	16	653397	6571146	3480	0.0846
snp_A375_SKIN	16	6571147	6608834	59	0.3889
snp_A375_SKIN	16	6608835	7229319	808	0.108
snp_A375_SKIN	16	7229320	7231875	2	-1.5754
snp_A375_SKIN	16	7231876	15049551	6512	0.0678
snp_A375_SKIN	16	15049552	15120849	57	-0.4428
snp_A375_SKIN	16	15120850	19945006	2330	0.1409
snp_A375_SKIN	16	19945007	19968808	29	-2.9931
snp_A375_SKIN	16	19968809	22346318	1253	0.1289
snp_A375_SKIN	16	22346319	22577596	46	0.5723
snp_A375_SKIN	16	22577597	55797408	12474	0.106
snp_A375_SKIN	16	55797409	55826000	18	-1.0035
snp_A375_SKIN	16	55826001	70151941	8769	0.1448
snp_A375_SKIN	16	70151942	70183181	7	0.8987
snp_A375_SKIN	16	70183182	76780144	4030	0.1245
snp_A375_SKIN	16	76780145	77013457	180	0.5162
snp_A375_SKIN	16	77013458	89411706	11715	0.1107
snp_A375_SKIN	16	89411707	89535889	73	-0.4274
snp_A375_SKIN	16	89535890	90287535	304	0.2056
snp_A375_SKIN	17	526	8245228	4556	0.0959
snp_A375_SKIN	17	8245229	8248595	2	-2.2356
snp_A375_SKIN	17	8248596	16740892	5971	0.1364
snp_A375_SKIN	17	16740893	16741656	2	-1.54
snp_A375_SKIN	17	16741657	18365393	923	0.1049
snp_A375_SKIN	17	18365394	18411660	11	-0.8109
snp_A375_SKIN	17	18411661	20923219	1054	0.0913
snp_A375_SKIN	17	20923220	20923644	2	-1.6932
snp_A375_SKIN	17	20923645	34436918	5881	0.0984
snp_A375_SKIN	17	34436919	34506608	37	-0.6836
snp_A375_SKIN	17	34506609	43647198	4733	0.1259
snp_A375_SKIN	17	43647199	43669961	10	0.8408
snp_A375_SKIN	17	43669962	44173555	345	0.1654
snp_A375_SKIN	17	44173556	44351815	111	0.5629
snp_A375_SKIN	17	44351816	44448745	16	0.0815
snp_A375_SKIN	17	44448746	44535027	5	-1.2867
snp_A375_SKIN	17	44535028	51722449	4110	0.123
snp_A375_SKIN	17	51722450	51727862	2	-3.4704
snp_A375_SKIN	17	51727863	77244361	15792	0.1246
snp_A375_SKIN	17	77244362	77246717	3	-1.5753
snp_A375_SKIN	17	77246718	81049726	1752	0.1137
snp_A375_SKIN	18	11543	15107216	10396	-0.3645
snp_A375_SKIN	18	15107217	18565984	71	-0.0289
snp_A375_SKIN	18	18565985	37324491	11757	-0.337
snp_A375_SKIN	18	37324492	37681982	217	0.2066
snp_A375_SKIN	18	37681983	39678657	1404	-0.3056
snp_A375_SKIN	18	39678658	39682809	2	1.2123
snp_A375_SKIN	18	39682810	40349081	441	-0.2733
snp_A375_SKIN	18	40349082	40355078	8	-1.5583
snp_A375_SKIN	18	40355079	55747600	10348	-0.3647
snp_A375_SKIN	18	55747601	55978803	197	0.169
snp_A375_SKIN	18	55978804	63767214	5597	-0.3557
snp_A375_SKIN	18	63767215	63771758	2	4.1684
snp_A375_SKIN	18	63771759	63907150	98	-0.2376
snp_A375_SKIN	18	63907151	63911475	9	-1.3216
snp_A375_SKIN	18	63911476	78015057	10274	-0.3597
snp_A375_SKIN	19	90910	924129	178	0.0518
snp_A375_SKIN	19	924130	2968991	605	-0.4554
snp_A375_SKIN	19	2968992	3537955	182	0.0733
snp_A375_SKIN	19	3537956	3582567	5	-0.8337
snp_A375_SKIN	19	3582568	4654697	258	0.0749
snp_A375_SKIN	19	4654698	4788955	52	0.452
snp_A375_SKIN	19	4788956	7307089	1226	0.0426
snp_A375_SKIN	19	7307090	7335129	4	-1.3377
snp_A375_SKIN	19	7335130	10409067	1448	0.0387
snp_A375_SKIN	19	10409068	28041334	7344	0.4293
snp_A375_SKIN	19	28041335	59097854	18061	0.0885
snp_A375_SKIN	20	61305	1554846	1185	0.1448
snp_A375_SKIN	20	1554847	1560794	17	-1.0917
snp_A375_SKIN	20	1560795	1586232	40	0.1472
snp_A375_SKIN	20	1586233	1595919	5	2.7425
snp_A375_SKIN	20	1595920	32871745	20410	0.1431
snp_A375_SKIN	20	32871746	40684211	4698	0.4299
snp_A375_SKIN	20	40684212	40699207	17	-0.0818
snp_A375_SKIN	20	40699208	59567135	14351	0.4538
snp_A375_SKIN	20	59567136	59590342	50	1.2159
snp_A375_SKIN	20	59590343	62915818	1742	0.4584
snp_A375_SKIN	20	62915819	62956153	6	0.0774
snp_A375_SKIN	21	10736871	11099808	97	-0.1915
snp_A375_SKIN	21	11099809	11158139	10	0.4244
snp_A375_SKIN	21	11158140	14449787	23	0.0192
snp_A375_SKIN	21	14449788	14560796	19	0.5474
snp_A375_SKIN	21	14560797	20445470	3910	-0.3163
snp_A375_SKIN	21	20445471	20448390	2	-2.2175
snp_A375_SKIN	21	20448391	42853490	17061	-0.3611
snp_A375_SKIN	21	42853491	42855946	5	0.6662
snp_A375_SKIN	21	42855947	44969463	1513	-0.4202
snp_A375_SKIN	21	44969464	44973239	2	-3.794
snp_A375_SKIN	21	44973240	48096957	1761	-0.3965
snp_A375_SKIN	22	16052528	24330243	4613	-0.2978
snp_A375_SKIN	22	24330244	24347475	7	-1.6927
snp_A375_SKIN	22	24347476	24399171	19	1.0333
snp_A375_SKIN	22	24399172	25720838	853	-0.4333
snp_A375_SKIN	22	25720839	25724260	3	0.5644
snp_A375_SKIN	22	25724261	25736142	15	-0.1161
snp_A375_SKIN	22	25736143	25745941	10	0.5138
snp_A375_SKIN	22	25745942	38232937	9409	-0.4187
snp_A375_SKIN	22	38232938	38462365	103	0.0969
snp_A375_SKIN	22	38462366	39394877	507	-0.4249
snp_A375_SKIN	22	39394878	39397409	6	0.5723
snp_A375_SKIN	22	39397410	41566170	1164	-0.4076
snp_A375_SKIN	22	41566171	41611327	60	0.1905
snp_A375_SKIN	22	41611328	51234455	6790	-0.4367
snp_A375_SKIN	X	168477	6452464	2996	0.1852
snp_A375_SKIN	X	6452465	6464682	23	-1.0412
snp_A375_SKIN	X	6464683	8138373	1192	-4.1842
snp_A375_SKIN	X	8138374	16473351	5909	0.076
snp_A375_SKIN	X	16473352	16480628	26	0.4752
snp_A375_SKIN	X	16480629	17315027	504	0.0511
snp_A375_SKIN	X	17315028	17469324	71	0.3666
snp_A375_SKIN	X	17469325	22634628	2848	-0.1298
snp_A375_SKIN	X	22634629	22645401	9	0.8256
snp_A375_SKIN	X	22645402	30721764	5297	0.0831
snp_A375_SKIN	X	30721765	30754106	21	-1.1241
snp_A375_SKIN	X	30754107	37710157	4484	0.1381
snp_A375_SKIN	X	37710158	38244405	378	0.4099
snp_A375_SKIN	X	38244406	38707745	367	0.128
snp_A375_SKIN	X	38707746	45632270	3775	-0.2474
snp_A375_SKIN	X	45632271	54446952	3769	0.0642
snp_A375_SKIN	X	54446953	54633759	73	-0.8058
snp_A375_SKIN	X	54633760	55702987	494	0.011
snp_A375_SKIN	X	55702988	55711011	3	1.4606
snp_A375_SKIN	X	55711012	56370043	337	0.0459
snp_A375_SKIN	X	56370044	56463650	41	0.5109
snp_A375_SKIN	X	56463651	58472056	940	0.0651
snp_A375_SKIN	X	58472057	62050872	49	0.7338
snp_A375_SKIN	X	62050873	62446953	127	0.2693
snp_A375_SKIN	X	62446954	62517235	24	1.2065
snp_A375_SKIN	X	62517236	81397801	8642	0.0548
snp_A375_SKIN	X	81397802	81416979	37	0.5616
snp_A375_SKIN	X	81416980	90969509	5194	0.1042
snp_A375_SKIN	X	90969510	90971950	9	1.2217
snp_A375_SKIN	X	90971951	92325094	519	0.0545
snp_A375_SKIN	X	92325095	92333543	18	0.6812
snp_A375_SKIN	X	92333544	92336944	11	-0.0135
snp_A375_SKIN	X	92336945	92359353	13	0.4257
snp_A375_SKIN	X	92359354	107884327	8385	0.0811
snp_A375_SKIN	X	107884328	108014769	56	0.3635
snp_A375_SKIN	X	108014770	115138179	4021	0.0689
snp_A375_SKIN	X	115138180	115153528	6	-1.5123
snp_A375_SKIN	X	115153529	120485119	3214	0.0431
snp_A375_SKIN	X	120485120	120578511	66	-0.3449
snp_A375_SKIN	X	120578512	123083670	1530	0.1075
snp_A375_SKIN	X	123083671	123194656	74	0.4469
snp_A375_SKIN	X	123194657	134922549	6447	0.0649
snp_A375_SKIN	X	134922550	134976940	11	0.9305
snp_A375_SKIN	X	134976941	140043416	3153	0.0825
snp_A375_SKIN	X	140043417	140078190	18	0.3964
snp_A375_SKIN	X	140078191	141469707	871	0.174
snp_A375_SKIN	X	141469708	141470543	6	1.1726
snp_A375_SKIN	X	141470544	142525011	742	0.0986
snp_A375_SKIN	X	142525012	142568607	29	0.5964
snp_A375_SKIN	X	142568608	144058498	919	0.085
snp_A375_SKIN	X	144058499	144077929	15	-3.9101
snp_A375_SKIN	X	144077930	147450948	2455	0.0561
snp_A375_SKIN	X	147450949	147453167	2	2.838
snp_A375_SKIN	X	147453168	148511454	719	0.0944
snp_A375_SKIN	X	148511455	148523678	6	1.2979
snp_A375_SKIN	X	148523679	152694982	2478	0.0782
snp_A375_SKIN	X	152694983	153006313	140	-0.2999
snp_A375_SKIN	X	153006314	153562618	204	0.0314
snp_A375_SKIN	X	153562619	153621423	67	0.3884
snp_A375_SKIN	X	153621424	153779763	66	0.0155
snp_A375_SKIN	X	153779764	155182354	488	0.3249
snp_A375_SKIN	Y	2650438	2985767	152	-2.8608
snp_A375_SKIN	Y	2985768	5944602	652	-2.3668
snp_A375_SKIN	Y	5944603	6127673	75	-2.7733
snp_A375_SKIN	Y	6127674	6314575	83	-3.834
snp_A375_SKIN	Y	6314576	19571056	4694	-2.9387
snp_A375_SKIN	Y	19571057	20971122	650	-3.5852
snp_A375_SKIN	Y	20971123	20972291	2	-8.8048
snp_A375_SKIN	Y	20972292	21088391	53	-3.5995
snp_A375_SKIN	Y	21088392	24515941	1245	-2.9862
snp_A375_SKIN	Y	24515942	26631299	411	-3.4043
snp_A375_SKIN	Y	26631300	27247431	78	-4.3739
snp_A375_SKIN	Y	27247432	27601075	61	-3.1192
snp_A375_SKIN	Y	27601076	27720817	37	-2.2683
snp_A375_SKIN	Y	27720818	28431027	251	-3.6349
snp_A375_SKIN	Y	28431028	59018259	183	-2.4682

## Sheet: HT29 Copy Number
CCLE_name	Chromosome	Start	End	Num_Probes	Segment_Mean
snp_HT29_LARGE_INTESTINE	1	61735	228717	18	-1.1036
snp_HT29_LARGE_INTESTINE	1	228718	11412802	5730	0.0041
snp_HT29_LARGE_INTESTINE	1	11412803	11418896	4	-2.0306
snp_HT29_LARGE_INTESTINE	1	11418897	13294896	827	-0.0066
snp_HT29_LARGE_INTESTINE	1	13294897	13380607	8	-1.7822
snp_HT29_LARGE_INTESTINE	1	13380608	16848774	2145	-0.029
snp_HT29_LARGE_INTESTINE	1	16848775	17088320	87	-0.5915
snp_HT29_LARGE_INTESTINE	1	17088321	25421050	5234	0.0283
snp_HT29_LARGE_INTESTINE	1	25421051	25424605	2	-1.9507
snp_HT29_LARGE_INTESTINE	1	25424606	25588234	118	-0.0493
snp_HT29_LARGE_INTESTINE	1	25588235	25611286	13	-1.8659
snp_HT29_LARGE_INTESTINE	1	25611287	25640817	8	-0.602
snp_HT29_LARGE_INTESTINE	1	25640818	25646966	6	-1.4304
snp_HT29_LARGE_INTESTINE	1	25646967	35103489	4982	-0.0213
snp_HT29_LARGE_INTESTINE	1	35103490	35114905	12	-0.7516
snp_HT29_LARGE_INTESTINE	1	35114906	60544647	15360	-0.0061
snp_HT29_LARGE_INTESTINE	1	60544648	60548864	2	-1.5079
snp_HT29_LARGE_INTESTINE	1	60548865	72768926	8514	-0.0075
snp_HT29_LARGE_INTESTINE	1	72768927	72811526	45	-1.9136
snp_HT29_LARGE_INTESTINE	1	72811527	76052803	1932	0.0209
snp_HT29_LARGE_INTESTINE	1	76052804	76057181	2	-2.784
snp_HT29_LARGE_INTESTINE	1	76057182	106019220	19111	0.0155
snp_HT29_LARGE_INTESTINE	1	106019221	106024080	18	-0.6924
snp_HT29_LARGE_INTESTINE	1	106024081	110184127	2642	-0.0378
snp_HT29_LARGE_INTESTINE	1	110184128	110243975	46	-0.6366
snp_HT29_LARGE_INTESTINE	1	110243976	144276514	7209	-0.0165
snp_HT29_LARGE_INTESTINE	1	144276515	144866993	19	-0.7041
snp_HT29_LARGE_INTESTINE	1	144866994	149547049	1301	0.019
snp_HT29_LARGE_INTESTINE	1	149547050	149617469	4	2.4695
snp_HT29_LARGE_INTESTINE	1	149617470	152551553	1482	0.0021
snp_HT29_LARGE_INTESTINE	1	152551554	152555736	9	-0.4899
snp_HT29_LARGE_INTESTINE	1	152555737	152588544	34	-2.8882
snp_HT29_LARGE_INTESTINE	1	152588545	152761931	172	0.0174
snp_HT29_LARGE_INTESTINE	1	152761932	152771302	36	0.5589
snp_HT29_LARGE_INTESTINE	1	152771303	158867537	3625	-0.0322
snp_HT29_LARGE_INTESTINE	1	158867538	158872288	2	1.1564
snp_HT29_LARGE_INTESTINE	1	158872289	196721361	25941	-0.01
snp_HT29_LARGE_INTESTINE	1	196721362	196777453	47	1.3465
snp_HT29_LARGE_INTESTINE	1	196777454	196794804	23	0.3659
snp_HT29_LARGE_INTESTINE	1	196794805	196801827	19	1.1221
snp_HT29_LARGE_INTESTINE	1	196801828	199109532	1384	-0.0106
snp_HT29_LARGE_INTESTINE	1	199109533	199114568	11	-0.7145
snp_HT29_LARGE_INTESTINE	1	199114569	204676486	3794	0.0013
snp_HT29_LARGE_INTESTINE	1	204676487	204708428	27	-0.4515
snp_HT29_LARGE_INTESTINE	1	204708429	210076337	3614	0.0575
snp_HT29_LARGE_INTESTINE	1	210076338	210085268	3	-2.4449
snp_HT29_LARGE_INTESTINE	1	210085269	226005330	10804	0.0862
snp_HT29_LARGE_INTESTINE	1	226005331	226014403	11	0.7851
snp_HT29_LARGE_INTESTINE	1	226014404	229814012	2257	0.1103
snp_HT29_LARGE_INTESTINE	1	229814013	229820508	5	-1.1268
snp_HT29_LARGE_INTESTINE	1	229820509	240392877	8127	0.1013
snp_HT29_LARGE_INTESTINE	1	240392878	240395122	6	1.1454
snp_HT29_LARGE_INTESTINE	1	240395123	243305045	2190	0.092
snp_HT29_LARGE_INTESTINE	1	243305046	243308428	2	2.2439
snp_HT29_LARGE_INTESTINE	1	243308429	245968756	1787	0.0661
snp_HT29_LARGE_INTESTINE	1	245968757	246208576	208	-0.4969
snp_HT29_LARGE_INTESTINE	1	246208577	248719612	1566	0.0756
snp_HT29_LARGE_INTESTINE	1	248719613	248806948	37	0.6032
snp_HT29_LARGE_INTESTINE	1	248806949	248825200	6	-0.5022
snp_HT29_LARGE_INTESTINE	1	248825201	248863250	27	0.222
snp_HT29_LARGE_INTESTINE	1	248863251	248866620	4	-0.4981
snp_HT29_LARGE_INTESTINE	1	248866621	248877275	7	0.8501
snp_HT29_LARGE_INTESTINE	1	248877276	249224388	100	0.0561
snp_HT29_LARGE_INTESTINE	2	12784	4209775	2990	0.1193
snp_HT29_LARGE_INTESTINE	2	4209776	4227040	42	-0.5547
snp_HT29_LARGE_INTESTINE	2	4227041	34701488	21094	0.0729
snp_HT29_LARGE_INTESTINE	2	34701489	34737110	44	-0.6583
snp_HT29_LARGE_INTESTINE	2	34737111	37122521	1908	0.1077
snp_HT29_LARGE_INTESTINE	2	37122522	37318989	92	-0.2496
snp_HT29_LARGE_INTESTINE	2	37318990	50765941	9664	0.0941
snp_HT29_LARGE_INTESTINE	2	50765942	50766885	2	-1.6802
snp_HT29_LARGE_INTESTINE	2	50766886	51631827	618	0.1003
snp_HT29_LARGE_INTESTINE	2	51631828	51646275	12	-0.6883
snp_HT29_LARGE_INTESTINE	2	51646276	52754474	757	0.1264
snp_HT29_LARGE_INTESTINE	2	52754475	52784745	39	-3.2006
snp_HT29_LARGE_INTESTINE	2	52784746	75378428	14503	0.0747
snp_HT29_LARGE_INTESTINE	2	75378429	75381816	5	-1.7292
snp_HT29_LARGE_INTESTINE	2	75381817	86945378	7447	0.1205
snp_HT29_LARGE_INTESTINE	2	86945379	86962130	2	-2.77
snp_HT29_LARGE_INTESTINE	2	86962131	89132095	748	0.1001
snp_HT29_LARGE_INTESTINE	2	89132096	89159534	40	0.8126
snp_HT29_LARGE_INTESTINE	2	89159535	89340832	84	1.4487
snp_HT29_LARGE_INTESTINE	2	89340833	89501201	44	0.8437
snp_HT29_LARGE_INTESTINE	2	89501202	90247623	173	0.1328
snp_HT29_LARGE_INTESTINE	2	90247624	91854119	72	-0.2981
snp_HT29_LARGE_INTESTINE	2	91854120	106880404	6571	0.034
snp_HT29_LARGE_INTESTINE	2	106880405	106886306	11	0.896
snp_HT29_LARGE_INTESTINE	2	106886307	108523207	1003	-0.0244
snp_HT29_LARGE_INTESTINE	2	108523208	108537155	3	-1.3382
snp_HT29_LARGE_INTESTINE	2	108537156	109018777	377	-0.0443
snp_HT29_LARGE_INTESTINE	2	109018778	109193732	67	0.7405
snp_HT29_LARGE_INTESTINE	2	109193733	111079212	760	0.0379
snp_HT29_LARGE_INTESTINE	2	111079213	111131773	4	1.3158
snp_HT29_LARGE_INTESTINE	2	111131774	112496805	585	-0.0235
snp_HT29_LARGE_INTESTINE	2	112496806	112542432	11	-0.6208
snp_HT29_LARGE_INTESTINE	2	112542433	114362214	1035	-0.017
snp_HT29_LARGE_INTESTINE	2	114362215	114371618	2	-2.4804
snp_HT29_LARGE_INTESTINE	2	114371619	123478456	5712	0.0065
snp_HT29_LARGE_INTESTINE	2	123478457	123482947	9	-1.5516
snp_HT29_LARGE_INTESTINE	2	123482948	134158770	6369	-0.0034
snp_HT29_LARGE_INTESTINE	2	134158771	134296667	99	-4.5495
snp_HT29_LARGE_INTESTINE	2	134296668	134307408	5	-1.168
snp_HT29_LARGE_INTESTINE	2	134307409	146865558	7932	-0.0282
snp_HT29_LARGE_INTESTINE	2	146865559	146872370	13	-1.1545
snp_HT29_LARGE_INTESTINE	2	146872371	180064423	20309	0.0174
snp_HT29_LARGE_INTESTINE	2	180064424	180081367	3	-1.9015
snp_HT29_LARGE_INTESTINE	2	180081368	187436115	4528	0.029
snp_HT29_LARGE_INTESTINE	2	187436116	187437829	2	1.8965
snp_HT29_LARGE_INTESTINE	2	187437830	194689024	4071	0.0466
snp_HT29_LARGE_INTESTINE	2	194689025	194698056	2	-2.2193
snp_HT29_LARGE_INTESTINE	2	194698057	203298054	4945	-0.0029
snp_HT29_LARGE_INTESTINE	2	203298055	203312111	29	0.3975
snp_HT29_LARGE_INTESTINE	2	203312112	206151512	1706	-0.0115
snp_HT29_LARGE_INTESTINE	2	206151513	206273623	96	-0.4777
snp_HT29_LARGE_INTESTINE	2	206273624	208352833	1328	-0.0343
snp_HT29_LARGE_INTESTINE	2	208352834	208359406	18	-1.5609
snp_HT29_LARGE_INTESTINE	2	208359407	241466572	21464	-0.0164
snp_HT29_LARGE_INTESTINE	2	241466573	241467936	2	-1.9906
snp_HT29_LARGE_INTESTINE	2	241467937	242783364	544	0.0039
snp_HT29_LARGE_INTESTINE	2	242783365	243037661	118	-0.607
snp_HT29_LARGE_INTESTINE	2	243037662	243089456	24	-0.0733
snp_HT29_LARGE_INTESTINE	3	60345	853130	660	-0.6505
snp_HT29_LARGE_INTESTINE	3	853131	1431878	532	0.0161
snp_HT29_LARGE_INTESTINE	3	1431879	3529150	1930	-0.5867
snp_HT29_LARGE_INTESTINE	3	3529151	3570674	52	-0.0548
snp_HT29_LARGE_INTESTINE	3	3570675	26612137	16892	-0.5994
snp_HT29_LARGE_INTESTINE	3	26612138	26612683	3	1.0968
snp_HT29_LARGE_INTESTINE	3	26612684	46801840	13181	-0.5745
snp_HT29_LARGE_INTESTINE	3	46801841	46854534	39	0.2937
snp_HT29_LARGE_INTESTINE	3	46854535	53674547	2931	-0.55
snp_HT29_LARGE_INTESTINE	3	53674548	53723918	32	-1.2521
snp_HT29_LARGE_INTESTINE	3	53723919	59918075	4344	-0.6268
snp_HT29_LARGE_INTESTINE	3	59918076	60009399	147	-2.1009
snp_HT29_LARGE_INTESTINE	3	60009400	60013546	7	-5.2932
snp_HT29_LARGE_INTESTINE	3	60013547	60274223	302	-1.8361
snp_HT29_LARGE_INTESTINE	3	60274224	60657167	414	-6.0219
snp_HT29_LARGE_INTESTINE	3	60657168	60943636	308	-1.8904
snp_HT29_LARGE_INTESTINE	3	60943637	65438553	3855	-0.5935
snp_HT29_LARGE_INTESTINE	3	65438554	65694193	200	-1.3098
snp_HT29_LARGE_INTESTINE	3	65694194	68746211	2026	-0.559
snp_HT29_LARGE_INTESTINE	3	68746212	68748085	14	-1.6935
snp_HT29_LARGE_INTESTINE	3	68748086	68749072	5	0.2793
snp_HT29_LARGE_INTESTINE	3	68749073	72291638	2716	-0.5503
snp_HT29_LARGE_INTESTINE	3	72291639	72296570	4	-1.8761
snp_HT29_LARGE_INTESTINE	3	72296571	78756739	4055	-0.572
snp_HT29_LARGE_INTESTINE	3	78756740	78764971	4	-1.872
snp_HT29_LARGE_INTESTINE	3	78764972	79423163	329	-0.5631
snp_HT29_LARGE_INTESTINE	3	79423164	82483115	1708	-1.6365
snp_HT29_LARGE_INTESTINE	3	82483116	83410264	483	-0.5634
snp_HT29_LARGE_INTESTINE	3	83410265	84689361	616	-1.5528
snp_HT29_LARGE_INTESTINE	3	84689362	84704442	27	-0.5057
snp_HT29_LARGE_INTESTINE	3	84704443	88871320	2268	-1.5782
snp_HT29_LARGE_INTESTINE	3	88871321	88890677	10	-3.5765
snp_HT29_LARGE_INTESTINE	3	88890678	89437147	479	-1.5442
snp_HT29_LARGE_INTESTINE	3	89437148	90305260	340	-0.6222
snp_HT29_LARGE_INTESTINE	3	90305261	92011170	22	-1.2882
snp_HT29_LARGE_INTESTINE	3	92011171	98941121	2861	0.4707
snp_HT29_LARGE_INTESTINE	3	98941122	98950192	38	-1.1356
snp_HT29_LARGE_INTESTINE	3	98950193	102990757	2256	0.4215
snp_HT29_LARGE_INTESTINE	3	102990758	102992628	2	-4.313
snp_HT29_LARGE_INTESTINE	3	102992629	107022099	2517	0.3768
snp_HT29_LARGE_INTESTINE	3	107022100	107035991	5	-0.8355
snp_HT29_LARGE_INTESTINE	3	107035992	107767881	555	0.4379
snp_HT29_LARGE_INTESTINE	3	107767882	107771137	2	-0.6227
snp_HT29_LARGE_INTESTINE	3	107771138	108401264	349	0.4119
snp_HT29_LARGE_INTESTINE	3	108401265	108406321	3	1.4312
snp_HT29_LARGE_INTESTINE	3	108406322	110024935	929	0.4465
snp_HT29_LARGE_INTESTINE	3	110024936	110026214	2	-1.3215
snp_HT29_LARGE_INTESTINE	3	110026215	125671215	9736	0.3929
snp_HT29_LARGE_INTESTINE	3	125671216	125678231	3	1.5965
snp_HT29_LARGE_INTESTINE	3	125678232	130654890	2966	0.3937
snp_HT29_LARGE_INTESTINE	3	130654891	145689485	9446	0.0164
snp_HT29_LARGE_INTESTINE	3	145689486	152617125	4359	0.441
snp_HT29_LARGE_INTESTINE	3	152617126	162376687	5897	0.1345
snp_HT29_LARGE_INTESTINE	3	162376688	162513120	83	0.4219
snp_HT29_LARGE_INTESTINE	3	162513121	162619878	61	-1.8246
snp_HT29_LARGE_INTESTINE	3	162619879	162626283	6	-0.163
snp_HT29_LARGE_INTESTINE	3	162626284	176266506	8433	0.4388
snp_HT29_LARGE_INTESTINE	3	176266507	186406034	6028	0.1279
snp_HT29_LARGE_INTESTINE	3	186406035	186409499	2	1.4244
snp_HT29_LARGE_INTESTINE	3	186409500	186419820	11	-1.6219
snp_HT29_LARGE_INTESTINE	3	186419821	187594999	892	0.13
snp_HT29_LARGE_INTESTINE	3	187595000	187595954	10	0.7963
snp_HT29_LARGE_INTESTINE	3	187595955	187782396	169	0.2034
snp_HT29_LARGE_INTESTINE	3	187782397	187890098	96	-0.1695
snp_HT29_LARGE_INTESTINE	3	187890099	188755781	612	0.1669
snp_HT29_LARGE_INTESTINE	3	188755782	188854380	47	-0.23
snp_HT29_LARGE_INTESTINE	3	188854381	192599505	2695	0.1103
snp_HT29_LARGE_INTESTINE	3	192599506	192608150	15	0.5238
snp_HT29_LARGE_INTESTINE	3	192608151	192802217	125	0.0943
snp_HT29_LARGE_INTESTINE	3	192802218	192802669	3	-1.279
snp_HT29_LARGE_INTESTINE	3	192802670	192878003	69	0.0885
snp_HT29_LARGE_INTESTINE	3	192878004	192879739	5	2.3767
snp_HT29_LARGE_INTESTINE	3	192879740	192884669	13	0.8294
snp_HT29_LARGE_INTESTINE	3	192884670	194598734	1142	0.1806
snp_HT29_LARGE_INTESTINE	3	194598735	194603988	2	-1.3042
snp_HT29_LARGE_INTESTINE	3	194603989	195334520	343	0.1237
snp_HT29_LARGE_INTESTINE	3	195334521	195461506	38	-0.4642
snp_HT29_LARGE_INTESTINE	3	195461507	197861174	1176	0.0959
snp_HT29_LARGE_INTESTINE	3	197861175	197896118	6	-0.6775
snp_HT29_LARGE_INTESTINE	4	12281	67770	58	-0.6957
snp_HT29_LARGE_INTESTINE	4	67771	4166990	1660	-0.0268
snp_HT29_LARGE_INTESTINE	4	4166991	4169234	2	-1.4872
snp_HT29_LARGE_INTESTINE	4	4169235	9459103	3533	-0.0371
snp_HT29_LARGE_INTESTINE	4	9459104	9482716	9	-1.2472
snp_HT29_LARGE_INTESTINE	4	9482717	10216903	546	-0.099
snp_HT29_LARGE_INTESTINE	4	10216904	10232856	28	-2.7396
snp_HT29_LARGE_INTESTINE	4	10232857	10235705	7	-1.15
snp_HT29_LARGE_INTESTINE	4	10235706	12152985	1659	0.0568
snp_HT29_LARGE_INTESTINE	4	12152986	12164032	3	-1.7793
snp_HT29_LARGE_INTESTINE	4	12164033	13019579	627	0.0221
snp_HT29_LARGE_INTESTINE	4	13019580	13139372	121	0.4043
snp_HT29_LARGE_INTESTINE	4	13139373	13253082	76	-0.0061
snp_HT29_LARGE_INTESTINE	4	13253083	13467940	153	-0.6694
snp_HT29_LARGE_INTESTINE	4	13467941	15331098	1433	-0.0176
snp_HT29_LARGE_INTESTINE	4	15331099	15485193	114	0.5677
snp_HT29_LARGE_INTESTINE	4	15485194	21370348	4028	-0.0075
snp_HT29_LARGE_INTESTINE	4	21370349	21380295	15	0.9429
snp_HT29_LARGE_INTESTINE	4	21380296	32400558	7422	0.0252
snp_HT29_LARGE_INTESTINE	4	32400559	32401056	3	-1.7124
snp_HT29_LARGE_INTESTINE	4	32401057	34782777	1349	0.0181
snp_HT29_LARGE_INTESTINE	4	34782778	34827298	38	-1.2855
snp_HT29_LARGE_INTESTINE	4	34827299	44968919	6605	-0.021
snp_HT29_LARGE_INTESTINE	4	44968920	44979924	11	-0.6854
snp_HT29_LARGE_INTESTINE	4	44979925	46671838	898	-0.0087
snp_HT29_LARGE_INTESTINE	4	46671839	46677547	2	1.1894
snp_HT29_LARGE_INTESTINE	4	46677548	49103940	1454	0.0134
snp_HT29_LARGE_INTESTINE	4	49103941	49303544	20	-0.6944
snp_HT29_LARGE_INTESTINE	4	49303545	55549716	1939	0.0134
snp_HT29_LARGE_INTESTINE	4	55549717	55550298	2	1.4304
snp_HT29_LARGE_INTESTINE	4	55550299	55650577	173	0.3239
snp_HT29_LARGE_INTESTINE	4	55650578	69373472	8404	0.0317
snp_HT29_LARGE_INTESTINE	4	69373473	69505724	67	0.7725
snp_HT29_LARGE_INTESTINE	4	69505725	70127648	327	0.0508
snp_HT29_LARGE_INTESTINE	4	70127649	70231910	53	0.8613
snp_HT29_LARGE_INTESTINE	4	70231911	74615156	2620	0.0293
snp_HT29_LARGE_INTESTINE	4	74615157	74617262	2	-1.0611
snp_HT29_LARGE_INTESTINE	4	74617263	81644258	4470	0.0372
snp_HT29_LARGE_INTESTINE	4	81644259	81649745	2	-1.8153
snp_HT29_LARGE_INTESTINE	4	81649746	91242198	6008	0.0476
snp_HT29_LARGE_INTESTINE	4	91242199	91296010	47	-2.3809
snp_HT29_LARGE_INTESTINE	4	91296011	91326942	10	-1.4701
snp_HT29_LARGE_INTESTINE	4	91326943	91482029	58	-0.7452
snp_HT29_LARGE_INTESTINE	4	91482030	91603007	79	-1.5485
snp_HT29_LARGE_INTESTINE	4	91603008	91777878	110	-0.5265
snp_HT29_LARGE_INTESTINE	4	91777879	91925449	107	-0.0258
snp_HT29_LARGE_INTESTINE	4	91925450	92056617	95	-0.6408
snp_HT29_LARGE_INTESTINE	4	92056618	98355519	3733	0.0763
snp_HT29_LARGE_INTESTINE	4	98355520	98359545	2	-1.868
snp_HT29_LARGE_INTESTINE	4	98359546	100291910	1016	0.0167
snp_HT29_LARGE_INTESTINE	4	100291911	100297777	4	-1.4299
snp_HT29_LARGE_INTESTINE	4	100297778	115174511	9016	0.0069
snp_HT29_LARGE_INTESTINE	4	115174512	115183202	23	-1.4125
snp_HT29_LARGE_INTESTINE	4	115183203	147019135	18894	0.0193
snp_HT29_LARGE_INTESTINE	4	147019136	149921761	1770	-0.5982
snp_HT29_LARGE_INTESTINE	4	149921762	157221014	4491	-0.0223
snp_HT29_LARGE_INTESTINE	4	157221015	165321295	5137	-0.567
snp_HT29_LARGE_INTESTINE	4	165321296	165329534	8	-1.5911
snp_HT29_LARGE_INTESTINE	4	165329535	172989448	4873	-0.5951
snp_HT29_LARGE_INTESTINE	4	172989449	172989512	3	-2.7304
snp_HT29_LARGE_INTESTINE	4	172989513	183230364	6878	-0.5773
snp_HT29_LARGE_INTESTINE	4	183230365	183533461	221	-1.7382
snp_HT29_LARGE_INTESTINE	4	183533462	187458130	2694	-0.6442
snp_HT29_LARGE_INTESTINE	4	187458131	187970215	383	0.1712
snp_HT29_LARGE_INTESTINE	4	187970216	187975142	3	-1.0628
snp_HT29_LARGE_INTESTINE	4	187975143	189221309	767	0.0854
snp_HT29_LARGE_INTESTINE	4	189221310	189222126	4	-1.7894
snp_HT29_LARGE_INTESTINE	4	189222127	191027923	1176	-0.0657
snp_HT29_LARGE_INTESTINE	5	15532	692059	307	0.6395
snp_HT29_LARGE_INTESTINE	5	692060	813828	43	-0.5985
snp_HT29_LARGE_INTESTINE	5	813829	6613162	4918	0.5284
snp_HT29_LARGE_INTESTINE	5	6613163	6673111	52	0.0422
snp_HT29_LARGE_INTESTINE	5	6673112	8702381	1653	0.3887
snp_HT29_LARGE_INTESTINE	5	8702382	8748436	47	-0.5173
snp_HT29_LARGE_INTESTINE	5	8748437	15718857	5202	0.3962
snp_HT29_LARGE_INTESTINE	5	15718858	15721971	11	-0.5772
snp_HT29_LARGE_INTESTINE	5	15721972	17603132	1201	0.4409
snp_HT29_LARGE_INTESTINE	5	17603133	17605827	2	-1.1699
snp_HT29_LARGE_INTESTINE	5	17605828	21373710	2304	0.4289
snp_HT29_LARGE_INTESTINE	5	21373711	21381959	3	1.6533
snp_HT29_LARGE_INTESTINE	5	21381960	21447639	43	0.4089
snp_HT29_LARGE_INTESTINE	5	21447640	21549099	34	-0.0257
snp_HT29_LARGE_INTESTINE	5	21549100	24564820	1752	0.4475
snp_HT29_LARGE_INTESTINE	5	24564821	24572138	3	1.6224
snp_HT29_LARGE_INTESTINE	5	24572139	25054849	319	0.3947
snp_HT29_LARGE_INTESTINE	5	25054850	25190216	72	0.085
snp_HT29_LARGE_INTESTINE	5	25190217	29004835	2220	0.4454
snp_HT29_LARGE_INTESTINE	5	29004836	30707501	1045	0.0083
snp_HT29_LARGE_INTESTINE	5	30707502	46261157	9596	0.4077
snp_HT29_LARGE_INTESTINE	5	46261158	46273452	7	-0.492
snp_HT29_LARGE_INTESTINE	5	46273453	47911052	20	0.3167
snp_HT29_LARGE_INTESTINE	5	47911053	49451471	3	-1.3148
snp_HT29_LARGE_INTESTINE	5	49451472	53483979	2425	0.4701
snp_HT29_LARGE_INTESTINE	5	53483980	81701560	17056	0.029
snp_HT29_LARGE_INTESTINE	5	81701561	81702952	2	-1.7181
snp_HT29_LARGE_INTESTINE	5	81702953	96700476	8346	-0.0018
snp_HT29_LARGE_INTESTINE	5	96700477	96703480	3	-1.4498
snp_HT29_LARGE_INTESTINE	5	96703481	103855797	4151	-0.0251
snp_HT29_LARGE_INTESTINE	5	103855798	103860826	4	3.3886
snp_HT29_LARGE_INTESTINE	5	103860827	117387519	9408	-0.011
snp_HT29_LARGE_INTESTINE	5	117387520	117396712	11	-1.1094
snp_HT29_LARGE_INTESTINE	5	117396713	150203852	20433	0.0013
snp_HT29_LARGE_INTESTINE	5	150203853	150220995	8	0.9666
snp_HT29_LARGE_INTESTINE	5	150220996	152913945	1887	-0.0386
snp_HT29_LARGE_INTESTINE	5	152913946	152914698	2	-1.9589
snp_HT29_LARGE_INTESTINE	5	152914699	158893442	4114	-0.0418
snp_HT29_LARGE_INTESTINE	5	158893443	158898117	2	-1.7962
snp_HT29_LARGE_INTESTINE	5	158898118	177213000	12487	-0.0006
snp_HT29_LARGE_INTESTINE	5	177213001	177243785	3	-1.975
snp_HT29_LARGE_INTESTINE	5	177243786	178108898	448	-0.0759
snp_HT29_LARGE_INTESTINE	5	178108899	178112712	2	-2.7745
snp_HT29_LARGE_INTESTINE	5	178112713	180790320	1552	-0.013
snp_HT29_LARGE_INTESTINE	6	149661	257809	102	-0.1293
snp_HT29_LARGE_INTESTINE	6	257810	294781	21	-0.8086
snp_HT29_LARGE_INTESTINE	6	294782	17434249	13470	-0.0304
snp_HT29_LARGE_INTESTINE	6	17434250	17443377	7	-0.9043
snp_HT29_LARGE_INTESTINE	6	17443378	26737235	6697	-0.0019
snp_HT29_LARGE_INTESTINE	6	26737236	26756972	14	-1.1087
snp_HT29_LARGE_INTESTINE	6	26756973	29850320	1468	-0.0431
snp_HT29_LARGE_INTESTINE	6	29850321	29899287	13	-1.715
snp_HT29_LARGE_INTESTINE	6	29899288	31283549	658	0.008
snp_HT29_LARGE_INTESTINE	6	31283550	31313635	12	-2.2035
snp_HT29_LARGE_INTESTINE	6	31313636	32624447	569	0.0344
snp_HT29_LARGE_INTESTINE	6	32624448	32638615	5	-1.5288
snp_HT29_LARGE_INTESTINE	6	32638616	52170224	12458	0.0003
snp_HT29_LARGE_INTESTINE	6	52170225	52171798	2	-1.7998
snp_HT29_LARGE_INTESTINE	6	52171799	53931190	1295	0.0178
snp_HT29_LARGE_INTESTINE	6	53931191	53933601	6	-1.9091
snp_HT29_LARGE_INTESTINE	6	53933602	54847070	604	0.0756
snp_HT29_LARGE_INTESTINE	6	54847071	54851125	4	-0.955
snp_HT29_LARGE_INTESTINE	6	54851126	80606270	13800	-0.1142
snp_HT29_LARGE_INTESTINE	6	80606271	80613665	9	-1.9745
snp_HT29_LARGE_INTESTINE	6	80613666	93576245	8257	-0.165
snp_HT29_LARGE_INTESTINE	6	93576246	93578363	20	0.3604
snp_HT29_LARGE_INTESTINE	6	93578364	95627513	1407	-0.1044
snp_HT29_LARGE_INTESTINE	6	95627514	95641549	7	-1.0465
snp_HT29_LARGE_INTESTINE	6	95641550	97516409	1044	-0.1686
snp_HT29_LARGE_INTESTINE	6	97516410	97525232	7	-1.7131
snp_HT29_LARGE_INTESTINE	6	97525233	103734820	3760	-0.1947
snp_HT29_LARGE_INTESTINE	6	103734821	103763765	47	-1.4489
snp_HT29_LARGE_INTESTINE	6	103763766	132827298	18049	-0.1696
snp_HT29_LARGE_INTESTINE	6	132827299	132899700	55	0.1601
snp_HT29_LARGE_INTESTINE	6	132899701	147204905	9312	-0.1742
snp_HT29_LARGE_INTESTINE	6	147204906	147677392	292	0.5612
snp_HT29_LARGE_INTESTINE	6	147677393	153475475	4272	-0.1872
snp_HT29_LARGE_INTESTINE	6	153475476	153480836	2	-1.9271
snp_HT29_LARGE_INTESTINE	6	153480837	153920247	305	-0.1638
snp_HT29_LARGE_INTESTINE	6	153920248	153924677	2	2.846
snp_HT29_LARGE_INTESTINE	6	153924678	157780379	2548	-0.2381
snp_HT29_LARGE_INTESTINE	6	157780380	157796535	3	1.8749
snp_HT29_LARGE_INTESTINE	6	157796536	158378749	313	-0.214
snp_HT29_LARGE_INTESTINE	6	158378750	158391472	9	0.4819
snp_HT29_LARGE_INTESTINE	6	158391473	158635126	159	-0.1988
snp_HT29_LARGE_INTESTINE	6	158635127	158642573	18	0.2378
snp_HT29_LARGE_INTESTINE	6	158642574	161861855	2230	-0.2063
snp_HT29_LARGE_INTESTINE	6	161861856	162098469	240	-0.7224
snp_HT29_LARGE_INTESTINE	6	162098470	162285982	187	-0.1726
snp_HT29_LARGE_INTESTINE	6	162285983	162316473	25	-0.5941
snp_HT29_LARGE_INTESTINE	6	162316474	162496457	160	0.0893
snp_HT29_LARGE_INTESTINE	6	162496458	162575406	77	-0.2849
snp_HT29_LARGE_INTESTINE	6	162575407	165727789	2399	0.0377
snp_HT29_LARGE_INTESTINE	6	165727790	165733290	2	2.0753
snp_HT29_LARGE_INTESTINE	6	165733291	170950911	3618	0.0579
snp_HT29_LARGE_INTESTINE	6	170950912	171051005	4	-1.979
snp_HT29_LARGE_INTESTINE	7	43355	65414	27	1.0555
snp_HT29_LARGE_INTESTINE	7	65415	7426530	3876	0.3721
snp_HT29_LARGE_INTESTINE	7	7426531	21326974	11312	0.0232
snp_HT29_LARGE_INTESTINE	7	21326975	26131973	3671	0.3354
snp_HT29_LARGE_INTESTINE	7	26131974	26146316	5	-0.5148
snp_HT29_LARGE_INTESTINE	7	26146317	54386507	19714	0.3737
snp_HT29_LARGE_INTESTINE	7	54386508	54390002	5	3.0776
snp_HT29_LARGE_INTESTINE	7	54390003	66639306	3890	0.3413
snp_HT29_LARGE_INTESTINE	7	66639307	66646435	5	1.2416
snp_HT29_LARGE_INTESTINE	7	66646436	68402916	1179	0.3566
snp_HT29_LARGE_INTESTINE	7	68402917	68407123	2	-1.6222
snp_HT29_LARGE_INTESTINE	7	68407124	82074887	7415	0.4088
snp_HT29_LARGE_INTESTINE	7	82074888	82080860	2	2.2054
snp_HT29_LARGE_INTESTINE	7	82080861	89607030	4665	0.4208
snp_HT29_LARGE_INTESTINE	7	89607031	89772467	131	-0.0164
snp_HT29_LARGE_INTESTINE	7	89772468	91213513	1019	0.3349
snp_HT29_LARGE_INTESTINE	7	91213514	91222082	3	2.4242
snp_HT29_LARGE_INTESTINE	7	91222083	133785186	25308	0.386
snp_HT29_LARGE_INTESTINE	7	133785187	133798550	33	-0.9328
snp_HT29_LARGE_INTESTINE	7	133798551	136605712	1940	0.3268
snp_HT29_LARGE_INTESTINE	7	136605713	136608182	3	-0.9339
snp_HT29_LARGE_INTESTINE	7	136608183	142047522	3500	0.3609
snp_HT29_LARGE_INTESTINE	7	142047523	142099978	3	-1.3377
snp_HT29_LARGE_INTESTINE	7	142099979	142475829	252	0.4505
snp_HT29_LARGE_INTESTINE	7	142475830	142485919	25	-2.9625
snp_HT29_LARGE_INTESTINE	7	142485920	142486420	4	-0.5769
snp_HT29_LARGE_INTESTINE	7	142486421	143221024	468	0.4231
snp_HT29_LARGE_INTESTINE	7	143221025	143227106	5	1.2947
snp_HT29_LARGE_INTESTINE	7	143227107	143885102	363	0.4428
snp_HT29_LARGE_INTESTINE	7	143885103	143984961	24	-0.233
snp_HT29_LARGE_INTESTINE	7	143984962	154391533	6470	0.4703
snp_HT29_LARGE_INTESTINE	7	154391534	154400221	4	-1.4371
snp_HT29_LARGE_INTESTINE	7	154400222	159127004	3247	0.3679
snp_HT29_LARGE_INTESTINE	8	31254	2129890	1551	-1.8578
snp_HT29_LARGE_INTESTINE	8	2129891	2210349	52	-5.1059
snp_HT29_LARGE_INTESTINE	8	2210350	2326784	137	-1.7102
snp_HT29_LARGE_INTESTINE	8	2326785	2586557	214	-0.6161
snp_HT29_LARGE_INTESTINE	8	2586558	7011999	5786	-1.7759
snp_HT29_LARGE_INTESTINE	8	7012000	7244199	39	-0.2352
snp_HT29_LARGE_INTESTINE	8	7244200	11309759	3018	-1.7639
snp_HT29_LARGE_INTESTINE	8	11309760	11316504	3	-7.3944
snp_HT29_LARGE_INTESTINE	8	11316505	21217178	8411	-1.7137
snp_HT29_LARGE_INTESTINE	8	21217179	21219370	4	-6.4362
snp_HT29_LARGE_INTESTINE	8	21219371	27515713	4406	-1.6934
snp_HT29_LARGE_INTESTINE	8	27515714	27525572	5	-5.4883
snp_HT29_LARGE_INTESTINE	8	27525573	39233131	7024	-1.6591
snp_HT29_LARGE_INTESTINE	8	39233132	39369691	50	-3.4317
snp_HT29_LARGE_INTESTINE	8	39369692	43805425	2579	-1.6786
snp_HT29_LARGE_INTESTINE	8	43805426	98702571	31347	-0.0239
snp_HT29_LARGE_INTESTINE	8	98702572	98838379	80	0.3973
snp_HT29_LARGE_INTESTINE	8	98838380	105427485	3906	-0.0308
snp_HT29_LARGE_INTESTINE	8	105427486	105700066	137	-1.7297
snp_HT29_LARGE_INTESTINE	8	105700067	105701441	2	-6.7199
snp_HT29_LARGE_INTESTINE	8	105701442	107012409	782	-1.7041
snp_HT29_LARGE_INTESTINE	8	107012410	107595048	424	-0.5019
snp_HT29_LARGE_INTESTINE	8	107595049	107615540	12	-1.5669
snp_HT29_LARGE_INTESTINE	8	107615541	112294556	2785	0.0188
snp_HT29_LARGE_INTESTINE	8	112294557	112297770	7	-1.4122
snp_HT29_LARGE_INTESTINE	8	112297771	115168510	1561	0.0493
snp_HT29_LARGE_INTESTINE	8	115168511	115633265	269	1.4875
snp_HT29_LARGE_INTESTINE	8	115633266	115646214	35	-0.8366
snp_HT29_LARGE_INTESTINE	8	115646215	140603919	18420	1.3651
snp_HT29_LARGE_INTESTINE	8	140603920	140604632	3	3.2243
snp_HT29_LARGE_INTESTINE	8	140604633	142657116	1268	1.3767
snp_HT29_LARGE_INTESTINE	8	142657117	146298155	1396	-0.0029
snp_HT29_LARGE_INTESTINE	9	46587	96853	13	-0.3645
snp_HT29_LARGE_INTESTINE	9	96854	137690	3	-1.4687
snp_HT29_LARGE_INTESTINE	9	137691	604801	495	-0.0812
snp_HT29_LARGE_INTESTINE	9	604802	607413	5	1.2476
snp_HT29_LARGE_INTESTINE	9	607414	672840	139	-0.161
snp_HT29_LARGE_INTESTINE	9	672841	674783	5	1.0026
snp_HT29_LARGE_INTESTINE	9	674784	4836855	4305	-0.133
snp_HT29_LARGE_INTESTINE	9	4836856	5030972	207	0.4375
snp_HT29_LARGE_INTESTINE	9	5030973	5080286	83	-0.2161
snp_HT29_LARGE_INTESTINE	9	5080287	5081809	8	-1.8919
snp_HT29_LARGE_INTESTINE	9	5081810	11181308	5398	-0.1588
snp_HT29_LARGE_INTESTINE	9	11181309	12526873	1042	0.3627
snp_HT29_LARGE_INTESTINE	9	12526874	22491793	8187	-0.1131
snp_HT29_LARGE_INTESTINE	9	22491794	22506019	3	-1.0597
snp_HT29_LARGE_INTESTINE	9	22506020	23362460	579	-0.0939
snp_HT29_LARGE_INTESTINE	9	23362461	23375986	8	-3.9355
snp_HT29_LARGE_INTESTINE	9	23375987	24502328	797	-0.0332
snp_HT29_LARGE_INTESTINE	9	24502329	24518683	20	-0.9069
snp_HT29_LARGE_INTESTINE	9	24518684	36079811	8053	-0.1098
snp_HT29_LARGE_INTESTINE	9	36079812	39108333	1891	-0.6209
snp_HT29_LARGE_INTESTINE	9	39108334	43489194	168	-0.2911
snp_HT29_LARGE_INTESTINE	9	43489195	44247866	68	-0.8239
snp_HT29_LARGE_INTESTINE	9	44247867	45130902	80	0.2161
snp_HT29_LARGE_INTESTINE	9	45130903	69913159	316	-0.3448
snp_HT29_LARGE_INTESTINE	9	69913160	80447284	7024	0.0382
snp_HT29_LARGE_INTESTINE	9	80447285	80495829	30	0.5533
snp_HT29_LARGE_INTESTINE	9	80495830	80586875	54	0.3083
snp_HT29_LARGE_INTESTINE	9	80586876	80612445	9	0.6811
snp_HT29_LARGE_INTESTINE	9	80612446	98250142	12232	0.0023
snp_HT29_LARGE_INTESTINE	9	98250143	98250758	4	1.0613
snp_HT29_LARGE_INTESTINE	9	98250759	104934884	4432	-0.0137
snp_HT29_LARGE_INTESTINE	9	104934885	104984482	40	-1.6151
snp_HT29_LARGE_INTESTINE	9	104984483	119162673	10720	0.0143
snp_HT29_LARGE_INTESTINE	9	119162674	119227086	48	-0.4088
snp_HT29_LARGE_INTESTINE	9	119227087	138212736	12390	-0.0184
snp_HT29_LARGE_INTESTINE	9	138212737	138217104	3	1.4298
snp_HT29_LARGE_INTESTINE	9	138217105	141091394	1115	0.0013
snp_HT29_LARGE_INTESTINE	10	72759	3381153	2777	-0.0031
snp_HT29_LARGE_INTESTINE	10	3381154	3382239	2	-3.0012
snp_HT29_LARGE_INTESTINE	10	3382240	4240414	759	0.0351
snp_HT29_LARGE_INTESTINE	10	4240415	4242785	4	-1.3728
snp_HT29_LARGE_INTESTINE	10	4242786	4290826	46	0.107
snp_HT29_LARGE_INTESTINE	10	4290827	4290970	2	-2.2791
snp_HT29_LARGE_INTESTINE	10	4290971	4620122	374	0.0746
snp_HT29_LARGE_INTESTINE	10	4620123	4620588	2	-2.3397
snp_HT29_LARGE_INTESTINE	10	4620589	7533590	2565	-0.0221
snp_HT29_LARGE_INTESTINE	10	7533591	7535761	3	-1.5288
snp_HT29_LARGE_INTESTINE	10	7535762	11579691	3366	-0.0269
snp_HT29_LARGE_INTESTINE	10	11579692	11998467	254	0.4323
snp_HT29_LARGE_INTESTINE	10	11998468	13050014	788	-0.0843
snp_HT29_LARGE_INTESTINE	10	13050015	13050299	4	-1.2033
snp_HT29_LARGE_INTESTINE	10	13050300	17293367	3581	-0.0336
snp_HT29_LARGE_INTESTINE	10	17293368	17305389	2	-1.8237
snp_HT29_LARGE_INTESTINE	10	17305390	29880317	8698	-0.0101
snp_HT29_LARGE_INTESTINE	10	29880318	29882213	3	1.0188
snp_HT29_LARGE_INTESTINE	10	29882214	31248922	1079	-0.0288
snp_HT29_LARGE_INTESTINE	10	31248923	31251800	11	-1.7965
snp_HT29_LARGE_INTESTINE	10	31251801	46804397	7276	-0.0032
snp_HT29_LARGE_INTESTINE	10	46804398	46931892	3	-2.0147
snp_HT29_LARGE_INTESTINE	10	46931893	47036597	70	-0.0582
snp_HT29_LARGE_INTESTINE	10	47036598	47061066	29	0.5592
snp_HT29_LARGE_INTESTINE	10	47061067	47905146	265	-0.0815
snp_HT29_LARGE_INTESTINE	10	47905147	48240713	12	0.6642
snp_HT29_LARGE_INTESTINE	10	48240714	51907183	1762	-0.0538
snp_HT29_LARGE_INTESTINE	10	51907184	51976300	3	-2.4435
snp_HT29_LARGE_INTESTINE	10	51976301	59206777	5455	0.027
snp_HT29_LARGE_INTESTINE	10	59206778	59210528	2	-2.1954
snp_HT29_LARGE_INTESTINE	10	59210529	62998155	2752	0.0912
snp_HT29_LARGE_INTESTINE	10	62998156	63002762	4	-1.0364
snp_HT29_LARGE_INTESTINE	10	63002763	70777743	5054	0.0048
snp_HT29_LARGE_INTESTINE	10	70777744	70779988	2	-1.6925
snp_HT29_LARGE_INTESTINE	10	70779989	71278982	336	0.0374
snp_HT29_LARGE_INTESTINE	10	71278983	71287228	5	-1.2724
snp_HT29_LARGE_INTESTINE	10	71287229	78254956	4248	-0.0186
snp_HT29_LARGE_INTESTINE	10	78254957	78259438	2	-2.1719
snp_HT29_LARGE_INTESTINE	10	78259439	80403215	1720	-0.005
snp_HT29_LARGE_INTESTINE	10	80403216	80405347	2	-2.1808
snp_HT29_LARGE_INTESTINE	10	80405348	83884469	2313	-0.021
snp_HT29_LARGE_INTESTINE	10	83884470	83888505	4	-4.9083
snp_HT29_LARGE_INTESTINE	10	83888506	88119702	3246	-0.0338
snp_HT29_LARGE_INTESTINE	10	88119703	88175452	21	0.8299
snp_HT29_LARGE_INTESTINE	10	88175453	99858292	7400	-0.0037
snp_HT29_LARGE_INTESTINE	10	99858293	99859509	2	-1.5855
snp_HT29_LARGE_INTESTINE	10	99859510	100025342	106	0.0181
snp_HT29_LARGE_INTESTINE	10	100025343	100025971	2	-1.8052
snp_HT29_LARGE_INTESTINE	10	100025972	107008713	4082	0.0007
snp_HT29_LARGE_INTESTINE	10	107008714	107056658	35	-0.5661
snp_HT29_LARGE_INTESTINE	10	107056659	124337773	12669	0.0255
snp_HT29_LARGE_INTESTINE	10	124337774	124370369	10	-0.5098
snp_HT29_LARGE_INTESTINE	10	124370370	135229430	7770	-0.0088
snp_HT29_LARGE_INTESTINE	10	135229431	135231261	2	-2.3927
snp_HT29_LARGE_INTESTINE	10	135231262	135506704	150	-0.0651
snp_HT29_LARGE_INTESTINE	11	198510	1654066	495	0.424
snp_HT29_LARGE_INTESTINE	11	1654067	1655944	2	-1.0001
snp_HT29_LARGE_INTESTINE	11	1655945	4285944	1309	0.3896
snp_HT29_LARGE_INTESTINE	11	4285945	4301383	4	1.6706
snp_HT29_LARGE_INTESTINE	11	4301384	4968313	670	0.3606
snp_HT29_LARGE_INTESTINE	11	4968314	4976303	30	-2.0304
snp_HT29_LARGE_INTESTINE	11	4976304	5785664	797	0.3218
snp_HT29_LARGE_INTESTINE	11	5785665	5809399	34	0.7122
snp_HT29_LARGE_INTESTINE	11	5809400	6116474	243	0.3461
snp_HT29_LARGE_INTESTINE	11	6116475	6122298	5	-0.7844
snp_HT29_LARGE_INTESTINE	11	6122299	6285377	97	0.3207
snp_HT29_LARGE_INTESTINE	11	6285378	6288574	4	1.2756
snp_HT29_LARGE_INTESTINE	11	6288575	8222694	1452	0.3425
snp_HT29_LARGE_INTESTINE	11	8222695	8224827	3	-1.0623
snp_HT29_LARGE_INTESTINE	11	8224828	18949090	7626	0.393
snp_HT29_LARGE_INTESTINE	11	18949091	18961305	41	-0.2105
snp_HT29_LARGE_INTESTINE	11	18961306	20844371	1694	0.3292
snp_HT29_LARGE_INTESTINE	11	20844372	20849994	3	-1.5507
snp_HT29_LARGE_INTESTINE	11	20849995	49712284	19400	0.3999
snp_HT29_LARGE_INTESTINE	11	49712285	49757719	18	-1.2795
snp_HT29_LARGE_INTESTINE	11	49757720	51180159	382	0.3515
snp_HT29_LARGE_INTESTINE	11	51180160	51200096	5	-1.9958
snp_HT29_LARGE_INTESTINE	11	51200097	83754620	16552	0.3687
snp_HT29_LARGE_INTESTINE	11	83754621	83761325	2	-1.9489
snp_HT29_LARGE_INTESTINE	11	83761326	89490413	3823	0.3769
snp_HT29_LARGE_INTESTINE	11	89490414	89532537	5	1.3181
snp_HT29_LARGE_INTESTINE	11	89532538	107234687	12530	0.3917
snp_HT29_LARGE_INTESTINE	11	107234688	107245745	7	1.9878
snp_HT29_LARGE_INTESTINE	11	107245746	134944770	19970	0.3556
snp_HT29_LARGE_INTESTINE	12	150442	8359778	5557	-0.0407
snp_HT29_LARGE_INTESTINE	12	8359779	8372038	9	0.9336
snp_HT29_LARGE_INTESTINE	12	8372039	8534923	52	-0.2822
snp_HT29_LARGE_INTESTINE	12	8534924	8589783	27	-0.9272
snp_HT29_LARGE_INTESTINE	12	8589784	21053012	8289	0.0058
snp_HT29_LARGE_INTESTINE	12	21053013	22248810	822	0.3933
snp_HT29_LARGE_INTESTINE	12	22248811	22249210	7	-0.6126
snp_HT29_LARGE_INTESTINE	12	22249211	32964551	7908	0.3884
snp_HT29_LARGE_INTESTINE	12	32964552	32967651	2	-1.7408
snp_HT29_LARGE_INTESTINE	12	32967652	33298033	217	0.4057
snp_HT29_LARGE_INTESTINE	12	33298034	33307867	27	-3.3665
snp_HT29_LARGE_INTESTINE	12	33307868	33382898	44	0.5503
snp_HT29_LARGE_INTESTINE	12	33382899	33397235	7	1.5928
snp_HT29_LARGE_INTESTINE	12	33397236	34437443	638	0.4079
snp_HT29_LARGE_INTESTINE	12	34437444	96730101	36565	0.0111
snp_HT29_LARGE_INTESTINE	12	96730102	96742889	6	-0.6361
snp_HT29_LARGE_INTESTINE	12	96742890	126690505	19577	-0.0193
snp_HT29_LARGE_INTESTINE	12	126690506	126746628	53	-0.672
snp_HT29_LARGE_INTESTINE	12	126746629	133778189	5328	-0.0379
snp_HT29_LARGE_INTESTINE	13	19026949	19437553	117	0.3485
snp_HT29_LARGE_INTESTINE	13	19437554	28175530	6239	0.8462
snp_HT29_LARGE_INTESTINE	13	28175531	28177245	3	-0.1222
snp_HT29_LARGE_INTESTINE	13	28177246	32537818	3303	0.9407
snp_HT29_LARGE_INTESTINE	13	32537819	32539235	6	1.9565
snp_HT29_LARGE_INTESTINE	13	32539236	37912469	3750	0.7461
snp_HT29_LARGE_INTESTINE	13	37912470	38071585	157	0.2973
snp_HT29_LARGE_INTESTINE	13	38071586	38086543	16	-3.1497
snp_HT29_LARGE_INTESTINE	13	38086544	38263865	169	0.3044
snp_HT29_LARGE_INTESTINE	13	38263866	38334343	48	0.5838
snp_HT29_LARGE_INTESTINE	13	38334344	38609505	178	0.2938
snp_HT29_LARGE_INTESTINE	13	38609506	38611421	2	-1.4743
snp_HT29_LARGE_INTESTINE	13	38611422	42653874	2745	0.3899
snp_HT29_LARGE_INTESTINE	13	42653875	42656967	2	-1.4576
snp_HT29_LARGE_INTESTINE	13	42656968	49532633	4896	0.3912
snp_HT29_LARGE_INTESTINE	13	49532634	49537104	2	-4.7989
snp_HT29_LARGE_INTESTINE	13	49537105	53096391	1877	0.4028
snp_HT29_LARGE_INTESTINE	13	53096392	53111832	3	-3.2955
snp_HT29_LARGE_INTESTINE	13	53111833	57754683	2629	0.3848
snp_HT29_LARGE_INTESTINE	13	57754684	57784047	34	1.9148
snp_HT29_LARGE_INTESTINE	13	57784048	63295563	3260	0.3629
snp_HT29_LARGE_INTESTINE	13	63295564	63296568	2	-2.1662
snp_HT29_LARGE_INTESTINE	13	63296569	72477271	5747	0.405
snp_HT29_LARGE_INTESTINE	13	72477272	72480502	2	-3.4811
snp_HT29_LARGE_INTESTINE	13	72480503	72806691	282	0.4926
snp_HT29_LARGE_INTESTINE	13	72806692	72811699	3	-0.977
snp_HT29_LARGE_INTESTINE	13	72811700	75074025	1671	0.538
snp_HT29_LARGE_INTESTINE	13	75074026	75079753	2	-1.2453
snp_HT29_LARGE_INTESTINE	13	75079754	82306482	4851	0.4019
snp_HT29_LARGE_INTESTINE	13	82306483	82312129	2	-1.6037
snp_HT29_LARGE_INTESTINE	13	82312130	98389442	10059	0.435
snp_HT29_LARGE_INTESTINE	13	98389443	98390862	3	-1.3641
snp_HT29_LARGE_INTESTINE	13	98390863	115108397	12296	0.4421
snp_HT29_LARGE_INTESTINE	14	19002124	19691274	48	-0.5618
snp_HT29_LARGE_INTESTINE	14	19691275	19798969	12	-1.4987
snp_HT29_LARGE_INTESTINE	14	19798970	20068736	14	0.0607
snp_HT29_LARGE_INTESTINE	14	20068737	31267519	7053	-0.5896
snp_HT29_LARGE_INTESTINE	14	31267520	31269751	3	-1.8056
snp_HT29_LARGE_INTESTINE	14	31269752	106221092	47904	-0.5927
snp_HT29_LARGE_INTESTINE	14	106221093	106335773	62	0.0227
snp_HT29_LARGE_INTESTINE	14	106335774	106568281	78	0.8434
snp_HT29_LARGE_INTESTINE	14	106568282	106752571	84	0.4027
snp_HT29_LARGE_INTESTINE	14	106752572	106753935	3	1.4827
snp_HT29_LARGE_INTESTINE	14	106753936	106920590	106	0.1304
snp_HT29_LARGE_INTESTINE	14	106920591	107285437	223	-0.596
snp_HT29_LARGE_INTESTINE	15	20016328	20180530	38	0.2365
snp_HT29_LARGE_INTESTINE	15	20180531	20682035	108	0.612
snp_HT29_LARGE_INTESTINE	15	20682036	20817522	8	0.0364
snp_HT29_LARGE_INTESTINE	15	20817523	22286519	156	0.9934
snp_HT29_LARGE_INTESTINE	15	22286520	23285580	420	0.4368
snp_HT29_LARGE_INTESTINE	15	23285581	23298686	3	2.8975
snp_HT29_LARGE_INTESTINE	15	23298687	24573053	658	0.3707
snp_HT29_LARGE_INTESTINE	15	24573054	24672248	36	1.0665
snp_HT29_LARGE_INTESTINE	15	24672249	24715847	36	0.3425
snp_HT29_LARGE_INTESTINE	15	24715848	24812919	43	0.9031
snp_HT29_LARGE_INTESTINE	15	24812920	29694233	3147	0.3651
snp_HT29_LARGE_INTESTINE	15	29694234	29700069	3	-1.2342
snp_HT29_LARGE_INTESTINE	15	29700070	30378221	441	0.4606
snp_HT29_LARGE_INTESTINE	15	30378222	30907232	111	-0.4687
snp_HT29_LARGE_INTESTINE	15	30907233	30991062	24	0.5326
snp_HT29_LARGE_INTESTINE	15	30991063	31006465	2	-1.1621
snp_HT29_LARGE_INTESTINE	15	31006466	32471496	1028	0.3669
snp_HT29_LARGE_INTESTINE	15	32471497	32857447	61	-0.0833
snp_HT29_LARGE_INTESTINE	15	32857448	34721368	1496	0.369
snp_HT29_LARGE_INTESTINE	15	34721369	34856914	70	-1.1412
snp_HT29_LARGE_INTESTINE	15	34856915	53785096	11658	0.3997
snp_HT29_LARGE_INTESTINE	15	53785097	53787763	4	-0.8821
snp_HT29_LARGE_INTESTINE	15	53787764	71415541	11929	0.4063
snp_HT29_LARGE_INTESTINE	15	71415542	71612350	121	0.0372
snp_HT29_LARGE_INTESTINE	15	71612351	72018327	366	0.4672
snp_HT29_LARGE_INTESTINE	15	72018328	72019262	2	2.4785
snp_HT29_LARGE_INTESTINE	15	72019263	76884801	2406	0.3811
snp_HT29_LARGE_INTESTINE	15	76884802	76898977	22	-2.9853
snp_HT29_LARGE_INTESTINE	15	76898978	82581934	3651	0.3647
snp_HT29_LARGE_INTESTINE	15	82581935	83198323	24	-0.1584
snp_HT29_LARGE_INTESTINE	15	83198324	102437965	14018	0.3887
snp_HT29_LARGE_INTESTINE	15	102437966	102469040	4	2.4216
snp_HT29_LARGE_INTESTINE	16	60777	61802	2	1.7983
snp_HT29_LARGE_INTESTINE	16	61803	6368092	3517	-0.0084
snp_HT29_LARGE_INTESTINE	16	6368093	6428173	83	-2.0868
snp_HT29_LARGE_INTESTINE	16	6428174	6554300	141	-5.6672
snp_HT29_LARGE_INTESTINE	16	6554301	6683551	194	-1.8148
snp_HT29_LARGE_INTESTINE	16	6683552	6778816	120	-6.181
snp_HT29_LARGE_INTESTINE	16	6778817	6802434	50	-4.1627
snp_HT29_LARGE_INTESTINE	16	6802435	6831568	45	-5.8891
snp_HT29_LARGE_INTESTINE	16	6831569	7010179	182	-0.6268
snp_HT29_LARGE_INTESTINE	16	7010180	7063668	50	0.866
snp_HT29_LARGE_INTESTINE	16	7063669	7340462	400	-0.6407
snp_HT29_LARGE_INTESTINE	16	7340463	32013116	15291	-0.0481
snp_HT29_LARGE_INTESTINE	16	32013117	32588761	91	-0.4458
snp_HT29_LARGE_INTESTINE	16	32588762	32599091	5	-2.0834
snp_HT29_LARGE_INTESTINE	16	32599092	33637614	166	-0.5582
snp_HT29_LARGE_INTESTINE	16	33637615	55797408	6995	-0.0281
snp_HT29_LARGE_INTESTINE	16	55797409	55801563	3	-2.6645
snp_HT29_LARGE_INTESTINE	16	55801564	78058685	14178	-0.0124
snp_HT29_LARGE_INTESTINE	16	78058686	78268880	176	-0.4398
snp_HT29_LARGE_INTESTINE	16	78268881	78372024	96	-0.015
snp_HT29_LARGE_INTESTINE	16	78372025	78384751	16	-3.873
snp_HT29_LARGE_INTESTINE	16	78384752	78576788	302	-0.0275
snp_HT29_LARGE_INTESTINE	16	78576789	78619652	41	-0.56
snp_HT29_LARGE_INTESTINE	16	78619653	79049728	551	-0.0495
snp_HT29_LARGE_INTESTINE	16	79049729	79235109	271	-1.9672
snp_HT29_LARGE_INTESTINE	16	79235110	83892535	5084	-0.0219
snp_HT29_LARGE_INTESTINE	16	83892536	83894118	4	1.3025
snp_HT29_LARGE_INTESTINE	16	83894119	90287535	4391	-0.0276
snp_HT29_LARGE_INTESTINE	17	526	5455938	2861	-0.5681
snp_HT29_LARGE_INTESTINE	17	5455939	5457505	2	-3.3527
snp_HT29_LARGE_INTESTINE	17	5457506	25272835	10153	-0.6111
snp_HT29_LARGE_INTESTINE	17	25272836	29021817	1740	-0.0167
snp_HT29_LARGE_INTESTINE	17	29021818	29054967	7	-0.8015
snp_HT29_LARGE_INTESTINE	17	29054968	29158427	35	0.2217
snp_HT29_LARGE_INTESTINE	17	29158428	29170608	10	-0.388
snp_HT29_LARGE_INTESTINE	17	29170609	29246067	28	0.0771
snp_HT29_LARGE_INTESTINE	17	29246068	31202047	978	0.7645
snp_HT29_LARGE_INTESTINE	17	31202048	32782832	1493	-0.055
snp_HT29_LARGE_INTESTINE	17	32782833	33315204	401	0.7263
snp_HT29_LARGE_INTESTINE	17	33315205	33364567	37	1.1937
snp_HT29_LARGE_INTESTINE	17	33364568	34436620	637	0.7106
snp_HT29_LARGE_INTESTINE	17	34436621	34506608	38	1.1241
snp_HT29_LARGE_INTESTINE	17	34506609	36011699	805	0.7202
snp_HT29_LARGE_INTESTINE	17	36011700	36841567	384	1.1932
snp_HT29_LARGE_INTESTINE	17	36841568	37151139	144	0.8413
snp_HT29_LARGE_INTESTINE	17	37151140	39423083	1215	0.0178
snp_HT29_LARGE_INTESTINE	17	39423084	39431627	20	-1.4471
snp_HT29_LARGE_INTESTINE	17	39431628	41439138	1111	0.0329
snp_HT29_LARGE_INTESTINE	17	41439139	41441812	2	-1.881
snp_HT29_LARGE_INTESTINE	17	41441813	43647198	1053	-0.0023
snp_HT29_LARGE_INTESTINE	17	43647199	43658387	7	0.8581
snp_HT29_LARGE_INTESTINE	17	43658388	44046346	245	-0.0513
snp_HT29_LARGE_INTESTINE	17	44046347	44047323	3	1.7029
snp_HT29_LARGE_INTESTINE	17	44047324	44162452	90	0.0313
snp_HT29_LARGE_INTESTINE	17	44162453	44784665	177	0.7165
snp_HT29_LARGE_INTESTINE	17	44784666	57822160	8133	-0.003
snp_HT29_LARGE_INTESTINE	17	57822161	57881590	27	-0.6501
snp_HT29_LARGE_INTESTINE	17	57881591	61323826	1651	0.0045
snp_HT29_LARGE_INTESTINE	17	61323827	61461686	63	-0.4388
snp_HT29_LARGE_INTESTINE	17	61461687	63286837	922	-0.0151
snp_HT29_LARGE_INTESTINE	17	63286838	64047963	489	0.7987
snp_HT29_LARGE_INTESTINE	17	64047964	64051009	4	-0.0642
snp_HT29_LARGE_INTESTINE	17	64051010	64292255	133	0.8628
snp_HT29_LARGE_INTESTINE	17	64292256	64453918	105	0.1043
snp_HT29_LARGE_INTESTINE	17	64453919	66069101	1048	0.8027
snp_HT29_LARGE_INTESTINE	17	66069102	66084750	2	-0.5914
snp_HT29_LARGE_INTESTINE	17	66084751	66244783	72	0.812
snp_HT29_LARGE_INTESTINE	17	66244784	68509878	1569	-0.0351
snp_HT29_LARGE_INTESTINE	17	68509879	70737334	1800	-0.5022
snp_HT29_LARGE_INTESTINE	17	70737335	81049726	5609	0.0128
snp_HT29_LARGE_INTESTINE	18	11543	15402085	10455	0.361
snp_HT29_LARGE_INTESTINE	18	15402086	41251696	14366	-0.5754
snp_HT29_LARGE_INTESTINE	18	41251697	41252643	3	-2.106
snp_HT29_LARGE_INTESTINE	18	41252644	41975852	398	-0.5675
snp_HT29_LARGE_INTESTINE	18	41975853	41980648	6	-4.2254
snp_HT29_LARGE_INTESTINE	18	41980649	51524521	6766	-0.5973
snp_HT29_LARGE_INTESTINE	18	51524522	51526760	3	-3.5429
snp_HT29_LARGE_INTESTINE	18	51526761	51669660	107	-0.5225
snp_HT29_LARGE_INTESTINE	18	51669661	51689218	12	-1.2277
snp_HT29_LARGE_INTESTINE	18	51689219	52351777	278	-0.5779
snp_HT29_LARGE_INTESTINE	18	52351778	52407053	32	-1.584
snp_HT29_LARGE_INTESTINE	18	52407054	52775781	242	-0.5411
snp_HT29_LARGE_INTESTINE	18	52775782	52780046	2	-2.3575
snp_HT29_LARGE_INTESTINE	18	52780047	69028493	11500	-0.5787
snp_HT29_LARGE_INTESTINE	18	69028494	69030116	2	-4.9984
snp_HT29_LARGE_INTESTINE	18	69030117	78015057	6621	-0.6231
snp_HT29_LARGE_INTESTINE	19	90910	109402	2	0.3061
snp_HT29_LARGE_INTESTINE	19	109403	16703616	7185	-0.5796
snp_HT29_LARGE_INTESTINE	19	16703617	16726296	18	-1.6513
snp_HT29_LARGE_INTESTINE	19	16726297	21815279	2463	-0.5979
snp_HT29_LARGE_INTESTINE	19	21815280	21819990	2	-2.9403
snp_HT29_LARGE_INTESTINE	19	21819991	24590031	1578	-0.5835
snp_HT29_LARGE_INTESTINE	19	24590032	41352511	8382	0.3716
snp_HT29_LARGE_INTESTINE	19	41352512	41375789	28	-0.376
snp_HT29_LARGE_INTESTINE	19	41375790	51330180	4732	0.5397
snp_HT29_LARGE_INTESTINE	19	51330181	51336222	6	-0.375
snp_HT29_LARGE_INTESTINE	19	51336223	52400549	749	0.5316
snp_HT29_LARGE_INTESTINE	19	52400550	52429385	18	-0.0387
snp_HT29_LARGE_INTESTINE	19	52429386	53519142	746	0.4967
snp_HT29_LARGE_INTESTINE	19	53519143	53538650	15	1.0605
snp_HT29_LARGE_INTESTINE	19	53538651	55306434	1096	0.4764
snp_HT29_LARGE_INTESTINE	19	55306435	55323171	10	1.2406
snp_HT29_LARGE_INTESTINE	19	55323172	56275553	461	0.5396
snp_HT29_LARGE_INTESTINE	19	56275554	56284680	6	-0.5091
snp_HT29_LARGE_INTESTINE	19	56284681	59097854	1850	0.5107
snp_HT29_LARGE_INTESTINE	20	61305	257176	162	0.1078
snp_HT29_LARGE_INTESTINE	20	257177	268165	3	1.2906
snp_HT29_LARGE_INTESTINE	20	268166	1560794	1038	0.1232
snp_HT29_LARGE_INTESTINE	20	1560795	1561289	4	1.1325
snp_HT29_LARGE_INTESTINE	20	1561290	1595919	41	3.5942
snp_HT29_LARGE_INTESTINE	20	1595920	14471480	9711	0.1292
snp_HT29_LARGE_INTESTINE	20	14471481	14510263	29	-0.3046
snp_HT29_LARGE_INTESTINE	20	14510264	14553975	27	-1.1936
snp_HT29_LARGE_INTESTINE	20	14553976	14605719	36	-0.2908
snp_HT29_LARGE_INTESTINE	20	14605720	14883267	241	-1.2031
snp_HT29_LARGE_INTESTINE	20	14883268	14890768	8	-2.5631
snp_HT29_LARGE_INTESTINE	20	14890769	14923956	57	-4.2332
snp_HT29_LARGE_INTESTINE	20	14923957	14973522	23	-0.6274
snp_HT29_LARGE_INTESTINE	20	14973523	15048929	64	-1.2893
snp_HT29_LARGE_INTESTINE	20	15048930	15082274	33	-4.6734
snp_HT29_LARGE_INTESTINE	20	15082275	15352889	228	-1.2149
snp_HT29_LARGE_INTESTINE	20	15352890	15825516	466	-0.3974
snp_HT29_LARGE_INTESTINE	20	15825517	15839311	13	-1.3665
snp_HT29_LARGE_INTESTINE	20	15839312	15969848	128	-0.3907
snp_HT29_LARGE_INTESTINE	20	15969849	25277348	7349	0.1237
snp_HT29_LARGE_INTESTINE	20	25277349	38036727	4804	0.5878
snp_HT29_LARGE_INTESTINE	20	38036728	38044087	3	-0.7628
snp_HT29_LARGE_INTESTINE	20	38044088	52644789	10543	0.575
snp_HT29_LARGE_INTESTINE	20	52644790	52660612	40	-0.091
snp_HT29_LARGE_INTESTINE	20	52660613	62137435	7120	0.5778
snp_HT29_LARGE_INTESTINE	20	62137436	62137564	2	2.267
snp_HT29_LARGE_INTESTINE	20	62137565	62915818	337	0.6245
snp_HT29_LARGE_INTESTINE	20	62915819	62956153	6	0.2559
snp_HT29_LARGE_INTESTINE	21	10736871	11091582	96	-0.0605
snp_HT29_LARGE_INTESTINE	21	11091583	14539963	50	0.3457
snp_HT29_LARGE_INTESTINE	21	14539964	14582404	15	-0.1899
snp_HT29_LARGE_INTESTINE	21	14582405	23653517	6310	-0.5794
snp_HT29_LARGE_INTESTINE	21	23653518	23665828	8	-1.8265
snp_HT29_LARGE_INTESTINE	21	23665829	24429904	559	-0.6127
snp_HT29_LARGE_INTESTINE	21	24429905	24434121	24	0.1403
snp_HT29_LARGE_INTESTINE	21	24434122	28055877	2736	-0.6763
snp_HT29_LARGE_INTESTINE	21	28055878	28058954	5	0.5817
snp_HT29_LARGE_INTESTINE	21	28058955	28282747	222	-0.6156
snp_HT29_LARGE_INTESTINE	21	28282748	28283228	2	-3.6151
snp_HT29_LARGE_INTESTINE	21	28283229	48096957	14371	-0.5892
snp_HT29_LARGE_INTESTINE	22	16052528	18625450	1191	-0.6457
snp_HT29_LARGE_INTESTINE	22	18625451	18631534	9	-1.6595
snp_HT29_LARGE_INTESTINE	22	18631535	18981640	97	-0.5285
snp_HT29_LARGE_INTESTINE	22	18981641	19555162	370	0.4236
snp_HT29_LARGE_INTESTINE	22	19555163	20311269	479	1.0302
snp_HT29_LARGE_INTESTINE	22	20311270	20580908	8	-0.6056
snp_HT29_LARGE_INTESTINE	22	20580909	21327375	561	0.4337
snp_HT29_LARGE_INTESTINE	22	21327376	22752571	933	-0.5919
snp_HT29_LARGE_INTESTINE	22	22752572	22769942	6	-1.9082
snp_HT29_LARGE_INTESTINE	22	22769943	23065409	151	-0.4713
snp_HT29_LARGE_INTESTINE	22	23065410	23253579	96	-0.1607
snp_HT29_LARGE_INTESTINE	22	23253580	24277380	688	-0.596
snp_HT29_LARGE_INTESTINE	22	24277381	24330243	26	-1.2836
snp_HT29_LARGE_INTESTINE	22	24330244	24332296	2	-5.4729
snp_HT29_LARGE_INTESTINE	22	24332297	24341185	4	-1.2241
snp_HT29_LARGE_INTESTINE	22	24341186	24399171	20	0.4582
snp_HT29_LARGE_INTESTINE	22	24399172	25664117	819	-0.6069
snp_HT29_LARGE_INTESTINE	22	25664118	25736677	57	0.0267
snp_HT29_LARGE_INTESTINE	22	25736678	25745908	2	1.7856
snp_HT29_LARGE_INTESTINE	22	25745909	25914208	229	0.0543
snp_HT29_LARGE_INTESTINE	22	25914209	28481691	2451	-0.6529
snp_HT29_LARGE_INTESTINE	22	28481692	29228044	364	0.4821
snp_HT29_LARGE_INTESTINE	22	29228045	29228537	2	-1.2621
snp_HT29_LARGE_INTESTINE	22	29228538	30292552	641	0.4878
snp_HT29_LARGE_INTESTINE	22	30292553	33268684	1880	-0.5685
snp_HT29_LARGE_INTESTINE	22	33268685	33277538	7	-1.6604
snp_HT29_LARGE_INTESTINE	22	33277539	39382467	4432	-0.5942
snp_HT29_LARGE_INTESTINE	22	39382468	39397409	12	0.2612
snp_HT29_LARGE_INTESTINE	22	39397410	51234455	8002	-0.6032
snp_HT29_LARGE_INTESTINE	X	168477	682553	75	0.2429
snp_HT29_LARGE_INTESTINE	X	682554	6801736	3168	-0.4669
snp_HT29_LARGE_INTESTINE	X	6801737	6948393	87	-0.9077
snp_HT29_LARGE_INTESTINE	X	6948394	7021104	73	-2.2661
snp_HT29_LARGE_INTESTINE	X	7021105	16112432	6467	-0.5274
snp_HT29_LARGE_INTESTINE	X	16112433	23188358	4151	0.1669
snp_HT29_LARGE_INTESTINE	X	23188359	41914971	11795	-0.4816
snp_HT29_LARGE_INTESTINE	X	41914972	51424163	4820	0.1689
snp_HT29_LARGE_INTESTINE	X	51424164	51435313	2	2.0437
snp_HT29_LARGE_INTESTINE	X	51435314	72078307	7400	0.1389
snp_HT29_LARGE_INTESTINE	X	72078308	72199584	6	2.1732
snp_HT29_LARGE_INTESTINE	X	72199585	83934230	5557	0.1387
snp_HT29_LARGE_INTESTINE	X	83934231	83939137	2	2.379
snp_HT29_LARGE_INTESTINE	X	83939138	120975619	20462	0.1533
snp_HT29_LARGE_INTESTINE	X	120975620	120979168	4	-1.4278
snp_HT29_LARGE_INTESTINE	X	120979169	121283449	183	0.1292
snp_HT29_LARGE_INTESTINE	X	121283450	121440520	98	-0.4333
snp_HT29_LARGE_INTESTINE	X	121440521	124531583	1924	0.1688
snp_HT29_LARGE_INTESTINE	X	124531584	124532762	2	2.8853
snp_HT29_LARGE_INTESTINE	X	124532763	141711294	9863	0.1453
snp_HT29_LARGE_INTESTINE	X	141711295	142156725	303	-0.2973
snp_HT29_LARGE_INTESTINE	X	142156726	147450948	3671	0.2061
snp_HT29_LARGE_INTESTINE	X	147450949	147453167	2	2.3794
snp_HT29_LARGE_INTESTINE	X	147453168	147715260	188	0.5115
snp_HT29_LARGE_INTESTINE	X	147715261	147719914	4	1.4656
snp_HT29_LARGE_INTESTINE	X	147719915	148102258	275	0.423
snp_HT29_LARGE_INTESTINE	X	148102259	148107701	3	-1.3743
snp_HT29_LARGE_INTESTINE	X	148107702	148511454	248	0.4209
snp_HT29_LARGE_INTESTINE	X	148511455	148523678	6	2.5491
snp_HT29_LARGE_INTESTINE	X	148523679	150293416	1019	0.4903
snp_HT29_LARGE_INTESTINE	X	150293417	150296007	2	2.452
snp_HT29_LARGE_INTESTINE	X	150296008	152103815	1143	0.4878
snp_HT29_LARGE_INTESTINE	X	152103816	152107648	2	-1.6394
snp_HT29_LARGE_INTESTINE	X	152107649	153414913	621	0.5194
snp_HT29_LARGE_INTESTINE	X	153414914	153514882	3	-2.1565
snp_HT29_LARGE_INTESTINE	X	153514883	155182354	649	0.544
snp_HT29_LARGE_INTESTINE	Y	2650438	2913840	133	-3.3886
snp_HT29_LARGE_INTESTINE	Y	2913841	5944602	672	-2.7015
snp_HT29_LARGE_INTESTINE	Y	5944603	6104663	67	-3.1786
snp_HT29_LARGE_INTESTINE	Y	6104664	6297734	85	-4.5546
snp_HT29_LARGE_INTESTINE	Y	6297735	18341109	4085	-3.3879
snp_HT29_LARGE_INTESTINE	Y	18341110	18539584	72	-4.3975
snp_HT29_LARGE_INTESTINE	Y	18539585	19571056	546	-3.391
snp_HT29_LARGE_INTESTINE	Y	19571057	21024837	673	-4.1388
snp_HT29_LARGE_INTESTINE	Y	21024838	24515330	1276	-3.5243
snp_HT29_LARGE_INTESTINE	Y	24515331	27341729	496	-4.1083
snp_HT29_LARGE_INTESTINE	Y	27341730	27720817	93	-3.2279
snp_HT29_LARGE_INTESTINE	Y	27720818	28431027	251	-4.1217
snp_HT29_LARGE_INTESTINE	Y	28431028	59018259	183	-2.9086
