# Supplementary material for: Optimized libraries for CRISPR-Cas9 genetic screens with multiple modalities
Source: Nat Commun. 2018 Dec 21;9:5416. doi: 10.1038/s41467-018-07901-8 (PMC6303322; doi:10.1038/s41467-018-07901-8)
Supplement: Supplementary file 8 — Supplementary Data 5 [file 41467_2018_7901_MOESM8_ESM.xlsx]

## Sheet: SetA pXPR_109 raw reads
Supplementary Data 5. Calabrese CRISPRa screening data.
	pDNA	A375	A375	A375	A375	Meljuso	Meljuso	Meljuso	Meljuso
	pDNA	no drug	no drug	Vemurafenib	Vemurafenib	no drug	no drug	Selumetinib	Selumetinib
sgRNA Sequence	pDNA	RepA	RepB	RepA	RepB	RepA	RepB	RepA	RepB
AAAAAAAAAAAGCACTCTGT	17	230	1069	0	0	95	118	60	130
AAAAAAAAAAGCAGTGGGAG	20	539	332	0	5	57	15	51	57
AAAAAAAAAAGGTCATTCAG	24	449	556	47	50	171	136	39	99
AAAAAAAAAATGTCAGAAGC	29	383	727	9	6	153	120	36	64
AAAAAAAAACAGGTCACCCA	29	426	267	120	32	118	125	88	119
AAAAAAAAACTGGAGCACAC	21	302	695	0	27	198	75	110	59
AAAAAAAAAGAAGTGTTAAT	20	93	379	0	64	135	59	80	63
AAAAAAAAAGCTGTGCGCAG	24	524	992	44	0	160	51	54	43
AAAAAAAAAGTGACCTCCCA	28	801	876	198	228	146	95	102	220
AAAAAAAAATAGGTGAGGAC	16	863	503	94	198	174	83	35	86
AAAAAAAACAACCGTAACAA	13	150	209	72	6	158	94	90	176
AAAAAAAAGAAGCCAAAAGA	16	85	357	21	38	110	62	54	54
AAAAAAAAGAAGTGGCTGGC	28	1285	533	74	70	159	118	165	146
AAAAAAAAGAGTTCCTGTAA	24	474	678	13	53	207	136	51	126
AAAAAAAAGGAGAAGCCACG	14	543	53	48	35	88	181	36	158
AAAAAAAAGGCAGCGGAGGG	38	232	261	0	33	90	83	39	164
AAAAAAAAGTCAGTATCCTG	31	510	14	0	0	173	162	102	97
AAAAAAAATAGGTGAGGACT	31	543	998	19	21	198	220	149	304
AAAAAAAATATTCAAATGTG	21	233	257	20	1	21	48	68	92
AAAAAAAATTGCTGAAGACT	22	136	453	1	34	160	81	126	432
AAAAAAAATTGGAAGAAAGG	16	868	777	1	0	38	50	20	21
AAAAAAACAACCGTAACAAA	25	1058	1128	36	29	188	205	32	132
AAAAAAACAAGTGTCATGTG	31	1082	1150	89	58	143	111	78	111
AAAAAAACACAGACCAGAGA	38	185	309	60	0	226	150	137	216
AAAAAAACATCTTGGGCATT	36	882	1269	33	88	234	189	179	160
AAAAAAACCTCTTGCAGATA	32	166	607	49	36	183	138	71	113
AAAAAAACGTAGTCTTCTTC	3	110	16	0	0	29	40	10	12
AAAAAAAGCACTCTGTGGGT	38	1021	1175	0	128	425	268	159	317
AAAAAAAGCCCGCACGAACT	34	538	989	114	0	152	142	102	70
AAAAAAAGGTTAGCGATGGA	44	706	311	376	0	97	149	140	243
AAAAAAAGTCACGTGAGCCG	29	478	204	2	0	271	186	128	146
AAAAAAAGTCAGTATCCTGG	31	1065	967	41	62	246	184	110	118
AAAAAAAGTTGTGCGAGCGA	29	742	486	0	4	147	101	39	106
AAAAAAATCTGACTTTGTCA	39	535	564	73	124	95	182	66	156
AAAAAAATGATACACAAGCT	31	734	940	114	84	169	217	136	174
AAAAAACAAAACAGGAACTG	11	166	228	0	1	100	53	20	105
AAAAAACAAACCACGAGACC	36	1058	882	0	0	354	275	149	394
AAAAAACAACGCTGTTCTGG	30	1039	1513	167	31	273	111	187	148
AAAAAACAAGGAACTCGACC	26	501	405	0	0	146	130	119	122
AAAAAACAATCTCCCCAAGG	6	317	58	1	0	21	8	16	12
AAAAAACAGAAAAGACCCAG	34	754	869	34	122	87	188	137	151
AAAAAACAGCCCGGCGCTGG	31	623	854	0	17	132	118	66	70
AAAAAACAGTGGAGAAGGCT	44	816	286	22	30	374	203	200	123
AAAAAACCCACAAAACAACA	39	1596	478	71	32	135	285	139	143
AAAAAACCTCTCTGGAAAGC	31	727	1267	41	118	295	149	199	143
AAAAAACCTCTTTGCCGAGG	35	984	400	119	31	186	79	311	147
AAAAAACGTAGTCTTCTTCA	32	521	878	36	60	196	301	64	181
AAAAAACTCTCCCTGCAAGG	41	583	871	65	75	58	77	84	98
AAAAAACTGTTTATAATCAA	17	238	435	0	18	134	157	78	86
AAAAAAGAAAACAACCCCAC	38	446	517	0	24	201	190	132	299
AAAAAAGAAAATAAGTTCCC	28	591	955	13	18	85	78	58	106
AAAAAAGACTGAGAGACCTG	48	781	1300	13	155	400	363	167	255
AAAAAAGAGGAGAAAAGTGG	37	321	941	53	84	181	61	29	103
AAAAAAGCACTCTGTGGGTC	37	649	1551	99	155	226	202	93	286
AAAAAAGCCGAAGATACTTG	29	489	1653	13	45	171	147	98	168
AAAAAAGCGTGAAGACTAGT	27	217	224	48	50	133	113	103	192
AAAAAAGGGCGTGGAGCCGG	33	787	420	73	63	182	94	137	118
AAAAAAGTTTGGGTCTGTGT	54	1752	1212	30	82	524	235	314	261
AAAAAATAGTGTTGAATGAG	34	990	1487	126	0	206	87	79	111
AAAAAATATTGCTTTCTTGT	23	324	587	0	14	139	168	76	103
AAAAAATCAAACTGAGAAGA	22	765	618	740	14	196	166	45	130
AAAAAATCCCGCGGTCCGTG	23	105	757	0	0	144	84	61	138
AAAAAATCCTTAGTAAAAGT	14	207	63	0	0	102	150	74	181
AAAAAATCTAAAAAGTCTCT	26	921	741	0	127	201	187	125	134
AAAAAATCTCGGGACTGGCG	49	1633	2210	130	293	291	292	210	368
AAAAAATCTTGTGGCTTTGA	30	1559	731	58	91	277	188	45	142
AAAAAATGCCTCGATCAGTG	19	357	1543	0	54	127	84	137	100
AAAAAATGTCAGAAGCAGGG	43	966	2313	62	80	185	138	139	106
AAAAAATTAGCCAGGCATGG	33	999	572	0	0	62	50	29	57
AAAAACAAGCCCTCTACTGG	50	257	182	0	23	156	128	85	185
AAAAACAAGGAAGAAAGACA	33	338	538	160	0	160	168	90	173
AAAAACACGCCGAGCCCTTG	49	933	1985	27	84	341	211	119	216
AAAAACAGTTCTTGGTTGCC	26	273	195	121	30	136	120	104	147
AAAAACATGGAGACACATGG	47	1243	771	93	84	359	360	222	363
AAAAACCAATCATATTAAGG	17	66	774	31	67	107	30	10	87
AAAAACCCCCAAACTGCGCG	31	914	593	50	31	146	121	74	72
AAAAACCTGGAGAACCGGAA	37	509	297	98	11	297	302	197	261
AAAAACGAGAACCTACTGTA	19	691	754	147	64	257	173	39	131
AAAAACGGAGTGATTGTGAG	51	659	1446	0	18	295	272	127	258
AAAAACGGTATAGGAAAGTG	36	592	1737	0	48	177	270	28	176
AAAAACTAGCTGTGTTACAG	39	529	754	20	295	186	157	98	114
AAAAACTGACAAAGGGATCC	37	377	274	24	63	146	191	33	128
AAAAACTGGCTTTCTGATTG	40	953	1593	37	172	232	156	101	214
AAAAAGAAAAAAACTTCCGC	13	373	434	91	15	35	129	45	100
AAAAAGAAAAGTTTAGGGCG	20	382	544	38	27	295	74	68	142
AAAAAGAAAATAAGTTCCCT	22	556	1312	68	74	376	220	77	115
AAAAAGAAAGCTTGCCAAGG	26	627	367	0	104	72	79	74	53
AAAAAGAAGATTTAGGGAGC	25	474	226	0	152	89	125	55	188
AAAAAGAATTAAGAGAGACA	27	581	322	62	0	89	103	33	92
AAAAAGACACCAGAAAAAGT	21	392	815	2	122	182	211	182	125
AAAAAGATATCAGAAGAAGT	26	420	757	2	85	235	159	155	169
AAAAAGATTATGCCAAGGGG	33	337	71	44	0	33	14	1	80
AAAAAGCAGAACGAGTGAGA	52	957	590	0	19	256	241	320	163
AAAAAGCCGAAGATACTTGG	37	844	668	89	33	241	273	88	204
AAAAAGCGGTATCACTAGCG	37	831	751	96	108	139	211	83	473
AAAAAGCGTGTTTGCAAACG	54	624	329	752	0	207	133	157	173
AAAAAGCTTTCACAGGAAGG	59	245	50	0	0	165	149	58	159
AAAAAGGCACTAATAATGAG	28	708	719	0	23	147	117	53	66
AAAAAGGCCGATAAAGTTTC	45	430	1833	0	235	121	205	108	123
AAAAAGGGATTCCGCTCCCC	46	222	338	0	39	84	74	67	92
AAAAAGGGCGTGGAGCCGGA	56	1313	2126	248	76	329	243	193	255
AAAAAGGGGTAGACGCGCGG	32	662	777	0	105	213	140	153	112
AAAAAGTACAGCATATAGCA	25	355	679	40	53	191	229	77	102
AAAAAGTACCTTGAGAATAA	21	773	220	0	14	163	118	92	59
AAAAAGTATTCCCATAAAAG	18	762	868	26	0	158	142	41	103
AAAAAGTCAGAAAGGAAACT	28	753	854	1	70	252	200	102	193
AAAAAGTTGTGCGAGCGACG	26	460	1198	66	27	107	128	27	111
AAAAAGTTTCCAGGTCTCTA	29	649	1627	51	72	142	135	183	114
AAAAATAAATGATGGTAAAA	8	471	542	75	43	87	61	61	111
AAAAATAACATAGCCTTCTA	28	309	292	55	71	157	95	85	151
AAAAATAATGCCCTTGAACC	40	389	429	57	272	281	185	158	225
AAAAATACAGATGCTTGTGT	32	1533	198	67	69	209	103	101	140
AAAAATAGCCTCATCTCCCT	40	1100	2121	39	54	614	454	265	330
AAAAATAGCTCGTCCGAGAG	27	431	0	26	32	45	31	45	23
AAAAATATATCTAGTCTGTA	16	203	267	0	18	142	99	73	99
AAAAATCCAACCTGCCCAGG	34	889	609	16	0	80	79	66	96
AAAAATCCCGCGGTCCGTGG	42	1094	1074	5	136	281	281	96	198
AAAAATCCGTGGCAGCTCCG	36	1375	1212	11	56	236	150	71	120
AAAAATGCAGAGTGGCGGCG	55	963	586	74	59	369	389	154	281
AAAAATGGGATAACAGCTGG	40	976	725	245	0	232	342	135	253
AAAAATTAAGAAAGCAACGG	19	399	683	0	0	191	110	114	152
AAAAATTCATCATGCAATCC	39	1273	1188	41	136	253	186	131	289
AAAAATTCCAGAGGCAGCCG	32	530	607	80	27	199	114	201	104
AAAAATTCTCCAGGAATCAA	22	823	224	0	0	123	147	76	103
AAAAATTGAAACCTGAGCGG	25	201	810	70	67	135	128	65	157
AAAACAAAAATGGTCTCCGT	42	1373	1336	22	25	333	109	175	186
AAAACAAACAATTAGATTGT	29	277	262	57	16	114	111	87	154
AAAACAAACAGCCGTTAGGA	26	365	314	110	0	150	169	23	268
AAAACAAATGAGAGGACAGG	43	1352	691	12	44	218	115	241	44
AAAACAAGCCAATCCATGGA	44	615	1213	58	302	313	183	221	320
AAAACAAGCGGAGGCGAGCG	58	1999	2212	149	153	328	308	169	200
AAAACAAGGAACACCAGAGA	60	1129	905	128	50	338	228	120	239
AAAACAAGTCAGATGCCCTG	47	388	1273	41	83	368	258	214	388
AAAACAATAGTGTTAACAGG	20	203	241	0	24	38	91	17	78
AAAACACAAGTGGCTGCCAA	29	685	473	35	0	217	177	97	198
AAAACACATTCACAAGAATG	31	1432	1034	73	16	312	205	129	254
AAAACACGACAGTGGAGCCT	69	1859	1747	93	437	421	412	216	490
AAAACACTCACACTTGTCAT	60	976	1177	55	121	211	240	113	174
AAAACACTGGGTGATTCTAG	42	570	310	0	54	218	200	139	338
AAAACAGACTTCGTAGGGGA	30	205	61	0	0	79	138	73	68
AAAACAGCTGCCCCTTAATG	27	501	684	28	91	294	266	87	141
AAAACAGGACGATGTGCGGC	51	972	1658	226	71	263	269	51	217
AAAACAGGATGGATGAATGG	54	1409	1208	157	180	401	314	203	219
AAAACAGGTGGAATCCGGGC	32	345	277	0	0	88	89	43	149
AAAACAGTAGCACCCGAGAG	42	49	83	0	16	31	58	31	49
AAAACATCGACCGAAAGCGT	36	795	617	97	24	265	237	137	141
AAAACATGCCAGATATGTGA	23	443	610	0	76	170	70	87	63
AAAACATTCTGGAAAAGCAC	35	485	641	0	0	239	160	94	253
AAAACCAAAATTTCCACGGG	22	1116	335	0	0	64	55	52	71
AAAACCAAAGACCAAGTGGG	26	964	250	0	0	83	98	37	87
AAAACCAAAGTGACGGCAGG	42	1651	1749	125	29	207	157	127	123
AAAACCAAATTGCATAAGGG	19	799	842	162	25	151	90	25	112
AAAACCACCCTCCAAGGACC	38	740	456	105	70	185	143	178	214
AAAACCAGACTTAGATTCCC	36	246	605	0	154	125	150	92	129
AAAACCAGGGAGTGGCAAGG	31	708	368	0	81	138	75	63	81
AAAACCATAACCAATGGAAG	32	665	500	183	43	453	335	381	111
AAAACCCACAACAAGCCCCG	11	114	205	0	14	49	35	32	31
AAAACCCATCTACCCTTGCG	52	1351	2703	66	155	273	273	195	195
AAAACCCCAACTTCCTGCTC	57	1187	652	157	0	254	301	205	231
AAAACCCGAGCCTGGGAGAG	36	471	402	10	45	140	198	110	142
AAAACCCTGCCTCCTGTGAG	49	1556	416	199	194	247	121	89	327
AAAACCGAGACCTGTTTCCC	26	577	889	0	141	65	144	23	152
AAAACCGAGACTCAAAGCAC	29	1767	1401	65	41	321	111	155	158
AAAACCGATCAGAACTGCCC	44	1259	450	1	138	150	136	86	160
AAAACCGATTGGCTAAAACT	38	419	654	47	77	233	242	158	220
AAAACCGCCCGGGCGCCTGT	43	1010	1079	34	0	441	380	184	261
AAAACCGGAGCTGGAGCTCG	24	263	142	64	187	148	75	36	121
AAAACCGGCACTGAGAGTCC	44	45	72	21	0	50	18	126	151
AAAACCTCACCTACTCTCGC	53	739	560	39	44	266	202	74	135
AAAACCTGCCAACCCCAGCA	35	1225	551	163	0	163	148	113	246
AAAACCTGGTGTCACAGCAC	33	1213	910	0	9	248	201	148	344
AAAACGAGAGAGACTAAGGG	46	1062	1403	92	0	50	108	36	26
AAAACGAGTTGCGAGGGTTC	53	497	1410	9	34	295	206	246	437
AAAACGCAAGCCTCTTCACA	35	829	1294	55	102	429	123	265	150
AAAACGCCGTGTAGGCCTGG	55	1147	1719	69	165	242	142	125	164
AAAACGCTGCGGACGATACC	43	895	755	55	148	320	340	201	272
AAAACGGAGTGATTGTGAGT	63	850	1275	90	133	373	336	257	307
AAAACGGGGAGGGCGCAGAG	59	873	1206	8	39	127	154	103	165
AAAACGGTGATCCATCACTG	25	350	732	24	29	143	117	193	143
AAAACGTAAGGGAACAAGCC	42	608	688	189	1	201	83	109	292
AAAACTAAAATCGCCCTGAG	26	654	119	0	22	48	79	27	44
AAAACTAATGACTAAGAGAG	19	129	298	0	0	37	59	75	75
AAAACTCACAGAAGCAGCAG	41	555	1337	47	40	372	289	134	97
AAAACTCCCTTCAAGAAGTG	28	585	157	0	0	162	136	180	112
AAAACTCGGGAAAGGAGGGG	35	291	40	0	0	36	21	27	27
AAAACTGAAATAGTGATCTG	34	574	382	52	42	360	266	149	202
AAAACTGAGCCATTGGAGAG	46	0	7	0	0	5	26	0	31
AAAACTGCCCTAGAGTTTGG	38	977	326	29	42	272	160	92	147
AAAACTGCCCTGCTATTGGT	60	880	2054	0	138	472	425	180	257
AAAACTGCCGACTTTCCCGA	26	812	445	39	45	226	91	101	145
AAAACTGGAAAACAGGAGGG	20	23	15	0	0	18	30	25	13
AAAACTGTGTTGAGGCGCCC	34	693	381	126	137	103	123	89	144
AAAACTTACTACGCTGCTGT	41	378	827	51	62	242	240	312	238
AAAACTTGCCAACCCCAGCA	26	630	178	0	33	90	103	270	379
AAAACTTGCCAAGGAGATGC	31	899	743	49	13	212	180	128	274
AAAACTTGTAAAGCTTCTTG	28	627	253	50	24	148	132	79	180
AAAACTTTCCGACCGCTCGG	30	141	442	47	0	130	56	46	131
AAAACTTTGCTCGGAGCTGG	29	1248	138	29	75	214	154	159	122
AAAAGAAAACATTTCCTCTG	24	208	562	0	52	220	111	77	105
AAAAGAAAAGGTTATTTGGA	19	1231	542	23	14	81	116	27	80
AAAAGAAAATAGAGACAGCA	18	726	211	0	133	120	128	75	88
AAAAGAAATGGGAAGCCTCG	29	494	399	0	33	179	330	297	177
AAAAGAATAAAGCAAATGGG	35	760	643	1	36	142	69	16	90
AAAAGAATAGGGTTCTTGGT	37	439	474	75	38	300	153	154	197
AAAAGACCGGAAATGAACAT	27	1239	311	106	58	292	202	199	223
AAAAGACTTCAAGGGATTCT	39	620	388	0	1	78	107	65	93
AAAAGAGCCCGCCTCCAAAG	28	506	759	76	62	342	139	167	141
AAAAGAGCCCTGAGCCAATG	34	702	1728	48	108	430	274	220	335
AAAAGAGGAAACAGTTGGAT	35	1105	1365	68	76	239	256	143	186
AAAAGATTAATAAGGTGGGC	15	84	82	48	55	86	79	71	124
AAAAGATTGACAGTATCAAG	40	163	190	24	52	121	173	57	87
AAAAGCAAGAAAGAGGATTG	35	339	455	0	86	365	201	138	106
AAAAGCAAGAGAGCGCGCGG	60	1893	131	200	55	352	208	135	109
AAAAGCAATCCTAAGGCTTG	27	1749	1035	51	55	183	182	100	124
AAAAGCAGAAAGAACTGCAG	49	1005	956	78	89	224	116	91	187
AAAAGCAGCGGTAGGTGGCG	37	721	750	15	0	254	217	267	271
AAAAGCAGTTCCTCTCAGCG	42	936	643	13	108	280	158	184	257
AAAAGCCAGAGGGAGAGAGG	25	346	130	67	0	8	23	35	53
AAAAGCCAGGAGGCGGGACA	40	1213	973	38	47	153	168	166	230
AAAAGCCCGAGGTCGTGCGT	66	1059	958	63	31	270	308	136	209
AAAAGCCGAAGATACTTGGG	40	701	896	24	0	85	61	72	65
AAAAGCCGAAGGGTTCAACA	29	693	334	59	0	261	257	92	129
AAAAGCCTCAGAGTAGACCG	25	766	620	95	83	110	133	49	75
AAAAGCGCTTTGTGCTGATG	53	1623	1493	15	21	440	266	166	226
AAAAGCGGCACTGTGGAGAG	31	142	537	0	11	61	63	61	80
AAAAGCTAATGTATTTAACA	23	407	70	0	18	239	265	32	192
AAAAGCTGCAGTGTGGATGG	65	1541	1567	21	216	294	209	272	276
AAAAGCTGCCCGGGACTGGG	62	914	452	73	85	214	175	194	122
AAAAGCTGTATCTGCAGGAG	25	654	580	143	48	113	50	38	59
AAAAGCTTCTAAGGACCCAC	23	47	122	0	129	214	154	112	266
AAAAGGAAAGAAGATTCCCA	16	25	191	32	28	15	17	66	108
AAAAGGAAATTAAAAGCTCT	12	485	349	40	14	70	113	66	63
AAAAGGAAGGAAGTGCCTGG	20	577	817	34	64	104	136	82	79
AAAAGGAATGTGTGAAGGAC	50	1458	1659	20	52	408	194	117	386
AAAAGGAGAAACCAAAAAGG	19	458	397	38	0	17	9	24	5
AAAAGGAGTACGGGGTTGGG	39	1002	717	0	35	238	172	72	286
AAAAGGAGTGCCCATAGCGC	30	859	1347	34	118	391	100	117	160
AAAAGGCACTAATAATGAGG	28	834	683	7	11	45	77	83	102
AAAAGGCAGGCCCCAGCTGG	40	1082	1749	0	193	148	123	105	177
AAAAGGCGTGGTAGCTGCGG	52	784	2166	0	138	276	159	110	303
AAAAGGGAAAAAGCGAAAAG	28	931	976	2	33	218	176	53	190
AAAAGGGCCAGCCCTCCAGC	30	796	835	28	143	156	198	95	320
AAAAGGGGCGGGAGCGCTGT	63	1725	824	36	158	287	304	135	344
AAAAGGGGCGGGCGCTTGCG	57	1552	1360	152	102	177	195	94	241
AAAAGGGTCATTACTCTCAG	36	280	140	36	0	137	73	58	58
AAAAGGTTGCTACACACCAT	58	1094	800	337	136	291	221	198	195
AAAAGTAAACTAATACTCAT	22	333	980	0	47	250	102	59	85
AAAAGTATAAAGAATGTTAT	23	910	458	0	33	256	97	100	73
AAAAGTCAACTTCCCCAAGG	18	474	1554	37	13	80	28	28	28
AAAAGTCAGAAAGGAAACTA	16	950	300	22	18	142	127	58	49
AAAAGTCAGGTTGCAGTAAT	55	935	1856	81	82	289	306	155	362
AAAAGTCCACAGATGGTGGT	42	973	445	78	0	314	338	142	236
AAAAGTCCAGGGTAGAGATG	32	694	1369	25	239	161	108	162	174
AAAAGTCTTGGAAAGGAAGC	17	1075	777	113	15	93	153	38	95
AAAAGTGAACACAGTGTGGT	55	1239	851	123	138	400	208	268	124
AAAAGTGACAGGGCCCACTG	17	247	345	13	13	83	98	48	77
AAAAGTGATTTAAAGCCTCA	28	864	603	109	75	301	124	39	93
AAAAGTGCTGAAGAGTCCTA	32	1203	712	1	189	233	119	78	174
AAAAGTGGTGTTACTCACCC	47	588	415	35	51	105	99	66	87
AAAAGTTAATTAGGAAAATG	13	686	471	15	118	101	71	88	46
AAAAGTTAGAGGCCTCAAGT	24	927	281	0	81	114	159	88	140
AAAAGTTAGGAAATAAAATA	18	723	465	53	0	103	159	66	186
AAAAGTTCAGACCTGACCAT	45	1192	551	365	126	278	248	139	151
AAAAGTTGACTTGAAATCTT	36	1011	696	161	35	241	285	86	138
AAAATAAACACAGGGACAGG	36	252	605	125	176	179	100	55	75
AAAATAACCAGAAAGATGAA	24	153	373	0	14	189	126	130	255
AAAATAAGAATCACCTAGCA	31	312	928	101	35	207	163	93	154
AAAATAAGAGTCCGGCGGCG	21	78	472	48	0	116	110	60	104
AAAATAAGGTCCTCAAACTC	34	1180	1220	46	63	154	209	104	155
AAAATAATAATGTGTCTGAG	29	882	731	23	0	137	128	67	96
AAAATAATCCCGGATACTCT	22	195	510	0	0	95	29	53	65
AAAATACCTCTTACTCTGCT	45	1348	491	22	0	197	258	116	253
AAAATAGCAGTAAACTCAAC	30	415	383	0	32	143	220	63	174
AAAATAGGTTACAGGTAAGG	11	397	279	12	10	76	55	42	78
AAAATAGTACCCACTTCATG	28	841	590	33	2	395	295	173	161
AAAATAGTACCGTTCTCACT	29	321	597	116	0	183	173	130	81
AAAATAGTACTCAAACAAGG	19	419	94	31	0	28	64	25	13
AAAATATGAGCAGAAGCTGC	44	632	644	0	11	330	249	146	153
AAAATATGGACTACAACTCC	33	1285	644	220	12	292	138	339	146
AAAATATTTCATAGCTAAAA	8	50	791	0	0	144	58	48	72
AAAATCAAAGGCACAAAACC	28	419	879	0	0	100	127	60	149
AAAATCAACTCATCAAAAAC	23	309	584	6	26	153	125	57	87
AAAATCAAGGCAAAGAGGGT	47	173	681	0	96	57	19	47	85
AAAATCAATCACAGAAGACA	33	823	899	29	15	254	145	167	147
AAAATCAATCCACAACCTCG	34	584	773	106	0	143	147	62	86
AAAATCAGGATTAGGGGGTC	48	908	1020	1	344	272	142	143	225
AAAATCCAATCACTGAAGTG	30	382	237	55	0	170	260	72	116
AAAATCCCCCACCCGCGCCG	55	1748	1329	49	14	391	162	672	932
AAAATCCCTTTGTCAGAGAG	35	530	1421	19	88	76	72	67	99
AAAATCCGGTAGCTCCAGAC	27	346	448	23	259	72	150	55	115
AAAATCCTATAGGATGGGCC	52	1480	550	112	31	299	162	155	216
AAAATCGACTTGAAAAAAAA	11	201	357	0	0	171	105	78	112
AAAATCGAGGCGGGGCCGAG	36	436	1589	40	91	66	26	70	48
AAAATCGTCCCTGAGAAACG	30	968	753	97	43	103	214	139	95
AAAATCGTGTGTGCTTTCGA	44	1621	1548	88	1	257	191	166	396
AAAATCTAGGGCCGCTGTAG	38	419	814	64	63	184	225	112	87
AAAATCTCGCGATGTTTCCG	40	156	234	62	0	205	313	97	195
AAAATCTGACTTTGTCAGGG	21	782	421	0	22	188	87	85	59
AAAATCTTTGCAGCGCCCCC	45	202	669	0	175	96	91	78	210
AAAATGAATCATATAAGAGA	17	169	161	0	12	31	57	107	94
AAAATGAGGCAAAACTGAGA	43	1083	648	0	0	228	138	96	187
AAAATGAGGGAAAGGCCTCA	25	565	420	0	0	189	174	59	174
AAAATGATGAGAAAAGGCGT	34	259	984	0	30	191	209	93	174
AAAATGCAGGATGAACACGC	39	809	1094	86	615	297	193	336	136
AAAATGCCTTAGAAAAAGAC	25	434	296	0	36	137	64	66	52
AAAATGCTAGGCCTTGTGGG	50	1028	436	0	59	197	117	178	132
AAAATGGAGATAAGAATAGT	25	375	292	0	0	188	237	76	83
AAAATGGCGCCTCACGACCC	46	806	303	22	0	170	187	108	88
AAAATGGGTCACGAGCCCCT	37	752	1099	31	37	608	494	193	351
AAAATGTCAGGAAATGCAAG	20	843	305	168	21	227	115	41	146
AAAATGTGACTGACATAGAA	20	715	101	42	0	167	106	44	67
AAAATGTGTCTCATGCAGAG	27	444	718	33	115	308	158	63	133
AAAATTAGAAACACATCCTT	14	518	153	33	0	196	84	89	88
AAAATTATGACATCCAAATG	24	1215	317	8	0	309	221	103	181
AAAATTATGTTGTGTAATTA	17	767	661	4	67	153	180	73	144
AAAATTCACCCGTAGGAGGG	13	7	153	0	52	15	10	16	43
AAAATTCGGGCCTTAACGAG	30	779	673	16	92	133	129	120	145
AAAATTCTCCAGGAATCAAA	23	506	594	23	126	169	130	84	252
AAAATTGCGTAAGCCCGGTG	27	527	368	64	24	129	141	49	113
AAAATTGTACATATTAGGAT	16	1197	322	227	34	160	93	110	112
AAAATTTCTCTGGCATTGAG	31	884	184	41	10	216	81	69	60
AAACAAAACCAAATTGCATA	15	191	883	64	27	197	124	76	59
AAACAAACAAGAAGTAACTT	27	970	433	70	0	301	267	109	128
AAACAAACACAGTTTCCCTA	40	1091	1178	0	29	115	201	102	97
AAACAAACAGATGTTAATGG	19	1408	696	29	0	194	200	125	122
AAACAAATAATCACATACCC	24	97	278	0	94	44	84	46	107
AAACAAATGCAGGTCTCTGA	28	905	1590	17	12	280	228	121	173
AAACAACAAAAAAATCAGGC	29	362	85	0	62	134	71	40	168
AAACAACATAAACAGCAACA	39	1392	1889	80	49	381	362	285	214
AAACAACCACGTCCCCAACC	37	576	1257	1	54	297	185	307	627
AAACAACCAGCAAACCAGCT	39	626	663	148	66	298	274	81	225
AAACAACCGCAAGCAGAACT	25	325	440	40	0	129	108	61	90
AAACAAGAGAGCCTGGCAGG	36	619	1157	22	37	112	107	186	120
AAACAAGAGGTTCAATATGG	18	400	1081	34	0	213	93	187	120
AAACAAGATAAACAGCAACA	39	1003	414	13	64	349	197	137	160
AAACAAGCTGAATGTCCTTA	38	872	1266	40	273	225	157	111	196
AAACAATAATGAAAAAAATG	10	112	136	0	55	115	111	25	45
AAACAATATACCAAATGAGA	17	795	759	33	93	129	120	69	230
AAACAATATCATTCTGCTCC	28	151	631	16	73	182	111	52	117
AAACAATGTAAACAGCAACA	31	668	885	49	66	337	226	126	113
AAACAATGTAAACGGAAACA	29	415	243	0	47	150	124	96	84
AAACAATTTAACGATTGTGA	38	982	605	73	28	241	124	114	176
AAACACAAACTCTTGAGCTG	39	1133	819	0	22	270	124	72	173
AAACACAACAAATGGAGGGA	45	446	24	20	35	46	46	51	95
AAACACACAGACATTGCCCC	53	922	1138	165	19	196	205	54	185
AAACACACGTGGCTGGAGCG	68	880	981	179	3	248	300	248	360
AAACACACTTCAGAAACGTG	19	308	157	0	0	107	105	20	85
AAACACAGTCTCATTCTGAA	35	226	373	0	105	225	174	41	208
AAACACATCTGCTTTGGCAA	40	542	1205	63	28	276	279	183	241
AAACACATGAATCGTAGCTG	29	980	345	0	34	219	245	239	143
AAACACATTCACAAGAATGG	19	577	396	17	6	81	113	63	95
AAACACCAACACGGAAGGGG	26	424	872	9	93	13	31	4	18
AAACACCAACACGGAAGTGG	36	1377	1266	162	0	162	184	104	241
AAACACCCAAACCTTGGGCA	28	544	1012	16	33	29	10	30	25
AAACACCCACCTGCTCACCT	39	757	965	33	89	391	337	107	265
AAACACCTACAAATGTTCAC	32	449	55	17	52	158	155	100	119
AAACACGCCGACGGACCGAG	49	1094	2635	41	68	207	84	130	92
AAACACGGCAGCGCGAACAG	60	877	394	60	49	255	219	151	116
AAACACGGGCCGCGAACCTG	41	714	698	27	0	227	197	173	149
AAACACGTGAAATTCTGTGG	45	1665	1017	0	12	214	128	66	159
AAACACTATAAATAACAAAA	15	26	161	0	1	79	36	21	87
AAACACTGTCATTTCCATCC	27	594	316	91	17	124	104	42	107
AAACACTTTAATGAGTTTGA	34	1431	726	2	0	218	214	133	166
AAACAGAAAGATGAAAGGCA	53	670	1159	103	105	378	233	207	186
AAACAGAACACTCAGTGTCG	34	411	314	2	0	172	208	122	87
AAACAGAACGTGCGCAAGCG	2	245	366	0	437	4	17	0	10
AAACAGAAGTACCCGGAGGG	36	449	41	95	9	16	19	26	49
AAACAGACGGCGTAGCGCGC	33	960	934	47	70	165	150	81	80
AAACAGAGCAGCTCACATGA	39	283	834	17	88	235	149	109	99
AAACAGAGCGCGGCCGCTGG	50	698	819	1	34	187	97	75	123
AAACAGAGGCACTGGAAGCG	51	1588	2339	12	163	425	281	108	328
AAACAGAGTAGGCTGGACCA	53	706	779	139	68	191	188	133	177
AAACAGCACAAGCTGAAGTG	39	556	544	31	0	200	235	66	258
AAACAGCAGGCAGGACTGGG	61	1175	856	28	222	243	316	155	137
AAACAGCCCTTGGGCCCAGG	36	527	257	0	1	24	49	50	53
AAACAGCGAACAGCTCTAAG	45	402	529	131	19	193	165	99	168
AAACAGCTAAAGACCTTTGG	29	758	370	69	27	209	104	156	102
AAACAGGCTCGACCAATCTG	53	1124	808	67	76	368	293	429	339
AAACAGGTGGGGTCAACAGT	39	751	362	34	13	327	234	150	228
AAACAGTAGCAGCTCCGCCG	41	537	390	0	0	209	122	110	160
AAACAGTCTACACAGCAGGA	46	1988	1060	30	26	112	101	83	108
AAACAGTGTAAACAGAAACA	19	472	302	0	15	126	93	85	138
AAACAGTTTCCATCTATTAC	24	447	494	34	11	86	114	59	85
AAACATCAAAGGGGAAGCGG	39	1373	1070	2	176	240	160	190	155
AAACATCAGTTAACATCCAA	18	792	292	83	126	163	178	226	163
AAACATCCGAGGACATCCGG	32	896	694	53	74	190	139	168	132
AAACATCCTTCCCAGGCCTG	33	1187	898	104	126	376	325	174	251
AAACATCTTTAATTAGTGTC	25	514	271	0	81	129	150	83	156
AAACATGAAAAATTTAAATG	19	171	940	16	59	196	74	53	156
AAACATGATCATCTTATGAA	25	418	412	52	88	188	191	126	689
AAACATGCACATCATCCCTG	43	682	207	32	4	423	356	128	389
AAACATGTGAAAGATAGGTA	33	1300	947	128	48	248	333	113	167
AAACATTAGCAACGCTCCTC	31	533	31	22	0	73	102	60	68
AAACATTATCCAAATGTCAG	29	421	183	0	18	120	107	77	139
AAACATTCATGCCTAAGGAA	34	379	163	28	19	32	2	10	13
AAACATTCCAAATTCAAAGT	18	14	217	0	26	80	64	38	39
AAACATTTCCCATTGAGCTG	45	708	439	0	181	234	180	157	165
AAACCAAAACTAAATTAAAG	9	708	61	27	0	175	88	30	51
AAACCAAAATGTAGACAGAA	30	534	187	26	0	78	40	26	106
AAACCAACCAGTGGGTCTGG	26	579	757	47	96	334	182	59	436
AAACCAAGGAAAGGACAGCT	41	537	1734	65	1929	399	277	151	565
AAACCAATCGTGAATCTCTA	33	275	618	43	22	109	178	60	134
AAACCACCGCTCACAAGGAA	60	397	1212	0	90	405	484	69	230
AAACCACGAGACCCGGATGT	33	294	1101	2	24	172	197	106	211
AAACCACGTGAGTGCCTGCA	29	1304	287	49	53	343	268	183	220
AAACCACTGAAAGTATGCCG	23	347	235	19	0	143	154	81	172
AAACCACTGTCACAGCCAGG	29	253	1055	8	64	138	73	31	159
AAACCACTGTGGGATGGGGC	39	456	552	45	30	96	79	54	171
AAACCACTGTTAGTCAGCAG	35	622	1341	75	73	76	63	16	103
AAACCACTTTCTGCATTCCG	18	125	43	0	26	154	41	42	21
AAACCAGTCAGAGCACAGAA	43	799	842	54	382	255	230	193	225
AAACCATAAAGATCAGACTC	26	512	754	0	0	90	65	78	88
AAACCCACCAGTGAGCGAGC	35	200	1191	38	33	258	208	65	170
AAACCCAGGAAAGGTAAAGG	26	1391	906	25	0	33	26	17	25
AAACCCATCGACGTCCGCGC	51	951	740	3	20	344	292	175	291
AAACCCATGCCGGGAAGAGG	42	707	543	35	89	0	22	4	10
AAACCCCCGCCTCTCATCCA	39	1012	296	7	125	101	129	67	270
AAACCCCGACACCCTCCAAG	20	738	450	27	71	131	154	89	137
AAACCCCGCCCGCCCGCTGA	43	575	848	96	51	163	169	97	156
AAACCCCTCTCCGCCGCCAG	31	498	729	1	25	137	122	54	78
AAACCCCTGGGTGCCCAAGG	16	287	157	54	0	10	52	3	1099
AAACCCGGACGAGCCCTCGG	23	501	1659	26	571	129	147	137	103
AAACCCGGAGCGCGGGAGCG	51	803	688	53	27	191	171	190	276
AAACCCGGGCCAGATCGCGC	36	792	832	14	63	129	63	138	61
AAACCCGGGGACACCTCCTC	38	1242	539	68	107	148	77	32	144
AAACCCTCCTACTTCCTGCA	45	1281	1021	55	62	192	293	92	304
AAACCCTGCCTCCTGTGAGG	37	1067	320	31	149	107	102	130	97
AAACCCTTTGTGGTGAAGGG	32	628	622	111	38	55	38	6	48
AAACCGCAAGAGTCAGAAAC	41	858	980	28	48	127	150	134	110
AAACCGCAGAGTTCTAAAGC	34	339	653	9	51	229	180	93	117
AAACCGGATTGGCCGGGGGG	42	889	1513	81	42	129	140	89	354
AAACCGTTATTGAGCAAAAG	30	704	626	312	18	146	190	52	95
AAACCTAACATGGTATCATT	42	374	282	0	0	245	247	129	241
AAACCTAATCGGCGGCGGAG	32	1084	482	104	0	86	76	37	62
AAACCTAGCCCCAATACTTA	29	741	360	0	130	241	204	154	212
AAACCTAGGGAAACCGAAAG	14	666	77	0	0	75	54	48	23
AAACCTCAGAACTCCATGTG	22	561	779	39	10	171	101	129	100
AAACCTCCAGCCAAGATTTG	32	835	570	0	60	276	235	119	138
AAACCTCTGGGTGGGCAGCG	30	1256	733	14	32	240	189	131	181
AAACCTCTTCAAAGGAGGAG	16	144	55	26	40	22	10	16	9
AAACCTCTTCTCCAAAGCTG	33	341	1204	98	66	320	260	238	209
AAACCTCTTTGGCTGGAGTG	36	1080	1570	73	92	131	181	55	172
AAACCTGAGTGACACCACAG	23	224	361	0	117	38	73	97	121
AAACCTGGCAGCTGACTGGG	52	1446	799	305	458	104	118	25	108
AAACCTGGTGTGGGGGAAGA	34	345	356	70	41	58	73	57	54
AAACCTTCAATTAAGTAGCC	35	864	372	35	230	212	137	78	162
AAACGAACCAATAGGAAGAG	39	636	905	24	350	311	285	103	335
AAACGAATTGTATTTCAGCA	29	426	526	14	0	127	134	76	199
AAACGACAGCTGCGGCTGCG	57	645	1096	1	55	250	211	228	365
AAACGAGAGAGACTAAGGGA	38	186	452	0	64	26	41	34	26
AAACGAGATCGAGAAAGGTA	40	806	227	16	35	231	196	105	146
AAACGAGCACACTCTACGCC	24	458	1139	57	19	109	100	124	90
AAACGAGTCACCTTACTTTG	35	975	1028	41	0	241	254	58	137
AAACGCAACCAGGAACACAT	30	317	877	54	177	211	234	98	188
AAACGCACCAAGGAAAACAG	30	1014	462	16	62	86	270	14	150
AAACGCACTAATGCTGAACG	42	512	768	37	84	183	189	212	182
AAACGCAGACAGACGCGCGG	40	1296	671	15	133	185	163	146	256
AAACGCCTCCCGGGACCCGG	40	826	623	96	151	213	123	78	212
AAACGCGACCTGGGAAGGGG	43	285	320	0	68	62	56	3	17
AAACGCTGCCTAGGCCGCCG	29	1039	1127	97	110	271	239	142	170
AAACGCTGGGGCGAACTGAC	55	1678	581	106	124	346	161	94	166
AAACGGAATTATGGTAACCG	25	238	729	0	0	61	89	19	48
AAACGGAGCAGGTGGGGCTA	45	835	1171	18	51	285	155	199	295
AAACGGCCCCGCCTCCCGCG	31	640	213	25	35	164	155	140	343
AAACGGCCCCTAAACTTGGG	40	394	164	20	75	174	39	69	45
AAACGGCCGGCTGGGCGGGG	37	99	134	0	102	6	24	30	0
AAACGGCGAGCTCAGAGTGG	42	365	738	36	68	99	104	72	88
AAACGGCTCGGGTTTCAGTG	43	276	692	13	168	250	224	129	136
AAACGGGGGAGTCCAACCAC	28	276	199	64	0	172	130	34	168
AAACGGTAACAAACAATCGC	33	397	268	27	18	155	52	54	55
AAACGGTACGACAGCGTGTG	61	725	614	178	161	250	183	130	210
AAACGGTTCCGCAGTGTGGG	39	575	500	6	1	51	87	76	108
AAACGTAAGAGACAATGAGG	40	362	162	161	0	58	12	68	42
AAACGTCACAGAGGCAGCGG	48	289	691	29	16	122	84	57	149
AAACGTGGAAGGGCATGGGT	63	550	1255	18	63	333	239	180	238
AAACGTGGTAACCATAGCTA	25	775	487	0	0	200	120	96	319
AAACGTTATGTATCAGTTTG	46	503	855	131	7	200	178	94	186
AAACGTTGAAAGCTGCGGGG	54	420	618	12	0	53	18	26	36
AAACGTTGCACCGGTGCCTG	58	1817	1327	22	155	381	266	106	377
AAACTACAACTCCCGCTGGG	5	331	40	0	0	30	0	12	6
AAACTACAAGAAAAAGCAGT	24	910	1063	43	25	149	110	48	103
AAACTACAGAGCAAGGCCAG	35	356	91	24	72	128	135	58	108
AAACTAGGTCACGTAAGGAA	33	136	358	0	50	203	236	42	92
AAACTAGTAGAGTAAGGGGG	34	422	409	0	61	23	4	24	6
AAACTATCCTGTTGAACACA	26	392	749	0	0	144	94	100	98
AAACTCAAACTACAGATCCC	30	593	671	100	63	43	89	47	59
AAACTCAATCACTGCCCTCG	36	1185	892	87	21	173	196	150	199
AAACTCACATCGGATGATTC	53	1272	2152	53	186	305	372	145	157
AAACTCCCAGCCAAGGCGCG	38	584	304	53	14	309	131	175	131
AAACTCGCGCGAGAGCAAGA	16	365	227	103	0	72	129	119	119
AAACTCGCTAGTCGTCAGCA	46	842	510	0	12	160	140	104	163
AAACTCTAAACATCCTAGTG	36	786	226	0	25	177	157	34	163
AAACTCTGCTACTAGCGACA	38	1043	370	17	0	239	153	139	146
AAACTCTTCAGCCCACCGCA	33	511	1073	111	46	205	118	129	122
AAACTGACTGTCGCTCTCTC	43	665	482	0	37	88	112	120	126
AAACTGAGGCGGCCGCCGAG	15	406	558	40	35	50	37	68	65
AAACTGAGGCGTCTGCGCTG	53	1280	519	35	24	389	370	203	330
AAACTGATGCTGGTTGTCTG	58	1428	2254	42	204	682	536	264	282
AAACTGCCAAGGGCTGTGGG	56	1115	968	47	0	132	95	59	112
AAACTGCCCAATCACAGTGG	36	691	1046	0	177	129	258	128	308
AAACTGCCCTGCTATTGGTA	28	845	734	19	72	180	146	44	58
AAACTGCTTCCCGGGCGTGT	51	1095	979	289	115	340	380	242	317
AAACTGGAGCGAAAGTGATG	35	719	908	24	32	461	132	105	264
AAACTGGCCCAGTCCCAGAG	32	905	377	0	1	159	107	100	209
AAACTGGCGTGAGGCCTGCT	61	1024	976	14	119	209	209	172	348
AAACTGGCTTCAAAATTCCA	24	484	266	181	0	106	99	37	125
AAACTGGGCGGAGAGTCCGC	35	1076	125	51	74	214	229	154	155
AAACTGGGCTACGCGGCTGG	53	1198	811	0	25	201	214	98	318
AAACTGGTCTCTGAAAGGTG	40	439	491	0	0	181	148	134	222
AAACTGTAATGAGAGTGACT	21	2033	770	7	158	164	78	104	85
AAACTGTCTCCAGGCGTCCA	43	877	277	19	92	196	62	142	148
AAACTTAGAATTACTGATGA	29	402	335	77	0	169	136	76	127
AAACTTAGTCAGCTGTAAAC	33	264	724	31	34	63	142	109	164
AAACTTCCCACAGAATGGAA	12	500	186	0	0	85	114	42	110
AAACTTCCGGAATCAACAAC	25	962	852	90	1	228	251	144	98
AAACTTGAGTTAGAGAGGTG	34	1337	1179	103	10	214	172	177	505
AAACTTGCCAACCCCAGCAA	17	137	31	0	0	79	48	33	97
AAACTTTGAAACTGAAGTTA	29	526	1153	0	2	268	153	33	107
AAAGAAACACGGTTTCACTG	20	752	493	13	0	130	131	155	183
AAAGAAACCGCTTTGCATGT	35	635	1317	0	40	287	150	104	172
AAAGAAACGCAAGCCTACAG	20	109	81	0	0	58	42	13	60
AAAGAAAGAGGAATAGTAGC	35	786	1211	57	126	287	257	138	164
AAAGAAAGTTTAATAATGCA	26	255	288	0	63	150	110	47	106
AAAGAAATAGAGATTGCGAG	24	291	429	0	16	145	105	84	61
AAAGAACACCATCAGGGCAA	23	510	149	34	10	128	114	119	160
AAAGAACAGAGAATGAGAGT	32	666	362	24	25	164	193	82	113
AAAGAACCAGTGAGGACTAC	15	416	444	51	31	182	104	32	88
AAAGAACCGAGTCTGCGCAC	38	205	320	101	0	197	178	166	76
AAAGAACGATCGGGACGGGG	36	266	354	37	0	27	19	34	40
AAAGAACTACAAATCCCAGA	20	341	234	0	0	138	65	41	67
AAAGAACTTTAACCAATCCA	32	233	185	102	68	63	44	97	97
AAAGAAGAAAACCCCTCTTC	23	697	664	73	36	181	179	91	76
AAAGAAGGAAAATGATACCT	30	606	1491	3	139	289	198	211	110
AAAGAAGGCCTCCGTCCCAG	48	842	865	20	0	137	165	71	135
AAAGAAGTGGCTGACTACCC	54	529	674	86	67	155	196	183	360
AAAGAATAAAGGGGCCAAAG	12	181	204	0	0	152	73	93	83
AAAGAATCCGCTTTGCATGT	24	471	934	0	137	188	165	62	123
AAAGAATCGGAAAGGTCTGG	30	455	535	0	199	209	72	230	155
AAAGAATCTGTCAACTCTGA	30	729	1553	0	12	236	202	139	162
AAAGAATGGAGGAAGAACAA	30	218	303	53	26	244	213	213	197
AAAGAATTCACAGTTCATGA	49	591	823	263	125	326	166	178	129
AAAGACAAGAAGTCCATTGA	31	652	353	51	54	390	209	111	183
AAAGACACACGATGCTGTCC	46	389	712	54	73	277	191	89	127
AAAGACACTTGGTCGAAAAA	18	134	232	11	55	187	160	102	108
AAAGACAGAATCCAGAGTAG	22	657	461	15	0	128	157	64	88
AAAGACAGCACAAGCCAGAG	39	888	187	18	18	107	82	93	85
AAAGACAGCCAAGGGGTGGG	51	1148	1226	15	294	247	196	73	168
AAAGACGAGAAACTTAAATG	20	281	517	12	0	188	79	198	59
AAAGACGCTTCTGGGGAGTG	51	127	33	158	0	86	126	105	194
AAAGACTCAGCCAACCACCG	33	426	436	67	52	86	49	49	88
AAAGACTCAGTGAAGCAACG	26	1245	597	0	47	204	102	74	97
AAAGACTCAGTGAGAACGCG	26	398	249	0	361	422	184	96	274
AAAGACTGAGAGACCTGGGG	31	615	830	1	0	31	55	55	60
AAAGACTTGACTCAGCCCCG	9	45	57	18	0	11	8	29	6
AAAGAGAAAACATGATTCAA	39	284	709	65	27	209	233	135	137
AAAGAGAACTGGGAGAGTCC	43	586	1318	18	53	185	175	129	120
AAAGAGAAGCACTTCCGGGT	37	352	608	17	12	122	139	77	130
AAAGAGACAGACTCTCCAGC	38	999	312	0	97	114	150	142	93
AAAGAGAGACCAAGGGAACA	38	238	658	36	136	191	188	81	120
AAAGAGATTGTAAAAACTAG	26	469	110	0	16	105	132	76	43
AAAGAGCAAGATCCCCCAGG	34	1011	1016	44	0	96	139	93	80
AAAGAGCACACTTACCTATG	34	667	633	3	14	258	197	118	342
AAAGAGCCCTGAAGCTCAAG	30	729	642	76	18	191	209	97	114
AAAGAGCCGTGCAAGCAGAC	20	308	443	135	8	212	202	96	141
AAAGAGCGAGAAGTATAGAA	28	377	652	0	16	218	141	129	103
AAAGAGCGTAGAGTCGGGGA	42	585	341	0	126	195	144	42	150
AAAGAGCTGAGTAATGCTGG	36	303	343	35	26	165	245	177	388
AAAGAGCTGGCAGCTCCTGA	41	2178	1280	56	194	251	216	134	157
AAAGAGGCATCCTATCGGAG	28	613	375	1	0	72	55	45	64
AAAGAGGTAAATTCATTCAG	26	589	346	87	43	146	110	101	135
AAAGAGGTGCTGAAGTCCAG	22	254	1374	17	76	72	79	86	98
AAAGAGGTGGCAATCGGCAA	36	1431	225	93	0	132	249	103	243
AAAGAGTTATTCTTTACTGT	38	770	280	13	0	261	175	138	201
AAAGATAAATCAACACACAA	22	155	121	0	30	60	35	78	62
AAAGATAAGGAAGAGAGGGA	32	195	584	0	100	25	19	26	66
AAAGATACATGGATATCTTG	23	1152	409	0	16	132	189	57	95
AAAGATACATTTAATCAGCG	20	195	285	0	17	65	84	67	213
AAAGATATAGCAAATTATGG	27	383	550	0	62	250	163	106	221
AAAGATCCCTCAGGGTAGGG	37	374	466	25	10	124	51	37	75
AAAGATCTTACTAAACTCAA	22	1463	349	25	5	67	106	149	174
AAAGATGGAGGGTGTGAGAA	58	756	1646	0	117	403	287	136	258
AAAGATTAAAATAAGTAAAT	12	292	315	0	44	60	138	86	48
AAAGATTGCCCTATGAGGCG	30	924	600	1	127	153	170	60	150
AAAGATTTAAGCAAAATTAT	9	244	838	0	8	105	78	44	65
AAAGCAAAGAGAAATGGGCC	47	787	1301	145	174	217	335	109	244
AAAGCAACAAGGCCACCTGA	46	485	270	152	7	337	153	224	132
AAAGCAACGCTTGCGCTGGG	50	720	845	43	58	55	24	43	69
AAAGCAACTTCCGGAAGCTG	23	1562	750	98	52	346	198	207	181
AAAGCAAGGGTCGGACACCT	30	265	1900	37	116	143	168	81	152
AAAGCAATGTATTGCAGGCT	43	1072	714	112	47	362	165	119	197
AAAGCAATGTGGTCGTTGCG	48	1070	1113	23	0	339	264	163	127
AAAGCACAAAACTCTCAAGC	44	1407	1169	12	41	164	130	94	154
AAAGCACAAGATGAGAGTGT	62	462	588	36	133	213	132	130	148
AAAGCACATCAGGCTGCCTG	43	921	795	6	250	440	377	129	348
AAAGCACGTGTCGGAGACTC	62	2214	493	20	47	282	214	135	156
AAAGCACTTAAGCAACAACT	22	327	592	57	59	194	224	83	304
AAAGCAGAACCCAGTCTCTG	39	288	158	22	31	374	292	281	392
AAAGCAGATGGCGAGCGCGG	55	984	222	23	103	292	373	140	132
AAAGCAGCAATAAAGCCGGG	40	91	150	33	117	3	25	11	1
AAAGCAGCATGAGAGAAAAG	31	646	765	0	0	243	173	137	284
AAAGCAGCCGATTGGCAGAA	28	581	391	0	141	180	199	142	95
AAAGCAGCCTCGGATCTAGC	11	406	146	46	0	24	41	31	27
AAAGCAGCCTTGACAGCCAG	37	736	549	111	44	323	125	122	155
AAAGCAGCGAGATCCCGGGG	41	569	74	43	22	16	15	19	34
AAAGCAGCTTTCAGCATCCA	32	499	255	42	0	60	79	90	205
AAAGCAGGACAGTCTCATCC	33	519	305	31	49	156	237	63	138
AAAGCAGGCAAGAACCGGAA	35	2374	894	28	209	278	188	140	112
AAAGCAGTAATTACACCTTG	32	746	814	0	141	201	173	118	258
AAAGCATCAGAGCATGAGAT	28	543	342	30	0	292	215	134	247
AAAGCATGGAAAAGGGGCGC	50	763	268	1	45	219	152	126	161
AAAGCATTCCCAAGGCTGAA	33	893	161	125	73	223	153	697	79
AAAGCATTCCTTAAGACATC	30	493	396	0	43	145	175	158	121
AAAGCCAAAATATTTCCTAG	20	385	602	16	673	112	139	46	64
AAAGCCAATTGCCGGCCTGG	41	852	965	1	14	201	213	124	208
AAAGCCAGGAGGCGGGACAG	40	419	506	156	29	132	101	144	195
AAAGCCCCAGAAAAAGCGGA	29	118	949	0	39	82	117	7	84
AAAGCCCCGACTCAGCAACT	34	819	765	0	67	224	227	129	161
AAAGCCCGCACGCACCCACC	43	1707	687	47	60	183	96	140	117
AAAGCCCTAATGAGCAGTGG	38	970	623	143	97	207	189	138	142
AAAGCCCTCCCATTGCAGCC	37	1345	896	30	113	229	266	128	326
AAAGCCGAAGGGTTCAACAG	31	590	866	24	13	326	216	109	126
AAAGCCGAGAGGTTCGCCTG	16	423	357	45	66	261	183	396	208
AAAGCCGCATCGGAGGAGCC	33	785	954	42	94	176	210	119	176
AAAGCCGGGTACTCGCTCTT	42	768	954	0	189	230	181	71	135
AAAGCCGGTCTTTATCAGAG	21	221	124	0	179	213	151	114	194
AAAGCCTCAGGACAACTTGG	43	1889	295	16	32	272	148	105	101
AAAGCCTCGGGATCACAGCT	35	642	785	31	55	203	184	77	159
AAAGCCTGAATTGGGGGTTG	47	1075	292	138	28	252	276	181	363
AAAGCCTGGCACCGTCTGCG	40	925	832	73	58	222	213	110	274
AAAGCGAAGCGAAGACGCGG	26	1242	792	27	17	289	172	176	135
AAAGCGACCTGCACTCAATT	29	846	653	102	80	347	150	199	327
AAAGCGACGTAGGCATACTT	33	192	329	24	0	223	112	98	169
AAAGCGCCAGCTACCCGCCG	40	414	192	17	36	369	243	278	491
AAAGCGCCGAGTCATTCCGG	31	835	762	41	79	80	47	56	62
AAAGCGCCGCGGCGGGCGGG	47	744	179	215	104	82	53	57	129
AAAGCGCCGCTCTGGCGGTG	37	678	844	40	193	90	128	122	117
AAAGCGCGCCTCTGTTGGGA	46	696	507	54	15	104	65	104	82
AAAGCGGCGCTATCCATGTG	37	770	1038	84	319	125	72	61	159
AAAGCGGCGGCACCACCCCG	31	210	1075	0	40	140	65	22	53
AAAGCGGCGGCCTTGCACAG	33	2563	1733	155	100	234	81	67	210
AAAGCGGCTCCGTGACGGAG	46	618	662	4	88	169	131	58	65
AAAGCGGGAGGTCTCGAAGC	29	629	640	57	16	94	97	74	147
AAAGCGGGCATGCGCCGTCG	47	654	1246	31	76	232	200	171	174
AAAGCGGGTAGCCCTCAGCT	18	93	396	14	0	98	110	63	95
AAAGCGTAAAGGAAAAATAG	16	542	118	63	0	96	102	36	93
AAAGCGTAAGCGGGAGCTCG	41	1239	469	0	44	170	281	82	91
AAAGCGTGGCCAGTCACAGG	47	1141	799	9	23	268	138	84	76
AAAGCTAAAGAACTCTCCAA	30	107	251	0	9	222	138	90	162
AAAGCTACAAACCTAGTCTT	35	958	926	49	166	240	148	132	223
AAAGCTAGCTGACCCAGGGG	39	254	110	0	0	22	26	22	9
AAAGCTCAACCAGCTCTGCT	41	904	760	23	31	216	226	161	198
AAAGCTCACCCTGTTACCAC	53	447	151	22	18	232	199	140	165
AAAGCTCCAGCGGAGTCTGG	49	1190	685	11	46	312	244	182	246
AAAGCTCCCTAGTTGCACCA	43	803	412	18	18	143	151	106	173
AAAGCTCCTCCCCTCCAGCG	44	561	219	44	20	171	151	100	198
AAAGCTCTCGAACCCCGATG	42	1007	754	215	22	211	190	178	291
AAAGCTGACTGAGATCCGCT	48	730	1030	0	53	123	177	90	97
AAAGCTGAGGGAACAATAAG	27	430	1073	285	13	87	104	125	103
AAAGCTGATGGAGTCACCCA	30	332	777	232	90	119	141	108	100
AAAGCTGATGTACAAAACCA	28	800	265	0	68	79	112	51	184
AAAGCTGATTACCTTGGCAA	34	193	935	72	176	99	70	132	142
AAAGCTTAATCAGTGTTATC	26	546	661	0	23	144	104	170	122
AAAGCTTCTTGTTCAAACTG	28	449	820	24	296	165	90	430	280
AAAGCTTTCTAGTTTCTCCG	24	2552	379	0	0	102	121	148	113
AAAGGAAAAAGAGCCAAGCC	22	291	1171	109	65	193	126	67	58
AAAGGAAAAATAGGGGGAGG	48	843	312	2	95	31	78	87	92
AAAGGAACAGAAGAAAGAAA	21	489	69	74	21	204	126	160	231
AAAGGAACGAACAGAAATTC	16	485	232	28	1	96	129	37	90
AAAGGAACGATTGGAAGCCG	39	746	943	22	79	249	205	102	325
AAAGGAAGAAAAATCCTCTG	21	211	400	77	0	62	75	79	158
AAAGGAAGAGTCCAGAGGGA	38	149	97	0	0	21	36	9	93
AAAGGAAGTCCTCTCCCTGG	31	367	462	0	42	17	12	13	52
AAAGGAATGTGTGAAGGACT	37	928	559	52	49	309	201	57	140
AAAGGACCACGACAGGAGCA	32	1109	968	210	54	443	288	474	331
AAAGGACCCACCTTGCAAGA	41	862	1398	28	0	260	270	105	172
AAAGGACCTCCAGTGACCGT	43	1877	247	142	35	394	277	228	188
AAAGGAGAAAAGGGATGAGG	52	485	508	0	20	129	112	101	93
AAAGGAGAAACCAAAAAGGT	16	508	475	0	0	144	101	64	51
AAAGGAGAAAGGTCAAGTTA	26	96	454	0	55	178	115	27	241
AAAGGAGAATGAACCCCACG	31	435	135	18	0	96	157	88	47
AAAGGAGACCCAAAAAAGCG	16	414	202	187	0	170	110	87	410
AAAGGAGAGACCCCAGCCTC	45	686	781	0	89	218	185	206	363
AAAGGAGAGCACTAGCAGAA	29	1115	1119	42	93	304	194	144	219
AAAGGAGAGGGACAGAAGGC	50	752	531	0	57	300	233	161	392
AAAGGAGCATCAAAGGGACA	43	521	360	35	107	76	75	31	103
AAAGGAGCGGCTTACTCCAG	42	1960	1004	56	99	159	174	67	217
AAAGGAGCTATTTCTCTAGA	27	652	902	0	185	154	148	53	72
AAAGGAGGCGCCGGAGTAGG	40	86	42	0	0	218	84	103	101
AAAGGAGGCTGACAAGCGGG	35	709	953	75	24	113	117	24	66
AAAGGAGTCCGCCGCCTTCG	53	1107	1091	66	138	287	183	155	244
AAAGGAGTGAGCAGCTGACA	65	1222	611	90	16	501	378	154	165
AAAGGAGTGCTGCTTTCCTG	29	423	473	0	0	101	129	106	88
AAAGGATGGAAAGAGCCCCT	52	1125	402	122	55	526	296	123	228
AAAGGATGTTTCCTTCCACT	36	720	496	79	52	194	167	84	190
AAAGGCAACCTTGCATCCGG	40	946	514	46	0	117	100	130	248
AAAGGCAACTTCACCATCGA	27	923	985	22	118	255	215	225	223
AAAGGCACAAAACCAGGCCT	29	988	1054	34	16	250	243	113	167
AAAGGCAGAAGACCGCTCCT	35	807	328	178	22	395	220	191	254
AAAGGCAGCTTATTGTCCGG	39	771	282	0	57	183	93	84	110
AAAGGCAGGAATTTCTGGGA	49	622	1162	92	88	208	100	38	94
AAAGGCAGGAGTGCGGCCAA	40	520	426	115	18	244	262	170	283
AAAGGCAGTGACCGAGACTG	32	516	623	0	78	291	155	141	129
AAAGGCATCTGGCGTTTCTG	25	781	1533	46	25	222	265	210	136
AAAGGCATGGAGGAAAGTGA	39	606	918	92	119	42	51	88	44
AAAGGCATGGGAGACAGGAG	68	1884	859	97	287	128	131	32	43
AAAGGCATTAGACTTTACAA	18	730	443	23	0	214	225	82	215
AAAGGCATTTGGTATCAGCA	36	877	803	0	46	170	201	116	190
AAAGGCCAGGAGGAAACTGT	24	356	1461	23	5	207	256	49	133
AAAGGCCAGGCGAAGACGCT	42	991	410	4	18	270	175	129	79
AAAGGCCATTGGATGTGAAG	38	677	826	0	15	375	352	159	178
AAAGGCCTCCTCGAGGCCAG	15	546	749	0	100	185	154	86	108
AAAGGCGACAGTGCGCGGAG	47	1234	1424	108	88	50	99	55	32
AAAGGCGCAGGAAGCCAGAG	27	1182	510	43	30	54	24	0	73
AAAGGCGCATCTCCGGCTGT	62	682	921	146	94	347	334	243	287
AAAGGCGCGCGGCTGAAGTG	46	998	678	17	0	174	220	99	195
AAAGGCGCTCAGGCTCGCAC	39	695	488	95	64	250	191	123	226
AAAGGCGGACCCCTTTAAGG	30	728	910	34	239	30	23	43	67
AAAGGCGGAGAAAAGGGACG	21	911	731	71	148	57	33	98	50
AAAGGCGGTGCTTAAACCGG	32	504	855	37	110	188	162	143	178
AAAGGCGTTTCTTCCTGTGA	29	493	380	23	12	113	140	66	102
AAAGGCTCGAGGGATCCACT	41	1375	675	135	72	254	292	107	256
AAAGGCTTTCTGGATGCCAA	35	141	292	102	58	335	181	101	229
AAAGGGAAACCCCACCCCCA	27	192	303	14	0	202	145	254	459
AAAGGGAAAGTCACTGCTAG	40	782	982	96	77	172	133	107	180
AAAGGGACAGCGTCCCGCAG	39	1347	1119	87	58	438	192	163	262
AAAGGGACCAGAGGCCTCCG	43	715	432	30	37	224	239	118	176
AAAGGGACCAGTAGGAGTGG	31	213	1679	126	51	108	114	76	115
AAAGGGACTTTCACTGAAGG	33	313	452	15	0	193	95	99	58
AAAGGGAGCCAACACAGTGT	34	312	363	23	32	243	181	105	186
AAAGGGAGGAGGAGGGCTAG	44	553	1842	133	102	217	151	168	184
AAAGGGAGGATACCAGTGGT	52	585	568	69	3	288	178	117	139
AAAGGGATGAGGTGGAGCGA	59	331	1082	55	53	284	170	79	133
AAAGGGATTCTGGAGGAGGA	38	312	246	0	0	36	17	12	106
AAAGGGCAGCAGCTCCCGGG	49	817	83	10	34	53	105	32	33
AAAGGGCCAGGCGTATTGAG	45	894	732	18	117	174	288	104	130
AAAGGGCCTCCACCAATGGG	32	386	515	0	0	93	51	53	59
AAAGGGCGCGGAAACCACGG	34	965	703	17	0	170	154	111	146
AAAGGGCGGCGCAAAGAAGG	50	1149	1594	0	148	211	157	79	126
AAAGGGCTACAGAGACAGGA	37	810	1409	0	181	165	111	98	119
AAAGGGCTCACTCAGAACAC	24	382	366	0	21	53	75	79	125
AAAGGGGAGAAGCGGCCAGG	44	950	422	17	16	116	134	130	130
AAAGGGGAGGAGGATAGAAG	36	1085	785	0	0	193	110	102	335
AAAGGGGCATGTGTCTGCAA	39	728	448	380	92	147	225	45	174
AAAGGGGCCACGGACGCCTG	50	697	1629	165	280	248	232	125	1198
AAAGGGGCGGGGCCATAGGA	39	1015	831	22	422	185	149	89	224
AAAGGGGCGGTCCCTTAGGG	31	320	499	0	51	225	78	108	134
AAAGGGGCTGTTGACTGCAG	55	668	1556	80	42	307	227	84	144
AAAGGGGGCGGTGCTCCCGC	52	650	554	2	4	89	38	88	211
AAAGGGTGAGCATAGATGTG	38	876	1298	21	63	127	143	101	240
AAAGGGTGGAGCTAAGAACA	43	809	855	69	182	253	150	95	171
AAAGGGTGGCAAGCTCAGCA	39	736	258	1	35	148	100	178	131
AAAGGGTGTGTGGAGAAATG	35	1003	619	32	42	401	188	140	215
AAAGGTACCTTGTGTTCAAC	34	394	1319	48	11	168	153	183	120
AAAGGTAGAAAGCCACCGGA	31	806	246	0	0	87	104	88	127
AAAGGTAGGAAGGGAGAGGT	45	140	352	54	19	63	58	70	98
AAAGGTAGGAATGAGAGGAG	43	257	509	49	0	16	24	1	11
AAAGGTATGTACAGATACCA	14	161	49	0	0	89	104	21	53
AAAGGTCACCTGCTGACCAG	48	1321	943	145	19	259	122	96	143
AAAGGTCAGGGGCGTGGCGA	60	1141	792	132	62	349	289	164	234
AAAGGTCTATAACTTATAAC	27	337	349	19	0	57	51	20	66
AAAGGTCTGGAAACTGCTAA	35	402	267	1	55	158	65	100	129
AAAGGTCTTGTCCACTCCAG	43	272	388	104	0	166	111	70	110
AAAGGTGAGGCTATTCCCCG	31	279	478	86	110	123	79	74	82
AAAGGTGATCAACAATAGCT	25	566	393	18	68	209	180	116	135
AAAGGTGCAAAGTTTGGTCC	34	651	408	19	20	196	164	122	130
AAAGGTGCACCCCTCCAGCG	26	501	995	46	138	196	167	206	143
AAAGGTGCTGGAGCTGTTGG	58	946	685	28	170	288	228	104	152
AAAGGTGGGGCCCTGCTGCG	53	1317	2170	53	109	470	324	309	518
AAAGGTTCCCACAGTAGGGG	42	290	179	19	98	41	55	59	30
AAAGGTTGGTCTGAACAGTG	36	951	338	42	23	208	174	86	144
AAAGGTTTCGAGGTCACTTC	31	706	254	35	0	210	150	60	117
AAAGTAAAGAATGAGGCCAC	24	251	733	111	0	225	135	76	100
AAAGTAAATATAATGCATGT	22	519	764	48	0	355	176	196	142
AAAGTACAAAGCTCTTTAGG	35	1528	1699	0	53	116	165	74	104
AAAGTACCCAGTACAGAGAA	31	1038	1310	0	22	190	220	71	138
AAAGTACTGTATTTCAGACA	39	311	454	22	62	136	144	79	79
AAAGTACTGTGAAATGGGCT	37	629	566	26	17	175	192	83	120
AAAGTAGATATTACATAGCT	31	578	399	18	72	238	77	199	132
AAAGTAGTAAATCCTAGGCC	29	252	460	1	37	156	93	71	58
AAAGTATTTAACCTCCTTCT	23	10	11	46	0	18	0	5	2
AAAGTCAAATCATGGGCAAG	57	1009	2042	62	373	488	532	225	302
AAAGTCAAGCGGGAACCCGG	44	1018	878	53	49	158	260	138	763
AAAGTCACCCAAATCTGGGT	25	885	401	119	18	277	153	111	115
AAAGTCATCTACTCTTCATT	39	918	551	83	126	399	278	152	276
AAAGTCCACAGGTGCCTGCG	53	435	2019	0	74	321	264	155	290
AAAGTCCAGCCTTTGAGGCG	33	378	1438	0	12	122	127	330	463
AAAGTCCAGGGTAGAGATGG	48	916	1895	117	183	126	106	51	129
AAAGTCCCATGTTCAGAAGG	41	603	193	63	0	177	126	75	107
AAAGTCCCGCCTTTCCCACG	43	927	1273	27	29	308	214	182	179
AAAGTCCTGGAGGGGAAACG	44	1059	487	42	76	223	203	169	238
AAAGTCCTGTATCTGATTGG	42	1439	1352	83	34	365	288	122	233
AAAGTCGCGCATGCCCACTC	66	1621	1195	106	53	210	172	226	174
AAAGTCGTAGTTCTCTTGCT	43	1136	86	70	0	292	180	314	186
AAAGTCTAGGGATGTCACAA	44	1786	643	159	85	377	305	128	254
AAAGTCTCAATCTCCCTGAG	64	1833	937	27	112	122	210	81	128
AAAGTCTCTAGGCCTGCCTA	41	746	714	0	94	448	272	129	313
AAAGTCTTTAAATAATAGTT	16	385	388	24	28	107	101	92	81
AAAGTGAAGGCGGAGATACA	67	1690	1655	50	172	759	612	576	314
AAAGTGACAGAATCAAGCTG	45	457	969	35	0	217	158	161	219
AAAGTGACGGCGTGTCGCAG	37	578	802	1	18	235	231	96	176
AAAGTGACTAGCTCAAGTCC	29	438	828	135	26	185	269	105	128
AAAGTGAGCTAAGTTGGGGT	28	1462	514	440	22	394	346	119	346
AAAGTGAGGCATATCTGTAA	18	272	2225	54	8	208	124	83	143
AAAGTGATGAGGTCACCTGA	67	1757	1311	91	18	412	409	218	301
AAAGTGATTTAAAGCCTCAT	31	530	617	68	14	214	96	44	61
AAAGTGCACACACGTACACG	55	1419	1150	133	2	363	283	182	472
AAAGTGCATTCTGTAGGGCA	63	910	783	61	94	162	203	143	121
AAAGTGCCTCGGCGGGCGAA	38	1745	767	72	149	321	294	150	243
AAAGTGCTCCCCCTTCTCCC	48	116	64	33	0	29	35	38	37
AAAGTGGATAAGCTGCTCAG	75	1534	883	98	78	255	317	145	285
AAAGTGGCTGCAGAGGCAAT	47	927	939	84	118	470	337	151	156
AAAGTGGTGTTACTCACCCA	38	1010	897	44	49	168	151	253	208
AAAGTGTCAGAGGAAAGGAA	51	1584	1434	380	24	345	123	41	64
AAAGTTAAAAATTAAACCAC	20	537	50	32	0	159	71	49	89
AAAGTTAGGTAGTCCGCGAG	45	617	654	2	36	398	169	181	97
AAAGTTATGAAATGCTGAGA	34	650	543	66	78	178	215	92	183
AAAGTTCACGCAGCCCTGGG	71	1113	308	88	26	67	63	21	72
AAAGTTCTGGCGGGAGAGAA	44	1104	67	111	37	220	86	249	159
AAAGTTGAAAGTAGGTATGG	40	870	788	23	44	291	213	213	141
AAAGTTGGAAACGCTTCCGG	42	1139	1939	14	27	233	275	116	111
AAAGTTGGAGCTCTCCGGGG	50	221	342	30	1	31	27	36	43
AAAGTTGTTAGGCCCTGAGA	36	863	899	153	49	324	195	62	174
AAAGTTTACAGGACTCCCAG	35	728	1199	1	99	270	188	150	137
AAAGTTTACTAAATATGATG	29	300	940	41	171	121	88	30	69
AAAGTTTCCGGCCCTCCAGG	45	987	325	24	39	91	71	100	75
AAAGTTTGAGTCACGATTGG	35	592	971	51	72	219	164	100	136
AAAGTTTGTGGCTAAAGTTG	56	1439	569	48	83	431	357	156	308
AAATAAAATGAGTCAAATGC	36	500	282	87	48	295	120	79	114
AAATAAAATTGCACGTCGCG	25	302	716	15	81	32	65	72	44
AAATAAAGCCAAGCATCAGG	44	1052	886	205	42	122	70	27	90
AAATAAAGGATTACAAACAC	22	177	185	87	14	67	22	71	48
AAATAAAGTGGAGAAAGGGG	29	333	41	33	0	12	8	10	13
AAATAACCATAAAAGGACTC	30	336	343	4	0	102	142	164	211
AAATAACGGCCTGTAGGCAA	32	797	561	33	0	259	173	104	116
AAATAAGAATGATGTAACCC	59	984	423	83	0	235	248	90	227
AAATAAGATCGACTTGACCT	51	1428	580	84	48	263	314	227	127
AAATAAGCGAGTTCCCACCG	41	900	801	30	126	79	176	112	193
AAATAAGGGCCCCACCTCCA	34	506	491	0	45	178	88	135	318
AAATAATATGCATCTCTCGA	45	715	753	101	133	196	122	146	119
AAATAATGACGTGGTGACAA	40	624	1531	0	84	171	176	186	322
AAATAATTTGTAATGCCGTG	30	418	331	0	12	119	64	75	84
AAATACAAGCTATAGCGATA	44	350	439	112	2	139	158	47	193
AAATACACCCCCGCTCGGCG	51	932	278	46	1	555	332	180	201
AAATACACCCTCCTGTCAGT	37	1650	994	103	67	324	388	203	238
AAATACACCGCGCCCCTGCC	42	404	1092	17	13	255	196	120	253
AAATACATACGACTCAGCAG	64	496	1038	34	45	161	136	142	160
AAATACATATCACCAAGTGA	47	959	788	19	107	313	332	128	338
AAATACCATAAAGAATGAAA	23	988	189	21	92	230	61	137	81
AAATACCCACGTTTCCCGTG	33	699	527	13	1	146	78	67	131
AAATACCCAGGTATTGGCAA	27	782	379	78	139	238	125	90	169
AAATACCTCTTACTCTGCTA	54	1971	546	33	22	237	221	82	140
AAATACTCCGAACTTATATA	28	248	180	25	27	129	116	105	95
AAATACTCTCACCAGAACAA	55	1190	1656	104	124	457	224	116	352
AAATACTCTGGACTGCGGAG	54	1006	1848	66	223	79	170	75	126
AAATACTCTTATGCCAGCAG	38	960	470	121	133	106	42	27	69
AAATACTGATTGCATCACCC	55	386	978	23	34	44	126	100	132
AAATACTGATTTGTGGCCTC	42	789	1353	64	69	320	170	285	158
AAATAGACCAAGATGTAGAA	43	542	1069	218	14	293	260	213	181
AAATAGAGTCCGTCAGTTAG	42	467	1047	108	24	178	58	89	108
AAATAGAGTTCGTCAGTTAG	38	849	1219	0	162	162	129	81	150
AAATAGATGCCTAGCCAGGC	49	601	1069	14	87	227	170	86	171
AAATAGCCCTGGAAATTCAG	32	938	1176	44	66	136	165	158	134
AAATAGCCTATAAACCAGAC	27	845	1446	62	216	151	99	96	178
AAATAGCGTAAACAGTCACA	75	781	600	172	113	518	266	191	237
AAATAGCGTCATAGACGGCG	53	1449	1031	46	6	363	315	121	153
AAATAGCTCCCTGAGCTGCC	39	419	1156	80	0	435	252	110	309
AAATAGGAAGTCACGTGCTG	40	1127	719	25	68	290	193	106	208
AAATAGGCGCCAACGAAGAG	22	559	331	71	64	218	131	35	139
AAATAGTGACAATTGCCCAA	55	313	45	0	3	3	7	4	6
AAATAGTGGAAAGCTGCCCT	79	1886	571	58	92	384	241	163	233
AAATAGTGTAAACAGTCACA	46	1640	1152	102	72	266	261	93	233
AAATATATAAAAGAAGCCTC	17	61	429	0	45	140	71	47	75
AAATATATACATATTATGTG	24	365	509	26	56	163	159	59	107
AAATATATAGATTTGTACCG	31	281	444	0	50	88	121	98	97
AAATATATCTCCACAAGCAG	44	213	201	0	60	26	48	18	17
AAATATATTCCTATGATACA	28	635	726	27	135	161	221	144	160
AAATATCATAAAAGACAGCA	34	572	662	53	46	291	213	122	178
AAATATCTCTTAGGACCTTG	45	894	1132	96	157	234	205	171	151
AAATATTAAATTGCCCAGTT	23	643	862	84	110	289	209	90	169
AAATATTCAAATGTGGGGTG	30	712	784	28	12	136	115	85	195
AAATATTCTAGTGCTGTGAT	56	1436	1542	73	74	429	323	242	177
AAATATTCTGGACTGCAGCG	52	1857	1521	140	138	528	237	211	358
AAATATTGAGCAATGTCAGG	35	2186	695	4740	12	149	161	88	109
AAATATTTAATAAACCAAAC	24	285	648	50	38	103	102	98	76
AAATATTTATAAGTCGCCGG	19	1119	149	23	31	89	72	24	32
AAATATTTGTTGCCTAAGTC	19	182	91	19	0	103	104	42	76
AAATCAAAATGTAGGCCAGG	50	688	571	129	125	107	247	70	85
AAATCAAACCGCATCCCCAA	73	1137	764	17	76	340	320	204	378
AAATCAAAGGGCAGGCCACA	68	1055	1331	81	379	535	379	207	189
AAATCAAATTTCAGGATGGG	21	148	214	22	13	40	61	7	48
AAATCAACAGTCTGAGCATG	66	2089	1187	77	104	454	331	173	252
AAATCAACGCAGCCTCACGC	46	1473	927	0	28	325	300	179	253
AAATCAAGCATACACTCTCT	62	3623	1832	261	52	405	345	382	251
AAATCAAGGAGGAGCCAAAG	37	1214	1467	129	0	163	299	97	168
AAATCAATATAAAGGAAGTG	35	1089	289	22	44	208	266	60	247
AAATCAATCACAGAAGACAG	46	219	240	0	27	59	29	25	85
AAATCACAGTAGATCAAAAG	42	644	560	97	12	311	268	187	191
AAATCAGACAGACCGCAGGT	73	1058	268	92	0	350	362	213	187
AAATCAGAGCCAGGTTCTTG	47	1886	752	194	6	312	373	188	335
AAATCAGTCCGCTAAACTGG	53	1594	761	407	107	186	176	130	418
AAATCCAATGGGTGGAGACA	31	602	239	9	56	49	9	95	109
AAATCCAATGGTGACGAGCA	59	1705	1343	137	77	364	360	210	285
AAATCCACCAAAAAACGCTG	34	1538	705	68	35	274	223	114	116
AAATCCACCCATTTCCTGGG	43	1207	954	31	94	160	136	91	182
AAATCCAGCCACGTGGCAGA	65	1183	663	79	300	337	314	130	323
AAATCCCCGCCAATTCCCGC	3	55	0	0	0	0	6	11	7
AAATCCCCGCCTCTCCGGTG	48	801	1998	131	24	282	325	102	391
AAATCCTCGAGAGAGGGAGG	31	0	61	20	0	8	0	0	4
AAATCCTTCCCGAAGCCTAG	59	797	1915	95	91	265	273	42	205
AAATCGATGGTCTCAGGTGG	33	791	1005	21	22	76	31	58	55
AAATCGCAGGGCAACGAAGG	66	182	1248	55	44	333	225	122	220
AAATCGCTGGAGAGGACGGT	58	927	1111	45	146	430	434	156	200
AAATCGGAGCGAAACTAGAA	29	334	343	65	34	77	68	57	72
AAATCGTGTCACGTGATCAG	60	2131	1324	90	109	534	344	216	374
AAATCTAAAGGGTAGTGGAG	49	861	577	19	14	195	172	119	122
AAATCTAAATTCACCAGGCA	60	768	1915	1	477	251	320	172	375
AAATCTAACTGAGCCAAGAA	38	1088	926	3	83	295	166	249	124
AAATCTAAGCGAGCGCTGTG	41	709	902	38	0	162	226	106	232
AAATCTAGGGCCGCTGTAGC	40	536	301	59	18	156	112	109	145
AAATCTATGGAGACACTTGG	54	919	416	29	56	351	263	145	268
AAATCTCGGGACTGGCGCGG	51	917	547	100	58	377	255	247	314
AAATCTGACTTTGTCAGGGT	37	671	635	0	0	168	147	87	112
AAATCTGATCCGGGATGCGG	58	746	727	93	32	77	55	52	157
AAATCTGCCGGGCGCCGGGG	50	293	265	60	75	38	59	89	155
AAATCTGGGATGCCAGCGAG	23	624	807	52	146	159	119	86	151
AAATCTTTAAACCCTCCCAC	23	572	646	0	21	165	229	181	184
AAATCTTTGTTGGAGGGTGA	28	188	350	43	60	54	74	0	35
AAATGAAAAGCAGGAGTCTC	35	1028	425	16	47	127	225	130	206
AAATGAAACCATTCCAAAAG	30	722	1001	0	101	114	66	51	80
AAATGAACAGTTTCCTGGCA	28	117	423	201	42	44	62	64	71
AAATGAAGACTGCCAAAGCT	55	1108	773	54	13	457	303	243	190
AAATGAAGTGACGAATGGGT	62	1354	1595	61	99	414	298	159	274
AAATGAATGAAGCGCAGCAA	53	1375	900	146	220	310	280	152	158
AAATGACGTTGCACTAAGGG	56	1227	743	21	32	104	72	59	79
AAATGAGAACCAGCTGCACA	53	1068	1220	71	101	473	265	175	287
AAATGAGACCTCGACAGCAA	56	1036	1407	98	74	327	479	240	268
AAATGAGAGCCAGGCTCTTG	70	1156	1533	29	38	555	262	272	282
AAATGAGAGCCAGGGTCCTG	49	1073	1307	54	53	379	252	213	240
AAATGAGCTCGCGAGGCCCG	30	870	872	121	70	98	131	22	101
AAATGAGCTTCTCTAGCAGA	29	1332	228	94	92	187	180	84	190
AAATGAGGCAAAACTGAGAG	48	157	465	0	57	95	54	49	40
AAATGAGGCCGGACGCGAGG	58	681	605	10	21	192	106	118	79
AAATGATGGCAGCCAATCAT	42	1252	1294	45	65	311	230	177	250
AAATGATGTCACTTAATATG	47	964	2179	75	66	351	219	149	251
AAATGATTGAATATAGTTTC	36	925	898	206	5	196	137	61	111
AAATGATTGGGCAATACAGT	36	579	252	26	33	333	162	137	128
AAATGCAACGGGCCATTCTG	55	921	966	64	62	426	333	182	239
AAATGCACAGATCGCTGATC	42	1308	584	25	92	231	152	165	236
AAATGCAGCGCGCTTTACGG	57	626	345	23	13	201	261	134	190
AAATGCAGGAAGCCAGCAAG	48	889	2246	0	54	338	324	139	180
AAATGCAGGATGAACACGCA	81	927	1664	68	30	381	350	234	304
AAATGCCAAAATGATGAACC	62	1080	1647	55	67	397	426	290	367
AAATGCCCAAACATGGACAC	42	721	804	0	55	297	267	183	288
AAATGCCCGAGTCCAGCCGA	36	534	710	114	23	292	156	159	181
AAATGCCTATAACAGATCAA	32	771	470	59	128	195	206	215	170
AAATGCCTCAAGCTATAAAT	18	120	233	0	0	124	204	102	184
AAATGCGCGATCCAGGCCGG	55	1149	1241	104	47	226	223	156	208
AAATGCGCGCAATGATTTCT	22	199	408	109	41	84	76	90	80
AAATGCGGCGTGGATCTGAA	36	1164	1607	168	265	375	224	184	268
AAATGCTCAAGGATGGAGGG	49	100	145	0	0	30	77	9	38
AAATGGAACTCCTATACCTC	48	1685	830	84	133	229	232	153	185
AAATGGACACTGAAGGGACC	59	1558	446	36	193	182	134	76	210
AAATGGAGATAATAATAACA	26	827	522	7	105	243	166	176	126
AAATGGAGTCACACCCCATA	28	661	564	173	63	90	94	19	128
AAATGGCACAAACAGGAACC	33	783	702	52	94	145	165	102	148
AAATGGCAGCCAATGGAGGG	45	49	45	26	23	63	58	21	55
AAATGGCGGCTGTAGCCGAG	44	608	1343	47	0	182	126	104	180
AAATGGCGTCTGTTGACGAT	47	750	641	25	52	297	224	137	268
AAATGGCTGAGTGACAACTT	32	760	1264	0	49	111	251	114	116
AAATGGGACTTGCCCAGGGG	56	539	233	39	95	133	101	81	155
AAATGGGCCCGCTTTCCCAG	33	530	251	0	50	194	109	76	82
AAATGGGCTGGTGAGAACTG	70	1044	915	37	119	569	446	399	477
AAATGGTATTGAGAAATCTG	53	257	440	67	50	315	302	158	380
AAATGTAGTCTAGTTAAAGG	41	1151	722	112	70	85	103	30	77
AAATGTAGTGACAGCCAAGA	54	2702	1667	22	108	318	336	224	202
AAATGTCAGAGACATTACAT	37	1532	1347	35	49	302	233	172	230
AAATGTCAGATAATCAATGT	44	1221	1178	46	151	439	390	272	267
AAATGTGAGAACCAGAGCAT	46	820	1551	57	111	295	197	171	695
AAATGTGGTCGCGGTTGGTG	84	1248	1317	130	78	411	328	250	298
AAATGTTAATTGATAGTGCC	45	1085	1173	162	182	358	375	106	190
AAATTAATGGTCTGGTGATC	33	1445	844	28	81	214	227	126	162
AAATTACCTTTGTGTTTCGC	49	1384	1843	45	37	322	249	354	235
AAATTATGACTGCAAAACAT	34	1696	2493	95	188	190	102	150	124
AAATTATTTGAATTAAAATA	19	416	690	0	0	126	139	50	52
AAATTCAAGCACTGGAAGAG	48	1298	725	19	55	356	290	262	211
AAATTCAGCACTGGGATCAG	35	0	0	27	0	74	30	105	69
AAATTCATAAAATAATGTCT	25	1109	229	142	0	207	234	131	113
AAATTCATAATAATTGAACC	28	688	273	36	2	155	163	62	77
AAATTCATCCAAAGGGCCAG	43	863	344	62	39	124	143	82	112
AAATTCCTTACTTGTACAGA	25	824	720	0	0	158	141	125	95
AAATTCGAAGGGATTGGCCG	34	956	1226	0	129	234	176	155	366
AAATTCGATTATTCTCCTGA	44	645	1652	199	76	208	261	139	223
AAATTCGGCCGGCTTCTCTG	69	969	1034	39	110	513	476	320	398
AAATTCTACGAAGTGAAATT	19	468	82	65	0	196	100	70	99
AAATTCTACTTCCGGAATGG	47	1571	2445	55	126	390	235	138	3046
AAATTCTCCACATTAGGGTA	48	528	1354	96	133	378	374	180	371
AAATTCTTCAGGCATGGGCA	83	1130	1875	114	164	217	180	198	205
AAATTCTTGTGGGAATGAGA	52	1499	1035	0	144	263	325	132	166
AAATTGAATGTCTTACATGT	43	639	753	444	192	362	246	201	283
AAATTGCGTAAGCCCGGTGG	24	228	85	12	12	28	106	39	65
AAATTGGCTTTCGTTCGTGC	44	780	702	129	56	158	295	132	193
AAATTGTAGTTCAGATACGC	44	761	1243	124	94	225	106	93	134
AAATTGTCAAGTAGGAGACA	19	441	164	25	14	171	146	73	91
AAATTGTCAGTGTTAGGGAT	53	1451	977	97	98	415	315	241	269
AAATTTAAATGAGGCACTAA	41	718	490	60	44	172	214	120	248
AAATTTAACATGGTGTCATT	34	477	713	0	44	213	195	80	158
AAATTTAAGCTATGACTAAC	13	195	94	0	0	108	101	28	64
AAATTTAAGGAAGAGGGAGG	38	31	0	0	0	12	31	0	4
AAATTTACAAGTGCTCTCAA	44	1510	1202	159	72	271	260	159	287
AAATTTCCATCTGGAAATGG	35	958	556	52	101	258	194	168	135
AAATTTCCGGGTTATGTGGG	44	1606	698	22	5	148	173	122	154
AAATTTCTAAAAAGCATATG	18	772	588	45	52	54	65	30	56
AAATTTGAATCTGCGACCCC	39	965	938	101	24	281	157	224	109
AAATTTGGTCACCAAGTGGG	50	1452	1003	20	111	57	74	66	131
AACAAAAAGCTTTCACAGGA	51	1323	868	52	529	205	131	41	98
AACAAAACAAGCCGCTAAGG	42	482	1333	40	138	87	110	65	216
AACAAAACCAAATTGCATAA	49	2089	512	26	6	225	201	83	181
AACAAAAGAGGCGCCCCGGG	26	171	99	0	0	34	38	21	40
AACAAAAGTGCCCATGCGCG	41	518	1578	0	45	185	154	98	321
AACAAAATGGTTGAGAAACA	53	226	264	2	6	290	223	164	250
AACAAACACAAACCAACCAG	64	1257	918	142	174	88	116	101	204
AACAAACAGCGCTCGCCGAA	46	279	105	17	0	77	119	52	51
AACAAACAGCTCCTGGAGCA	33	1199	1793	48	0	105	186	44	244
AACAAACAGGAAACGAGCGT	25	110	733	41	129	235	232	89	140
AACAAACTGCAGAGCAAAAT	17	321	109	16	85	110	220	87	105
AACAAAGAACAAATTCCCTG	30	285	336	0	125	248	266	183	174
AACAAAGAGCTGGGGAAATC	36	1128	675	50	96	335	112	165	147
AACAAAGCCTGTGGCCGATG	64	1138	702	223	55	439	318	294	359
AACAAAGGGATATGCCAGGG	48	420	369	0	21	206	137	141	146
AACAAAGGGTTTCAGTGTAA	44	808	1352	91	63	326	218	160	237
AACAAAGTGAAAGAAAGACC	47	621	693	0	15	513	249	167	282
AACAAATACACAAACTGCAT	64	1164	983	89	83	409	355	211	220
AACAAATCAATGCCTCCACA	21	688	332	52	0	194	254	84	162
AACAAATCGGACAGCCCTGT	53	2579	1175	181	215	373	327	276	519
AACAAATTCTGGAAAGTTGC	37	377	1020	52	31	157	107	58	137
AACAACAAACTCATAGATTC	22	961	687	1	22	265	95	94	117
AACAACAACAAGGAAGAGGA	78	1194	1724	155	232	99	68	37	85
AACAACAGGCCAGTTAATTA	13	1055	528	122	152	166	115	82	261
AACAACATCCCAGAGCTGGG	57	484	1640	14	75	52	42	52	68
AACAACATCCTTTCTCTCTC	34	812	921	0	77	185	137	135	139
AACAACCCCCACCAGTCTGG	66	598	633	195	27	310	150	217	277
AACAACTCTCAAAACCTTCT	32	1071	553	0	39	130	163	107	139
AACAACTGCTTCCGGGTCTA	31	583	1848	43	143	194	238	132	255
AACAACTGGGAGGTTGGGGA	54	22	50	0	0	25	25	0	9
AACAAGACCAAGAGTAAGAC	65	1416	659	24	51	431	346	176	237
AACAAGACCCGCCTTCACCT	95	1734	2133	212	193	873	759	275	471
AACAAGAGACTATCCGAGGG	48	292	374	62	121	33	18	19	2
AACAAGATGGACTTTGTGGC	109	2565	3176	343	128	734	366	209	310
AACAAGGAAGCTGGCTCTCA	48	377	1004	149	111	301	199	126	106
AACAAGGAGTGTATCAGGAC	68	1180	791	63	189	294	378	145	338
AACAAGTAGACCTGGCCGCG	53	2448	689	91	70	315	161	166	209
AACAAGTGAGCCCCCTCCAA	58	717	815	1	36	410	568	321	568
AACAATAGAACACACGTGGG	48	525	550	0	99	96	48	67	133
AACAATGAAGGTGGATAAAA	22	75	288	0	3	51	125	27	165
AACAATGCTTCCCTAGAAGT	36	615	2303	89	128	226	125	116	100
AACAATGGGAAAAGAACTCC	60	472	319	85	97	442	280	319	387
AACAATTCATAAATTCCAAG	31	244	126	42	80	77	276	57	207
AACAATTCTTGGAAAAACTG	47	1312	532	107	27	312	175	112	315
AACACAAAAGGGGCCCTCAG	32	1083	599	103	91	252	120	109	82
AACACAACAAATGGAGGGAA	44	706	415	1	124	338	199	172	142
AACACAACTCGGGATCCGAG	50	1226	1251	0	42	248	174	138	192
AACACACAACGTGTCCAGTG	51	799	344	121	31	215	238	70	115
AACACACCAGAGAGAGACAG	70	452	541	0	6	81	133	166	95
AACACACCCCAAGCCCCAAG	56	449	249	75	0	289	481	277	431
AACACACCCTGGGCCCAGCT	76	1910	1804	261	128	349	291	272	459
AACACACTAAAATAAATATG	35	458	176	95	48	221	206	87	185
AACACACTGTGAGTGCTGAC	98	1831	2453	79	148	548	331	210	335
AACACAGAACACACACTGTA	65	1286	1341	222	196	674	456	224	338
AACACAGGCGGAGACTGTCA	60	1071	942	82	51	245	241	161	153
AACACAGTCCGCAGCCCACG	54	428	162	0	0	290	279	229	194
AACACATGAATCGTAGCTGC	62	1621	877	240	23	306	224	175	366
AACACATTGAGTGTTTACAG	55	421	387	335	20	74	132	117	157
AACACCAACACGGAAGGGGA	77	1093	2182	30	169	134	253	62	248
AACACCAACACGGAAGTGGA	63	1088	1936	37	228	349	223	240	250
AACACCAACTCTCATCAAGA	50	722	1797	82	238	206	204	161	307
AACACCAATATTTATATACA	31	774	195	26	15	235	154	82	58
AACACCACAGCGCAGTCTAG	52	729	746	195	107	273	279	225	372
AACACCACGGGAGAGGAGAG	44	269	185	19	0	22	45	37	77
AACACCCACTTCCGTCCACC	91	1405	863	57	68	390	521	178	592
AACACCCCAGCGCCAAGCCG	75	1884	2539	136	245	701	437	390	448
AACACCCCTCCTCTCTACCC	69	871	952	69	74	192	132	166	178
AACACCGAGTCCGGGATTTG	54	1521	1808	55	21	373	385	223	294
AACACCGCAGTGCCAGGCCT	88	1662	1472	134	90	455	352	368	479
AACACCGCGCACATGCGGCA	75	1486	906	81	183	394	485	472	651
AACACCTACCTAGGAAACCG	58	1202	624	60	0	196	154	65	146
AACACCTCCCTACTAGGTCA	50	1834	1349	187	713	313	282	89	207
AACACCTCTAATGAGATCCC	58	419	418	95	0	144	89	97	135
AACACCTGCCACCGGCAGCG	55	707	1206	45	109	255	255	178	329
AACACGAGAGTACCCAAACC	67	1151	545	95	40	419	359	173	269
AACACGGAAGGGGAAGCTGT	87	1279	617	239	38	327	310	265	257
AACACGGGGACCTTGAAGCG	62	960	799	16	30	442	337	208	302
AACACGTGACTACTCCCTAG	72	972	1997	91	23	516	353	286	522
AACACTAAGGAATCGAAACT	43	800	1005	83	81	321	329	235	210
AACACTACGTGACCCTGGAG	71	668	1950	1	62	39	37	32	55
AACACTACTGCAAATAGGAA	64	1085	364	90	185	340	274	63	188
AACACTGCCCAATAACGGGA	47	538	336	67	0	187	144	186	76
AACACTGTAATGTGTTACCA	53	471	745	22	70	75	105	35	141
AACACTGTTACAAAACTGTC	53	896	585	91	63	318	299	259	332
AACACTTACTTAAGACCTGC	71	1526	461	74	18	326	279	247	323
AACACTTACTTAGGACCTGC	62	1454	1225	154	28	222	185	118	419
AACAGAAACAATTGATCCTG	62	995	610	12	0	248	243	122	495
AACAGAAAGTACTGTGTCCA	63	592	417	65	0	83	103	64	158
AACAGAAATCTGACCGCTTG	55	2096	787	171	25	347	387	217	256
AACAGAACAGTCCATCGGGT	49	1516	1382	16	137	128	113	87	151
AACAGACAGACCCCTCGCTG	76	966	1299	83	0	619	595	378	442
AACAGACAGCCAGTGGCATG	74	1268	1784	92	179	509	455	213	315
AACAGACGGCTGGAGCTGGG	88	915	639	87	81	137	137	84	103
AACAGACGTCGACTGCAGCT	93	2399	1676	85	98	500	571	222	446
AACAGAGACAAGAGGAGGTG	51	193	404	0	164	53	20	39	109
AACAGAGCAGAAAACTGGAA	49	2517	333	148	47	451	411	127	285
AACAGAGCCTGTCGATGTAG	68	982	823	139	5	277	347	114	138
AACAGAGCGAGACTCCGCGT	53	1835	738	20	108	515	240	242	264
AACAGAGGAGACCCGGAAGT	48	1837	1834	2	185	300	359	145	433
AACAGAGGGCAGCAGAGGAT	54	996	1143	18	141	504	319	287	211
AACAGAGTTAAGGACCAGTG	53	812	1295	181	85	415	282	125	220
AACAGATCTCATAATTCATG	61	1027	1517	164	145	361	275	141	221
AACAGATGACCAGATATCTC	56	1447	908	0	18	360	202	267	289
AACAGCAAAACGTGTCAGGG	55	540	828	18	133	161	76	79	94
AACAGCAATGACGCCAGGCA	63	1644	1358	170	43	303	182	177	270
AACAGCAGAGAACAAGTTGG	74	1638	843	79	135	233	193	181	258
AACAGCAGCAACAGCACCGG	74	1143	2432	0	117	242	289	141	310
AACAGCCAATCAGAAGCAAA	52	1881	1514	13	0	449	444	208	296
AACAGCCCTTGGGCCCAGGA	52	1568	446	166	21	75	82	20	13
AACAGCGCAGTGATAAAGCC	48	825	323	117	58	283	263	53	187
AACAGCGTCCAGTCTGTAGG	61	933	1265	15	48	192	204	98	136
AACAGCTCAACTCCTACTCA	69	1571	1943	138	75	282	174	274	187
AACAGCTCTGACAGCGAGGT	68	1260	1306	30	94	514	425	146	196
AACAGCTGCTAGTGGAGAGG	77	951	939	100	51	99	113	150	130
AACAGCTGGACCTAGGGAGA	71	854	599	65	87	265	353	289	357
AACAGGAAAAGGCTTCGGGG	53	32	161	42	59	12	10	15	7
AACAGGAACGTGCACATCCA	67	1222	842	236	90	118	98	100	207
AACAGGAGAGCGAGCGACAA	50	1601	817	28	0	299	182	168	93
AACAGGATCCACCTTAGAGG	45	613	1251	71	0	28	37	46	72
AACAGGCCGCTGCTGCACGG	76	1437	2082	32	148	415	396	220	621
AACAGGCCTGCCATGAGTGA	53	2437	2099	141	205	422	372	184	273
AACAGGCGTCTGGGAATCGC	67	515	1412	0	42	159	174	91	131
AACAGGCTATCACCTGGGAA	54	488	1087	36	0	170	235	85	235
AACAGGGTAACCGGCTGAGG	72	670	753	20	0	121	120	65	104
AACAGGTAAACTTACAAATC	30	108	559	27	44	201	184	158	275
AACAGGTAGATAATCAAGGC	47	544	351	42	42	223	171	87	133
AACAGGTATACACCTAACTG	58	411	416	32	163	295	258	210	506
AACAGGTCCAACAGCTCCCG	72	1347	2725	21	265	132	114	232	148
AACAGGTGAAGTGTTGACAG	72	1230	483	92	71	89	60	63	103
AACAGGTTCGAGCAGGTTAG	80	1489	2643	82	145	321	315	119	200
AACAGTAACCGGATTGGCGA	71	1260	2257	31	182	381	240	172	289
AACAGTAAGGGAGGTAGGGC	94	603	545	0	0	66	20	34	60
AACAGTACTCAGCTAAGCAC	51	1061	340	61	165	320	125	105	228
AACAGTCGATGGCTAATATG	48	755	684	96	12	414	311	121	251
AACAGTGCATCATCGGGCGG	64	1125	846	18	71	458	375	211	413
AACAGTGTGCGAAGGCCCAG	47	1087	874	82	43	193	164	102	145
AACAGTGTTGGGCGATGTTG	54	826	1987	1	62	336	309	65	313
AACAGTTCCGAAAATCTGGG	49	573	476	0	38	53	35	10	32
AACAGTTTCTTACCGTAAGA	43	627	523	49	40	195	161	169	220
AACATAAACCTTACACCAGA	42	1170	1716	134	99	184	143	210	99
AACATAGCAAATTACAGAAA	46	763	2177	42	137	186	310	53	157
AACATAGTCTTTAGGCGTAA	43	2544	930	0	14	219	192	59	187
AACATCAACAGTGCTGAGTC	56	973	682	120	152	259	344	144	280
AACATCAAGTGCAACTCAAG	39	759	1122	83	32	317	198	145	173
AACATCAGTTAACATCCAAC	63	578	1770	94	247	329	186	117	164
AACATCATAGGACTTTGGGC	56	1343	444	66	76	223	317	105	418
AACATCCACATATTTGAAGC	64	1438	2134	39	47	347	412	175	397
AACATCCAGAATGCTGCGAG	67	2462	593	201	273	299	279	137	320
AACATCCCTTTCATCAGGTG	59	1256	1660	76	295	235	353	169	345
AACATCCTGGCACATTCCTG	66	711	205	34	62	115	128	100	62
AACATCTCAGGAATGCTGGT	53	1080	679	105	21	330	281	117	246
AACATCTCGTTAGGGGTATC	45	585	703	19	46	172	231	96	201
AACATGATCATCTTATGAAG	40	509	518	38	62	505	347	175	536
AACATGCACAAGGAGACCTG	66	2013	1327	96	97	434	409	223	410
AACATGCCTGAAAATTATAA	41	678	590	77	42	301	229	135	202
AACATGCTATATTCACACTC	54	862	463	163	0	142	143	133	131
AACATTATTTGAGATAAATA	27	622	537	81	11	175	209	177	107
AACATTCTAACTTCATGGGA	45	788	343	148	18	163	106	38	47
AACATTCTCGGCCCGGCCCG	13	29	24	0	0	47	6	32	18
AACATTGGTTGGCTCTCTGA	53	987	1393	0	70	310	265	173	203
AACATTTACATTGTTAGACA	49	649	1497	79	117	390	291	257	217
AACATTTATCCAACAATGGG	40	197	488	0	24	33	61	79	25
AACCAAAACCACCGCTCACA	87	1445	1333	131	362	382	337	183	308
AACCAAAACTAACGCAAGGG	40	270	1363	0	33	85	29	47	72
AACCAAAACTTCCACCATAG	52	419	523	50	102	162	125	76	134
AACCAAACTGATTGGCCTGG	36	749	831	29	71	488	273	172	422
AACCAAAGGAAACTGAGCAG	44	193	505	0	47	16	56	26	44
AACCAAATATCTGATGTTAC	49	1821	859	58	35	240	237	103	156
AACCAAATGAGTAAAGAGAG	42	272	766	0	25	20	14	29	35
AACCAACCAAAACCTGGCGT	35	276	1524	25	0	295	223	163	274
AACCAACTGCACATCTGTGG	67	1275	2081	56	143	459	311	155	492
AACCAAGGTCACTTGGCACT	58	897	2403	31	10	579	426	210	485
AACCAATAGCTATGAGCGAG	53	1358	748	3	1	132	172	89	59
AACCAATCAGAGGACAACAA	59	848	971	33	52	468	324	147	443
AACCAATCCAGATGCGCCGG	59	1437	625	129	46	271	205	297	158
AACCAATCCGTGGAGAAGCG	67	869	537	558	45	421	279	139	274
AACCAATCTTTGGGAGCCAG	40	672	757	60	199	245	204	217	502
AACCAATGACGAGCGAGCTG	71	1549	1282	34	90	428	460	299	311
AACCAATGGCATGTAGGAGG	69	778	221	81	1	17	24	22	80
AACCAATTGCCAATGCCCAG	42	615	967	0	76	202	170	139	155
AACCACAACTATCAGAACAC	54	615	881	49	94	191	219	199	248
AACCACCAACATACTCTCAC	76	1476	880	98	115	504	499	302	410
AACCACCCAAGGTCAGGGAA	66	480	640	112	173	327	275	142	161
AACCACCGAGAGGAGAACAA	65	1035	1161	85	52	334	126	154	213
AACCACGCCTGCAGTTGGGT	75	681	323	1	39	37	18	23	46
AACCACGGGCTGTCACTTAG	68	900	1951	74	101	200	237	128	157
AACCACGTAAAATAACTCCA	54	535	410	75	134	90	114	81	205
AACCACTCTGCAGCCCATTG	61	1443	678	0	181	377	388	198	372
AACCACTGCAGCCACCACCG	69	942	706	0	22	120	145	138	224
AACCACTGCCAGTTCTGCAA	70	1623	1274	87	139	390	347	277	573
AACCACTTGAAAGATCGCTA	45	833	1407	127	246	227	212	187	359
AACCAGAATCTCTCTGCCTG	65	1840	822	182	34	535	448	273	338
AACCAGCCGCGTTGCCATGG	80	1600	1349	44	387	486	336	340	653
AACCAGGAACCGAGGTAGAG	51	887	735	21	50	290	290	177	144
AACCAGGACTGGATTCGAGG	66	1293	966	252	11	163	116	79	80
AACCAGGCTGCTTTAGTGAA	56	750	1706	135	124	355	394	252	513
AACCAGGGGGAGTTCGCCTG	52	1179	296	118	33	287	366	271	472
AACCATACACTCCACTGATG	52	1388	924	24	70	395	274	244	327
AACCATCACAAGACCCACGT	79	1309	822	52	0	575	479	234	623
AACCATCCTTACCCACAGAG	42	1115	554	56	93	359	289	135	379
AACCATGCTTCCGTTACCGA	96	1049	1749	154	233	490	368	205	369
AACCATTCAGAAGCCAACAG	38	598	334	6	15	16	13	52	20
AACCATTCCCCGGCACTGGG	66	1203	728	54	16	74	97	30	119
AACCCAAGGCTGGTATCTGG	59	1588	1690	127	89	255	328	113	307
AACCCACATAATCCGCCAAG	62	937	948	123	63	429	208	107	272
AACCCACCTAATGAAGTGTT	55	1570	1659	126	225	537	257	281	295
AACCCACGCCCAGCGCCGGA	49	1961	905	178	56	205	135	92	132
AACCCAGAACCAGTCAGAGA	61	924	418	55	34	370	246	161	357
AACCCAGAGAAAGACCAGAC	50	625	1606	12	15	344	223	227	442
AACCCAGAGGCTGAAAGGGA	68	524	437	25	112	47	24	4	10
AACCCAGCAATCCGAGTATG	77	1418	979	14	104	361	405	241	275
AACCCAGGAAGTCAGCTCCG	46	1426	936	68	78	217	151	154	253
AACCCAGGCGAGACAGAGGG	56	68	30	0	0	10	18	24	11
AACCCAGGGAAAGCGTTAGG	55	519	617	15	105	152	103	32	69
AACCCAGTAACAGTGTCTCA	47	1201	655	122	162	388	297	207	179
AACCCCAAAGGACTCCTTCG	51	873	1035	35	65	253	149	247	252
AACCCCAAGATGCTACCAGG	40	257	1182	30	22	36	31	77	11
AACCCCACAGTAGGCAAATG	54	746	831	74	47	233	232	188	242
AACCCCAGATTTAAGTCGGT	47	497	931	28	115	367	144	156	134
AACCCCATCCAGCGGGAGCG	56	1380	518	66	64	390	239	168	227
AACCCCCAACTCAGGCACTT	76	1770	1191	36	88	409	502	206	406
AACCCCCCCCAATCCTCACG	64	1592	1645	24	167	491	337	212	404
AACCCCCCCTGGGGAAAAGG	31	452	103	137	0	11	19	24	31
AACCCCGAAGAGTGAGAGAA	32	641	284	22	83	277	209	138	188
AACCCCGCCCAGCCGCACCC	53	616	167	163	1	40	33	30	36
AACCCCTAGCGCAGAGCTAG	38	585	336	26	40	272	112	95	122
AACCCCTAGGCTGAGCCGGA	49	441	1204	479	418	190	150	79	104
AACCCCTCAGTGGAGAGTCT	52	2450	2549	41	68	339	359	107	282
AACCCCTCCCACTGGCAGGG	36	404	657	57	0	219	174	127	129
AACCCCTTCACAGCTGTGGA	60	1407	2139	38	12	133	97	55	96
AACCCCTTCTCCGACGCCTG	67	1563	725	132	58	581	509	319	475
AACCCCTTTCCTGTGCCGGT	44	1048	508	61	0	317	304	138	248
AACCCGAGCCGTTTCCTGGA	75	1790	1195	2912	2517	115	96	98	87
AACCCGAGCCTGTCCCATCG	50	1472	2296	68	209	310	284	265	297
AACCCGAGCGCCCGGCCGAG	44	457	1318	58	74	201	155	185	86
AACCCGCCCCTATCAACCAA	72	2481	1426	155	68	479	525	203	316
AACCCGGAAGGAGCCCGGAG	52	1315	1169	212	113	175	95	99	161
AACCCGGACACCCAGAGACT	80	1393	2022	118	181	231	213	193	250
AACCCGGGACGGATCCGGAG	71	1468	817	0	0	188	90	54	51
AACCCGGGCGTGAACGCGGG	49	485	1544	10	30	89	89	28	42
AACCCTAGGACTTGAACCCA	68	957	1437	76	254	93	123	135	208
AACCCTAGTCTCAGATCCAA	37	1249	360	12	32	228	171	144	231
AACCCTCGCCTCTGCCGGCG	64	1582	1297	84	519	308	220	209	340
AACCCTCTGGGAGAGCCCCG	38	1494	741	115	73	54	32	60	73
AACCCTCTTCAGACTGTAGG	44	317	267	0	119	111	89	77	71
AACCCTGAAACTCTGGGTGT	52	1079	1184	102	534	315	312	105	215
AACCCTGAACATGTTCTACA	48	490	297	0	23	413	315	188	266
AACCCTGGGTAATATGGACA	77	1716	1716	28	58	673	507	292	324
AACCCTGTGAACGCAATGGG	67	329	648	63	35	45	59	16	44
AACCCTGTTCAACTCTTCCC	62	15	317	89	18	62	36	24	37
AACCCTTAAAGGGCTCACAG	43	418	778	0	40	89	23	57	69
AACCGACCGCGATTCCACTG	70	1446	936	182	281	291	394	313	535
AACCGAGACCTGGAGTTGGT	81	1629	768	51	56	563	427	198	332
AACCGATACTCCCCTCAAAG	32	681	933	77	43	260	135	131	155
AACCGCAATCAACACAGTGG	64	1451	1204	103	107	127	161	209	158
AACCGCACCGCAGGCTAGAG	58	977	1290	0	154	281	163	144	152
AACCGCAGCAGTTGCCAAGG	57	647	713	45	72	133	119	54	70
AACCGCAGGGCTCCACCACG	70	1462	1238	29	137	487	378	221	246
AACCGCGACCAATCGGAATG	48	1326	1106	0	18	423	237	312	209
AACCGCGCAGTGTTCCAGGG	60	474	578	46	29	133	137	99	54
AACCGCGCCTCCCCGAGACA	61	1008	578	0	0	193	243	153	214
AACCGCTTCCGCCTTTACGT	72	2222	891	159	87	561	388	252	318
AACCGCTTGTGGTTGGTGGT	70	774	443	45	32	360	268	116	240
AACCGGAACCTGGAGCCGGG	46	1013	957	0	56	111	128	29	70
AACCGGAACCTGTCTGCCTA	57	2485	1082	223	133	342	368	231	297
AACCGGAAGGGAAAGAAGAG	44	1075	446	58	54	160	230	99	57
AACCGGCAAGCCCTCCACGT	50	1324	1336	68	119	324	342	207	232
AACCGGCAGAAGCCTCCCCG	35	927	338	189	180	20	16	13	37
AACCGGCAGAGGGCAGGGCC	92	452	708	54	68	98	82	102	116
AACCGGCCAACTCTCACTTG	53	1485	885	214	20	351	226	102	283
AACCGGCCCGGACGCCCGAG	42	1392	883	91	145	327	227	257	266
AACCGGCCTGAAACCAAGCG	39	604	1445	60	16	305	213	82	238
AACCGGGGAGGAGGGTTCGA	49	749	535	131	29	298	267	172	247
AACCGGTCCGAGGGCGCGCG	59	2266	681	37	59	257	172	79	115
AACCGGTGAAGACGGCTCCC	68	509	446	26	80	125	101	153	499
AACCGGTTGCTAGGAAACTA	53	1073	932	33	109	425	192	156	143
AACCGTGACGGTGCGTCAGA	80	1918	1677	44	168	250	270	159	250
AACCGTGGCCCATGGTGATG	70	1222	854	134	246	422	361	470	224
AACCGTTACTCATCCCGCGG	51	1840	760	20	199	277	339	172	299
AACCTAACTACCGTTCCCAG	30	151	203	39	0	60	43	51	87
AACCTACAGCCAGTCATCCA	80	1153	2512	34	132	149	171	278	463
AACCTCAACCTGCAGCCGGA	57	1849	2053	13	87	207	73	89	257
AACCTCAGCTAGCAAACGAA	47	1369	626	38	0	358	258	53	309
AACCTCCCGCAGGCGAGGCG	76	907	473	0	54	363	399	165	217
AACCTCCCTCCCTGCACCCG	90	1504	989	120	65	208	277	136	180
AACCTCTGTAAACTTTAGAG	37	445	795	3	57	77	42	20	81
AACCTGACAGTATAGGTTGG	42	418	580	4	15	214	153	76	111
AACCTGATCCCACCAAACCC	76	909	974	0	27	110	202	82	95
AACCTGATCCTCCAGTCCGG	55	2333	1651	15	84	70	44	109	74
AACCTGCCAACGATTGGCGA	68	981	1759	134	303	423	255	162	298
AACCTGCGAGTCGACACCTG	80	671	399	71	0	270	308	187	1306
AACCTGCTGGACCGCAGCCA	91	3135	2158	239	422	531	507	414	606
AACCTGGAAATGGAGCCTAG	58	465	927	0	0	333	272	94	321
AACCTGGCGAGAACCGTCGA	50	976	880	55	34	294	216	185	250
AACCTGGCTCACGGGCCTCT	60	1714	1380	292	52	514	388	269	348
AACCTGGGCAGTGAAGGCGG	48	1246	641	23	0	146	120	9	69
AACCTGTCAACAAAAGGGAC	80	1056	686	105	99	88	105	19	88
AACCTGTCTGAAATGAACAA	31	1084	255	115	48	314	127	140	113
AACCTTATGAAATTCTAGCA	32	1057	205	0	61	255	219	67	143
AACCTTCCCGTGTCCCTCTG	51	1643	1794	39	116	206	221	137	186
AACCTTTCGAAACAGAGGGA	57	54	379	0	0	47	42	24	7
AACCTTTCTTCTCTGCCCCG	69	1606	1027	25	77	114	46	83	43
AACCTTTGTACCCAGTGAAC	66	784	890	0	157	565	507	311	431
AACGAAGAAACAGCCTCCCA	46	1046	902	257	192	143	92	144	213
AACGAAGCCTTGGAGACTTG	36	647	416	58	126	150	385	118	181
AACGAAGTGCAGGTGAACGT	73	2683	847	143	105	389	410	222	370
AACGAATTGTATTTCAGCAA	62	1367	395	75	131	279	324	157	555
AACGAATTTGCCCGCTACAG	23	675	382	46	0	96	112	83	107
AACGACAGCTGGCCCAAAAG	60	1417	1265	198	173	433	209	318	299
AACGACGAAGGGGTGTGTGG	73	108	313	24	1	65	67	64	55
AACGACGCTCTCCTCCCAAG	63	532	605	82	49	482	305	297	482
AACGAGGCAATGAGTCAACC	62	861	627	40	0	268	206	104	174
AACGAGGGTGACGCGCGGAG	84	1782	1825	1	55	140	114	67	63
AACGAGTAATAAACCTGATG	43	433	820	0	0	264	216	186	339
AACGATCACGCGCTAGCGGG	72	1009	1392	26	39	204	143	64	114
AACGCACCAAGGAAAACAGT	58	1134	671	20	95	638	400	138	266
AACGCACGTTACACGCATCG	56	996	988	87	73	319	155	115	228
AACGCAGAAGAGAAGACGGG	65	1285	652	40	38	120	81	59	69
AACGCAGATTTAGGACCCTG	54	339	432	103	314	559	411	302	743
AACGCAGCCAGTCAGAGCGC	61	1477	1092	18	107	352	205	116	262
AACGCAGCTACAGCGGAGAA	65	2054	1538	90	67	476	287	197	362
AACGCATAACGTGTTGCTGA	47	451	662	46	580	319	197	141	909
AACGCCAAGGACATCCCCCA	76	670	618	202	355	308	150	368	618
AACGCCAGAAAAACAATCCT	42	593	447	48	14	72	32	11	59
AACGCCCAATAAGCGCGCGT	55	664	1033	114	21	327	227	79	155
AACGCCCACCCTTAAGAGCG	64	1944	1498	65	121	453	192	82	257
AACGCCCCCACCCTCCTCCG	49	563	1027	99	127	375	217	150	192
AACGCCCTCCACTTCCGTGT	80	957	2000	29	255	400	332	206	362
AACGCCCTTCAAAGGGACCA	64	961	1645	55	448	283	251	178	296
AACGCCGGAACGTAAGACGT	53	640	555	67	0	325	273	190	274
AACGCCTACCGTTGCAGCCA	53	1374	1158	42	149	304	212	97	255
AACGCCTCGCGATTGGCCCG	43	1173	590	51	0	229	134	103	256
AACGCCTGGCCCTGGCACTG	50	918	923	49	74	330	190	175	385
AACGCGAAAGGGGGGCAGAG	56	339	125	79	58	42	47	10	9
AACGCGAACGCGCTCTGCGC	34	167	193	0	0	127	75	49	157
AACGCGACGCGAAAGAAGTG	73	846	1075	0	20	206	198	106	198
AACGCGACTTCCTCCTCTAG	85	976	661	1	0	277	184	112	110
AACGCGAGTCCGGTGGCTAG	43	780	140	27	0	271	121	67	149
AACGCGCATGTGCAAAACTG	61	1182	590	40	18	491	324	202	340
AACGCGCCAAAAACTGCCAA	38	702	536	27	13	375	259	132	219
AACGCGCGCGGCCGGGAAGG	55	465	391	0	44	139	161	129	348
AACGCGCTAATCCTCGACTG	50	884	409	60	0	201	146	193	144
AACGCGGAAACCCAGGCGCG	47	1138	559	35	45	419	238	146	219
AACGCGGCAGACAAAGGATT	50	1218	1012	94	0	133	234	188	108
AACGCGGGAACTTCGATTTG	52	745	1297	27	15	258	181	161	299
AACGCTCCAATCGTCAGCGG	75	1321	464	105	92	329	156	139	256
AACGCTGCTGCAGGAAACCG	52	1031	1409	56	79	332	298	154	237
AACGCTTCCAGATGTGGCTG	59	1083	788	0	41	537	234	239	582
AACGGAAAGAGCGTTCTGTT	61	862	1203	109	11	300	293	82	237
AACGGAGCAGGTGGGGCTAG	64	1794	993	147	111	330	305	657	388
AACGGAGCTCCTGGCAAGAG	45	782	443	112	474	224	214	81	105
AACGGAGGCGAGCCGGAAGT	73	2794	1988	287	164	463	318	390	339
AACGGAGGCTGGGGAATACC	55	864	1062	108	129	349	247	168	205
AACGGCCAATGGGCTGTGCC	81	4091	3586	346	439	252	254	231	480
AACGGCCGACAAGTGGAGGG	69	144	90	0	12	6	23	1	17
AACGGCCGCTATAGCCCTAT	65	1121	1315	840	26	359	246	162	248
AACGGCGAAAGGAAACCGCA	48	963	1131	0	96	209	177	85	295
AACGGCGCGCCCAGGAGTGG	66	518	326	76	47	98	41	118	136
AACGGCGCTTTGCTTCCCTG	47	152	74	0	0	147	181	113	176
AACGGCGGGAGGGCGGAGTG	55	978	540	19	72	261	247	107	150
AACGGCGTACCTTTATTCCG	56	1517	917	138	40	188	279	78	163
AACGGGAACTGTCAGCGACC	77	1305	1098	0	16	444	333	208	414
AACGGGAAGTGTGAGCCGAT	68	1528	1352	114	94	506	345	187	337
AACGGGCAATCCCAGCCGAG	58	1398	1907	100	69	202	194	63	109
AACGGGCGATGACACCGCCC	39	536	990	123	47	184	239	95	89
AACGGGCTGTCTAGGGCCAG	58	368	442	21	68	243	133	192	383
AACGGGGAGGACGGACTTCG	77	1024	1102	200	111	404	415	226	329
AACGGGTCCAGCGGGTACCT	57	2384	1227	22	76	445	365	296	538
AACGGGTCCGAGGCTCTCGC	83	1322	694	0	141	331	354	177	130
AACGGTAGGCTTCCTCTTTG	67	901	1440	111	83	641	547	211	342
AACGGTGATTATCACCTGTG	62	1007	931	75	65	179	201	181	259
AACGGTGCAGCCTTGAGCTG	61	610	380	1301	19	305	320	167	338
AACGGTGTTCCGATTCCCCG	47	457	513	7	54	47	30	25	47
AACGTAGGACAAACCACTCC	50	398	182	9	0	252	210	118	285
AACGTCAGATCACTTCACAG	63	566	971	11	40	132	174	72	563
AACGTCAGCGCGCCCGACGT	51	899	387	109	139	215	230	168	241
AACGTCAGCTGCGCTCCCCT	65	412	612	110	32	31	13	8	20
AACGTCGCTCTAGACGCCTC	56	2501	1294	91	262	297	247	153	202
AACGTCGTTAGCAACACGTG	56	675	408	1	22	142	195	207	170
AACGTCTATGATACAGGTAG	51	1526	1416	127	321	205	128	137	231
AACGTGAGGAGTCACGTCGA	79	869	986	280	0	301	365	217	311
AACGTGGCTCCAAGGTCCTG	68	764	716	62	114	553	307	959	372
AACGTGGTCTCATTTCTCTG	77	1085	1086	74	102	501	440	238	510
AACGTGTGAACTGCCCCAGG	51	806	736	0	0	123	117	52	172
AACTAACACAGGCCCACTCA	56	931	1461	78	108	317	333	142	260
AACTAACCCCGCTTTCCTGT	76	630	860	15	224	656	395	283	344
AACTAATCTCTCTTCTAGCG	48	1932	1026	53	71	177	198	150	635
AACTAATTAGGGTTGCCTGG	44	902	829	3	82	196	226	208	206
AACTACAAGTAAAAGTATCG	24	1227	881	0	1	187	199	194	96
AACTACCAAGAAAGTGTCAG	56	813	480	61	91	208	238	97	124
AACTACCCGCAACTGAGCGG	38	700	1238	87	61	326	136	113	150
AACTACCTATCGTGTCTGGG	58	1880	692	50	0	99	51	47	111
AACTACTCCCAAACATCACA	41	404	665	64	92	291	157	49	213
AACTACTCTTGGCTCAGCGC	68	415	850	0	531	349	238	143	255
AACTACTGCCGCAATCCTGA	58	1648	915	158	13	340	302	195	285
AACTAGAAAGTGAAATTGGC	36	351	537	58	16	201	125	191	359
AACTAGAAGGCAGTTCCCGC	65	1005	629	94	76	232	216	188	181
AACTAGAATAGGCGGGCTTG	41	700	1338	28	0	145	254	176	319
AACTAGGATAGCGAGGCCGG	40	1566	528	63	48	224	175	87	124
AACTAGGGAACCCACAGAGG	34	239	193	0	81	50	9	44	68
AACTAGTGAAGTATACCAGA	39	581	378	0	0	155	107	114	144
AACTATAAACTGAAACATGG	46	776	1618	0	55	421	418	133	261
AACTATGAGGGGACACCCGT	57	1856	846	53	77	253	284	152	248
AACTATGGGAGCAATGTCAC	48	791	1446	141	28	282	231	123	223
AACTCAAAAGAGGTCAGCAA	29	885	315	61	36	443	212	99	202
AACTCAATTCCTCAGCAAGG	38	779	998	28	39	64	57	54	72
AACTCACAGACCCTGTGCTG	71	891	505	175	24	432	233	212	304
AACTCACAGCCAATGGCAGG	56	1222	1054	27	59	171	122	57	104
AACTCACTTTATGATTCAGA	34	1227	695	52	19	213	182	128	132
AACTCAGCCAAGAGATATGC	73	1570	988	62	72	213	164	123	147
AACTCAGCTACTAATTGTAG	32	605	1245	41	32	202	132	120	102
AACTCAGGACAACACTGAAG	48	795	483	121	17	661	382	232	316
AACTCAGTGACTCCCAGGAA	61	1495	1170	184	45	606	252	219	120
AACTCCAACCTGCTCCAGAG	51	1239	2082	29	34	131	248	223	168
AACTCCACCCCTCTTCCGCG	72	1062	1993	70	3	293	451	168	415
AACTCCACTGCAGGCCACAG	48	892	799	94	46	261	115	253	202
AACTCCAGAGCAACACCCGG	57	774	1404	54	73	107	109	61	207
AACTCCAGCCTGGAGCGCGC	31	902	400	0	13	249	200	156	200
AACTCCATCGCTGAGCAACG	53	1258	876	117	152	315	283	76	281
AACTCCCATCAAGCACTTGG	59	2739	1478	70	118	393	330	225	327
AACTCCGGGAAAACTCCCGG	40	1341	500	26	85	189	133	123	175
AACTCCTTAAGCTGCTGGCT	69	1575	1607	5	1	487	247	295	256
AACTCGCGAGACTTTGCGAG	47	955	791	103	81	222	328	136	178
AACTCGCGATTATGACCTGA	69	853	932	193	77	381	309	139	197
AACTCGGCCTACCAGATCCA	54	988	489	25	33	195	144	146	498
AACTCGTGGAGAGTGAGGGG	48	272	396	15	40	65	24	11	6
AACTCTAACGTCCAGATCAG	49	351	765	66	22	272	283	139	347
AACTCTAGCTGCGCTCTGGC	50	560	915	83	355	331	369	317	418
AACTCTCAAGCCGGCCGACA	58	1375	2316	33	50	539	625	230	477
AACTCTGGATTTAACTGCTG	68	836	2170	62	155	286	158	98	218
AACTCTGGGGGCCGAGCTCG	64	554	970	75	177	251	209	79	162
AACTCTTAATCCCTATGCCC	73	1378	963	298	50	210	198	149	203
AACTGAAAGACCAGGAAAGG	47	457	522	0	0	69	61	51	47
AACTGAAAGCACAGGAATCA	37	693	860	5	77	280	214	162	150
AACTGAAAGTACTTCTTTCA	42	850	564	0	77	354	144	113	198
AACTGAAGAGACTAACACGC	56	627	434	0	46	328	205	67	109
AACTGACACCTCCCACGTGG	75	4018	1366	130	151	380	333	189	409
AACTGACTCGAATCAAGGTG	35	314	739	51	24	95	112	95	191
AACTGACTGAGAAAAGACAT	43	613	1054	48	7	195	284	183	276
AACTGAGAAGACAAGCTGAG	73	1450	2139	75	162	261	221	151	143
AACTGAGACCAGATTCTCCT	56	1369	1390	35	61	663	451	145	316
AACTGAGAGAGGCGGCCAGG	53	1145	1290	82	90	133	126	93	159
AACTGAGCACATGAATGGGG	53	603	182	60	42	53	57	26	66
AACTGAGCTCTGTATAGGTG	48	373	1686	18	16	332	243	107	280
AACTGAGGCAAGCCGAAAGA	41	433	1382	21	276	237	262	167	187
AACTGATATCTCATGCAAAC	28	1001	418	11	22	160	150	69	103
AACTGATCCGAGGACAGGCT	59	648	491	0	52	63	45	19	73
AACTGCAACAAACCGCCGGG	51	586	469	27	0	46	33	7	38
AACTGCAATCCATTGGCGGT	43	1111	533	52	0	350	147	76	103
AACTGCAGCATCAGCCAGGT	51	901	2318	59	121	266	213	146	156
AACTGCAGCGAGAGACCTGA	68	2441	2719	110	203	515	373	218	264
AACTGCAGGCAGAGCACAGG	60	1261	1560	20	177	208	216	198	173
AACTGCCAAGAATCCCCCCG	60	1276	1065	220	86	151	194	115	229
AACTGCCAGGGCGACCTGGG	66	2078	558	80	49	181	137	87	68
AACTGCCATCTGCTATCCAG	54	1599	770	17	50	292	146	151	329
AACTGCGCAGAAGCGTACTG	61	1143	583	0	167	572	550	232	295
AACTGCGCGCAGTGGCTGAG	80	1916	1412	347	200	300	383	226	141
AACTGCGGTTTGCGCGCACG	72	1949	1628	86	62	388	319	213	251
AACTGCGTTAGCCATCCCAG	49	803	290	26	36	153	170	153	116
AACTGCTCGAATCCCGGCCC	53	1326	1590	28	168	95	60	94	93
AACTGGAAATGATCAAGCAT	56	1219	788	5	63	284	218	197	289
AACTGGAGCCAGCCAATGGA	73	1990	1014	190	240	192	285	194	527
AACTGGAGCGAAAGTGATGT	62	788	639	0	23	264	271	229	309
AACTGGCCCAAACAACAATG	55	1261	1415	13	204	815	554	374	500
AACTGGCCTAAAGAAAGGGG	56	372	180	0	0	27	25	9	6
AACTGGGACTGGGATCGCGG	69	1144	411	0	44	273	199	88	211
AACTGGGAGGTCTCCCAGAG	41	432	471	63	0	216	164	134	252
AACTGGTTCAAGCTGCCTGA	77	2320	2018	146	165	479	309	250	354
AACTGGTTGGACAGGTTTGG	68	1176	2372	20	128	283	277	102	389
AACTGTAAGAGAGAAGGGGG	45	257	14	29	0	9	3	5	14
AACTGTACTAAGTTCAAGTG	41	884	491	13	47	219	198	116	174
AACTGTAGAGGACTGATGAG	78	1848	979	88	128	306	235	213	209
AACTGTATTTCGGTTTAAGT	44	993	1164	45	349	304	213	99	215
AACTGTGAATCTAAACCACA	37	1093	560	57	160	142	93	98	149
AACTGTGCAGCTCTTTCTAG	37	1300	624	47	12	264	371	91	248
AACTGTGCCCACCCGGCCAT	68	2450	2353	236	135	524	308	258	387
AACTGTGGTCACTAAATGAG	36	1010	864	69	18	162	105	49	99
AACTGTTGAGTCACAAAGTT	50	1162	884	39	32	587	377	170	371
AACTGTTGTAGGATTGGCTG	60	1891	1865	309	152	524	484	335	486
AACTTAATGGAGCGTCTGCA	69	2348	1025	78	78	322	259	124	240
AACTTACTTCATCATGATAT	29	809	629	36	0	246	141	171	155
AACTTAGGATCAAAGGCGGG	45	1366	800	30	100	136	111	86	37
AACTTAGGGCCAATCATGAG	48	1372	1653	39	26	148	100	58	138
AACTTAGTCGACATGACGCG	49	452	693	84	16	253	167	125	115
AACTTATTCTATTGCCCACA	41	2278	530	26	31	249	273	107	147
AACTTCACATGACCCACTCA	59	1050	612	96	109	426	357	246	420
AACTTCATCATACTGCCTCC	50	1126	836	54	0	535	191	159	355
AACTTCCCACAGAATGGAAG	39	893	510	0	55	519	449	153	309
AACTTGAAACAGAAGAAACA	26	1070	821	32	119	190	141	139	128
AACTTGAATAGAGCTGTCTG	56	1079	825	70	178	505	361	180	332
AACTTGAATTAATTATATGC	19	177	221	0	0	127	62	44	52
AACTTGCTTCTGGACCCGGG	46	935	809	54	0	130	91	66	68
AACTTGGCCTGTTGACACCG	49	526	754	36	21	97	134	176	155
AACTTGTGATTGCTCTTCCC	75	823	158	0	85	62	73	51	76
AACTTGTGTTGGTCGGTCTA	77	1317	562	307	661	361	228	188	342
AACTTGTTAAACAAGTTTGA	38	943	1222	100	45	265	140	94	110
AACTTGTTCATAGAGGAAAG	50	173	235	35	0	203	126	120	115
AACTTTAAAAAAACCCAACA	24	322	420	168	0	223	253	100	90
AACTTTATGGAGACCCGTGG	30	194	841	10	24	254	314	164	252
AACTTTCAAAGGCTCTCAGT	35	881	836	3	25	217	289	108	157
AACTTTCCCGGGGACCCCTG	42	288	332	360	30	229	258	210	279
AACTTTCTTTATGAGGGTGA	35	438	982	58	102	79	114	147	106
AACTTTGATGATAAATCAAG	28	470	391	0	30	115	108	78	139
AACTTTGATTCTAGTTGCCA	31	851	526	136	11	207	153	90	193
AACTTTGTCTTTCATTGCGC	78	785	595	99	79	286	290	113	247
AAGAAAAACCAGGTCCCCTG	25	396	321	77	39	183	119	133	140
AAGAAAAAGAGCCTGAGAGA	34	303	265	22	63	181	222	74	135
AAGAAAACAATGGGTCACTC	40	685	539	95	0	143	144	187	184
AAGAAAACAGGAGCACCACA	39	587	718	80	137	411	305	105	147
AAGAAAACCTGTGCCTGAGT	47	538	676	43	90	307	294	168	198
AAGAAAACTACAACTCCCGG	29	330	1077	0	11	96	73	72	139
AAGAAAACTGAAATAGCCTC	29	1264	819	15	150	250	170	104	258
AAGAAAACTGTTTAGTTAAC	33	333	31	30	0	174	110	82	92
AAGAAACACGCATTGTTCCC	47	867	1541	251	75	156	149	120	175
AAGAAACACGGTTTCACTGA	50	1176	909	0	106	298	261	86	179
AAGAAACCCCACACAGTCTG	43	924	595	29	33	453	494	230	398
AAGAAACCCGCCGGCTGCTG	45	802	509	53	0	452	307	156	331
AAGAAACTCAGTCACCATGG	33	675	802	89	98	295	299	226	222
AAGAAACTGAGTCTTGGAAT	41	656	760	73	24	392	279	334	294
AAGAAACTGCAAGACCCACC	63	1146	961	86	57	319	179	182	263
AAGAAACTGTCAAGTTTACC	50	766	894	40	71	204	149	138	154
AAGAAAGAAACACAAAGGTT	35	235	100	18	83	64	16	54	52
AAGAAAGAATCGGAAAGGTC	45	1690	811	37	93	92	58	116	173
AAGAAAGAGAAAGCCAATCA	46	723	1897	0	68	263	259	105	217
AAGAAAGATAATCTGGCACT	60	885	808	55	88	352	268	194	174
AAGAAAGCGCCGGCTCTGTG	50	453	1213	35	123	271	295	109	311
AAGAAAGGGAGCCCCCGGGG	51	236	576	37	112	54	33	31	53
AAGAAAGGGTAAAAGTACAG	50	1136	217	61	1	84	125	92	204
AAGAAAGGTTCCGCAGACGC	40	483	291	0	60	309	220	179	386
AAGAAAGTAGGTCAAAAGTG	41	1512	963	118	90	130	155	113	125
AAGAACAAAAACAAGCCTCG	44	703	987	109	222	345	210	150	186
AAGAACACACGTCCCCTACG	49	1063	833	69	115	439	266	212	250
AAGAACAGAGAATGAGAGTG	47	747	290	48	45	111	63	105	58
AAGAACATTTCTGTGTTTCA	36	1267	1022	25	70	178	244	97	245
AAGAACCCAAGAGGCCTCAA	39	325	1050	49	165	260	206	176	156
AAGAACGAGACTCGCAAACT	43	691	430	19	23	250	193	87	180
AAGAACGCCAGGGAGCTGTG	51	1271	516	0	43	350	351	254	571
AAGAACGCGCCTGCGACTCT	36	822	1827	111	90	354	325	169	299
AAGAACGGCCGACAAGTGGA	45	900	1669	11	235	31	30	32	53
AAGAACTAAGCAGGAACTCC	53	1001	471	0	57	227	250	117	190
AAGAACTACCACTCCCGAAG	44	628	238	134	47	345	165	117	196
AAGAACTCAGCTCTATAAAT	21	806	577	42	28	176	127	125	119
AAGAACTCTGCCAGAACCGA	48	1839	1838	26	127	164	136	131	361
AAGAACTCTTAGGAGCAGCT	63	2075	900	44	9	255	262	107	339
AAGAACTTTGTTTAACCCGG	38	556	838	55	189	71	144	107	106
AAGAAGAAAAAATTTGGGCG	18	1079	376	7	2	236	131	79	144
AAGAAGAAGGGCGGGCGGGT	28	135	68	0	0	0	7	21	6
AAGAAGACAAAGGAATACGA	39	400	1765	87	75	261	175	95	121
AAGAAGACTCCCTTCAGCTG	52	1406	731	226	19	473	458	168	314
AAGAAGAGGGAAATTAGGGG	55	556	834	37	50	76	54	15	48
AAGAAGATTTGTGGCAGGAA	41	932	295	5	89	457	307	136	218
AAGAAGCAGAAGGAGGGAGA	47	733	730	104	80	40	26	36	64
AAGAAGCAGTCCCGGCTCCG	48	688	1103	125	173	130	223	128	184
AAGAAGCCCCGCCCACAGCG	42	884	946	105	24	413	285	222	372
AAGAAGCCTCAAGGTTAGGG	44	1009	844	92	49	127	118	27	45
AAGAAGCGCCTTAGAGGAGA	57	994	638	36	20	195	136	229	215
AAGAAGCGGCAAGACGAGAG	31	1271	1218	0	92	132	131	63	83
AAGAAGCTAGTTATAGTCAT	28	603	399	30	22	215	151	159	134
AAGAAGGAAAGCTTGAAGGG	36	944	404	0	19	96	68	31	39
AAGAAGGCAGTAGTCTGTGG	68	1243	643	233	160	257	265	248	336
AAGAAGGCGGAACTGAACCC	60	872	1127	51	0	299	182	128	207
AAGAAGGGGTGGGACCCGGG	70	905	1134	171	228	271	249	229	263
AAGAAGTACGGAGAGCCGGG	52	755	612	21	9	87	79	53	55
AAGAAGTGGGTACACTGGCT	54	504	1083	50	35	313	278	140	200
AAGAAGTTAATGCCTACCGC	35	937	1172	0	168	301	233	144	230
AAGAAGTTTACATGGCCCTT	64	1102	944	19	17	329	328	199	386
AAGAATAGAAGGGTTAACTC	24	481	243	13	34	142	149	59	131
AAGAATCAACACCCTAGACC	50	338	351	69	24	288	268	138	99
AAGAATCGGAAAGGTCTGGC	64	1402	1996	175	54	222	324	215	197
AAGAATCGGGAAACGCCAGG	32	106	532	0	44	146	54	65	33
AAGAATCTCTGAATCTCACT	30	1048	916	45	17	317	140	160	209
AAGAATGTTATTGGACATTC	36	455	324	0	116	164	102	105	178
AAGAATTAAATTGGAGAGGG	24	372	402	54	0	57	5	32	26
AAGAATTAGGCACGGTTACT	50	989	478	226	23	343	184	222	164
AAGAATTGTGGCTGTACACT	43	976	906	264	489	355	355	138	184
AAGACAAAAGGAGCAGACCA	54	1433	1573	162	68	259	138	154	246
AAGACAAAGAGGCATCCTAT	69	1339	1410	362	105	194	289	152	186
AAGACAAAGTAGGTTCTGGG	51	330	533	0	21	91	94	55	85
AAGACAAGGCGCCTGTCGGG	57	678	472	30	26	91	58	63	128
AAGACAATGTGTAGTATTTC	37	743	414	0	0	270	221	70	145
AAGACACACGATGCTGTCCA	50	1757	1503	582	115	210	109	154	222
AAGACACGCCCAGAGCGGGG	49	492	427	39	102	36	30	59	105
AAGACAGGCCCTTTAGGCCA	41	868	1676	21	195	290	174	114	194
AAGACATCAGGAAAGGAGCG	50	1642	576	28	176	167	129	151	192
AAGACATCTCTATTTCTCAG	45	425	714	1	2	116	86	59	129
AAGACCAATCGGGGCGCGCA	68	1374	583	128	34	347	238	163	255
AAGACCACCAGGGCTTCCCC	59	48	69	0	0	13	49	30	47
AAGACCAGCCTGCCTCTGGT	51	1385	1771	105	115	439	187	90	114
AAGACCCAACAACAACACAC	78	1201	1428	0	34	387	330	466	683
AAGACCCACCGGGCATTGCG	48	776	512	0	19	286	259	162	283
AAGACCCATTCAACAAGAAG	34	941	803	103	22	224	189	164	173
AAGACCCGAGGACTGCTGCG	54	3011	1409	105	167	553	668	315	698
AAGACCCGCCTTCACCTGGG	48	909	532	51	46	49	92	84	33
AAGACCCGGACTGGAGGCGC	48	758	1450	0	57	439	411	777	1786
AAGACCCTCCGGGGCGCCGC	48	1361	1077	71	134	208	271	150	275
AAGACCCTGGAAGTCCCGGG	49	354	822	29	0	50	44	50	70
AAGACCGCGGAGTAGGAAGG	34	46	205	0	0	97	95	106	50
AAGACCTATACTGAAGCAAA	32	593	543	38	382	249	241	184	157
AAGACCTGGTGTCCCCAGGG	58	840	1242	58	164	234	243	142	163
AAGACGAGAAGCCTCCATGT	45	1383	1535	136	121	425	250	246	178
AAGACGAGTAGCCCAAGACG	52	923	401	69	45	508	246	293	229
AAGACGATACGGCGCGCGAG	49	1649	818	56	0	303	162	200	270
AAGACGCAGGTGCAAACCGG	68	1276	723	112	41	240	248	82	270
AAGACGCCCGAACCCGCGGC	37	1045	957	34	109	264	122	181	157
AAGACGCTCCCCCGGGCTGG	51	970	1831	109	437	377	280	206	326
AAGACGCTGTGGAAGCAGTG	57	1193	1262	105	17	223	268	103	151
AAGACGGCGCCTCTTCAGGT	44	835	999	40	32	284	208	113	78
AAGACGGTGGAATTATCCAA	41	1588	755	54	26	228	145	103	125
AAGACGTACTCTTCAGTGTG	35	204	743	152	78	134	99	90	162
AAGACGTGGCACCAGTCGGA	59	397	307	68	35	125	50	73	58
AAGACTAGGACTAGCACCAG	43	268	520	15	119	140	120	122	166
AAGACTCAACCAGCTCCGCT	47	1084	682	20	0	398	182	105	160
AAGACTCCGCCTCTTCCGAA	52	955	1059	66	86	396	368	184	249
AAGACTCGCGATAACCCTCT	60	1266	1197	160	46	391	266	174	138
AAGACTGAGCATGCGCAACA	43	1150	1454	64	77	296	249	157	317
AAGACTGCGACGCAGCCTGA	57	907	607	28	74	341	326	164	266
AAGACTGCGCTCGGTCGCCA	64	990	436	38	53	282	228	133	483
AAGACTTCACTCTCTTGTGC	59	729	1080	698	39	314	241	64	206
AAGACTTGACTCAGCCCCGG	45	1121	846	62	18	158	154	154	328
AAGACTTTATCAGCACTGGT	52	866	948	89	46	255	297	168	223
AAGAGAAAATAGGGAAGAGG	37	387	1583	35	0	31	39	39	47
AAGAGAAACCGGCCAATGAG	51	387	677	56	278	190	155	105	185
AAGAGAAAGCAATCTGAACA	39	573	599	12	8	246	126	46	136
AAGAGAACTACTTCCAGCTG	36	1168	925	101	28	287	203	170	195
AAGAGAACTAGTAAATAGGC	38	294	233	0	46	188	96	64	137
AAGAGAAGGCGTCACTTCCG	60	820	863	23	87	330	368	158	342
AAGAGAATGAGGTTCCTCAG	34	695	586	16	13	79	116	75	62
AAGAGACAATCTAGTTATCG	46	380	278	48	19	212	193	172	188
AAGAGACATTAAAAACGCAA	20	394	477	47	29	184	238	42	169
AAGAGACCCCCAGGTACAGT	53	1269	1905	54	51	423	320	190	281
AAGAGACCTGCTGCCCCGGG	39	898	635	33	171	104	65	35	129
AAGAGACTAAAAGAGGAAGG	35	101	321	0	25	196	143	34	74
AAGAGACTCTCTAGCCCTAG	49	540	1058	85	58	309	166	94	225
AAGAGAGACATCCAACCCCG	43	1423	825	33	0	104	28	79	26
AAGAGAGCGAGTGGGAGAGG	82	38	0	0	34	43	4	46	61
AAGAGAGGAACCTCTTATGA	34	1072	1122	101	108	362	102	152	151
AAGAGAGTACCGGCAGACAG	56	273	743	58	183	33	52	54	128
AAGAGATAACTCAACCGCAG	39	331	64	10	69	290	181	290	324
AAGAGATCGAAGAGAGGCTT	33	0	81	0	18	41	102	51	19
AAGAGATGTCAGATTCTGCA	55	1317	1342	70	149	338	378	415	266
AAGAGATTAATCAAGGCAGT	24	657	3187	20	396	307	165	110	126
AAGAGCAAAAACGTGTTGAG	42	606	1585	30	161	233	152	76	106
AAGAGCAAGATCCCCCAGGT	50	609	901	479	133	318	268	341	255
AAGAGCACTTGGAATTAAAG	33	579	1028	35	146	300	259	217	218
AAGAGCCCCAGCCCACGGAA	47	492	1156	70	54	471	379	198	268
AAGAGCCCCTAAGCCAGACA	46	618	1262	307	276	168	200	195	222
AAGAGCCCGTTTCAGCAGCG	41	243	716	11	23	267	200	147	156
AAGAGCCCTGAGGACGCGGT	41	658	940	39	122	407	356	128	247
AAGAGCCGGCTGGAGCCGCG	40	498	1235	13	139	336	360	175	266
AAGAGCGAATCGATTTCGTG	55	515	1119	24	97	331	169	124	179
AAGAGCGCATGCGCACTGAG	55	1183	1313	21	150	350	335	255	235
AAGAGCGCCGGCCTCCGAGA	80	1964	875	126	31	313	278	370	311
AAGAGCGGAAATGTCAAACG	46	284	755	1	144	47	87	64	100
AAGAGCGGTTCCCAGGACCG	39	749	1437	34	461	197	146	140	162
AAGAGCTAGGCAGCGACGCG	49	733	644	28	121	265	218	75	150
AAGAGCTGAATGGCGTGGGG	46	329	562	46	114	78	141	41	83
AAGAGCTGATGGTATGGCGT	59	963	449	68	101	538	293	238	263
AAGAGCTGGAGAACAATGCT	56	1430	1062	139	8	652	577	438	553
AAGAGCTGGGAAGGAAAAGG	39	625	373	15	133	68	97	23	81
AAGAGCTTTACGCCTGTTCG	55	582	672	0	20	210	241	124	152
AAGAGGACACTGAGGCCGGA	44	1536	758	47	1	240	237	92	234
AAGAGGACGGTTAGAAAACG	35	373	427	20	0	75	90	97	69
AAGAGGACTTGGTGAGCGCG	52	1085	1793	22	95	394	307	169	219
AAGAGGAGAGGCATAAATTC	43	1462	892	42	62	311	271	148	153
AAGAGGAGAGGCATAAATTT	55	1856	1621	69	164	436	530	145	308
AAGAGGAGGCTCGTGGACAG	51	657	1585	46	84	95	52	83	176
AAGAGGAGGTTGGAGAGGTG	39	890	721	0	195	192	131	118	152
AAGAGGCAATACCCGCACGG	39	650	536	16	94	131	69	52	205
AAGAGGCCCAAGCTGTGGGA	39	1537	1148	57	0	236	163	111	129
AAGAGGCCGGAAGGCGCCAA	47	780	1302	15	70	389	317	307	527
AAGAGGCCTCTGGCTCGGAG	30	1125	597	125	0	78	90	26	231
AAGAGGCGCCCAGTTCAGCC	46	819	1365	105	29	420	171	160	279
AAGAGGCGGAGTCTGGAGCG	68	1957	1804	89	69	453	344	421	526
AAGAGGCGGGCGTCCGGGAG	58	519	298	0	0	93	77	46	86
AAGAGGCGGGTCTGGCCGAG	13	1634	1648	112	131	284	191	161	319
AAGAGGCGGTGCTGCCAAAG	39	1203	1302	0	90	352	263	175	229
AAGAGGCTTCATGTGTTTCT	43	921	914	0	150	278	202	167	178
AAGAGGCTTTCCTACAAGTG	45	400	980	0	16	149	246	91	102
AAGAGGGACAATATTAAGGA	35	1083	496	77	138	159	256	54	171
AAGAGGGCAGAGTTACCAAA	55	1488	1551	97	42	324	284	157	193
AAGAGGGCCACAGCCACCAG	47	2468	1151	53	40	210	162	133	202
AAGAGGGCTTTACTTTGGCC	43	1217	986	86	30	298	313	167	335
AAGAGGGGAAGATGCAGCGA	63	1122	1686	59	242	442	268	135	140
AAGAGGGGCGGAGTCACGAG	50	1080	1173	216	73	250	242	133	238
AAGAGGGGCTGTTGGCACGT	41	1072	521	49	0	337	277	301	312
AAGAGGGTTAAGAGGAACAA	47	669	667	75	215	433	321	263	539
AAGAGGTAATCTTTGCAGGT	42	400	816	1	135	245	132	77	115
AAGAGGTGATGGACAGCCGC	86	1537	2477	22	45	586	276	317	297
AAGAGGTGCTCTGAAATGAA	36	1247	953	61	8	284	224	99	138
AAGAGGTGTCTTGCACTTGC	48	1000	751	10	51	330	226	194	111
AAGAGGTTCAATATGGGGGA	62	899	450	27	24	172	138	46	79
AAGAGTAACGGAACTAGCGC	34	1119	1648	49	67	120	202	112	273
AAGAGTAATAAGGCCTGGTG	35	679	94	16	0	178	157	85	115
AAGAGTCCCGGGACACACCT	45	507	493	53	34	483	258	178	353
AAGAGTGAAGAATTTCCCAG	44	953	536	85	0	89	141	136	178
AAGAGTGAAGATACTCGGCA	50	1182	1265	16	170	315	246	165	256
AAGAGTGATACCTGATCCTG	47	950	229	47	0	215	254	86	1080
AAGAGTGATTTAAAAAAGAA	22	1086	284	149	31	91	171	119	175
AAGAGTGCAAATATTGCTAA	40	577	646	0	20	260	138	187	97
AAGAGTGGAGAGGACCGGCG	36	1941	1279	111	109	308	159	154	184
AAGAGTGTGCACCGCCCAAT	47	1003	1177	37	15	349	208	287	223
AAGAGTTCGGAGCTTTGCCT	54	1318	1051	101	105	365	272	280	404
AAGAGTTCTGAAAGTGACAG	43	347	303	17	118	47	47	113	84
AAGAGTTTGGGAACTGGAGC	54	1147	521	0	19	317	305	164	198
AAGATAACGGCTAAGCCAGG	37	1583	1605	122	148	45	83	85	95
AAGATAAGAACTACGACTCC	39	665	242	13	20	60	75	87	105
AAGATAAGTGATTGGAGTCA	51	1162	337	367	47	44	40	91	182
AAGATAATGGTTAAACATAG	33	540	818	33	53	108	74	47	46
AAGATAATTGGAAATAGACA	31	279	106	0	14	127	171	134	201
AAGATACGCCACTACCTCAG	42	455	222	24	0	155	140	67	145
AAGATACGTGTGGAAGAAGC	68	902	554	9	24	192	160	137	146
AAGATACTGCACTATTTACT	32	710	578	245	27	248	205	157	185
AAGATACTGTATTTGGCTTT	39	820	949	25	0	245	211	128	162
AAGATATCTAAAAAGTCTCT	30	509	1003	17	79	301	172	123	75
AAGATCATATAACCCCCCTC	56	483	1322	26	121	140	144	138	154
AAGATCCTATGCGGGCCGTA	52	377	1077	20	61	351	240	84	114
AAGATCGGTTCTGATTGGAT	46	1243	2540	151	93	234	155	173	306
AAGATCTCTAAACAAAGTTG	29	502	447	300	33	323	144	147	96
AAGATCTGCCGGGACCTCAG	54	303	371	18	0	148	211	144	218
AAGATCTTTCACATTGGGAG	39	410	898	44	165	33	56	37	23
AAGATGAAAGGGAAAGGGCG	55	100	313	0	116	219	148	156	114
AAGATGACCTCATGGGACTG	44	1207	451	0	9	285	156	200	272
AAGATGAGATGGTGACAGAT	70	35	62	27	0	92	47	32	120
AAGATGCCAGGAAATAGAAA	21	473	126	69	27	183	112	116	76
AAGATGCGCCGGGTCACCGC	45	3248	1471	60	74	374	307	181	252
AAGATGCGGCAAGATCAACA	37	1504	1345	81	92	414	291	164	180
AAGATGGAGCGCGGAAAAGG	46	521	543	0	8	63	34	33	39
AAGATGGAGTGAGCGGAAGT	60	816	699	82	0	263	204	128	236
AAGATGGATCTGCTGAATTG	50	942	794	1	69	316	245	171	329
AAGATGGCCGCAGCGCGCCC	52	1363	707	0	82	195	207	120	121
AAGATGGCGGCGCGTCACGT	62	2136	3905	120	165	629	373	271	473
AAGATGGCTGCAGAGGCCCA	50	944	629	74	69	178	166	107	135
AAGATGGCTGTGAGGGACAG	57	1077	501	58	67	129	153	108	91
AAGATGGGGCTGAGACCCGA	49	1233	967	56	34	344	238	118	170
AAGATTAATTTACACCAGCC	25	724	758	0	35	146	162	132	108
AAGATTAGCCTGCTGCAGGG	52	732	485	64	90	122	84	33	39
AAGATTCCCTAGAAAAAGCG	28	824	143	61	33	249	201	197	129
AAGATTCCCTCAGAGCTGGT	61	577	1468	39	138	334	234	155	250
AAGATTCCGATTAACCCGAG	40	778	210	66	0	115	113	50	109
AAGCAAAAAATATGGGTGGG	39	1369	2400	8	139	196	158	96	392
AAGCAAAAATAGGCAAGCCG	27	711	318	140	71	174	303	129	275
AAGCAAAGATAGAAATAGTG	31	498	827	0	0	140	160	68	154
AAGCAAAGCAAGCTCGATGG	42	1882	1255	178	106	51	47	56	93
AAGCAAAGCCCCAGGTGGGT	43	542	905	74	346	337	170	163	334
AAGCAAAGCGCTCATAGGCG	49	465	1433	13	106	280	345	118	233
AAGCAAAGTGTCCAACCAGA	46	1006	2601	1	86	155	211	96	202
AAGCAAAGTTATGGGGACCC	39	452	272	67	33	115	90	99	128
AAGCAACCACACCTGTACCG	41	780	452	19	67	167	126	90	289
AAGCAACCTGCATTCGTCCG	59	1359	1503	64	1874	216	159	124	212
AAGCAACGACCAATCCGCAG	30	1036	233	37	0	170	165	53	163
AAGCAACGTTCTCTCCTGCC	55	2344	1615	519	199	255	231	119	208
AAGCAACTCCGCCCCCGCAG	45	234	314	0	87	97	222	82	161
AAGCAAGAAGACTTGCCTGG	42	1541	909	52	116	342	241	117	166
AAGCAAGCCTGGCACCAGAA	32	598	609	36	80	193	159	74	168
AAGCAAGCGAGCTAATGGGG	40	0	139	0	0	9	17	15	13
AAGCAAGCTCAGCAATATTT	43	809	1586	77	67	411	214	123	227
AAGCAAGGGGGTAGGAGCGA	60	689	613	75	0	203	135	142	146
AAGCAAGTCAGAGCGATGGG	59	255	403	0	8	33	38	47	58
AAGCAATGAGTAGTAAGCAT	47	667	1136	0	77	334	205	151	230
AAGCAATGGGAGAGATGTAA	48	1147	441	101	13	315	235	214	227
AAGCACACACAGCTTCCCGT	45	1121	972	55	131	164	67	67	93
AAGCACAGAGTGCTGTGTGT	42	1194	1174	79	410	377	216	389	320
AAGCACATTCCGGGAATGCT	46	1354	1169	97	30	528	393	156	337
AAGCACCATCGAGAGCTCTG	43	868	688	180	25	389	444	185	388
AAGCACCCCTACCACCCGTG	62	1022	705	22	78	294	238	155	344
AAGCACCCTCACTTCTCGAG	57	1259	1503	7	57	126	149	102	108
AAGCACCGCGCTAACTACGG	57	1164	1657	54	0	137	154	87	210
AAGCACGCAGTGGCCCAGCG	51	1351	973	113	66	407	204	157	268
AAGCACGCATGCGCACACCG	58	544	2086	47	25	294	214	305	298
AAGCACTCAAGCTGCCACAG	54	874	631	101	76	95	72	44	113
AAGCACTTGGGGGATCGCCG	60	1948	1888	169	150	452	426	108	393
AAGCAGAAAGAACTGCAGAG	35	738	922	128	238	171	134	43	128
AAGCAGAACCATGAGTCTGA	37	1914	971	33	62	522	281	154	225
AAGCAGACTTCAGCAAGACT	50	959	1830	304	1	218	233	128	394
AAGCAGAGAAGGGCTTTGTG	58	1496	931	135	12	406	199	218	297
AAGCAGAGCAACGGGTGTAT	50	554	1066	35	0	237	188	141	154
AAGCAGAGCTAACACGCAGG	50	689	743	0	94	157	104	70	75
AAGCAGAGGCAGGGAGCCAA	70	1519	673	44	36	359	196	195	171
AAGCAGCACGCAGAGAGGAG	47	244	187	26	0	113	33	35	45
AAGCAGCAGTATCCTCTTGG	58	1578	1628	86	77	341	267	164	272
AAGCAGCATCTCAATGAGAA	57	1321	572	58	80	364	198	169	249
AAGCAGCCAATCTCCACTTC	29	1433	709	6	33	289	216	124	206
AAGCAGCCGCAGATGCTGAG	51	1409	1060	59	68	343	211	67	123
AAGCAGCCGCCAATCAGAGT	49	504	1517	108	34	302	159	123	147
AAGCAGCGAAGCCCGAGTGG	60	885	880	51	240	250	176	72	316
AAGCAGCGACGGTCTCCGTG	67	1855	402	462	79	384	345	183	263
AAGCAGCTGTAAAGAATACA	27	746	612	0	11	211	134	100	74
AAGCAGCTTAGGGATCATGA	74	1359	1806	42	90	423	304	146	258
AAGCAGGAAACCCTTTGACC	39	847	518	0	53	120	159	113	136
AAGCAGGAAAGGATCTCCAG	51	1054	128	28	0	155	217	68	127
AAGCAGGAGCAACGGCAGGA	62	1053	1250	93	57	264	134	129	125
AAGCAGGGAGAGGAATTCTG	40	848	2227	0	258	563	527	184	529
AAGCAGGGGACTCTCAGTGG	68	1002	904	159	0	198	161	122	245
AAGCAGGGGATGCGTGACTG	60	589	1051	21	22	259	247	244	537
AAGCAGGTATTTCGTACAGT	48	1065	889	13	62	295	175	66	99
AAGCAGGTGAGCCCTGGGGG	59	14	174	102	55	44	86	37	42
AAGCAGTCGCCAGAAGAACC	45	902	1788	2	331	275	199	172	295
AAGCAGTGTCGTAAGCGGGT	54	1043	235	55	0	115	115	46	140
AAGCAGTTTCATATGCCTCG	31	839	648	37	69	140	144	126	58
AAGCATAATAAAAGGTATGT	36	1281	1930	32	49	282	256	159	255
AAGCATAATCATATTCCCAG	33	185	861	14	20	161	117	96	113
AAGCATACAGTGGTGTCTTG	64	1703	845	46	30	412	410	141	326
AAGCATACTTCGGATCCCCG	31	490	712	45	0	30	55	37	28
AAGCATCCTGCAGCCTGCGG	36	245	468	21	41	166	137	150	161
AAGCATCGCGGCTCACGGCG	43	301	411	4	49	289	254	35	138
AAGCATGAAGATGGTGTTGG	39	611	680	45	146	291	245	130	223
AAGCATGAATTGCCTGATAG	44	479	742	155	208	107	91	35	128
AAGCATGCAGGACTTGACTC	66	1320	2785	78	169	391	267	218	382
AAGCATGCCTGGGTTCAGGG	61	1074	365	68	0	103	84	55	206
AAGCATGTGCTGCCATACTC	51	1020	483	55	45	196	153	165	209
AAGCATTACGTCCTCCATCG	32	262	1003	75	204	341	193	81	129
AAGCATTATCCAATCAGGGA	36	226	490	39	0	106	63	49	76
AAGCCAAAGCTAGGTAATCA	31	1383	718	75	62	276	210	87	177
AAGCCAACAGGTGCCTGAAG	49	809	740	163	138	351	301	203	275
AAGCCAAGCTGGGAGGATGG	59	659	726	23	409	96	75	47	138
AAGCCAATCCCAGCGCAGAG	46	572	540	82	0	196	201	102	150
AAGCCAATGAATTCCAAGAG	27	776	626	0	26	115	201	51	112
AAGCCAATTTGCTTACTACA	34	680	532	24	106	259	258	104	135
AAGCCACACACTTGCCACTC	68	1614	2008	24	222	369	246	113	322
AAGCCACCTTATAACTGAGC	53	816	70	44	23	193	148	87	141
AAGCCACTCCCACAGTGTGA	53	994	786	88	35	275	236	152	192
AAGCCACTGACAATCGAAAG	46	1183	478	123	49	218	115	151	250
AAGCCAGAACATGACCGCGT	54	1518	798	126	0	541	213	243	218
AAGCCAGCTTCCAGCAGGCA	49	546	1477	56	217	334	346	231	166
AAGCCAGGCACTGAGAACAA	42	475	855	37	106	329	184	101	149
AAGCCAGGCTATGTCCCAGG	48	490	750	53	0	69	62	58	36
AAGCCAGGCTGTGTGGCCGG	37	644	727	1	0	138	193	204	100
AAGCCAGGCTTGGAAATGAG	44	1131	259	19	33	152	135	67	116
AAGCCATAAATAGCCCTGAC	37	1196	1248	15	79	275	191	180	350
AAGCCATGCACCTCCCAGGG	48	960	1107	19	113	154	98	81	124
AAGCCCAACGACTCGGGCGT	49	611	363	0	36	366	161	144	162
AAGCCCACGTCCAACCGCGA	57	834	522	123	59	250	328	119	309
AAGCCCAGAAGCTTTAGGGA	56	1036	1082	25	120	45	59	56	15
AAGCCCAGAGAGGTCTAGGG	38	820	1845	63	28	125	66	35	132
AAGCCCAGCCCCACGCAGCG	58	1019	1411	40	95	245	135	122	184
AAGCCCATGATCCCGTGGGT	43	336	366	39	68	366	324	207	646
AAGCCCATTTCTAATCCCTG	52	548	302	52	63	518	283	330	317
AAGCCCCCGTCAGGTCCTTG	54	1083	442	37	93	417	268	146	326
AAGCCCCCGTGACCACACAG	36	185	241	19	0	44	44	53	52
AAGCCCCGCCTGATTGGGAA	41	621	719	41	259	265	271	136	175
AAGCCCGAGAGCCTGGCTGC	32	1093	998	9	63	361	288	186	219
AAGCCCGAGGTCGTGCGTTG	59	352	630	86	9	355	254	144	283
AAGCCCGATCCCACCCGCAG	20	454	68	0	0	64	34	60	54
AAGCCCGCCCACTCCTCCTG	65	404	890	30	88	219	125	67	202
AAGCCCGCCCCTCAGCCCGC	44	1592	435	99	34	305	274	71	246
AAGCCCGCGCGCCTGCACTG	53	631	454	31	84	230	223	165	179
AAGCCCGCGGAGCGGGTGGC	41	704	1055	46	92	186	92	102	395
AAGCCCGGAAATGCCCTAAG	18	307	450	77	28	124	253	67	250
AAGCCCGGACAGGTGCAGCT	36	834	653	433	45	173	253	90	202
AAGCCCGGACCCAAGCGACG	45	477	358	34	6	291	221	152	481
AAGCCCGGCCAATAGCGGTG	31	230	608	81	32	147	199	81	176
AAGCCCGGTGGGAACCGCGG	36	581	1312	0	27	38	57	9	65
AAGCCCTAGATGCAAGACCG	49	800	1743	0	145	173	128	106	147
AAGCCCTCGTGCTCCCACGC	49	425	466	123	8	317	208	250	133
AAGCCCTCGTGGCCGGCAGG	46	787	1216	27	92	172	139	322	209
AAGCCCTGATTGGTCTGCCG	50	658	882	58	19	186	245	84	231
AAGCCGACCGGTAACGTCAG	37	270	122	0	60	125	47	102	108
AAGCCGAGAGGTTCGCCTGA	71	1289	1008	109	46	279	435	162	347
AAGCCGAGTCCTGATAAAGC	42	445	311	0	17	149	174	46	104
AAGCCGCTCCCAAGCCCTCG	50	1198	480	34	51	178	194	104	199
AAGCCGCTCCCGCCTCCTAG	52	871	1667	83	0	83	37	36	63
AAGCCGGAAGCTGCTAGAAA	45	1204	1217	82	60	417	327	257	307
AAGCCGGAGCCACAGGTGGA	55	18	12	0	0	111	163	72	177
AAGCCGGCAGGCCTTCCCGC	59	1585	1309	29	84	395	298	250	380
AAGCCGGCCTGCTAGAGCCG	23	128	813	24	130	82	111	64	145
AAGCCGGGACAGGCGAGCCG	54	550	118	0	27	310	251	178	328
AAGCCGGGATTCGCCCTCCG	28	363	632	21	43	166	117	106	147
AAGCCGGGTTGGATCCGGAG	44	1086	520	69	113	92	172	59	47
AAGCCGGTGAGTGAGCGGCG	44	1433	1266	17	212	33	58	26	25
AAGCCGTACTTTGGGCAGGG	58	762	201	14	58	62	136	139	106
AAGCCTAGGAGAGGATGAGT	66	627	1489	178	68	245	202	131	218
AAGCCTCAGTAAAGTTAAAG	32	863	421	1	77	312	307	226	270
AAGCCTCCAGGCTCAATCAA	30	514	461	0	23	236	216	146	299
AAGCCTCCCGGTCTCCGCCC	61	664	1357	181	296	89	87	84	144
AAGCCTCCGGGTGAAGACGG	53	1480	2216	318	365	95	124	18	87
AAGCCTCCTCCCTGAGTCAG	37	758	428	53	53	211	154	134	112
AAGCCTCGCTCTGCCCATCG	39	897	874	44	0	342	152	103	164
AAGCCTCTGACTCTGCGGGA	52	670	631	0	30	244	102	92	83
AAGCCTCTGATGAAGTTCAA	44	817	890	125	42	342	152	85	165
AAGCCTGAAAGTGATGGCCT	55	1803	815	70	151	240	306	248	392
AAGCCTGACACCTGACACAG	44	54	226	53	86	80	67	58	101
AAGCCTGACCATCCCCCTAG	32	705	613	17	117	197	283	164	179
AAGCCTGCCCCGACCCGGTG	35	162	391	11	44	66	152	120	182
AAGCCTGCTGGGGACGACCG	52	1059	666	198	67	21	89	49	39
AAGCCTGGCACCCTGCCTGG	47	482	866	19	0	263	127	117	406
AAGCCTGGGCTTCGGCGGGG	42	296	48	0	0	13	21	11	17
AAGCCTGTGGAGACCCAGGG	30	142	30	23	34	48	22	22	23
AAGCCTGTTCCCCTTTCCTG	43	316	706	0	0	338	276	170	142
AAGCCTGTTTGCAATTTAAG	52	748	1116	112	0	299	205	160	147
AAGCCTTAGCGCCGGCAAGG	49	852	606	27	15	53	44	80	49
AAGCCTTGTCCTGACTGCAA	54	723	1040	174	69	363	273	212	260
AAGCGAAACCGTAAGCCCTG	47	525	328	29	18	243	236	289	364
AAGCGAAGAAAAGGGTGGAG	35	755	755	223	84	134	78	92	149
AAGCGAAGTGTACCCGTTAC	43	288	471	18	65	158	166	43	75
AAGCGACGAAGAGAGCTGGA	55	2178	1680	45	137	147	222	141	222
AAGCGACGCAGGCGGTGACG	33	1063	1398	66	113	321	193	199	150
AAGCGACGGAGCCCGGTGGA	65	558	1494	19	28	256	150	90	195
AAGCGAGAAGAGAGGGGGCG	54	1661	2236	153	83	159	140	86	186
AAGCGAGCGAGCGCGCGGGA	63	511	785	108	82	48	42	66	61
AAGCGAGGAAGAGGTCGGTC	56	688	1534	114	187	266	282	90	269
AAGCGAGGTTGGCGGGGGAA	51	498	658	70	0	354	287	305	657
AAGCGAGTATCTTCAGACGG	40	522	993	165	148	94	61	71	136
AAGCGCACAAACGGAAAGAG	38	314	134	8	0	163	205	62	125
AAGCGCACTGGGTCGCATCG	38	618	127	21	0	175	168	71	78
AAGCGCCGAGTCATTCCGGC	45	638	384	27	66	158	158	135	130
AAGCGCCGGAGGATTGGCTG	38	609	654	246	0	188	210	147	379
AAGCGCCGGCTCTGTGTGGA	74	1009	1098	62	334	214	167	145	343
AAGCGCCGGGCCAATCAGAG	24	385	751	28	2	147	45	70	91
AAGCGCCGGGGTTTGCGCAG	59	843	1025	253	68	240	241	192	196
AAGCGCCGTCAGGGGCGGGG	45	737	479	46	25	25	23	12	36
AAGCGCGCCCGTACGCGGAG	55	604	1317	0	12	79	66	36	37
AAGCGCTAACCAAGAAACGA	51	1274	217	121	37	320	150	242	140
AAGCGCTCGCAATCACATGG	43	781	487	80	29	355	218	175	159
AAGCGCTCTCTCGCTGGCGG	58	878	1994	54	96	309	179	65	149
AAGCGCTGGGGACGTGGAGT	66	1234	480	34	76	217	212	154	415
AAGCGCTGTCTCCTCAGGAG	58	837	1774	100	37	153	113	52	89
AAGCGCTTTACAGCGCCAGA	40	620	900	35	48	217	160	224	124
AAGCGGACTCCGGAACGCCG	44	1418	955	49	195	522	316	297	226
AAGCGGAGACCTGAGCGCGG	59	2112	982	219	85	316	378	140	371
AAGCGGAGCGGGACAGACGC	54	463	181	39	24	165	129	97	57
AAGCGGCAACCTTAGCATTC	57	354	654	8	46	240	304	104	147
AAGCGGCCATCTCGCGCAGG	42	1662	1485	129	127	120	168	80	161
AAGCGGCCCTGGTACCCGAG	42	2034	1134	41	88	244	109	178	163
AAGCGGCCGAGAAGCTACAG	44	631	567	69	61	125	120	127	369
AAGCGGCGCGCGCCGAAGTG	51	974	651	55	17	287	177	112	156
AAGCGGCGTGCAACACGTGG	65	805	393	10	50	261	157	252	237
AAGCGGGACTCAGAGCCGCG	54	1134	1256	18	978	205	193	135	109
AAGCGGGAGCGAGGATAAGG	44	975	760	146	36	86	84	41	65
AAGCGGGCGCGTCTGCGACT	47	1033	908	52	172	250	333	175	232
AAGCGGGCTGTGAACGCCCA	44	933	251	87	54	153	145	164	234
AAGCGGGGTCAAGTAGGTAG	63	775	962	20	48	286	329	372	203
AAGCGGGTCATAGCGTCACG	50	1228	928	49	157	228	239	106	262
AAGCGGTATCGGATTCAGAG	42	1226	920	98	38	328	232	207	223
AAGCGTAAAGGAAAAATAGG	24	705	164	0	16	92	34	40	40
AAGCGTAAGACACCTTGCAG	33	316	1186	0	35	79	93	62	105
AAGCGTAAGCGGGAGCTCGC	54	645	102	74	68	144	52	121	107
AAGCGTCAGCTGCAGAGAGG	51	190	346	80	146	18	21	31	49
AAGCGTGCAAAGGCGCGGAG	38	1492	635	23	69	58	63	6	10
AAGCGTGGAATAAGTCCCCT	51	805	317	94	0	292	115	99	231
AAGCGTGGGCCAATGAACGG	55	1253	1084	33	134	265	319	141	263
AAGCGTGTGTATTGGTGGCA	61	956	598	103	67	321	299	165	314
AAGCGTTCTGGCCAATGACG	42	1044	1560	27	157	350	308	180	285
AAGCGTTGCGCGCTCCCGCG	43	960	538	21	86	171	63	80	97
AAGCGTTTAGGTGTCTGCGA	53	764	1256	133	158	244	115	114	139
AAGCGTTTATAGAACACCAC	38	757	457	82	26	203	135	62	157
AAGCTAAAAGAGAAGATTCA	27	801	344	88	38	282	241	158	151
AAGCTAAACTGTGGTTGAGG	46	1093	943	46	114	96	149	112	108
AAGCTAAAGAACTCTCCAAG	42	1279	902	0	24	236	272	88	357
AAGCTAATTGCTGAGCTGGG	55	492	407	0	0	92	35	53	66
AAGCTAATTGGCCAAGCAGG	29	411	832	0	88	81	62	55	82
AAGCTACACGTTCTTTGCTG	64	977	227	51	0	304	395	187	352
AAGCTAGCAACCCGGCAGAG	34	767	771	50	40	135	220	108	105
AAGCTAGGCAGGATTCATGG	42	1041	1559	33	0	195	119	134	128
AAGCTAGGGCGCGGGAGCAG	55	1086	476	26	0	68	61	16	42
AAGCTCACAATATCTTTACC	51	592	496	0	183	160	125	135	87
AAGCTCACTCCATCCCAAAC	64	724	1719	0	56	369	188	181	200
AAGCTCAGGAAGGGGGTAGG	51	861	1829	55	0	65	80	112	99
AAGCTCATGAGGGAAACGCA	45	647	1170	0	39	203	180	108	123
AAGCTCCAACCTCGACCCAC	60	1235	713	52	15	397	330	349	769
AAGCTCCAAGGGCTTCTCGG	39	368	1143	24	8	160	150	112	178
AAGCTCCAGCTTAGCTGCCC	40	1268	751	154	36	220	145	166	374
AAGCTCCAGTGCCCGCCTAG	52	796	1526	8	30	227	279	102	195
AAGCTCCCCTGGTTTGCGGT	55	699	501	138	82	387	282	194	216
AAGCTCCGCACCACTCAAGG	28	210	177	113	88	32	27	12	29
AAGCTCCGCCGAGGTAGGAG	51	1146	962	26	79	72	75	18	42
AAGCTCGCCGGGAGGCTGCG	34	797	658	64	14	466	402	128	120
AAGCTCGGCGCATCATTGGG	54	558	320	0	74	40	53	27	51
AAGCTCTAAGCCCAGAAGTG	32	391	1390	0	204	217	110	125	166
AAGCTCTAAGGTTCCGCCTG	44	515	209	37	0	346	166	94	226
AAGCTCTCAAGTTCTGGGGA	38	364	605	0	27	111	121	68	50
AAGCTCTCCTGGCGACGCTG	60	1129	1672	45	119	586	475	272	607
AAGCTCTGAATCTTCTAGGA	25	166	62	19	0	111	55	49	103
AAGCTCTGTATCTATATATG	18	548	264	0	5	116	119	167	133
AAGCTGAAAGAAAAGTTCAC	34	502	1307	78	432	194	150	104	261
AAGCTGAAAGCGGAGAGTCA	46	1369	982	53	114	324	231	120	243
AAGCTGAACCAGAGACAAAG	35	372	29	102	11	227	209	84	194
AAGCTGAATGGAATCTCTCT	28	618	653	56	0	239	190	162	186
AAGCTGAGAATCCCAGCAGC	38	842	914	119	6	212	132	120	196
AAGCTGCACCAACTGCCTTC	26	451	931	29	2	214	120	147	108
AAGCTGCACGAGCGCGTTCG	53	761	890	21	150	296	139	111	173
AAGCTGCAGTGTGGATGGAG	60	948	708	24	88	130	128	28	106
AAGCTGGAAGGCTGTGAGAG	54	809	935	39	31	143	83	73	125
[truncated: 54,766 more rows]

## Sheet: SetB pXPR_109 raw reads
	pDNA	Meljuso	Meljuso	Meljuso	Meljuso
	pDNA	no drug	no drug	Selumetinib	Selumetinib
sgRNA Sequence	pDNA	RepA	RepB	RepA	RepB
GAAGGTGAGGGGGATAAGGG	1944	1466	824	477	986
AAGGTGGTGCAGATAGGGGT	1823	1865	1350	962	924
CTTTGTGGTGTGGTTGCTGT	1808	3857	2221	1850	3292
TGTGTTATCCTGTGTGTGTG	1776	1430	1009	1414	1546
CACCCAGTTCCTCGCACCCA	1684	1236	765	1065	1614
TTGGTTTGTGATGTGGGTGT	1669	2453	1859	1605	2258
TGGAGAAGAAAGGGTTGGGC	1666	3081	1931	1882	3559
TGGAGGGGATCTTGTGTGTG	1640	1232	1066	1422	2063
TTTGGTTTGTGATGTGGGTG	1629	1127	680	798	992
GGGAGGGCGGTGGAGAAGGG	1623	140	92	49	60
TGGGGTGAGGATCGGAGGCG	1595	2594	1945	2202	3201
TGGAGTCTGGAGGTAGGGCG	1577	1493	747	616	1061
CCCCAATCTCTTACACTTCC	1557	1810	1211	1309	2227
CACCCAAATCTACAGGCCCA	1549	1907	1133	1223	1896
ATTGAGGTGTTGGAGGAGTG	1543	1017	587	344	723
TGGGAGGGGTAAGAGAGTGG	1525	2098	1683	1608	1641
TTTGGTTGTTGTTGCCGTTG	1509	2427	1531	1738	1848
CTCCCTCTCATCTCACTAGT	1481	2820	1682	2014	3061
TGGAGGACGTCTGCTGTTGG	1457	2398	1671	1251	1785
TGCTCACTTCCTCTTCCTGT	1443	404	304	171	474
TAGAGAGGTTGGAGTGGTAG	1440	1817	1096	789	1453
TGAGGTGAAGGGGGTGGAGC	1432	1551	898	776	1164
GAGATGGTTGGTTGCTGCTT	1430	1895	1324	1381	1565
GCGGAAGCTGTTTATGGGGG	1430	50	162	25	123
GGGACGGCGAGGTGAAGGGG	1429	111	77	44	103
AAGGGGAGAACGGGGGAAGG	1420	787	446	372	615
TGGGAGACTGGAGAGTGGGG	1404	413	288	334	223
TTTGGGGCTGTTGGGTTGTG	1402	2503	1681	2542	2894
GAGTGTGAAGTGTGTGTGCG	1397	2172	1257	1653	1309
TGGCCAGTCACGTAAAGGGG	1393	23	76	20	45
TGCTGGAGTGGTCGGGTCGG	1392	1542	1093	1192	1236
AATGGGGTGGTCGAATGGGG	1389	438	226	286	342
GAGGGGACGTGGTGGAGGCG	1384	918	698	288	454
GCTGAAAGCGTGTGGAGGCG	1380	952	581	585	676
TGTTGAGTCTGGGTATTGGG	1378	837	459	289	305
CTACTCCCCTCCCCACACCA	1373	1370	917	1295	3007
GTGGAAGCGGAGGTGTGGGG	1365	161	143	175	77
TGGAGGGCGTGGGGACTTGG	1363	2717	2350	3294	3552
GGGAGGTGGTGGTGTGGGGC	1362	1592	1221	853	1381
CAGGGCAAAGAGGGGAGGGA	1360	695	306	262	417
TGGGATTAGGGGTTGAGGGC	1355	1047	838	1312	2625
TAGTTGGGTCAGAGCATGGG	1353	1217	665	335	537
CGTCACAGTGCGGAGAGGGG	1351	405	306	219	480
TGGGGAGGAGCTGCTGGGGA	1341	1336	799	270	281
ATGCACCCACCCACACAACC	1335	1725	1059	1436	1843
GGGAGAAAGTGCTAGGAGCT	1335	1507	985	657	908
TACCCATATCATTCACTTCC	1333	1688	1246	1482	1490
TGAGTTGGAGTAGGTAGGGG	1333	204	264	124	142
CTAAGGAGTTTGGGGGAGGG	1331	896	624	564	664
AACTTGCGGCTGTGGATTGG	1325	1693	1163	1087	1529
CACACACACAATATGGACAC	1324	1520	1009	926	1308
TACTCACTGGCCTTCTCTGG	1322	840	321	318	363
TCTGTTGGTGTTGGGAATGG	1319	1874	1319	1397	1374
GAGGTGGGCATGTGATTGGG	1311	633	535	226	330
TGTGGAGCGGCGAAGTGGGG	1310	388	196	145	165
AAGTGGTGTAGTAGGGTGTG	1308	1128	777	640	1300
GAGGCAGTGGTTGTGGGGAT	1305	1271	865	388	630
AGGGGAGGGGAAGCTTTGGG	1303	687	392	224	197
CTCCTTCCCTCCCCTCTCCG	1303	269	292	363	526
TGTTCTCCCACTGTTCCCCT	1303	2146	1614	968	2126
AGGAGGAGAGTAGGGGGAGG	1302	196	192	100	106
ACTCCACCCCCTGAACATCC	1301	1387	1102	1209	2045
TTTATTAGCTTCTCTCCCCC	1294	1551	925	439	579
CCTCCCTCCTCTAATTCTCT	1293	2194	1088	1525	2153
TGGAGAAAAGCAGATTTGGG	1288	719	414	122	343
ACGGATATGGTGATGGGATG	1287	860	440	584	823
TGCTGATTGGAGGAGATGGC	1286	2601	1382	2409	2209
TGTAATGAGGAGGGTTGTTG	1285	2276	1319	1306	1444
GAGGGGGAGCACGGATGAGG	1284	588	397	438	628
CACACCCTCCATCCACATCC	1283	1336	1173	830	1274
AGCGCAGCGCGGGGAGCGGG	1277	850	487	978	1715
CACACACACACAATCAATCC	1277	1783	1332	814	2210
GGGAGAGGTAAAAAGGGCGC	1274	1358	1070	1131	1683
TGGCCAATACGCTCCTCCCC	1274	568	446	324	400
TATGTACACACACAACCCCC	1273	531	639	429	701
AAGGTGCAGGGAGAGGGGGT	1272	629	342	442	809
TGGAAAAAATTGTGTGGCGT	1269	1922	1201	982	1663
GGGGACGAAGAGTAAGGGAG	1267	47	47	59	118
TGTCCACATACCTCTCACCT	1266	2341	1416	1225	1709
GGGGAGGCAGGGAGCGCGCG	1265	1541	1062	1334	1925
AGAACGGGAGGTGGGGGTGT	1262	1232	1039	1312	2457
TAGCACATATTCCCCCCTTG	1262	1914	1297	1917	1728
GGGAGGCTGCGAGTAGTGCG	1259	1737	1302	1135	1110
CAGCGCGGAGTAGGGAGGAG	1250	347	382	149	217
GGCGTCGCGAGGTGAAGGGG	1250	107	35	32	37
TGAGGAGACAGTGAGAGGAG	1249	753	608	92	187
CAGACCCCAGAGAAACCACC	1248	1478	1006	775	1375
CCTCATCTTTCCCTGCCCCA	1246	1581	1057	1894	2411
GATGGGGCGGAGAGACTGGG	1245	734	279	327	293
CACACCCATACCCACACCCA	1242	718	596	651	1329
TGTTGGAATGCAGTTGGAGG	1242	329	348	613	917
TTGGCTGAACGGAAGGGGCG	1232	1503	1087	760	1077
ATATATTTGAGGTGTAGGGG	1230	446	272	186	164
TGCACTTACCTCCTCTCCCA	1227	396	367	422	671
ATCAGAATGTTGGTGGGGGT	1226	1642	1322	788	1265
GGGCCGAGCGCGGTGTGGGG	1226	214	176	55	66
CAACGCTGGTGATGGTGGGA	1225	1419	776	1110	1451
GAGGGGGAGACTGAGTGAGG	1224	503	358	469	519
TTTAACCATTATCTTTGTCC	1222	1920	1140	1472	1395
TGCGGGGAAGTGGAGGACTC	1220	2007	1204	1966	2974
CTAGGGTCTGTCTGTGTTGT	1216	1465	1110	1605	2369
TTGTGTGTCACGGGGGAGGG	1216	313	362	437	478
GACAGCGGGAAGACATGGGG	1214	263	125	29	123
TGGAGCCGGAAGTGTTGTGA	1210	2485	1532	1341	1867
TGGTGGTGCGTGTTGGGGAG	1209	144	109	125	132
AGAGGGAGTGAAGAGGATGG	1208	975	666	506	603
GGGCGCGGTGGGATGGAGTG	1205	957	597	180	333
CTCCTCCTTCACCACCCTCC	1200	1752	1148	1555	1747
AGGAGGAGAGGATGGGGCGG	1199	797	396	857	1141
CACCCAACCTCAGCCCACCT	1199	1518	1216	584	1533
CAGGGGTGGGATGACTTGGG	1192	873	381	168	247
GGGGAGAGGACGCAGGCGAG	1192	1864	1037	703	900
TAGGGCAAATGGGACTGGGA	1192	1052	751	1103	2111
TGGGGAAAAGTTTGGCGGCG	1192	1820	1507	1405	2171
TGCCAGACTCTCTATCTCCC	1190	512	474	165	360
GAGGAGCCGGAGAGAGGGGG	1189	171	108	45	138
TGGGGGAGGGGAGCATGCCG	1189	2259	1382	1772	2790
GGGCAGGGCACGGAAGGGCG	1187	262	185	204	171
CACATATAGCCCACCCTCGA	1186	1753	955	1058	1111
TATGGATAAGCGTGCAGGGG	1183	219	234	52	73
TTCCCCTCTCTTCATGTGCT	1181	1957	1429	1578	1823
TGAGATCGGGAAGGAGGTGG	1178	26	7	38	17
CCGGTCTTCTTTGGGTTTGT	1176	2004	1157	1483	1715
CGGGCTGCGGGAGGGAGGAG	1175	301	263	308	157
CCTCTCCCTCTGCTGACACC	1171	1945	1328	692	1438
GGATGGCGTGGAGTGATGCT	1171	2459	1234	1431	1668
CTCCGCGCAAAAGATGGGGT	1170	1651	1347	1297	933
TCACACCCTCCTAGTTGCCC	1168	1453	684	566	1026
CCATCCCTGCTCATTCTCCC	1167	714	590	352	565
TGGATGGGAAGGATTGTGCC	1166	1550	1196	1233	2974
GGGGAGACAGAGTTTGGGGG	1161	139	124	58	78
TTTGGGTAAGAGGAGGAGGC	1160	214	213	194	148
GTGACGCGGGTTGGTTGGTA	1159	1404	1012	672	748
TATGCTAAACTCTCCCCTCC	1159	1005	632	679	1261
CAGGAGTGCAGAGTGGGCAG	1158	498	363	364	474
AGGAGAAGGCGGAATGTGGG	1155	586	471	197	188
TAATGATTGTATGTGGGAGG	1152	376	411	265	427
CTCCCTGCCACCAGCCTCCG	1151	1989	1314	1447	2418
GAGGGGAGGTGAGGAGAACG	1150	2345	1452	2553	3826
GGGCGCGCTGGGAGGAGTGG	1150	108	91	261	166
GGGCGGTGGTTCTGCGGGCG	1149	895	461	600	747
GGGTGGGGTTGTTGTTTGGG	1149	926	654	178	425
TTAAAGTGTTGTGGGGGAGT	1145	940	672	634	1112
GAGAATGAGGGTGGGCAGCG	1143	1211	759	697	909
AAGAGGTGCGTGCTGATTGG	1142	1703	1174	1169	1296
TAGGAGTCGGGCTGGCTGGG	1141	1106	780	478	989
AGCAGGTGCTGAATGGGGGA	1140	420	382	90	138
TTGTCTTCCCCACTTCCCAA	1140	2865	1326	1596	2283
CTCAGTCCACCAGCCACTCC	1139	1519	915	778	867
CTTCGGAGCGTGAAAAAGGG	1139	197	226	168	186
GGGGAAGTGTGTAGGAGCGT	1138	1547	1004	587	1176
ACCACACTACTCATTTCCCC	1136	952	845	332	824
GGGGTCGGATGGAGGAGGCG	1135	877	555	322	378
TGGTCGTGGTTTCCGTGCAG	1135	1467	634	947	635
GGGCGGAGGAGGATAGGGCG	1133	194	264	95	161
CTCTCCTCCCACGACCTCCG	1131	1442	894	1249	1752
GCGTCGCGGGGTTGTTGGGG	1130	503	343	149	474
TGGGACAGGACGGAGAGGTT	1130	313	159	379	340
TGGGGGCTTGGCGAGGGGAG	1130	312	60	47	16
ATCACATCTCCCGTCACTCA	1129	1715	1209	985	1340
CACCCCCAATCCTTCTACCG	1127	1395	989	968	1914
TGGAGACAGGCGTGTGGGAG	1127	244	91	66	75
TGGGGGAGGCGGCGGAGGAG	1127	237	165	231	69
TCTTCTCCAAGCTCTCTCTC	1125	1180	930	1292	1638
TGGTGGAGAGTAAAGGGCAG	1125	675	308	1162	1709
AGGAGCAGGGGAGCAAGAGG	1124	135	151	113	238
CCTCCCTCTTATTGGTCCTG	1124	2853	1610	2683	2513
CTCCTCGAACTCCTGATTGG	1124	2001	1460	700	1709
GCGGGGCCGGAGAGTGGGCG	1124	585	368	209	223
GCGGGGCCGAGTCAGGGGCG	1122	313	151	242	352
TGGGAGCTGCAGTTGTTGGC	1118	2260	1162	1278	1626
GCAAGGTGAGCTGGGTTTGG	1117	1432	1277	1103	1100
TGGAGAAGGTGGGGAAGGGT	1116	277	164	122	180
CTTTGGATGTGAGTTGGAGT	1115	1841	1223	1150	1763
GGGAGCAGGTGGCGCGGGCG	1114	845	582	468	606
GGGGGAGGACGAGGGGCGCG	1114	1341	1016	973	2094
AACCCTCATCACATGCACCC	1112	1109	724	326	696
GGGGACCGGGAGCAGAGAGG	1112	116	119	60	84
GAGGTGAGAGGAAAGTGAGG	1111	512	391	367	641
GGGAGAAAGAGGGACTGAGG	1111	337	487	230	238
TGGGGCTGGGGCCGGAGGCG	1111	1214	782	934	2068
TAGAGAGTGACAGATGGCGG	1109	73	30	139	126
TATCCCCACCCCTTACCGCC	1109	1644	1134	1181	1169
AAGGGGGGGCGAGTGAGGAA	1105	1432	830	959	1020
GGGCGAGCGCGGGAGGAGGA	1104	106	62	53	63
GGCTGGCCGGGGAGGGTCGG	1103	487	118	93	94
TGGGGTTCTCCTGAGTGGGG	1103	483	268	163	157
GGGCGAGGTAGAAAGGAGTG	1101	16	27	11	22
AGCATTCGGGATTTGGGCCA	1100	2103	1315	1259	2131
AAGGAGGTGTTGGGGTGAGG	1099	1121	715	712	888
CACCAAAACCCAGGCCTTCC	1097	1728	1249	704	1724
CAGGCAAAGATTCAATGGGT	1095	1350	1139	213	596
CTAGGGAGCGGAAGAGGTCG	1093	1339	854	639	1448
TGGGAGCAGAGGGAGGCCGA	1091	467	419	295	486
ATGGGAGCGAGTGGGTGGGT	1088	640	487	2039	2968
GAGGAGAGTAGGGGGAGGAG	1088	354	228	27	117
CCTCCAGAACGCTCTCCCCC	1087	830	704	490	656
TCAGGCAGCGGAGGGAGGAG	1087	262	135	64	196
GGGTGGAGGAAGCGGCGGCG	1084	1118	838	577	794
GGGCCGGATCTAAGTTGGGG	1082	421	234	61	151
TAGATCACCCTGGATGCACC	1082	1708	1205	1043	1856
CGGGTGAAGGATGGAGGGAG	1081	322	135	165	266
TGCTGGAACTAGGGGTGGGG	1080	821	359	379	345
AGACCCAACCCAACCCTGAT	1078	2287	1065	675	1432
GCTAGTGTCGTGGGGGATGA	1078	864	493	673	858
GGATGTTGTCAGGGAGTGGG	1078	469	350	80	134
CTACAAGTCCCAGAATCCCC	1076	619	352	185	262
CTCCCTGAATACCCCCCCCT	1076	1976	1496	2786	2639
TTGGTTTAACGGAAGGAGCG	1076	1984	1317	1368	1486
CTCATCCACCACTATCCCCC	1074	838	952	645	1174
AACCCCTCCTCTAATACCCT	1071	1802	1623	1064	1097
GGGGAAGCAAGATGGAGAAG	1071	2835	1850	1047	2477
GGGTGGCATGCGGATGAGGG	1069	93	89	87	76
TGTCCCTGTATCGTTTCATC	1069	1671	1036	613	1090
AGAGTGGGTTGGGCTGCAGT	1068	1621	1167	879	2063
GAGGGGGGAACGGGATGCGG	1067	1429	944	1470	1877
TAGTGGAAAGTCTGGGGTGT	1067	1635	965	1297	1360
CCTATTTCCTTCTCCACAGC	1066	1533	1127	1415	1364
TCTTCCTCCTCCTACACCAC	1066	2224	1062	1308	1652
TTTGATTCTGCTCTGTGTCC	1066	1278	1270	766	1616
AAGTTGAACAGGATGGGGGT	1065	1787	1002	383	550
CTCTCTCCTACCTGTCCACC	1065	1639	1337	1033	1401
GGGGCAAGGGTGGGTCTGCG	1065	1877	1234	1114	2029
TGTGAGTGAGAAGGGGCGGA	1065	1658	1199	1047	1566
GGGGAGGAGGGTTCGCTCGC	1064	1346	650	658	620
CATCCTCCCAACAGTCCCTT	1063	846	282	683	1143
GGGGGTTTGCAGGATGATGA	1063	1555	993	741	999
CACCTATATTACGAGACCAT	1062	1572	870	1132	1968
GGGGCTGGGATCGCGTGGGG	1062	364	290	71	162
TGGCTTCATCCTCTCCTTGG	1061	1139	764	765	1398
TGGGGAGGCGCATAGGGAGG	1061	124	67	93	20
TAAGGGCGGGCGTTTGGGTG	1060	594	370	552	689
CAACACACCAGCAACCACAA	1058	1539	1024	1048	1807
TGAGGTGAAGAAGGGGCGGG	1058	1447	1385	869	2249
TGGGTTGCTAAATAGTTGTC	1058	1081	851	488	914
GCGGTCAGGAGAGAAGGGCG	1057	178	120	203	158
GGGGAAGCTGGGGAATGAGG	1056	154	83	151	255
GGGTACCTGGAGGAGTGGGG	1056	479	289	366	269
ACTGGACGGCGGTTACGGGG	1055	89	126	15	209
GAGGGGAAGAAGTTGTAGGG	1054	317	388	129	342
AGGGGGTGGTTGTTAGTGTT	1052	1674	1053	931	1162
CAGGGAGGGTTGTGGTACGG	1052	1342	1100	767	1457
CAGGTGAAGTGCGTGTGAGG	1052	355	331	218	373
TGGGGCTGCTGGGAAAGACG	1052	2258	1662	1203	1271
TAACTTGCTGCCTCATCTGG	1051	1834	1172	909	1149
TAAGATCAAAGTTTGGGGCG	1051	1498	1196	1692	1355
GGGGCTGGGACTGGCGAGCG	1050	655	303	343	736
TGAGGGGCGGGGATGGAGGG	1050	290	246	179	375
TCCCTCCTCTCACATGCCAT	1049	1837	1212	962	1263
CTACCCACCTGCCGACTCGC	1047	116	86	59	125
TGATGAGAGTTGGTGTTTGT	1046	1304	911	771	1018
GGGGACTTGCAGAAGAAGGG	1044	198	207	107	114
GGGGAGGGGACGGCGCAGCG	1044	1336	1257	958	2322
TGACTGTTCCGTGGTTGGTT	1043	1275	1145	1334	2139
CCCCCACCGCTAACATCCCA	1042	539	422	681	1032
CTCCTTTCCCTGCCTCGTTG	1042	1353	1195	867	1991
GACAGGTGAGTCAGTGAGGG	1041	129	109	97	154
CTATGTATTGCACTGGGACG	1040	935	745	552	1367
GGGACGGGGGATTGTGGGGA	1040	884	500	200	295
CCTTCTCCTTCCATTCCTCC	1039	1318	738	871	1717
GGGATGCGCGCGGGAGTTGG	1039	1093	846	290	667
GAGGGGAGGGTCAGGCAGTG	1037	166	81	171	174
TGATTGCTGGTCGTTTGTTG	1037	1690	1353	806	1191
TGGTCTCTGCCTTCCTATCC	1037	1080	644	1337	1627
GCTGAAACTGGGTTGGGGGT	1036	1666	1227	1092	2210
TTATCCTTGTCCCTAGCCCC	1035	1287	900	958	759
AAGGGAGGAGGAGGGCTAGT	1033	1028	564	1364	1478
GAAGGAGTGAGTATGTGAGG	1032	478	393	653	602
TGAGTGAGTGCAGACAGATG	1032	1515	1046	1542	3118
AAGGCAGAAATGAGAGGGGA	1031	768	643	328	421
TGGGGGGGCGCAGAGAAGGG	1031	323	212	250	451
GGAAGCGGTCAAAGCAGGGG	1030	123	87	13	172
GGGGAGAATTGGGATAAGTG	1029	1296	947	920	725
TTCCGTGATTGTGTGTGAGG	1029	453	479	286	415
GAGGTTGGAGAGGTGGGGAT	1028	1032	647	956	2121
TGTGGAAGTTGAGTGAGTCT	1028	1251	1009	750	1150
CGGGGATGGTAGTGTTCTGG	1027	1465	885	718	1214
TGGCTAGGGAAAGTGAAGGG	1027	258	167	132	153
TGGGACTTGCAACCTGAGCC	1027	2868	2139	1544	3421
TTGTGCTTTGTTTCTTTACC	1027	987	954	683	1395
ACTTCCCCACTTCCTTCACT	1026	1432	998	1160	1145
CTGAACGTGGATTGGCTGCT	1026	1868	1164	1682	1782
TGACATCATCCCCCGCACCT	1025	1981	1368	1448	2062
TTGGCGAGGGGAGAGGGTCG	1023	806	688	578	967
CACTATGCCTATTTCCTGCT	1022	1250	892	355	941
GAGTGGAGATATGGGCCTGG	1021	1631	1034	706	1400
CTAGGTGGATTGCGCAGGGG	1020	162	126	52	62
ACACCCACACTTCCTCCAGC	1019	1673	1086	1223	1422
ACAAGCCTCTCTCCTCTCAT	1018	1122	653	526	507
GGGGCTCAGAGCGGAGGCGG	1018	292	70	50	107
TATATATACACATTTGCCCC	1018	1523	979	804	866
TACTCTTCCAATCTCTGCAG	1017	1422	1037	623	749
CCTTCCTTCTGACACCCACG	1016	2229	1919	1685	1685
GGCGTGATGGGAAAGGGGCG	1015	444	269	426	918
CGGTGGCTGTGGTTGGTCGG	1013	1103	626	639	1599
ACACCAACCAACCAATAGAC	1012	1364	1128	838	1988
GATGTGGTGATTGGGAGGGG	1012	629	468	441	716
TATGTCTCTTGATGATTGGC	1011	1318	969	1030	2078
CCCATATCCCACAGTGCCCC	1010	1516	1106	967	1443
GGGAGGGAGCTTGTAGTGGT	1009	1530	1312	771	1172
AGCAGGTTGGAGTTGGCAGC	1008	1156	797	882	911
AGCGTCAGCGCCGGAGTAGG	1008	578	460	237	753
TAGTTCCCCAGGGTCGTCGT	1008	1144	786	735	1008
CAGGGGTGGTGCGCTGGGGA	1007	1251	855	211	286
CCTCTTGTTCTCATGCCCCA	1007	1043	632	1791	1527
CACACCCCACAACCTAACCC	1006	1368	995	707	1160
TATGGGGACTGGAAGAGAGA	1006	726	507	243	244
GAGGAGAGATTGCCAGCCTG	1005	2099	1320	2004	2927
TGGGGATGGAGAGGGTTCTG	1005	704	714	225	258
CCTGTATTGTGCCTGACCTC	1004	1591	818	963	905
TTGGCACGTGGGTTGGAGAG	1004	757	432	314	531
CAGGATGCAGATGAAGGGGG	1002	62	84	6	309
AGGAGGTTCGTACGGGAGGA	1001	37	44	75	152
TGGTACTGAGTTTGAAATGG	1001	1373	1083	958	1035
TGGGTGTAGCAGGAAGGGGG	1000	140	63	56	153
CCCCACCCTGCATTCAGCTA	999	1686	1084	876	1473
CTCAAAGAGCAAGATCCCCC	999	407	313	151	317
TGAACATGTGACTTTGGCTC	999	1369	1192	827	1330
GAAAGAGAGGAGGAATGGGG	998	369	183	69	133
AAGGAAGTTGATCTGGGCCG	997	978	953	836	1929
GCAGACGCCTAGGTTGGGGG	996	115	50	27	56
TGGGGAGCGGGGTGTCCGGG	995	563	243	87	485
AGGAGAAGGTGTGGGTAGAT	994	1355	1153	842	1113
CCTACCACACCGCAGTACCT	994	1796	1436	1939	1892
CGGCGGTGGAGTGGGGATGG	994	466	496	365	573
AAGTCCACTACCCACACCCC	993	455	241	368	676
CTCCAATTCCGTCCCGCCCG	993	1197	1040	738	1320
GAGAAGGAAGAAGCAGCGAT	993	1846	866	1260	1355
GAGAAGGAGAGGCGTCTGCA	993	1270	929	1176	1437
ACGGTTATGGTCTCATGGGG	992	211	131	114	149
TCAGCTACCTCCCCCACCCT	992	1716	1045	686	1019
AAGCGCGGTGAGATCTAGGG	991	345	325	137	282
AGCTCCCATCCTCATCACCA	991	951	553	1091	753
TGCGTAAGCACCTCTCGGCC	990	1499	717	864	1465
TGGGCGGTCGGGGAAGCGGG	990	150	89	19	31
CAGGCGCACTGGTGGGAGGG	989	712	361	388	435
CTCCAGAACCTCTCTTAACC	989	1189	899	770	973
GGAGAAGGTGATGGCGCGCG	989	1530	1147	687	1321
GGCCCATTGACTTAGTGTCA	987	2026	813	715	640
CGTCCCCAATAGCCATGCTC	986	1338	930	948	1273
GGGGAAGAAGTTGTAGGGTG	986	792	478	249	475
TTTCTGGCTGCTTTGTTTCC	986	1468	978	786	1627
TGGCACGTGGGTTGGAGAGA	985	589	419	961	1928
TGTAGTGATGGGGCCGACTC	985	893	990	1604	2072
TTTCCTTGTTAGAGTTGTTG	984	1644	799	1074	1764
TAGGAAGTAAGTAGTAGGTA	983	1718	1160	1111	1652
GGGGATTCTTGGCAGTTGGG	982	522	349	105	122
GGGCGACGAAAAAGGGGAAG	981	1675	1291	697	595
CCCCCTCTAGCCTCCAGCTG	980	1639	1393	1263	1933
GGGCCGTGTCTGGTTGGGGA	979	337	133	29	22
TACGCCCGTCCCGCTCCGCA	979	1799	1384	592	728
CCCCCTTCAAATCTTCCTTG	978	1665	968	1626	1675
TGCAGGAGGTTTGTAGGAGA	978	1530	1001	996	2858
CAGGGAGAAAGGGACGTGGG	977	664	418	188	221
CTCACATCCAGCTCCACCCC	977	1462	763	1422	1212
TCGCTCCCTCCCTGACTCTG	977	1179	1115	924	2177
TGAGGGTGTTAGAGCAGAGA	977	846	611	1380	1488
AGGGAGGGAGCTTGTAGTGG	976	1873	1047	864	1916
CGGGCAACAGGTGAAGAGGG	976	108	59	99	10
CGGTGTGTGGGGTAGGCGGG	974	809	475	462	1210
GCGGGGCCGCGGGTGGGGCG	974	163	159	477	403
TAAAGTGTTGTGGGGGAGTG	974	671	631	812	1497
TGAGGAAGAATTGAGGGTGT	974	1209	636	666	1062
CCGTGGGAGAGGGAGACTGG	972	974	514	181	230
GGGCGAGTGTTAGGGTTGCG	972	1492	865	773	1519
GGGGCGGAGCCGGGGTGGGG	972	839	390	760	781
TGCTCGGTAAGCCCACCCCC	972	414	194	292	462
GCTGTGGGCGGGGATATGGG	971	572	360	250	373
CACTCCTATCTGTTCTCACA	970	1662	1164	1236	1301
CCCCAACTCGTCTGCCCCTG	970	2812	1957	2636	4309
AAGGTAACAAGGATTGGTGT	969	1717	972	877	1250
TAGAGGCGGGTTGTGATTGG	969	1625	745	894	826
AGGAGCAGGAAGAGGGGCGG	968	1870	1406	3303	6613
GTGTATGCGATGGTGGTGGG	968	602	365	211	134
GTGTGGCTGGGTGGTCTGCG	968	1035	718	704	865
TCATCCTCCCCCATGCACTC	967	1090	856	568	1059
CACCCACACCTGCACATCAT	966	1455	874	1135	1414
CCTCATCCAAACTGTCCAAT	966	1402	1148	1077	2275
GAGGATGTGGATGGCGCGGA	966	1161	671	538	868
AGCGGGCAGCGCGGAGTAGG	965	728	285	399	336
GAATTAGAGATGGGTTGGGT	965	1057	1112	797	1196
GGGGGAGTCGTGCGCAGGCG	965	1763	1208	868	1407
CTTTGTTGTCACTCTTGTCC	964	1605	1000	981	1193
CTCCAGCCTCAGCCCCTCCG	963	1332	788	503	1007
GTAGGTGGAGAATGGAGGGT	962	161	91	150	180
TCAGGAAAAGAGAAAAGGGT	962	727	607	270	533
AAGTCTTTATCCTTCCCCCA	961	1457	849	1822	3517
CTACATTTACCCCACAACTC	961	858	811	1090	1762
TTGTTTCCCCATCCCTTAGC	960	889	576	587	889
CACCTCTCTGTCTTCTAGTA	959	1887	1085	715	1353
CGGGGGCGGAGAGATGGGCG	959	1164	872	420	1015
TCTTCTTTCCCACTCCACCT	959	1776	1011	1243	1806
TGGCGGCGGTGGAGTGGGGA	959	795	529	138	192
AGCGGATTGACGGACAGGCG	957	1252	689	684	1656
TACTCAACTGCCAGCCCCAC	957	1946	927	855	1167
AAGCGCAGAGGAGGAGAGGG	956	98	49	53	67
CCCCAATCCCGTAGCAGACG	956	22	15	31	24
CCGACTCGACTTCCTAGCTG	956	807	716	594	1125
GGGCGGGGTGGGAGATCGGA	956	988	748	724	1387
CACACACCCTGGAACCTTCG	955	1298	960	596	1237
AGGCAATGACGGGGGAGAGG	953	58	86	60	56
GTGGGGTAGTCTGTTGCTCG	952	1103	734	572	797
TGGGGGATGCTTTGAAATGG	952	1691	770	974	944
CCCACTTCTACCTCAACCCC	951	1887	1279	1262	2375
TGAATATAGAGATTGTTGTT	951	1232	1046	1103	1114
CTGTGTTGCTCCCCTCCCCT	950	1233	953	2848	3856
TGAGGCTGGGGACGGAGAGG	950	189	106	274	505
TGGGGAAGCGGAGCTGTGTG	950	792	445	772	625
CACTCTTGGCCCCAGTTCAG	949	1205	943	724	1107
TCGCTCAACTGGGGAATTGG	949	621	546	493	904
CCAGCGAGTTAGGGTTAGGA	948	901	570	623	813
TGGGGGGTGTTTATGAGGAG	948	1498	840	517	490
CAGTGAGGAGGGGTTTGGGG	947	594	371	126	236
TAGCGGAGTTGGGGTTGGAT	947	1170	661	622	966
CGGAGGTTTGCGGGGAGGCG	944	596	462	553	1220
GGGAGGAGCGCGGAGAGCCG	944	2155	1647	1982	1971
AAGGCGTGGGAGCGGGACAG	943	582	376	746	1110
CTCCCTTCCCACTCCAGCAG	943	945	711	222	483
TGAGAAGGAGTGGCCGCGAG	943	1754	1519	998	1771
TGGTGCTGAGTCTCGTGTTG	943	1560	996	895	932
TGTGTCTGTGTGTGCTCGCG	943	1511	785	964	1215
CTCCACTCTCCTCCTGACCC	942	1166	952	542	820
AGGAGCGCGGAGGCAGTTGG	941	1347	794	347	589
TATCGTCTTTCTGCAACCTG	941	1310	995	1246	1635
TGGAAGTGGGGCTGGGCCAA	941	1243	659	1115	1266
TGGAGAACAGTGAGGGAGGG	941	124	119	56	97
TGCCGCGGCGGGGGATTGGG	940	246	133	230	162
AGGATCGCGGAGTAGGCTGG	939	767	493	411	761
TTTCAGAGTGGGGGTGGGCT	939	1279	886	1253	2111
TTTCCCCACTCCCCAGATCA	939	1445	862	710	1605
CCCCCAACCCGAGCTTCCTG	938	1831	1241	1224	2154
GGAAAAGCGGGGGAGAAGGG	937	22	24	17	101
GGGGGAGGCGCAGAGGGAGG	937	19	84	24	58
TGAGGAGATAAAGCAAGAGG	937	125	119	129	153
AAGGGAAAGGAGGGACAGGG	936	718	372	215	168
GGGGGTGTGGCTAAGGGGCG	936	703	384	619	791
TGTGCGCAAGGGAGAAGGGG	936	249	158	53	75
CTAGTTCCCCTGCTGACCCG	935	608	457	299	381
GGGAGGGTGCGGGCGTTGAG	935	986	891	398	631
TACAATAGGACATCCCAGCA	935	524	574	351	885
ATTTGGTGGGTCTGTGGGGT	934	1283	762	967	1226
GATCACTCACACCCCTTCCA	934	806	445	631	871
GGAGGAAGAGGTAAGAGGAG	934	1187	830	154	293
TGTGTGTGCAGGGGCGGGCG	934	314	164	245	477
TGGGCTCCTCCTCAAGCTGG	933	1727	1109	1043	1992
TGTTCTATTTCTGTGCCTGT	933	1479	1370	1020	1897
AAAGGTGATGACAATGGCGC	932	1111	765	731	1054
AATTACATAATCCCCGCCCC	932	1583	876	1109	1621
GGAGCGGGTGAGGGGCGCGG	932	515	323	335	292
TAATTGCAAAATATGTCCCT	932	2245	1434	1150	2268
GGCGCGGCCGGGGAGGAGCG	931	187	87	2	5
GGGCTGCAGGGGGAGGCGCG	931	148	81	105	95
GGGGCACAGTGAGATGGGGG	931	219	51	67	171
GGGGCTGGGAGCTGAGGGCG	931	951	634	532	1422
CCAACAACAACCCACACACT	930	998	627	495	911
CCACCCCTTTACCTCCTCCC	930	535	388	387	659
CCTCTCCTACTCAAGCCTCT	930	1281	953	1234	972
GGGGAAAGGTCGGATTTGCT	930	1108	971	1199	2109
ATCACCTCATTTGCCTACTG	928	1669	1220	1397	2239
CTTGCCCACCCTTACCCTCA	928	1423	892	821	1206
GGGAGCGGAATGGTGGGGCA	928	502	406	315	447
GGGGAACTCGGGGAAGTGGG	928	30	14	8	67
CACATTTGATTCAGTACCCA	927	930	592	709	1475
TAGTCCATTGTCTCCGCGCG	927	1649	965	938	1577
TATGCCACGTCCTCTCTGGT	927	1291	834	358	569
TTCCCCCGTTTCTTCTTCTC	927	1278	763	601	1084
TGGAAAGCAAAAAATATGGG	926	425	351	140	143
TGGTGGCGGAGGGGGATGGG	926	1322	947	802	1350
CCCACCTGTCACCTTCACCT	925	2622	1513	1418	1613
GACGGTGAGGGGCGTGAATG	925	1051	747	731	1077
GGGGGGAGAGTTGTCGCTGG	925	1658	787	991	810
TATGAAGTGTTTATTGCCTC	925	1342	1180	1056	1609
TGAATAGTCAGTGTCGGCCC	925	243	347	198	388
TTCCCACACTAGCCTCCCTG	924	2543	1239	2225	2308
ACACATCTTGCCCACTCCCA	923	724	433	1032	1190
CTAAAGGGGTGTGGAAGAGG	923	420	252	542	503
AGCCTGCTGAGGGGAAGAGG	922	120	74	70	91
TATGAAGAAGACTCGCCTGT	922	1671	1504	1294	1840
TGCGGGGGTGTATGCGATGG	922	701	341	376	469
AGAGAGAGAGCTGGTTGTCA	921	1462	1068	879	1162
GCTGGGAAGCCGGAAGCGGG	921	264	179	148	180
TGCAAAGGACGGTAGGGGCG	921	609	493	386	680
ATTTCGACTTCCATTGCCCT	920	1897	1171	1034	1754
GAAAGAGGAGGTTGGAGAGG	920	284	147	522	664
CAGGGGGCAGGGATTAAGGG	919	628	364	450	190
CCCACCTTTCTCAGCACTCT	919	1250	983	1085	1220
GGGAGGAGGTGGCGGCGGAG	919	103	101	20	147
GTGGGGCGAGTCATGGGGCG	919	750	558	565	821
TGGTGGAGAGGGGCGGCTCA	919	1830	1060	2693	5707
TTTCTCAAATAGCATACCCC	919	1466	989	1334	1449
GGCGAGAGGGTGTTGATGCG	918	1169	843	779	1222
GGGGACTAGAGCTAAGGGTG	918	495	197	414	221
GTTCGCGGGTGGAGGAGGAG	918	104	33	117	128
GAGAAGGTGTCTGATTGGCT	917	1004	644	705	980
GCTCCTCCGGAAATCTGGGG	916	102	81	29	129
GGGGGCGGGGTCTGAAGGCG	916	1027	837	1042	1012
GGGGAAACAGGGAGAAGAGG	915	100	74	61	15
AACTTCATCACTATCTACCC	914	917	748	240	334
AAGGCGAGGGTTAATTTGGG	914	660	369	293	186
CAAAGAGAGACATCCAACCC	914	1082	522	515	703
CGCGTGCGCAGAGATTCCCC	914	956	513	489	535
GAGATAGAGACAGAAGAGGA	914	234	206	49	144
GGGAGATTGAGACTTTGGAT	914	1152	808	893	1201
TCCATCTCCCATCACACCCT	914	1392	1134	665	926
AGAGGAAGAAAGGCTGGCAT	913	1538	1014	857	1267
GGGTGAGTGTGCGGGCTGCG	913	1275	931	764	1249
AAGGGAGGTGGAAAGAGGCG	912	946	510	564	1151
TATCACAAGCTCCGTTCTCC	912	1134	687	677	713
TGCTGGACTTGGGACTTAGG	912	1537	784	629	627
GGGAGGGGGTGATGTACTGT	911	1628	986	1298	1825
GGGGAGGGCTGCGCGGCGGA	911	781	547	522	661
GAGGGAGGGAGTAAAGAGGG	910	108	134	45	135
GGCAACATGTCATAGTGGGG	910	292	200	41	142
TGGTCGGGTATAGCGGAGGT	910	642	429	551	553
AGGACAGTTGAGAAATTTGG	909	1753	1071	1161	1103
CCTATCCAACTCATCTCTCT	909	1816	1093	727	2004
CGGGAGAAGTGGGGGAGGCG	909	221	209	143	205
CTCCCTTCCTGCCTCTCCCG	909	762	580	392	595
GGCGGCCTGGGAATTAGTGT	909	1646	1129	1027	1402
GTCTCCGGGACGGTCTGGGG	909	138	113	60	129
AAGGGAGGCTGCGAGTAGTG	908	517	252	627	546
AAGGGCGGGGACAGTTGAGG	907	876	857	1085	1283
GGACTTCGGGAGAGATGGGG	907	119	89	91	166
TGGCTAGGAGGGGAACTGCG	907	1573	1229	596	932
TGGGGGGAGGTTCCGCAGCA	907	1892	1264	784	1566
GCGGGGCCAGGAAAGGGGTG	906	125	91	156	99
GGGAGGTGCGTGGAGCTCGA	906	1079	730	621	1120
TAGGGGAGGTGACGAGGGCG	906	780	536	589	737
TGACGTCTGAGGGGGTTGGG	906	224	266	152	375
AATCCCCACCAAAATCAATC	905	1005	751	1419	1038
CCCTCCCGCCAGCTCCGCCG	905	1308	1096	1229	3040
CTAGTCAGGAATAGGGAAGT	905	644	452	401	501
TCAGGTGTGTGGGTGGACTA	905	1417	507	962	1243
ATCCATCTCCGCCCATAAGT	904	1302	774	761	1121
CGGAGTGGGGCGGAGAGGCG	904	392	461	395	478
CGTCACCCAGATTCTTCCCG	904	435	468	317	824
CTTCCTCCTATTGAATTGTT	904	2068	1114	1075	1510
GATTGGTGAATTGAGGGGTC	904	713	364	202	488
TGTTAGGATCAAGTCAAGGC	904	722	588	759	1062
TTGGGGGAGGGGTAAGAGCG	904	1356	920	921	2295
ATGACCTCACCACCTCCTAA	903	1065	842	700	1384
CTTGAAAGCGGCGAGAGGGG	903	48	51	17	145
GGAGAAGGGAGGGGGCTGCG	903	606	461	616	841
TGAGGGAAACAGACAAGGGG	903	39	83	12	24
TGAGTTGGGTTTGCTGTCCC	903	1204	364	414	361
TGCTCTGCGCTGATTGGCCG	903	2103	1275	1336	2416
TGGGAAATGTACCTGGGGGA	903	766	480	205	181
AGAATTGGGCGTGGGAAGGA	902	940	744	433	583
TCGTCAACCTTTCCTGGCCC	902	454	252	331	500
TGCAGCTATGGTGGGTGGGG	902	484	306	187	237
CCGTCCGAGAACTGGAAACA	901	1282	811	455	737
CTAAGTCCCATCATTCCCTT	901	1664	896	608	962
GGGCCAGGATGATTGTTATG	901	1608	1213	1087	1120
CACACCAATTGCCCCGGCGA	900	1460	757	784	1357
GGCGGGTTTGGAGGTGTGCG	899	1472	944	798	1306
GGGCTTGGAGAATGAGTGCG	899	1470	974	864	884
AAGTTAGGTGCAAGCAGGGG	898	142	133	82	122
CCTCCAGAGCGTGCATCCCC	898	452	107	49	316
CTCCCTCCTCTTCACACTGT	898	1716	1041	1547	2251
GAGGGACAGAATTGGAGGGG	898	159	177	112	241
GGCAGCGCGTGAAGTTGGTG	898	1446	775	432	484
TCAGAGTGGGGGTGGGCTAG	898	1029	872	1292	1359
TGCTTTGGCTAACTTGGCTG	898	955	527	2044	2483
TGGAGGTAGCAAGAGGAGGA	898	256	198	21	105
TACTGAGTGAGAGCGCCGAT	897	1236	805	937	1030
TGCCTCGATTTGTAGTTCCC	897	927	422	251	161
ACATCCTATTCCTACCATCC	896	1712	1201	909	1037
CAGGGATGCTGACGTGGGAG	895	103	139	83	107
GGCGAGGAGGGGGATGCGCG	895	682	499	358	481
TGAGGCATTTGGTGGGTCTG	895	1418	950	1017	1174
TTGGATTGGGAGCAGTGGGA	895	523	409	286	345
AGGAGAGATGGAGAGGCGGA	894	709	366	285	373
GGAAGTCTTGTCAATGGGCA	894	831	652	572	664
AACTCGGAGTTGCAGCCACT	893	1336	786	940	816
GGGGGAGAGGGGCAGACGCG	893	1986	1166	1517	1761
GGGGGCGAGCGCGGGTGAGG	893	412	314	226	379
TCAACCACACACACTTCTCT	893	1542	1009	863	1271
TGACGAAGGCGGGGAAAGCG	893	1256	961	718	1947
TGTAGTTCCCTCCCTTCGCT	893	1082	707	574	889
AGGGCGGTGGGTGTCATTCG	892	762	1072	468	1265
CTCCCCCTGCCGCATGTGCG	892	1592	1159	2506	3482
CTTCCCCACTCTGCAGCCCA	892	1676	911	2789	3402
GAGTGAGGAGGGGGGTGTGT	892	686	482	801	579
TCTTTCTGCCCTTTCCCTTG	892	1734	992	1597	1123
AAGGGGAGGGGGCGAGTCAC	891	1092	758	820	1701
TGCAGGTGGAGGCGGTTGAG	891	1325	645	709	679
TGGACAAATTCTCGGATGGG	891	427	272	110	173
GGGAGGAGGGAGCGGCCGCG	890	1065	866	804	784
TGAGGGGCGGAGCCAGGGGG	890	664	549	711	701
TGTCGAGCGGGTGGAATGGG	890	204	164	166	147
GAGGTATGGGCAGAGTGGTT	889	1003	619	1248	1384
GCTGGGGTAGTGCGGGTTCG	889	928	590	729	1220
GGGAGGGTGGTGAAGGAGGA	889	146	137	40	63
GGGAGTAGCTCTGAAGCGAG	889	1339	990	918	1715
TACACCAAAACTCCCTATCC	889	989	977	731	1539
TGTAGCTAAGTGAGTATGCC	889	1128	1246	584	882
AGAAGGTGAGAGGAGGTCAG	888	1063	718	755	775
TATCAGCAAGAAGTCTGGGG	888	258	133	128	86
TGTGGCTGGATTGGTGGGCG	888	757	702	722	1329
AGAAGGGGAAGGGTGTTGCG	887	1536	1118	1571	1936
CGGCAGCGGCGGGGGTGGTG	887	386	373	706	1346
GGGGGCGGGCAGGAGGAGCG	887	523	302	186	137
CTTTAAAGTGCGTCAGAGGG	886	97	150	133	110
GAGTGTGGAAAGTGCGAGTG	886	630	404	243	278
GGGAAAGAGGATGTGTGTGT	886	1568	895	974	1043
TGGGGACCACGGGGAGCGGG	886	456	427	304	387
TGGGGGTAGACAGGTGCAAG	886	1936	903	950	1255
TGGGGTCCCCCACCTGACCC	886	1754	1013	1185	1447
CACACTACCATCCTCATCAC	885	1249	823	776	1313
CAGTGGAGTGACAGCTTGGG	885	607	249	278	189
CATATTTCCTACCCCTGATT	885	1287	793	956	933
GATCACATCTCCCGTCACTC	885	584	469	803	838
GCGGTGCCGGGATTGGGGGC	885	702	566	425	594
ATTTCCATTTGCACCGCCCT	884	1436	1024	901	1278
CTCTCCACAACTCCACTTAC	884	1475	799	634	1046
GGGGCGGTAATACGTGGGCG	884	690	417	493	402
ACTTCATCCCCTTACACACT	883	1397	738	1243	1166
AGAAGTCGGCACGGGAGGAG	883	1025	693	359	605
AGTGGGGTGTTGGTTGGCTG	883	1445	851	1672	1828
CAGGGTGCGGGAGGGGCTGA	883	342	341	91	141
TGAGGAAACTGTGGCGGCGG	883	1074	703	1174	1442
AAGAATTCCGGGTCAATGGG	881	562	285	165	290
CGGGGGTGTGCGTGTTGTGG	881	1691	1009	1066	1018
CGTCACAACCAATCCTTCCG	881	812	998	660	902
CGTGTGGACAAATCGGGAGG	880	134	130	50	85
GGCGAACTGGGGAGTGTGGG	880	762	561	501	345
TCGTGGTTATCTTGGGGGCC	880	973	834	942	1410
CCTCCTGGCTTCGGATGGGG	879	327	195	175	172
GCGGGCGGGCCGAGGAGGCG	879	638	674	366	820
AGGCGATGGTTACTGTGGGC	878	1250	900	408	619
CTCCCCCCACCTCACCCGCA	878	1378	1051	973	2025
GCGGAGCAGTGGGCGAGGGG	878	53	38	46	26
GTGAGGGCGCGGTCTGTGGG	878	432	224	114	107
TACTCCCTATCTGTATTCCT	878	1399	1196	886	1237
CAAGCTTTCCCTCCCTCTCC	877	1119	817	2479	4021
AGGAGGCGGGGGAGGAGCGG	876	176	123	72	166
ACACCCTCCTCATCTGCATA	875	1143	833	705	1598
AGGCGGGGTGGTGTCTGGGG	875	489	381	295	326
CTCCGGTTGACCGGCCGACC	875	1532	995	1478	1767
GGGGAGTGGCTTAGTCTGGC	875	961	865	927	2326
TGCTGTATCTCTATTCCATG	875	1782	1173	915	1514
TGGCAGCTGGCGGGGGACGT	875	1365	837	1421	1670
TGGGGACGCTGATCTGCAGG	875	931	471	642	541
CAGCAGCTTGATTGTCACCC	874	1067	543	260	502
CTCTTCCCTGCTCCGCCCCG	874	987	729	385	920
GGCAGACTGAGTTTAGGGGA	874	1008	564	283	333
GGGCCTGCGTAGAGAACGTG	874	1410	686	677	937
GGGGCGGGAGGCGTGGCCGG	874	1093	947	1294	1317
GGCCAGCCAGGGTAGTTGGG	873	394	228	63	195
GGTGGGGTGACTGGGACGCG	873	1572	842	631	576
GGGATAGGAGGATGAAAGCG	872	2302	1534	2096	3588
GAGGGAGGGCAGAGGATTAC	871	173	36	89	184
GATAGGTGGCGCGTGTTTCA	871	44	42	27	34
GGAAGAAGGCGGTGGAGGCG	871	2208	1275	1260	1712
GGGAGACATTGGGCAGAGGA	871	420	166	190	127
TGCGGCGGACAAATGGGGAG	871	85	69	18	44
TGTCGATGGTGAGGGGCGAA	871	1216	543	649	871
CCCCACCCTTTGCCCACGCA	870	1878	927	1269	1298
GGAGGAGGAGTCGTGGAGGG	870	146	83	66	117
GGCTACGGTGGGGAAGTTGG	870	1588	1191	556	2168
GGGGAGCCGGGGGAGGGAGA	870	166	96	123	139
GTGCGTGCGGAGTGGAGGAG	870	611	352	147	324
TGGATCGGCAGTGGTACTGG	870	1359	692	604	738
AAGTAGAGTGATTTGGAGGC	869	840	790	704	865
GAGAACCCCACCCCAAACCC	869	128	52	105	35
TGGCGGAAAGGAGGGGGTGG	869	284	179	184	274
CGGGAACTTCGATTTGGGGA	868	1427	800	242	547
TGGGGCTGGACTGAAGGTGG	868	372	241	122	152
ACTGGAGGACGTTGTTGAGG	867	402	364	409	426
AGGAGAGATCAGTTCCCAGC	867	1212	788	534	1006
ATTAACCCTTCCCTACCGCC	867	1086	920	1160	1259
CACGACACTCGCATCCTCAC	867	950	591	555	666
CTACCCACCTCAAGTCTCCA	867	1102	669	1047	1198
GGGGCTTCGGGAGAGGGGCG	867	241	121	160	218
TCATCCCGTTACTAATCTCA	867	1254	1256	756	1311
TGGCACAGGGACTTGGGGCG	867	532	456	413	903
TGGCAGTAGAGGGTGAAGGA	867	442	362	261	434
CCTCCCTCTCTCCTCTCCCG	866	736	394	380	512
CTAAACCTCTTATAATCCCC	866	415	223	135	175
CTATTGCAGTGGTGGTGGGA	866	606	384	441	464
GAAGAGTGGATGCAAGAGGG	866	142	106	85	195
GGATGGGGTTACTGGGGCTC	866	974	510	975	1648
TGTACTTGTGACCTCTTATC	866	1134	1111	550	1378
AGGATGGCAGGTGGCAGGCG	865	1406	723	490	920
AGAGGAGGCTCGTGGACAGG	864	605	440	323	450
AGGCCCATATCTCCACACCC	864	534	653	279	281
GGGGACGGGGACGCGGAGGA	864	86	22	103	47
TGTAACTCTCCCTGTCCCGC	864	1033	646	622	611
AGCGGGGCGAGTGGGCGGCG	863	550	304	566	879
TGGGGAACAGGATCTTAGAC	863	1166	782	466	946
TGGGGGAGGAGCTTGCCCGG	863	1516	895	1343	2489
TGTGGGCGTGTGTCGGGGGA	863	468	214	175	168
GAGCGTGTGTGTGAGTGCGC	862	757	733	364	1373
TGCAGTCCTCCTCTACATTG	862	937	931	770	1535
TTGTGTGTAGCGAGGAGGAT	862	800	615	378	764
CAATGTTCAGCCTGAGTCCC	861	712	645	402	544
CCTCCTTCCTTCTTGAGAAT	861	1315	740	1389	2042
CTATAAAACCTTCATTCCCC	861	1016	441	313	170
GGGCTGAGGTGGCGTGTGGG	861	495	320	106	125
GGGAGCGTGTTTGCTGTGCT	860	1099	1030	787	1078
TGGGTGTGTCTTCCGTGCCT	860	1255	922	1011	2144
TGGTGCAGGTGGAGGAGCTA	860	1149	1320	424	760
TGGTGGAGGAGTCTGAGCCG	860	1414	1162	822	1520
TTTGCATGTTGATTGGGGGA	860	1160	666	589	773
ATGGGGAGAAGATGCTAGGG	859	338	318	135	304
GAGGGGGCGGGGTTGAGGAT	859	1639	725	1067	1222
GCGTAAGGCAGGATGGGGCG	859	203	280	213	340
TTGTAGTTTCTTGGATACCC	859	745	601	375	762
AATGGCGAGGAAGAAGGGGA	858	428	398	79	299
CTCCTCAGACCTCACCCCCA	858	890	477	1539	1710
GGGGGAGTCACGTGGGCGCG	858	1352	865	2101	1623
TGAACGCTGATTGGCCCCTG	858	2847	1901	3275	4142
TGACCCAGACTCCCGTTCCC	858	864	768	314	605
CACTCAGGACCGATGGGACG	857	381	327	215	552
TACCACCCTCATCGTTTCAA	857	1910	1160	1863	3110
TGGTGTGGCTGCAATGTTTG	857	1350	732	824	1465
AAGGTCACATGTCTAGGTCC	856	1481	849	651	998
CCCCACCTCCAGCCTGAGCT	856	1329	654	616	837
CTCCCCCGCACCTTCCAGCC	856	1600	1235	1098	1690
GGGGACGAGGAAGCATGTGT	856	1442	1168	731	1390
TGACCGTGTAGTGATTGGAT	856	1284	839	804	1075
TGCTTACCAACTTTGAGGGG	856	173	135	48	64
ACTGGGTCCCTGGGATGCGA	855	1517	1092	885	1100
CCTTTATCCCAGACCCGCCC	855	1156	620	474	950
CTCCCCAGTCCACTCCGCCC	855	649	483	254	448
GAAGTGAAAGGCGGAAAGGG	855	702	591	431	799
GGCGGTTCTAGGGGGCAGAG	854	119	157	88	67
GGGGGCTAAGCGGGACGCGG	854	1332	1084	326	911
GGGGTGAAAGGGAGTGAGTG	854	652	394	130	174
TGTCTCAGAGGGCGGTTGTG	854	564	290	635	798
AGGAGGGAGTTGAGAGTGGA	853	660	537	405	585
CAGAAAAGAAAGCTTGGCCC	853	806	347	411	753
CCCTACCCGACACTTGACCC	853	806	497	1774	2064
GGGAGATGGAGAGAAGGGTT	853	1111	512	281	331
GGGCGGAGCCGAGAGAGGCG	853	967	407	407	420
AGAATAGGGAGGGTGAGGCC	852	714	414	390	800
CTCAGACCCTGCACCCTCTG	852	1336	985	606	1157
AAGAATGGGGGTTTAGATGG	851	894	436	719	1061
GCGGGCGCGGTGGGATGGAG	851	194	154	72	107
GGAACCGGAAGTTGGTGGGA	851	1384	761	964	1673
GTGATGGTTCTGGGCTCGTG	851	785	754	588	624
TGTCAATCAGTTCCCTGGGG	851	127	71	41	143
CAGCGCCCCCGCTCCTCCCG	850	309	205	250	451
GAGGACGGGGCATGCGGGGA	850	529	288	304	533
GCCAGTGGCCCGGGAGTGGG	850	293	138	80	64
GGGGCGGGGAGAGGAGCGCG	850	1054	721	738	1488
TGAATCTTTGACTGTCAGCT	850	1003	812	695	592
CTTCCTGCCTTTCTTTCGCT	849	1106	1079	742	1551
GAGGTGAGGACGGAGACAGG	849	602	386	455	387
GGGAGGAGTCTCTGAGGGCG	849	1039	632	608	827
TACATACCCCAATACTCCAG	849	1239	1216	3314	2515
GAAGGGTGGGCTTGACTGGG	848	550	291	107	284
GCTGACCACACTTCCTCTCA	848	1148	873	772	740
GGGAGGGACGAGGGGTGTCG	848	1203	890	1292	1581
GGGCGGGGTCTGCGATGGGA	848	951	609	903	578
TGGAGGGCATAAGAGGCTTT	848	1342	984	841	1166
CCTCTCCTGTCAAATACATT	847	1472	1021	1468	1395
TGGTCAGGCAGTCGAATGTC	847	534	885	685	2029
AGAAAGATGAAAAGGAAAGG	846	377	260	199	430
CAGCGGCAGCGCGGGAGGGG	846	43	74	49	82
CCTCTGTCTAATTGTACCGT	846	1397	798	1107	1388
GCAAAGTGAGTCGGATGGGG	846	390	229	225	474
TACTTTCTACATCTGGCCCT	846	1285	1255	873	1728
TCTTCGAACTTCACTGGTCT	846	949	975	679	1128
TGGTGAAGAGACTGTTGCCC	846	1260	844	696	1147
AGCGGAGGGTTACAGGCGGG	845	494	315	304	324
CTCCTGTACCCATCTCCTTG	845	1370	934	1033	1791
GTGGGGTTGGCGGTGGTGGA	845	412	253	180	162
GTGTGGAAAGAAGGGGTTGG	845	1006	509	368	710
TCTGGGAAGTGGAGTCTGGC	845	1261	1236	709	2894
AGCGGCAGCGGAGGAAGCAG	844	128	30	29	122
CAAAGTGAGGTGTGTGGTGT	844	1191	1005	616	1488
CGGGTCGCGGGTGGGAGGAG	844	331	158	183	224
CTGCGCTGAGCTTCTTCCCG	844	744	387	584	755
GGGGGCTGACTGGGGTGGCG	844	979	613	721	797
AGCCATACTTTCCCCCACCA	843	1573	775	1194	1615
GCTGCGCCGGGAAGGTGGGG	843	924	654	315	512
GGGGAGCCGAGAGGAGAGGG	843	163	90	26	156
TAACTTGACTCTTCTTTCAG	843	1345	874	489	550
TCTTGCTGTCTCTGTCTCTG	843	1842	1485	1603	2108
TGCTCAAGAGACTGGGGTGG	843	226	363	191	212
TGTCGGCTCTTTCTGGTCAG	842	1520	883	512	956
TGTGCAGTTGAGAGGTGGTG	842	446	246	191	263
AAAGAGAGTCAGCAGTGGGG	841	364	202	195	133
AGACCCAAAAACCATGCACT	841	1290	1018	651	1053
CCGTCAATATCCCGAGAGGG	841	137	143	222	210
GAGGGGCGGTAATACGTGGG	841	416	271	89	128
CCCCAAACCCCAGTCCCACC	840	1026	735	653	904
CGTGTGCACGCTCCTCCCCT	840	918	880	1833	3405
CTCCCAGCCTTCACCCCGCC	840	450	440	304	600
ACTCCCAACTTCCGCGACGC	839	1121	837	857	1130
CGCTTTCGCTTCCCCAGCCA	839	516	491	114	314
GGCCAAGCAGATAGATGGGG	839	274	138	36	65
GGGAGTCGAGCGAGAGCCTG	839	2468	1325	3508	2619
GGGGACGGTGGGCGGGGCGA	839	839	444	643	1201
TAGGCCAGTAATGCAAGTGT	839	1461	946	610	844
AAAGAGGTCGGTGATGGTCG	838	1159	732	880	919
GTGCCAGCCGCGTGAGTGGG	838	228	67	73	46
TGGACAGGCTATTAGTGAGG	838	391	289	354	317
AAGGGGATTGAGCGAGCCGA	837	1019	521	424	801
CCTCCCCCTCCTTCCCTCCG	837	1357	938	1021	1945
CTCCGCCCCTTCCCGACCCG	837	726	431	496	548
GAGCGGTGGCTGGAGTCGGG	837	724	501	181	137
TAATGCTTCCTTCCCACCTG	837	1680	1041	1599	1695
TGAAGTGATCTGACGTTGGG	837	525	324	117	189
TGATTGGGTGAGTGTTGAAG	837	2063	1356	1340	1629
AAGAGGAAAGGAAGTAGGCA	836	1389	810	761	1165
GGGGCGGGGCGCGTGCGGGG	836	657	482	633	665
GTGTGGGCGTGTGTCGGGGG	836	70	98	116	172
TAGACCTCAGAACAGCGCAA	836	1013	809	714	695
AGACCTTCCACCAATCTGCT	835	1150	950	758	1101
CTCCCGCCATTCTCTCCCTG	835	2506	1761	3234	6186
GCCCTTCCCTAAGTTCTCCC	835	416	369	106	231
TGGAGAAAAGGAGTGGCCCG	835	1629	1281	834	2382
AAGAAATTGACAGGCACAGG	834	697	409	254	497
AAGGGGGGTGAACCAGGGGA	834	336	370	285	383
AGCGGCAGCTCAGCAAGTGG	834	880	562	299	270
AGGCCAATCGAACATGTTGA	834	1203	614	600	901
CACGCAGCACACGCACCACC	834	861	469	679	634
CCTCACACCTAGTCACCTAA	834	1332	959	852	1173
GGGGATGGAGACTGGGAACT	834	1042	621	504	659
TGGGGGGCATCTGGGTCAAG	834	1402	1011	1139	1680
TGGTCGGGTCGGGTGGAGTA	834	1043	621	830	1139
TTTGGCTCCCTGGATCTGGT	834	1433	1017	650	1291
AGCCATCCCAGCCCACAGTT	833	154	120	97	268
AGCTCACCTCTAATCCCCTG	833	1588	877	1568	2796
AGGAAGGGTTGGAGGGCAGC	833	1340	832	1064	1434
CACCAGCTGCTCAGAATCCC	833	305	344	137	162
CACTCACCTTTGCTGCACTT	833	1350	872	783	939
CATCCCTCACCTCCCTCAGT	833	1150	547	776	786
CGGTTGTGTTGCTGCTTAGA	833	1285	843	700	1673
CAGAGGGAAGGGCCGGAGAG	832	701	301	383	443
GATCTTGTGGCTGTGACTGG	832	962	760	563	825
GGGACGGCCGAGTGGAGGGG	832	87	34	45	81
GGGCTCCGGTTGGTGGAGAG	832	322	352	191	298
TATCCGTGTTGGTTCTTAGG	832	896	519	439	617
TCTTCCTCAGTGCTGTCTCC	832	1128	698	625	1357
TGGGCAGCGTGGGAGGGGAA	832	169	102	165	375
TAATGGGTGTTGTTCCTGGC	831	768	488	826	669
TACCCGCCCCTGTAGCCCAC	831	375	558	546	844
TCAATGTGGGGCCTTCACTC	831	1003	490	850	877
TGGAGAAGAGTTAAGGAGCA	831	746	644	371	271
AAGCCACCACCACTCTCTGC	830	984	842	668	1112
AGCCACCACCACTCTCTGCC	830	1845	1264	1558	2390
CAAAATTGGATCCTCCCCCC	830	1223	756	820	1146
CCCGTAACCGCTCTTCTAGC	830	1355	616	607	852
CCTCCCTGTCTCCTGTTAGG	830	912	706	447	926
GGGGCATGGTGTGGAGGAAA	830	1773	1227	1064	1207
TCTGGGGGTGGTGTAGGACC	830	1182	629	802	1031
TGGGGAATTATCTTGCTGCT	830	1733	1086	1010	1332
TGGTCAATGTGAGGGAGTAG	830	931	613	2506	4500
TGTGTTGTTGTGGTGAAGTA	830	1318	902	543	961
TTCTTCCTCTCCCCTCACCA	830	967	383	900	1069
AGGAAGCGCGAGAGGGAGGG	829	217	233	124	166
CGGCGTCGCTGCGGGAGGGG	829	66	66	14	36
GGGCCGAGTGGGAATTAGTG	829	858	351	542	526
GGGCGTGTGTAAGGCGGGGT	829	1374	884	222	330
TAATGTTTGACTGAAGCTGA	829	970	927	1170	1371
TAGAGAGAGACTGGACTAGC	829	965	669	1423	1733
AGCTCTCCCCTCCTCCCTTG	828	1233	772	1339	1087
CCTCCCCTCTGTCTCTGTGC	828	1258	771	964	711
GCGCATGCGTCGGGGGGGAG	828	343	147	127	282
TAAGGTAAATGGATGTGCTT	828	1163	596	639	972
TGACTGAAGGAGGAAGTGGC	828	35	63	197	538
TGGTCTTTCGCAATTGGCTC	828	1466	737	1400	839
TGTTTCCTTTCTCCTTGGTA	828	1696	915	729	1012
ACGGTGCTTGGGGTTTCTGG	827	950	974	416	653
GCTCCCACCTCCTGACCTCG	827	1381	930	937	1228
TGCACCAAAACTTCCCTGCT	827	767	572	310	679
TGCTCTCGCTCAACTCCCAG	827	768	595	285	486
TGTCCCTGATTGGCTTGCTC	827	758	412	944	983
CACCTCACCCGGAAATCCCC	826	221	351	161	327
CTCTGTTCTGTTTGGCTCCG	826	975	700	921	1271
GAACACCACACCCACTCATC	826	1369	944	1032	1037
GGGTATGGGTGGGAGTGTGC	826	1082	738	1618	2405
GGGTGGCTGGAGGGGAGGCG	826	98	129	81	64
TGTAGGGTTAGGGCGGCCGG	826	941	636	610	1894
TTGGTTTCCTCGCTCTTCCC	826	699	498	135	408
ATTGGACGCCCTCTTTGTTG	825	1543	966	938	1293
CTTCATTTCCTGGTCAGTGA	825	1080	858	1194	1588
GGAGAGTCGGAGTGGCAGGA	825	900	635	805	834
TGAGGTGAGCAGTGTATCTT	825	1010	967	496	906
ATGGGAATGGAAGTAAAGGA	824	852	722	684	980
CGGAAAAGAGTAGATAGGGT	824	954	481	517	867
CGTGGAAGAGGGCATAGGCG	824	590	506	422	423
CTCTCCCTCATTGTCTGCCG	824	1700	1164	743	1044
GCGGGGCCTGGAGGGAGGCG	824	64	46	84	179
GGCGGTTCTTGGTTCTGGAG	824	649	250	214	154
GGGAGAAGGAGGGAGCGCGG	824	299	264	212	307
GGGAGTGGGGAGCGGGCACG	824	904	505	913	959
CCTCCCCTGCCCGCCCGCAG	823	1013	865	433	652
GGGGGAAGCGAGAGGGAAGG	823	168	57	284	181
TGACTGCCCTTGTCTCTCCC	823	392	445	226	147
CCCTCTCACCCTAGACAGAT	822	1570	884	1007	1682
CCCTTGACTTGACTTGCTGA	822	1816	991	1148	1464
GGGGAAGCGCGGGAGGAGGA	822	67	46	140	52
GGGGGTAGAGTTTCAGGGCG	822	1132	674	1178	762
TGACCATTGTTTGCTCGTTT	822	1392	962	511	977
AGCCTTGCAGACCTCCCCTG	821	1169	655	4746	4910
CGCGTGACGTGTCTGTTTGG	821	906	742	312	708
CTACCGTTTCTCCGCCCACA	821	1378	851	625	1228
CTTTGTCAGGGTGGGTGGAG	821	885	356	297	354
GTGAGCAGAGGGACAAGGAG	821	267	156	49	99
TGACTCCTGAAACCCCTCCA	821	1055	556	874	844
TGGGTAATTTGGGTAGGAAA	821	1098	689	412	1151
ACCACCCCCTGTACGACTGA	820	975	634	362	388
CACACTCAACATCCAACTCG	820	1081	960	695	1578
CCAGGGGTGTGGGTTCTGAG	820	1143	586	495	629
GGGCCAGCGTGGGGGAGTAG	820	338	150	334	528
TGGGTGAGCTGAGGGAACGG	820	878	618	1527	1604
CAGGAAGTGTAAGAGATTGG	819	1337	870	552	865
TATGTCAGGTGAGAAGTTGC	819	1001	692	597	1188
TGTAGGACAGAGGGCATGCT	819	1204	1310	953	1299
CACACAACACACACACTTCT	818	1338	1185	852	1179
CCCTCTACTCGCCGCCCGGC	818	969	490	1181	1517
CTCCCACCTCCCAGCCCCGT	818	1418	1003	1188	1415
GATTTGGCGGTGTATAGGCG	818	1053	743	728	1849
GGGGAGGAGCGAATTGGGAA	818	1372	1018	741	1262
TGAACGGTGAAGAGATAGGG	818	726	392	263	173
AATCCTCTTGTCGTCTGTGG	817	1058	759	621	1102
ACTACGAAACAGATCTGGGG	817	289	213	116	253
GAAAAGTTGGGACAGGAGCG	817	1261	633	1727	1257
GGGAGCCAGGAGCGCGGTCG	817	3634	2402	5794	8971
GGGAGGAGCGCAGGGGACCG	817	72	54	121	169
TAGGGGAAGGAAGAGGAAAC	817	919	676	438	1009
AAGAGGAAGTGGGGTTTCAG	816	874	548	244	468
CACACACACGCCAGACACAA	816	1250	540	731	896
CGGGAGAGGTTGGACGGGCG	816	849	452	516	1114
GAGTCGGTGGGTGCAGATGG	816	213	214	314	363
GTGAGTGTGTGTGAGTGCAT	816	1015	641	367	869
TAGATAGTGGTAGGCCGGCG	816	624	350	534	798
TGGGAATGAGAAGGCAAAGT	816	1647	1022	694	805
TGTCCTTCTCTCACTCTGAT	816	1749	918	993	1028
AGGCAGAACTGAGAGAGGAG	815	521	355	158	75
CCCGCCTTTGACCTAGCTTC	815	1382	984	1027	1270
GAGGTGGCTTGCCGGGTGAG	815	478	252	636	320
GGGCAGAATCTGGATGTCGA	815	1272	958	627	1465
GGGCTGGGCCGGGGGTTGCG	815	1253	1081	815	1554
AGAGGAGGCGAGGCGAGGGA	814	439	249	168	125
CATGAAGATGGTGTTGGTGT	814	1446	1067	1190	1250
CTTCCCCTACTCCTCCAGGA	814	604	478	1106	1601
TATCTCCCTTGTATTTGGCA	814	1138	820	876	849
TTTGCTGTGGACTTCCGGGG	814	369	240	208	254
AGAGAGAGACACAGAAACAG	813	1456	1217	677	1204
CATGCGGAGAGGGGGACAGG	813	189	192	268	491
CTACTTTCTGTCCTCTCTGT	813	1714	887	1548	1639
GCCCACACCTCATCGAGCTC	813	1004	905	557	936
GCGGCAGCGCTGGTCTGGGG	813	132	58	32	58
TGGGAGTGCCATCTGCTAGT	813	1348	800	945	1224
TGTCCGGCCGAGTTGGGTGG	813	293	111	103	127
CGCCTTTGTTCTCCTCTCGG	812	823	850	578	890
GGATTGTAGGAGTGGAAGAG	812	1674	786	845	859
TAGGGCTCTGTGGGAAATCG	812	928	627	744	712
TGGAGTTGGCGGGAAAGGCA	812	626	773	276	250
GAGGAGAGAGGGCGGCGGCG	811	528	324	200	272
GCGAGAAGCAGGCAAGGGCG	811	415	261	136	442
TAGAGTTGGAGAAGAAGAGG	811	164	156	157	241
TGTAGTCCAGTAGCTGTTGC	811	994	674	555	1200
TGTGAATGATTAAGTGGGCT	811	838	733	642	867
TGTTGCCGCCATCTTTATTG	811	1293	1051	1060	1451
AAGGTAGGTAGTTAGGTACA	810	1173	726	866	942
AGGGAATGGAGAGGAGTGGG	810	215	312	192	223
ATTGGTTGGAGGGTGCGGGT	810	863	578	472	512
CACATGATGGGGTGGAGCCG	810	2027	1090	1068	2173
GGCGGGGTGCAGGTTAAGGG	810	322	265	173	191
GGGAGGAGGGGCGGGCCGCG	810	850	498	263	477
GTGGTGGGCGGGAGGATGGT	810	362	243	143	58
TGCGCAGAAAGAACCCGTCC	810	633	490	538	332
TGGGGAGCAGAAAAAGGAGC	810	1148	844	330	524
GAAGGACCTGGGGATGGGGC	809	234	253	159	330
GCCGCGGCGGAGTGTAGTGG	809	1024	623	405	770
TCACTTCACTTTGCCTTCGA	809	1263	969	1149	1686
TGGCTTGAATGATATGGGTG	809	312	134	152	318
AATGGGAAGAGCTGATGGTA	808	1470	678	407	772
AGGAAAGGTAAAGGAGGCGC	808	1454	949	2660	2769
CAATCTTGCTATCTATCCCC	808	79	142	88	115
CCGCCCCCGGCTCCTCCCCG	808	414	175	191	237
CCTGCCCTGAATCTCCGCTC	808	1100	786	668	1567
GAGGAGGGAGCCGGGAGGAG	808	219	201	152	157
TGGTCCCTCTTAATGTGAGC	808	851	819	258	1148
AAGAAGTACTGGGATGGGAG	807	450	309	171	215
GGGAGGGAAGATAAGCGGCG	807	1352	953	806	909
GGTCACGTGGTCGCGGCGGA	807	1338	750	1195	1613
TGGTCCAGCGTGCAGCCGGG	807	356	225	29	112
TGTGGAAGCGTGAGAGTCGA	807	1045	645	651	795
ACTGCCGCTCCTCACACACT	806	1571	1076	909	1157
AGAGAGAGCTGGTTGTCACG	806	1250	926	1012	1118
AGTAGAATTGAGCCAGCCAC	806	1162	1001	1116	1318
CTATATCAATGACACTGCCC	806	1239	675	1139	811
GAGGCGAAGGAGAGCTGGGA	806	511	259	100	180
GGGAGGGGAGGCGGGAGCGA	806	48	62	155	90
GTTGTAGTAGTATGTGGGCG	806	638	370	322	345
TAACGGGGGCGGGGTCGATG	806	871	638	890	1202
TAATGAGGAGGGTTGTTGAG	806	1135	894	619	1244
TGGGTGTTGGAGGCTGGATC	806	1210	1027	504	746
AAATCCTGTTACCCCTTCCT	805	797	448	797	548
CACAGGGCTGCGGGGAAGGC	805	267	123	127	194
CCCTATCCCACTTCTCTCTG	805	1703	1213	1445	1456
GAGGGGGCAGAGTAGAGGAG	805	178	142	25	39
GGAGGAGAGGAGGCGAGGCG	805	351	166	236	368
GGGCGGTGGCAGCAGGAGGA	805	125	46	90	72
GTGCATGCGGATTGATTGGG	805	234	161	61	102
TGGAGACAAAGGCAGTGGGA	805	1025	492	827	762
AACTGCCTCTTTGTCCTCTG	804	1332	1154	784	1040
AAGCCCATAGAGAAGCCACC	804	1149	533	578	857
ACGTGGGATGGAGTAGCCTG	804	894	468	783	1255
CCTCACCCCGTCGCACCGCT	804	795	517	345	555
CCTCAGATTACGTCACGCAC	804	1206	1141	959	2240
GGGCGGGGTTGCAAGGGGCG	804	279	303	455	895
GGGGAGAGGGACGGGCGACG	804	827	762	523	693
GGGGAGGTCAAGGCTGAGGG	804	74	76	42	46
TGCGTGGGCGCGTGGGCGAG	804	1049	635	922	683
TGTGTGCCTGGAGTATCTGA	804	1130	1136	549	2064
ATGAGTCCGTGGGGAGTTGC	803	859	804	618	644
CCGCCACCGCCACCGCCCCG	803	209	210	73	175
TGGAGGGCAGCTGGGAGGTG	803	674	342	527	570
AGCATTCTCACCAAGACCGA	802	767	844	815	1029
TAGACATCCACACCCATATT	802	1016	691	651	780
TCCAACTCTGCCGCACTCCC	802	618	370	218	245
TCGGCGGTGATTGGGGCAAA	802	839	586	819	785
AAACCAGCTCTCCTCTTTAT	801	786	728	717	883
AGACCGAGGAGCAGCAGAAG	801	1226	902	1223	1466
CTCTTCTTGCCCTGCCTCTG	801	1624	866	1055	1817
GTGACAGCGGGAGGAGGAGG	801	9	25	9	9
TGGCCAGTGAGCGTTGTGGG	801	377	215	111	98
TGGTAGTCCTAGGGTGGCTT	801	1359	787	1143	942
AGCTGTCACCCAACCACCTT	800	947	833	560	985
CAGTCCCCCTCTTCCCAGCT	800	1159	1264	372	3772
CCTAACAGGCCTGAGCTGCC	800	2736	1403	582	1060
GCCTGAACAATGCCCTCCCC	800	259	77	107	167
GGGAGGCGGTGAAAAGGGGA	800	115	131	63	126
TCTGTACTTTCTATTTGTCC	800	1109	1019	626	834
TGCCTGCGCGTTCTTTCCCG	800	250	195	167	682
TGCGAGAGTCTATTGGTCAT	800	885	585	490	897
CAGGGGGCTTATCTGGGCTT	799	950	654	793	1063
CCCCCCACCGCGTACCCCCA	799	1219	841	1907	2998
CCGCCCACCCTTGCTCTCCG	799	959	681	525	908
CGTATTTGTTAGGTGTGGCG	799	1002	506	592	817
GGGGAGGTTGCGCAGTTCTG	799	1298	739	1082	1016
TAGAAGTGGACTGGCCATTG	799	797	592	915	1372
TGAAAGAATGATTAATCCCC	799	459	298	110	177
GAAAGGAGGAGAGTAGGGGG	798	54	68	48	78
CGTGAGCCCGGGAGGTTGGG	797	558	345	252	258
TATTACCATGCTTGTGGGGT	797	1584	824	586	787
TCACCCCTCCCTGATCAATG	797	2314	1421	1399	1716
TCAGCAGCTAGAGGATTTCC	797	978	501	557	627
AGCTGGAGATGGGTTAGGGG	796	452	222	173	254
CTTCTGTGTGTTCTTCGATG	796	1297	795	1048	1999
GCGGGGCTGTGGGGGCGAGG	796	108	49	86	102
GTGGGATGGGGGTGGCACGG	796	1352	985	1421	1672
TAGGATTATGCCACCCACCA	796	832	392	815	834
ATTGTATCGGGAGGGAAGGA	795	32	35	24	31
CCTTAATATTGTCCCTCTTT	795	1406	970	698	919
CTGTGGTTGGATGTGGGCTG	795	929	670	890	1853
TCACTTAACTCTTTCCCTCC	795	1307	696	730	886
TGGATTAAGATAATGAGGCG	795	1267	730	575	1357
TGGGGGTGACTGGAGCCGGA	795	890	436	417	492
ACTCGAAGCTGGGCCACTGG	794	916	440	444	848
AGATTTCAGCTCCTCCCTCT	794	996	617	1212	1701
ATGATGAGTTTCCTGAGTGT	794	1221	597	695	1035
GAGTAGTCTCGGGGTCGGGG	794	137	125	69	131
GTGATTATGGTTTGTGGGAC	794	689	423	333	595
TGGTGGGCAGGAGCGAGCCG	794	1222	694	579	910
AAGTGCTGCCTGAGTTGGGG	793	331	141	105	62
CAGGGAAGGCAGGGGGGTGG	793	333	316	244	359
CTCCCTCCCCTCGCATCCCA	793	360	471	436	616
GAGTGTGCGCGGGAGGGAGG	793	107	50	52	91
GGGAGAGAGTTGGAGGGGGA	793	451	408	57	201
GGGGCTGGCGTGGGGAAGGA	793	213	147	138	35
TAACCGAACCACTTAATACT	793	1380	975	737	1148
TGCTGTACGGAAAACGGCCT	793	978	600	976	1041
TGGTTGAGCTTTCAAATGTG	793	640	347	476	602
CAAAGATGGTTCGGGGACTG	792	511	432	344	1541
CAGGCTTGGTGGGTGGAGGG	792	176	86	213	197
GGAAACTGGGAGGGTGTGGG	792	378	379	141	299
GGCGGCGCAGCCAATGAGCG	792	951	689	807	930
GGGCAGAGTGTGCCGGCGCG	792	608	408	108	305
TCTATTGTATCTTGCTGGCT	792	1025	712	487	1016
TGTACAGTAGTAGGCCACTC	792	632	437	467	895
TGTGCTGCAGAAAATGTCTC	792	1163	700	1349	1836
AACCCAGAACAGCAGCCAGA	791	1099	1010	728	1328
AGGAGGCTTTAGAGAGAGGC	791	1759	1139	933	634
CGCTCGTCGCCGTGAGTGTG	791	292	126	159	251
CTCTTCCAGCTCCCTCCCCC	791	918	560	411	759
GGCGGAAAGGAAGGATGTCG	791	671	642	835	1529
CGTCCCGGTGGTAGAGGGGA	790	415	275	225	359
GCTGGGGCTTTGTTTGGGAT	790	783	852	392	785
GGCGATTCGGGTGGAGGTCG	790	754	645	602	698
GGGCGGGGCGGAGAGGTGCG	790	561	508	873	961
GGGGAGGAGTTGCAAGCAAA	790	1423	817	845	1062
TGTGCACTGCTTGGGAGGGG	790	175	117	167	123
TGTGGCTGGGTGGTCTGCGT	790	1241	921	743	1213
TTTCATTTGTGTGGGTTTAG	790	1768	819	1018	1321
TTTGAATACATTGTTGGGGA	790	1035	556	242	491
CCCCACCCCCCGCGCCGCCG	789	1064	861	1500	1179
CTCCAGTAAAGTTTGATTCC	789	701	643	623	1012
GAAGCAAGGGGGTAGGAGCG	789	991	479	769	822
GAGTGATTGTGAGTGGGTAC	789	1263	583	895	763
GGGATTAAATAGTGCGCGCG	789	713	381	425	735
TGCGGAAGGGGCTGTTGCCG	789	1127	629	546	903
TGTCGGAGAACTGGGAGGCG	789	966	706	2008	2707
TTGGCCTGCAGTTACATGTG	789	830	520	619	520
TTTCCAAGATTCTCGCGCCC	789	659	364	332	527
GAAGGACCGTTGGGGTGTGG	788	1025	485	390	455
GTTGGGAGTGGTCGGATTGG	788	1028	590	464	1205
TAGAGGGATCCCAGTGCGCA	788	1272	588	474	440
TATCCGTTCGGGGTGGTTGG	788	432	350	481	237
TGAAGGATCCTAAAGTGCTG	788	1501	1301	733	1068
TGCCATGTTTAGCCTCCTCG	788	1048	889	962	847
TGGGCGGCTACATGCGTGCG	788	1002	1022	629	726
TGTGGTGTCTGTGACGGCGG	788	759	455	1146	517
ACTCCCTCACCGCGGCTGCG	787	1072	1014	758	1015
AGAAGAGAGGAGGAACAGGG	787	383	366	96	102
CACCTCACCCCGCAGCTGGG	787	585	312	134	221
CTCGCCTGACTGTCCCGTGG	787	1950	1195	2230	2402
GACACCGTGTGGGATTGAGA	787	853	403	547	731
GGGGAGAATAGCTGAGAGGG	787	57	96	80	104
TGACGTCAGTTGAGTGGGCG	787	1000	602	1194	1185
TGCTCTGTACTTGTCGTTCT	787	750	509	450	888
TTAACTCACACCTCAGCCAC	787	1168	971	683	1696
TTTGTGCTCAGTGGATTGGG	787	601	483	268	289
AGAATGCGGGTGTATCCGGG	786	730	332	179	218
AGAGAGGAGGAGGACAGGTG	786	882	596	389	682
ATGGGAAAGGTCTGCAGTAG	786	1106	1130	789	1590
GGGAGGAGTGGGCCGCTCGC	786	1554	720	901	995
TGAGGTGTGTCAGGCAAGAG	786	1018	711	323	1242
TGGCTGTTGGTGTGAAAGAG	786	819	657	500	744
TGGGCGTGGCTGGATGGCCG	786	1071	786	973	2226
TTTGACACTTTGTGCGCCCC	786	1137	661	657	751
AACTCATCATCTTTGCCTTG	785	1088	646	817	1032
AGAAAGGCTGGTTGTTCCCC	785	521	569	355	549
AGAAGGCAGGGCGGGCAGCG	785	778	686	666	1042
AGGAAGAGGAGGGGCGAGCG	785	1500	1009	6580	8153
AGGCGAGCGAGGGGGAGGGC	785	81	75	108	75
CAGAGGACGGTGAGGGCGAG	785	1088	913	695	1193
CATAATAACCCCGCATTGAT	785	1050	677	759	650
CTAGAGGGGAGAAACTGGTG	785	970	832	344	617
GAGGGGGGGCAGCCAATGAG	785	1351	693	706	1136
GCCTCCTTTCAACCTCGTGG	785	1327	921	1165	1359
GCGGGGCCGCGGGAAGGGCA	785	205	61	41	47
GCTCCTCAAGCCCCAGCACC	785	679	461	1047	1348
GGAGGAAGAGAGGATGAGGA	785	254	193	32	119
GGGGAGGCGGGAGCGAGGGC	785	53	54	52	70
GGGGCGAGGGGCGTGGCTGG	785	1329	689	1150	1206
GTGGGTAGATGGGGAGGGGA	785	50	30	18	59
TGGGCGGGGCGATCTGGAGT	785	1428	1237	1032	1764
GCCTGGAGGCGGAAGTGGGT	784	1042	668	499	491
GGGGGAGCGGTGACGTCGCG	784	1363	1034	482	1505
TATGATTGTAGGAAAAGACC	784	843	702	814	1529
TGAAATCAGTGCGAAGTGGG	784	232	77	16	99
TGGCCTGTTGTAGAAGGAGG	784	39	51	41	74
TGTCTTCCCCACTTCCCAAA	784	1547	730	821	1000
AGAAGAGACTGGGGGAGACC	783	638	433	344	770
AGGAGCAAGGAAGCAAGGGG	783	100	102	20	12
CATTCCCTCCAACATTCCTC	783	821	653	499	844
CCTCATCTCCCCCGCCCCCG	783	1082	757	702	935
GATGGAGGTGGAGATGTGTC	783	1373	558	842	1045
GGAGGGGATCTTGTGTGTGT	783	1105	693	549	838
TGTGTTTATTGATGTAAGGG	783	364	241	170	155
TTGTAGTTTCCCGCCCTTGG	783	1021	818	657	1419
AGAGAATGGGAGCGGGAGGG	782	515	413	655	772
GCTTTGACGTTACTGGGGGC	782	933	605	840	855
GGGTTGTTATCTCTGTGGGG	782	264	138	83	90
TAAGATCAAGCCCAGCCTCC	782	553	485	995	2392
TACCAACCAACCCGCGTCAC	782	659	568	503	1134
TAGAACCCTCTTCAGACTGT	782	926	669	873	969
TGGAACGGAGAGCTAGTAGG	782	496	449	339	548
TGGGACAGGGAAAGAGAACC	782	1363	676	984	1061
TGGGCGGAGGAGGATAGGGC	782	723	555	1348	1932
TGGTGATCTGGGTGACTCTC	782	926	337	253	400
AGAGAGAGAGGAGCAATGAC	781	1009	500	680	783
ATTTAAGCCACCCCAGATAT	781	951	499	746	500
CAGCGCTGCTGTCTTCCCAC	781	1382	723	834	1437
GGGCCAGTGTGCTCCGTGCG	781	982	560	443	805
GGGGGCGGGGAAGTCATCGG	781	1428	982	971	1301
TAGTCGTCAGCACGGGAGGG	781	146	118	164	66
TCTGTCTCGCCTGGGTTTGG	781	1370	1246	1114	556
TGGGGTGTGTGGGGGGCGGT	781	584	434	474	307
AAGCACTGAGGCGGGAAGGG	780	219	96	58	203
AGACTCCCTAAACCCACTCC	780	1201	860	700	1748
CAGGCGAATTCTGGAGACCG	780	1271	582	654	492
CGGAAGGTGGGAGAAGGTCG	780	90	66	89	138
GGGAGCGGTAGAGCTGGAGC	780	994	573	490	855
TGGGCTGAGGCCGGATCAGG	780	577	515	278	547
TTCCTATTCCTGTTCTATGG	780	1740	912	1151	1764
TTTCTCTCACCTGTCCGCTT	780	1178	786	535	1199
AGAGAGTGACAGATGGCGGC	779	184	236	281	320
AGAGCGAGCGAGAGCTGGGG	779	288	132	64	72
AGGAGAGGGAACGGGCGTGC	779	845	576	1123	1259
ATTGTAGTTCGTTTCTTCTC	779	573	465	404	1428
CAGGGGCCAATCAGCGTTCA	779	1283	897	629	1225
CCCACACCAACCAGAGCCCG	779	894	751	526	896
CCTGCCTCCCTCAATTCAAG	779	1353	1022	921	1832
GGCGTTGCCTGGTTGTGCGC	779	863	539	304	454
GGGGAGAAGCATTGTGTGCT	779	1299	884	774	980
GGGGGTCAGGGCTGCGCGCG	779	828	862	788	1444
GGGGTGGAGATAGGGGGAGC	779	77	75	107	183
TAACACCCGCACCTGTCGCC	779	925	1091	959	1174
TAGAGTGTCTTTCTCAGCCG	779	1689	899	784	1467
TAGCAACAGAGGACTCGACC	779	1099	569	515	1055
TATAAAGAGATATAGTGAGC	779	678	493	336	772
TATTAAAAGTGTGGGGGCAG	779	225	387	883	811
AGGAATTCGGAGGCTAGGGG	778	205	73	32	34
CACAGTTCAGGCTAAAGAAG	778	2539	1156	972	1221
CCGATTAACCAACCACTGCC	778	1943	1268	1100	1608
TGGGTGGGAATGTGGCCTAC	778	1036	959	426	1274
AATGCTGAGGTGTTCTGTGT	777	1229	717	626	874
GGACACCGTGTGGGATTGAG	777	864	649	415	556
GGCGGTGTGGGCGGAGCGTG	777	837	461	891	1762
TGGAAAGGACCTAAGCAGCC	776	1418	1203	581	721
TGGGACACGCCCTCATCCTG	776	1453	1104	2221	2498
AGCGGCACCAGGACCATCCA	775	306	180	242	329
CCCCTGACAAGCTCTCCCTG	775	1763	1412	3013	4762
CCTCCCTCCCTGCACTCGCT	775	1051	548	526	1158
CTTCCCACTCCCTTCTTCCG	775	1042	902	978	2351
CTTTGTGATTGGCTGCCTCG	775	1515	1091	1412	1066
GAGAGGTAGAGGGTTGCGGA	775	622	355	539	686
GAGGGGTAGAAAGGGCGGGG	775	129	81	54	68
GCGTGCCGCAGCGGGGAGGG	775	168	33	50	94
GGCGACAGCGGCTGAGGCGG	775	117	57	36	108
TACCAATCAGTGAATGTGGG	775	471	239	84	175
TATACCACCGTTTGTTGATC	775	815	750	528	921
TGGGGGAAGAGCGACTCTCC	775	943	794	471	832
AACAGCATCATTCCGACCTC	774	841	382	569	1164
ACTCTCCCGACCACTATCTC	774	398	426	540	1237
AGCGTGTGTATTGGTGGCAG	774	742	643	798	1772
CAGGTACCGGAGGAGTGGGG	774	310	246	182	162
GCGGAGCCGCTGGTTGGTGG	774	678	397	344	264
GGAGGAGGAGGAGCTCGGCG	774	1254	948	1051	1551
GGCCAGGGTAAGTGGAGGAG	774	982	523	326	328
TGCTTGGCGGCCAATGAGAG	774	183	151	65	143
TGGTTACAACTGACTGCAGA	774	953	734	311	840
AGGGAGAAGAAGGCGGCGCG	773	1508	1154	1051	1349
CCGCCTGCTGTCTCGACCTG	773	854	347	676	1056
GAGAGGAGGGGCAGGAGCGG	773	559	312	229	292
TACTGTGTATCCTAGCGACC	773	909	883	646	940
TGCGCGGAGTGTGACTGTGT	773	752	580	308	598
TGCTTTGTGGATGCGTTGAC	773	1084	797	547	1288
AGGAGGCGCAGGGGGCAGCG	772	932	517	282	549
CCTCCTCTACCCTCCCCTGA	772	1149	852	971	1173
CGCCCCTCTTGTCAACCTAG	772	805	469	330	584
GTCTGTTCCCACCATTTCCC	772	702	198	139	84
TATTCCAAGCAGCCTATCAC	772	767	673	509	841
TGTAGTCCCAGTGCTTTCTG	772	1746	1333	1033	2181
AGCAGGGTGGCACTGGGGGT	771	481	408	397	1080
GAGAAAGGAAAGGAGAGCGT	771	1206	697	597	1157
GAGGGAGGGGGTATGAGGGC	771	532	384	370	405
GCAGCGGCGGGATAGGGAGG	771	70	50	74	189
GGGCGGAGCTGAAGTGGGCT	771	972	886	909	1056
GGGGGCGGGGCTGATGGGCG	771	878	471	612	876
TACCAACCAGTTTCACCAAC	771	881	711	440	935
TAGTAGTGAGAGCGGCTTGT	771	1105	735	877	1244
TGGGGGCGGGGCTTAAGGGT	771	1294	861	960	1427
AAGCCACGCCCATCCTCTCT	770	1368	958	1369	1929
AGCGAGAACCCAGTCTTTCA	770	1279	883	857	585
CAGGAGAGGTCACGGGGAGA	770	211	73	124	376
CCCCCTCCCTAGACCTCTCT	770	1393	1083	918	1682
GCGGCGACTGTTGGTTTGGT	770	1022	462	380	825
TGTACCTGGCCACAATGCTG	770	1375	1125	707	997
TTGTTTGGGCCAGTTTGCAG	770	1206	874	612	1366
ACAAAAGCCTGCCCTCCCCC	769	694	253	214	488
AGAAGGACATGCACCCCCGC	769	1483	964	1127	1238
CAGCTGAGGGGACTGGAGGA	769	194	221	389	693
CTCATTGCTCTCTCCTCCTA	769	923	650	556	981
CTCTTCTCTCACTCACCTCC	769	1080	612	689	595
GAGAGGTGAGGAGAATGCTT	769	1338	542	628	692
GCTAAGTCCCCTCCCCTACA	769	1380	897	577	932
GGGAGGGGCCAGGCCAGCTG	769	2488	1283	2121	2876
GGGCAGGCTCGGAGCGCGCG	769	779	812	605	1277
GGGGCTCTCTTCTTTCCTTG	769	1213	1073	800	1400
TGGCAGGGTGGTGGATCTGT	769	1368	859	1055	1855
ACAGCGACCACAACTTTGAC	768	971	847	504	771
AGCGGATATGTGGAGGGGCG	768	323	299	167	262
AGGACGCAGGAGGGAGCGGG	768	550	265	579	435
CACTTTGTACTTTGGCCCGG	768	1082	686	484	917
CCTCCCTCTCATCTCACTAG	768	1493	990	972	734
CTTCCTGCTATCATCGTCCC	768	774	600	405	559
GCGGAACGGAGGCAGGATGG	768	429	310	123	347
GGGGATTAGAAGAAGGGAGA	768	130	117	177	198
TAGAGACACGTGGACTGGGA	768	718	479	306	554
TATGACCCTGTTACATTGCC	768	1520	1177	438	881
TCTGATCCCTCTGCTGCTGA	768	1119	660	625	584
TGAAGGCAGCGATCATGTGG	768	1174	745	422	693
TGTAAGGCCGGGAATGGGAG	768	128	84	50	105
AAGGGCAGAGCAATGGGAGG	767	176	156	67	148
ACTCTATTTGCCCAGCCCCA	767	414	349	551	624
AGGAGAGAGCCGGGCAGGCG	767	1613	1027	533	400
ATTGGGAAGGTGGAGCGCTG	767	1144	856	652	1481
GGGGGAGAGAGACTTGAGCT	767	1320	963	628	826
TCAAGGTAAACAGATGGCGC	767	1126	874	504	935
TGCAGAATTCGTCCCACCGT	767	838	667	789	1064
TGGGAAAGTTACGGAGGGGG	767	226	99	41	83
ATTCCCCCCGCACCGAAACG	766	900	716	482	878
CACACTCTAGCCCGCTCCCG	766	263	190	210	106
GGGGCAGATCATAGGGAGGG	766	155	49	112	45
GGGGCAGGTGTCAGAGCTTC	766	1222	702	565	989
TGCTGGCTCTCTACTATCCC	766	374	381	83	92
TGTCTGTCATCTGTCGGTGG	766	349	300	426	255
AAGAGGTGAGTGCTGAGTGG	765	1355	934	890	1318
AGCCCGTCGAGCGTGAGGGG	765	126	37	28	31
CCTCTAAGTGTAACTGTCCT	765	962	704	454	718
GAGGCGAGCCGGAAGTGGGG	765	428	321	130	204
TGCTGCAGGCAGTGGCGGCG	765	1192	859	839	1302
TGGTTTCGGTTAAGTGCTGC	765	756	501	701	821
ATCTTTGACTGTCAGCTGGG	764	518	322	136	247
CTCCAGTATTCCAGGCCCCT	764	1651	618	1198	1613
GAGGGCGGAGGGACGGCGGA	764	1026	596	1024	931
GGCACCGGGAGGCGGGAGGA	764	24	28	17	13
GGGCACAGCGGCAGCGCGGG	764	502	236	84	122
TGCTCACACAACCCCAGCCT	764	1022	876	467	1601
TGGTAGTTCGGAGTCGGTGG	764	211	409	96	241
TGTGCATGTGCTAATGTGTG	764	761	432	526	691
AGCCCGGAGAATTGGAGAAG	763	1328	1131	672	687
CAGGTCATTCCGGTGAGGGA	763	545	374	193	221
CCGGAGAGGATGGGAGAGGG	763	115	77	74	81
CTACCTCATCACATGGCTAC	763	1325	940	932	1026
GGCTGGAGGAGAGCGGAGCG	763	386	256	67	364
TCCAAACTCTGCGCTCCCCC	763	763	701	277	729
TGGACGCGGGAGGTGAGAAG	763	1315	976	3153	3510
AATTCCCAGACCAAGACACC	762	1186	548	629	900
CACCTCTAGTCATTTCCCTA	762	143	54	133	178
CTTCCCGCCATGCTTACTGT	762	1150	781	880	1046
TATCACTAGGCGCCGAGGAG	762	616	567	164	245
TCACTCATTCTAGGCCCGCA	762	1132	837	535	689
TGGAGGTAGGGAACAAAGGG	762	255	101	55	99
AGGGTGGGTCGATGGGGGTG	761	455	381	462	515
CCCCAATCATTGAAGTCTTT	761	1288	1066	788	1301
CCCCCGCCACTAACACCCGT	761	1126	752	846	1156
CGCGCCATCTCAACTATGAG	761	671	342	322	277
TGAATGGAGCAGCGGGAGGA	761	151	59	119	145
TGGGGAGGGGCGGCAAAGCA	761	1177	916	649	1188
TGTGTGTGCGTTAGGTAGAG	761	1169	739	385	730
ACACCAAACACCCAAACCTT	760	161	71	71	84
AGCCACCACCCTGACGATCC	760	1357	744	900	1066
GACGGAGTGCAGAGGAGGCG	760	462	465	633	1581
GCGGGGCCTACTAGTGGGCG	760	791	474	402	510
TGAGAGTGGACGGCCGGGAG	760	384	304	109	714
TGCTTCTTGCTCGGATGTGT	760	1128	770	629	1160
TGGGGTCTGGAGGCGGTGCA	760	1412	551	857	961
TTTGTTCACAGTCTGGATGG	760	579	328	207	642
AGCTTTCTTTATGGGTGGGG	759	509	474	253	386
AGGGGGACGGAAGAGGAAGG	759	877	738	1019	1932
CCTACTCCCACTACGTCCTG	759	1230	1128	994	2280
CCTCCCCCGACCTGCATTGG	759	1585	964	1214	1856
GAGTAATTTAGTTGTTAGGC	759	993	684	650	706
GGATGGACGGCGGCAGAAGT	759	1015	881	586	724
TAAATAGGATGGGTCATGGT	759	1106	824	692	1505
TGACAATCTATGTGCAGACC	759	1066	1072	681	1846
TGCAGCTAGTCTCCCTCCAG	759	817	595	1000	770
TTAACCACTCCTCACCTCCC	759	391	291	166	447
TTCTGCTGTTTGGTTGCTGA	759	1214	1020	823	962
AAAGCTCTTCCTCTTGTGTG	758	445	384	607	821
AGCTCGTGGGAGATGGAGGA	758	207	95	76	89
CAACTTCCTACCCACACATC	758	1086	832	1050	1093
CACTCTGCAGAGCTATGCCA	758	1175	623	762	731
GAGCTTAGCAAAGGGTTGGG	758	478	401	134	232
GCGGGGCGGTGAGGTGGGCG	758	376	157	237	155
TGGATAGCTGGGACTGGCGG	758	426	473	307	356
ACTTCCTCCTGCTTCTCAAC	757	85	45	162	48
CAGAGAGCCTTGAGATGGGA	757	693	337	331	349
CCTTTGGTACGCCCCCACCC	757	788	303	436	461
CGGCCGTGTCGTTATTGAGG	757	184	326	142	304
GGGACAGGGAGGCGAAGGGG	757	127	68	28	33
GTGCAGGGGTGAGCGAGAGA	757	393	327	89	277
TCACCCCTCGCGCAACAACC	757	1137	638	675	975
TGGGAGAGAAGTTCGGTCTG	757	748	507	442	959
TGGGGCGAGTCATGACGGGC	757	1078	646	465	649
AAAGGAAATTGGGAGTGGGC	756	738	519	643	875
CGGCAGCGCATTCCTACCCA	756	129	110	210	176
CTACTCTCGCACTGCAGACG	756	1379	675	618	824
GGGCTGAGGTTGTGGCGACG	756	1094	894	728	1254
GTGGGTCTGCGGGCGTGGAG	756	560	328	283	371
TTCTGGTGGGGGCTTTGTGT	756	1293	889	1297	1663
AAGCCATCTCTCCTCTTTAT	755	1064	810	791	1210
ACAGACAGACTCCCTTCGCC	755	1455	861	773	1070
CACACACACATGATTTGGGG	755	275	232	93	232
CCCCGAGAAACCGAAACCGC	755	1171	908	613	912
CGTGGCCCTCTTCCCGACCT	755	771	482	280	604
GTGTAAGGGGGTCTCAGTGG	755	1136	631	659	947
TATGGGTCTCGGCGTCTGGC	755	1026	437	786	743
TTCCCCCCGACCACCCTCCA	755	1150	604	1217	1245
TTCCCTGTACCCACCTCCCC	755	313	215	366	497
AGCAACTCTTCTCCTCCCAG	754	762	440	353	544
AGGAAGGGGTCAAGGTCAGA	754	820	673	760	956
AGTGGGGCGCTAAGTGGGGG	754	230	152	149	288
ATTGTATTGGATTGGAGCCC	754	1347	767	733	745
CAAAAGGAGTACGGGGTTGG	754	1410	1004	1136	1967
CACCTTGGGACTTGTAGTCC	754	995	572	756	775
CCCACAATCCTTACCTCCCT	754	1924	1310	1205	1549
CTTGCCGGTGGGGAGGTCAT	754	959	603	658	893
GATGGGGTAAAGTTGAGGGC	754	640	390	438	613
GGCGGAGCAGGAATTGGTGT	754	1084	899	527	672
GGGCCTGGGAAGTTAGTTTG	754	1238	793	649	1081
TGTGGAGGTGTGGCTGCCCG	754	937	739	535	788
ATCACCGGCTATGAGATGTG	753	945	544	366	590
CAGACTGCTCGCCTCCACCG	753	622	521	431	644
CATCCTCCTAGCATCTCTGC	753	1059	690	534	746
CCAATCTCTGCTTCCACTGT	753	1261	844	630	699
CTCCTCCCCCGACCAACGAT	753	1053	1087	721	1117
GCTGCAGAGTGGTTAGTGAG	753	729	550	630	994
GGGTGGGGGAGCGCCGAGCG	753	649	375	546	962
TGGGAGGAATCTCAGGGGTG	753	554	251	306	383
TGTGGGCGGGGCGAGAAGGT	753	1044	875	988	1381
AAGATGGACTGGAGGCTCTG	752	1193	1031	241	697
ATTTACCTCCAGACCCGCCC	752	831	573	557	883
CCTCCCTAACCTCAGTCATA	752	1117	520	797	856
CCTCTCTCCTTCCAAATCTT	752	1523	735	587	732
CTACCACCTGCTCCCGAGGA	752	273	149	191	70
TATCGGTTAGTGGTGTTGCG	752	975	808	571	1254
ATAAGCCACACTACCCGCCT	751	1044	610	965	990
ATTTGCATATCTTATTGGCC	751	806	996	881	1668
CAGCTTCCCTCCCTACTCTG	751	1517	902	1645	1460
CTCAGCATTACGTGGCCCCC	751	945	457	416	691
GAGTAGGCGGTGTTGCGGGC	751	759	536	607	783
GGGGACTGGACAGAGTGAGA	751	1121	574	1054	1323
TGGCATTGGCTTGGTGGGAT	751	799	658	414	501
TGGGGTGCTCCATGTCCTCC	751	985	546	424	856
AAGGCCGGCTGATTTAGAGA	750	563	498	1033	1931
GCTCATGGGAACTGTAGTCT	750	1237	669	916	1126
TGCTCTTGCATAACCAGTCT	750	507	377	96	279
TGGATTGGCTGCTAGGGAGG	750	103	116	152	39
AGCTTTACTACCTTGGAACC	749	970	762	906	1184
CACCTCCCAGCGCACCACCA	749	655	555	351	671
GAGACAGAAATGAGAGGGGA	749	756	477	314	356
GCGGGGCCTGCGTGTGGGCG	749	839	460	418	529
GGCGAAGCCTGGATGAGGCA	749	927	799	555	563
GGCGGGGACGGGGGATTGTG	749	1002	536	570	627
GGCTGAGCCTGAGGAGGAGG	749	13	7	43	12
GGGAGTAGTTAGCATAGAGG	749	378	228	182	223
GGGGCGACGGGATGTGGGGT	749	680	553	317	453
GGGGTGCTGTGCGAAGGGGC	749	1080	764	1004	1629
TCACCGTTCATTTCTCTGCC	749	1944	1137	724	3581
TGGGGTGTTCGCGGTTGGAG	749	975	586	394	493
AGGCCTGGGCGGGAAGTGGG	748	14	23	31	66
ATTAGGTAGAAAGAGAAGGG	748	246	100	30	117
CACCCCCATCCCCATCCTGT	748	1156	1157	765	1824
CCGCCCTCACACCATCAGGA	748	833	477	451	775
CCTCGACCGCCGCTGCTCCG	748	568	362	550	478
GAGCCCCGCCTCCCTCGACC	748	743	617	644	1241
GAGGCGGAGTCTGTGGCGGG	748	824	431	564	410
AAGCCTTCAGTCACCATCCA	747	206	249	163	541
ACATCCCACTCTGACTCTCT	747	976	865	744	1152
AGAGCGGCGAGGGTAAGGGC	747	948	1021	1027	2237
AGAGTGGAGCTGGACTTGGA	747	1107	680	414	793
CAAGGGAAGATTAGCTGTGT	747	1215	1240	647	1143
CCTCAACTTCCGCCTCTACG	747	1486	663	928	1345
CTCTCTCTCTCAGTTCTGGG	747	416	281	51	180
GCTCGGCGTGGGTGTCGGGG	747	145	97	48	218
GGATCTAGCTCTTGTCTCAT	747	1215	739	1113	821
GGGAGGCGAGCTGTGTCGAG	747	1131	944	585	721
TGACTTCCCCCCAACCCTAG	747	765	416	384	708
TGCTTTCACAACACTCCCCA	747	323	138	268	359
TGGTCGGGGCGGGTGAAGAG	747	898	775	318	662
AACAGCCCACTTATCACTCA	746	1230	774	720	814
AAGTGCTGTCTGTCATCTGT	746	1427	956	1197	1913
CAATCCCACAATCGGCCACA	746	996	700	574	1076
CACCATCAGCGCCCACTCCG	746	887	776	1333	967
CCTGGAGCGAGGGTGGAGGT	746	509	268	326	328
CTCCCCAGCGCACCACCCCT	746	1390	1005	1372	1817
TGGAATACGCAGCCGGGGAA	746	819	586	1653	1914
ATCCCCTGTCAGCACATGCC	745	1203	884	526	1293
CAGCGTCAGGCGGCGTCGGG	745	414	304	174	174
GAGCTGCGCTGGGAGGGAGG	745	43	13	4	10
TGGGGCTTGTTTGATGACCT	745	872	495	333	555
AGCAGAGCGGCGCAGAAGGG	744	46	41	0	62
CCTCCGACCCGCCCAGACCT	744	1062	556	666	1059
CTCCTCCCGAACCCTACCTC	744	1263	723	1297	1268
GAGGAGGAGGGTTCATTCAC	744	720	482	485	879
GGAAAGGGTAAACGGGAGTG	744	629	409	400	581
GGCTGGCTGGCGGAGATGTG	744	668	436	696	812
GGGGGGCCGCGCGGGAAGGG	744	154	121	55	146
TGCTGACGTTACAGATCATG	744	1226	796	484	1180
TGGCGGGTGACAGCAAGAGG	744	57	74	47	96
TGGGGAGAGAGCAGGGAGTT	744	714	451	531	457
AGGGGTGGGGGATGTAAGGA	743	1245	575	693	887
CCAGCACGCCCATCACCGCA	743	1152	725	1151	597
CGGATTGCGCGCGCTCGGGG	743	18	48	3	3
CTACTGTCCCGGAATTCTTG	743	985	666	751	590
CTCCATCACCCCCAAAAACC	743	1029	878	645	770
GAGGCAAAACTGAGAGGGGA	743	955	577	188	298
GCGAGAACAGTCAAGGGGCG	743	435	407	295	207
TGAAGGATGGAGAAGGCAGA	743	1235	650	802	883
TGCTCCACTGATTAATGTGT	743	1255	763	869	980
TGGGAAGCTAGAGTTGTTGC	743	716	523	556	614
TGTGAAGGGCCCTTGTTACT	743	1168	738	446	1061
TTTGCTTGGGGTTAATGACG	743	1009	883	924	1093
CGCTCCTTTCCTGATGTCTT	742	1071	710	1292	943
GAGGAGTGAGCGCGGCGGCG	742	719	687	972	1489
GCGGGGGACGGGGAAAGTGA	742	510	356	425	1016
GGATGGTGAAGACGGGGGTG	742	598	399	450	676
GGGAAGGGCGTGGGGATGAA	742	401	497	97	117
GGGGGCTGGGCTGGTCGCGG	742	1247	726	1398	1184
TCTGGTGGTGGAGTCTTGGC	742	896	589	642	708
TGAAGCTGAAGGGAGAGGCT	742	565	258	113	300
TGGTCCAGTGAGGGAAGGGG	742	53	232	472	44
AGGAGGACAGCGCTGCTGCT	741	862	695	524	681
AGGAGGGCGGCGGAGGAGGA	741	14	26	10	18
CTCAGGGATATGGGTGAGGG	741	201	182	192	240
GGAAATGCAGGAATGGGAGT	741	562	511	386	652
AGCGATGATTGGCTGCGCCA	740	1030	704	742	1377
CGGCTTGCTGCCCCTTCCCG	740	347	200	448	987
CTCTTCCTTCAACTTTCCTT	740	1030	975	587	892
CTGCAACCCCCACTTCTCCT	740	1391	1061	1007	1005
CTTCCGTCAATCATGGCCTG	740	1621	752	866	832
GAGCGGAGGGCAAGGAGGGG	740	38	84	36	64
GGAGGGAGGAGGCAGGGCGG	740	111	21	131	72
GGAGTCTGGAGCTTGGCTGA	740	1030	847	693	812
GGGCGTGCCGCGGGTGACGG	740	457	346	417	521
TGGGCCAATGAGAAAAGCGC	740	1137	1086	734	1245
TGGGGCGGGGCCGGGGTCTG	740	1235	873	945	2772
TGGTGGCTCTGTGGACAGGA	740	607	487	469	636
ACAGAACAGACCCCCATCCC	739	519	341	390	655
AGGAGGCGGCAGTTTCTGGC	739	1359	699	1043	1391
CACAAATACTCCTCCTCCAA	739	929	607	556	1054
CTCAGGCCCGCACCGCCCCG	739	381	255	166	204
CTCTCCCTCTGCAAACTGTT	739	1086	628	883	960
GCGAGGGCAGACGTGGTAGG	739	415	311	320	297
GGAAGGAGAGAGGGAACTTT	739	1692	998	1122	1675
GGATGAGATGATTCAGGGCA	739	406	303	229	207
GTGGGGAGCTGCGGGAGGCG	739	178	121	182	198
TAATCAGAGCAGAGAGAAAT	739	1065	925	591	1502
TAGTTTCCGCGCGTCTTAGA	739	657	470	193	533
AGAACAGCTGCTAGTGGAGA	738	1174	679	770	1012
AGCGACGCGAGCCAATGGGA	738	103	146	57	139
CGGGCGACGGGATTGGCTGG	738	500	246	482	451
CGTGGATTTGCCTTGTGCTG	738	1234	959	898	826
CTACATTTCCCAGGATTCCA	738	1518	1139	1092	1676
GAGCGCGGTCGGGGTCGTGG	738	908	981	938	1467
GGGGAGGGGCCGCTGCAGGG	738	726	379	323	586
GGGGAGGGGTCTCGAGGCGC	738	1090	610	886	1280
AACCCGTAACCCACCCATGC	737	812	512	468	894
CCAATCCATCAACTTCCACC	737	894	771	579	1083
CCCACCATTCTCACCAGCAG	737	580	404	276	585
CCCACCCTGCATTCAGCTAA	737	1229	937	884	1149
CGTGGCGTGGCGATGGTGAG	737	755	446	393	622
GAAAAGAGGAAGGAGGAGCG	737	425	317	83	143
GACCACCTGCAACCATTCCC	737	219	183	82	106
GCGCGGGCAGGGAGGATGGG	737	221	62	106	89
GGAAGGAGGGAGGCGAGCAG	737	511	158	133	409
GGCGGGCGCAGGCGAGCGGG	737	317	138	48	68
GGGCAGTGACGCAGGCCGGG	737	313	177	47	111
GGGGTGTGGCTGGCGGGACG	737	476	255	396	583
TCATCATAGTACCACTCCGC	737	1296	596	788	682
TGATTGGCCCGGTGGGAGCG	737	986	528	650	833
TGGCGACCGCGGGCGGGGGA	737	262	342	10213	10366
TGGCTCTATTCTGGTGTTCA	737	1106	819	757	1112
AAAACTACCACCCCACCAAA	736	993	664	746	1145
AGGGAGCGAGAGGCAGGCAG	736	782	488	528	1355
CCTTAACCACCTCATAAACT	736	1367	948	629	955
CGGGGCCTAGAGGTGGCGAG	736	829	760	494	1230
GGGCCTGAATACTTATTGGA	736	983	786	851	1010
GGGCCTGGGCGAGGTAGCGG	736	1203	775	704	835
GGGCTTGGCGCGGCGCGCGG	736	1447	882	878	899
GGGTGAGGGTGGGGCCAGAG	736	1304	929	1771	3925
TAATGTGCCTAAGGAGTTTG	736	713	722	783	894
TCTATCCTCGCAGTCACCCT	736	1902	1036	1052	1140
TGATAAGTAGCCAATGGGAG	736	125	37	104	55
TGCGGTTGCGGGTTCTGTTG	736	831	699	469	544
TGGTTGCTCGTCCTGTTTGT	736	858	568	567	985
AGAGAGGAAGTGCAGGGCGG	735	970	551	710	1313
CACCCACTTCCCGTCAGCCC	735	1221	695	590	731
CTCCAATGTGGCTCCCACTC	735	130	112	202	326
CTCCCACAGGCCCAGTCCCA	735	655	319	663	1023
GGGAGATGGGCCTTGAGGAT	735	1578	662	319	893
GGGAGGAGGGCGGTCGTCCG	735	979	627	2831	3090
TGACCAATCATCGCTTCGCT	735	975	687	338	491
TGTCAGGGTAAGGAGAGGAA	735	518	421	223	274
CAGGCAAGGGTAGGGCTAGG	734	734	377	326	652
CCCTCCTTCCCTCCGCCTCG	734	1311	1009	1166	1199
CTCAACTTGACCATGGCTTT	734	1054	737	649	1305
TATGTGTGAGGGTGTGACGG	734	806	662	626	1101
TGATCTTCCTGTCTTTAGTA	734	1398	875	688	772
TGATCTTGCCCGCTCCTTGG	734	932	618	414	848
TGCAGATGAAGGCAGTGCTG	734	1244	1328	317	579
TGGGCAGGGTAAAGGTGAGC	734	979	582	394	467
AGGAACTGGGTGGACGCTGA	733	1536	1027	748	1319
AGGAAGGTGTGATGAAGCCT	733	963	834	653	1609
CCAGTCCAGGAAGTTGTTTG	733	1222	911	748	1064
GCTGGTAAATGTGGAAGGGC	733	1099	691	547	485
GGAAGCGAAGGGGTCGGCGG	733	749	624	475	810
GGGTGGTAGCTGGCTTAGGG	733	554	376	93	118
GGTGATGAGGGCGACGAAGG	733	379	239	343	400
GTGGGAGAGGAGGCGATGGA	733	465	333	387	740
TGACTAGTTTGACCCTTCGA	733	1189	830	602	906
TGCGCCTTACTCGTTAACTG	733	972	1041	633	1486
TGTACGGAAGCTACTGGGGC	733	1173	798	1042	1222
TTGGGATGAGGGATTTGGAA	733	1757	801	1994	2006
CACGGTGGAAGCGAGAGAGG	732	146	120	78	131
CAGGCGGGACTTGGGCTGGA	732	690	372	418	525
CTAGTCCCGCCCCTCTCCCA	732	618	629	969	1497
GAGGAATATTAGAGGACCCA	732	604	458	794	1043
GAGTTCCCCTTTCCCCAGCT	732	605	495	289	571
GCCCAGGGAGATAGAGAGTC	732	703	424	881	662
GGGAAGGGATTTGTTGTGAA	732	1020	926	577	781
GGGGAAAAGACAGAGACAAT	732	995	764	551	1393
GGGGGGAAGTGTGCAAGGGA	732	410	218	109	96
TAGGAAAGAAAACCCGCCCT	732	1138	760	585	1031
TCCCAGACTCTCGCCCCCAT	732	1108	625	381	607
TGAGGCTGAGTCAGGGCCAG	732	437	501	341	386
TGTACCTCCTCGGCGATCCC	732	1088	528	310	227
AGCAGGACGTGAATTGGGGC	731	1372	735	879	1096
ATTTCGACCTGTCCTTTCCC	731	496	414	425	687
GCGGGGGCGGGGTCGGCGCG	731	894	633	833	1528
GGGAAGGGCGTGGAGAGGGA	731	191	96	33	87
TAAGACAAGTTCCTGGATGC	731	1290	722	761	866
TCAGGATGAAGGAGTGGTCC	731	664	581	617	952
AAGGTGGGGCGAGTCATGAC	730	1004	635	724	883
ACCAATGGTGGGTAAGAGGC	730	673	487	287	774
AGATTGGGCGTAAAGGGGAG	730	112	26	26	109
CAAACCACAGCTACCTCACA	730	1746	683	1132	800
CTACCAATGAGACAGCTGCC	730	1700	1559	837	1017
CTCCCCCGCCAGCTCGACCC	730	698	467	543	423
GGCGAGGGGGCAGTGTTGGT	730	787	479	261	553
TCAAGGGGTCAGGATCAATC	730	661	675	610	1013
TCAATTCATCCCGTCTTCCT	730	1323	916	712	943
TGAGGAAGGCAGTTGCGGGT	730	1120	528	285	698
TGGGCATGCTCAGTAGCTGG	730	1421	1001	711	1081
AGCGAAGAAGGGCAGATGCG	729	1372	930	951	2194
CCGCCACCATCCATTCCTCC	729	983	756	498	699
CTCTCCACCCCTCACCAACA	729	1555	1069	1786	1675
GAGTCCTCCGGGGAGCAGGG	729	22	25	22	47
GATTTCCGGTCGAAGGTGGG	729	1131	692	553	887
GGGGCGGAGCAGTGGGCGAG	729	1031	548	910	888
TATGGAGAGAGATATCAAGG	729	287	190	58	232
TCAAATAGGAAGAAAGTGGT	729	1038	795	546	812
TGCATGTCGCTATGTGTTCT	729	1059	670	798	1025
TGGGTTGGGCTTACCTGCTG	729	1431	1069	1043	1788
TGTTGGGTACCCGAGAGACC	729	1351	715	724	1022
ACTGGGAGTTAGGTAGGCTT	728	1132	608	610	1778
AGCGCCGGGTCCTAGTGTGT	728	580	345	155	824
AGCGTGAGCGCAGACGGCTG	728	417	275	716	947
CAACAAGGAGGACCAGCACC	728	984	1194	1102	2046
CACCACCTCCGCTCTACTTC	728	1134	795	674	1844
GGGGACCAAGAAGGGATGGG	728	190	72	45	63
GGGGCTGATGGAGGCATGGC	728	1250	458	739	733
GTCCCTTTATACCCTCCTGA	728	1138	530	608	561
TACAGGCCCGATGACAGTTA	728	1094	677	570	877
TACTGAGCTCCTCCCCGCCT	728	636	466	798	836
TGTTTAGAGGAGGTGGGGTT	728	943	658	651	747
AAGAATGCTGGTTTGTTAGG	727	537	314	351	407
AAGGGGGGAAGGGGAGAACG	727	1412	766	709	884
CACCAGACCCTAGGGAAGAC	727	681	686	311	450
TACCGACCAGTAAGAGACCT	727	746	519	280	446
TGAGCGTGTGAGCGGGCGGG	727	445	219	211	177
TGGGGAAAGGCTTAGGGCTG	727	720	277	892	654
TGGGGAGAGGGACTCTTAGC	727	1138	603	651	839
TGGTGTGGGAGCGCGTTCCC	727	540	535	392	786
AGATTCATTCACGAGTTGGG	726	471	304	139	162
AGGGGCGGAGAGAGAGGGCG	726	860	356	566	292
CAACTATCACGTCCTTCCGC	726	1104	772	779	959
GAAAATCAAGGCAAAGAGGG	726	137	55	146	111
GATTGGGCGAGAGTGGGGAG	726	119	83	89	98
GCCCCGACCTGCATTCCCCG	726	391	307	171	350
GTGGGGAGGTGTGTAGATGA	726	1062	722	366	698
TAGAGGTCTCGGATGCCAGC	726	1334	979	582	1230
TGGGACTCGGGAACCTGTGC	726	1729	1346	1091	1934
TGGGGGGAGGACGGGGCGGT	726	685	646	689	939
TGTCTTAATGGAAGGATTTG	726	1257	758	849	1946
AACTGCCTTCCCTTGCGTGG	725	1327	1148	788	1447
ATGGTCAAGATAAATGGAGT	725	1076	815	709	1143
CACACAGGGCCTCTCGAAGT	725	513	328	218	418
GATGGGCGGGATCTAGGGGT	725	337	250	588	746
GGAGGAGGCGAGCAGAGGCG	725	80	170	152	314
GGAGGGAGGGGCGTTGCGCG	725	339	290	108	287
GGGCAGGATGGGGTAGCAAA	725	998	857	787	1183
TCAAAAGGTGGAACTGGGAG	725	103	87	74	61
TCCACTTTCCATCTCTCCAG	725	1223	838	1012	1511
TGTAAGTCTAAGAAGCTCCC	725	466	298	178	210
TGTGATAAATTTGCTGGTGG	725	459	473	423	413
TTTGGACCTTCACTCATGGC	725	1328	745	660	1241
AATCTGCGGAAGTGGAGTGC	724	992	585	551	685
AGGAGGGCAAAATTCAGTCT	724	1055	808	539	767
AGGCTGATCTGGCTGTGTCT	724	949	938	403	1585
ATTAGAGGTGGAGCGCGGGG	724	149	54	68	77
CCTCCGGTTTCTGGTTTCTG	724	972	653	1012	1116
CTACATTTCCCGGCAGGCCA	724	993	649	930	1533
CTCCTTGGCTCTTGTTTGAC	724	1336	604	895	1054
GAGTAAAGGGCAGAGGGAGT	724	238	130	215	149
GGAGGAAGCGAGGTTGGCGG	724	741	449	1116	1133
GGGGCTGGGTAGGGAGACAG	724	103	178	177	334
TACAACTCCCAGGCTGCCCC	724	724	737	492	402
TGTCTGCAGTTTCGGTTTCC	724	786	610	838	1001
TGTCTGTCCCCGTCCAGTGT	724	724	549	393	924
CGGGGCGTGGCGAAGAGGGG	723	433	274	268	327
GACAGGTGAGTGTCGGCGCG	723	1120	914	959	1350
GGGAGACCGACGCTGAGCGC	723	1017	853	786	938
TGCGAGCGGTAAGAGTGCGG	723	1102	820	482	933
TGGTCGCTCATTCAGGCTGA	723	1177	728	386	915
AGAATGTCGCTCTGTCCTCT	722	960	625	646	1152
AGCGAGGGATCGGTCTGAGG	722	423	313	479	694
CCTGAAGAAGCGCATGCGCA	722	1436	774	1040	1583
CTACCGACCAGTAAGAGACC	722	1369	868	2165	2173
CTCACCGCCTACCAATGAGA	722	1070	750	649	2028
GAGAGAGAAAAGTGGTAACC	722	1033	464	613	714
GGCCGGGATTGGGGAGAACG	722	1512	821	383	1173
GGGCAAGCAGGGGCAGACGT	722	1178	807	489	810
GGGGGTCGTTACAGGAAGGT	722	792	536	454	918
GTGGGCGTGTGTCGGGGGAG	722	228	163	119	227
GTTTATTTCTCCCACCCCCA	722	892	505	2236	2744
TACCCACCTCCAATCCCCGT	722	1111	829	867	1217
TCAAAGCCGCTTCCCTCCTG	722	621	481	345	549
TGCATTCCAGAGTCCTCAGT	722	765	668	784	1488
TGTAGACCTGCTTATATTCC	722	1216	473	500	1092
TGTTCCCAAGTGGCTGTGTT	722	1454	810	679	1321
ACACCAGACTCCTGAAACTC	721	966	806	596	1521
AGGAAAGGCTAGTGAGGCTG	721	926	605	2232	3590
AGGAGGGAGGAAGTCACGTG	721	878	663	670	828
GGGCTGGGCTGGTCGCGGGG	721	137	120	101	75
TAACGGAGTGGTGGGTGGGG	721	531	458	330	482
TGAGCGTGCGTGAGTGACCG	721	564	289	292	625
TGGACTGGTTGAAGAAAGCT	721	1148	922	552	1486
TGGTTCGGGCGTGAGTCTTG	721	1220	855	611	1373
AGCCGCAGAAAAGAAGGGGG	720	20	28	94	175
AGTTAGGGGTATTGCAGTGG	720	736	720	549	539
TAGAGAGCTCCCCCTGACAT	720	1032	818	443	1170
TCTTCTGGGATTTGTAGTTC	720	1029	763	574	699
TGGGGTGGCCCGGGGAGCGA	720	410	418	413	446
TTGGGAGTGGTCGGATTGGT	720	1011	496	809	615
AAGGGGACAGCGGTGGGAGC	719	636	506	579	2033
AGAGTGCGGGATGGGATGGT	719	565	379	423	683
AGCCGGCTGGGAGAAGTGGG	719	19	5	48	5
CAAGCAGGGGGTGATGGCGT	719	1046	407	1028	913
CACGCAAGCGAAAGGAGAGG	719	29	18	7	12
CCTCATCCCCACCCCAGCAA	719	985	948	692	1834
CCTCCACTTGCCGTTGCCCG	719	651	413	397	717
GAGCTCGCGAGCAGGGGAGG	719	69	52	18	48
GATGGAGGCGGATCTGGGCG	719	791	460	596	815
GGCAGGGGCGGGGGGCAGCG	719	430	356	376	613
GGGAGACACTGACTGACTGG	719	911	691	369	535
GGGGAGAGGCGCGGAGAGGC	719	1191	816	681	1132
GGGGTGGAGGGTATGGTAGA	719	323	178	173	136
GTGGCGCTCGAGTGGGAGGG	719	203	147	80	203
TACTGTCTGTATTTGCTTCT	719	1414	718	697	1020
TAGAAATCTTGGGCTGAGGG	719	213	76	187	117
TATCATCATAGTAAGGCCAA	719	1410	851	925	932
TGGGCATTGGACAGAGAAGC	719	1081	772	729	1064
AGCTCTCTCTGATCCACGCC	718	1650	1289	737	1388
AGGAGAAAGTTGTTGCAGGA	718	696	514	372	1143
AGTGTGTGTGAGTGCATGGG	718	552	352	239	441
GAGGACAGGAGGGAGGCTTG	718	1099	716	605	1063
GCTTAGTTCTGAATTCTGAT	718	866	560	563	1049
GGGAGGTGGAGGCGGAGGGG	718	15	1	37	36
TAGTGGGAATGGTCGCGTAG	718	1052	872	533	882
TTGTGTGGAGCGGCGAAGTG	718	682	537	574	550
AAGAGCAAAGGACTGATATG	717	902	536	302	768
AAGGGTTGGGAGGCTTTAAG	717	770	774	486	864
ACCTACACAGCACCCTACCA	717	514	409	501	783
CCGCAACACCGCCTCCGGGG	717	199	115	92	86
CGGCTGCGCAGACTCCTCCC	717	201	61	236	275
GGGACGGGGCGGGGCCTGCG	717	1291	798	1040	2699
GGGGGCTGCTTGTAGGGGGA	717	1058	497	354	290
GTTGGACAGGATGTGGGTAG	717	32	18	48	11
TGACCAATGGGAAGAGCTGA	717	1249	834	578	793
TGGAAGGCGTGTGAGTGACA	717	974	682	457	498
ACAACAGACCTGACATCCCA	716	484	372	287	634
ACTGGTGCAAAGTGGAAGGG	716	428	178	69	192
AGAAAGAGGGTGAGAGACTG	716	947	652	1831	3368
CACACCCCCCCCCGCCTCCG	716	702	540	715	1219
CCAAAACCTACACTCAGTCC	716	1020	743	783	987
CCACCCTTGACCGCCCTTCC	716	53	77	126	99
CTATACATTGTCTGGTCCAC	716	1337	745	913	959
GCGGCGCGGCGGGGGTGACG	716	893	847	946	1111
GCGGGGGCGCTGTGGTCCGG	716	575	475	367	428
GGCGTGCGGGGGCGAAGAGG	716	58	78	38	35
TGGGGCGACTCGATGGGAAG	716	1471	1069	445	1049
ATGCTTGATTCACCACGTCT	715	956	671	488	715
CAAGGATGGAATTGGAGGCG	715	1212	667	730	1334
CGTCAGTAGTCGGCTGAGGA	715	292	136	71	189
GCGGCAAGCGGGGCGTGGGT	715	536	669	163	229
GCGGTGGAGATGCGGGTGGG	715	493	312	273	341
TAGAACCTCACCTGCCCATA	715	1004	536	402	478
TCACCCCATTGATCCCCAGA	715	883	684	637	1021
TGAGGTCAGAGGTGGAGCTC	715	865	771	612	785
TGGCGCGCTTAGTGATGGGA	715	594	423	138	243
TGGGGTTCCGACTGTCTCGG	715	783	618	518	1245
AAGGGAAGATGGGTGTAGGC	714	1012	491	307	1035
AGAGGAGAAGTCTTTGGGGA	714	922	585	146	320
CAAACACTGGGGAGGAAGGG	714	188	91	94	226
GAGAAGCTGGACAAGGCACT	714	874	495	573	515
GAGGAGGAGTTCCAGCGCGC	714	1344	1007	777	1114
GGGGCCGGACGCGAGGGCTG	714	241	218	106	183
GGGGGTGGGGAAGGAAGAGA	714	69	14	39	7
TAGTTTACAGTAGAGTGTGT	714	1593	710	491	925
TCCCCTCTAGAAACCTGTCT	714	1073	747	551	886
TCGTGCGCTCAGAGTGGAGT	714	696	756	1448	3520
TGAGATCAGCAAGGAGGAAG	714	1793	924	488	634
TTATTCACCAAACCCACCCA	714	351	340	417	978
AAATGGCGAGGGGTGGCGGG	713	614	444	263	554
AACTCTCTAATCTGGGTGGC	713	758	463	433	840
AAGATTGATTGCCAGTGGGT	713	868	764	450	876
AGGGACGCGGGAGCAAGGGG	713	95	75	30	31
ATTCCATTCCGTCTTCCTTG	713	862	507	364	254
CAGACAAAGCCCAGCCGAAG	713	285	68	118	133
CGTACTGGGGCATCTCGGGG	713	155	146	55	188
GGGCAGGGGACTGGCAGCAG	713	579	321	250	281
TGAGGCAGACACTGGGGGAG	713	71	71	75	171
TGATTGGTTCAGGGTTGGAG	713	1392	718	814	1033
GCGAGGCCCGGGAAGGGGAG	712	10	11	24	22
GCTTTGGGTTTGGGGCTGTT	712	1309	915	1365	1745
GGAAGGGGAGGGGACGAGCT	712	953	576	1222	1206
GGAGAGGAGGAGGACGCAGG	712	579	306	205	328
GGGCAGGCGAGGGAGGGGAA	712	26	68	7	66
TCTTCCGTCCTGCCGTCCCC	712	385	307	157	139
TGAAGTGAGAGTGTGGTGCC	712	970	799	1041	1465
ACCAAAATCTACCCCAATTC	711	1030	798	478	1110
CCTCCCAGCCCCCACTCTCA	711	1282	1326	1045	1679
CGCGGTAGCCGGTTGGATGG	711	254	128	110	39
CGGAGACTGTGGAGGAGGCG	711	596	497	193	442
CGTCCCTTTCTTCCACTTCC	711	1079	490	432	679
GAGGAGGAAAGGGGGCATCC	711	686	505	414	658
GGAAGAGTCGGATGGGCGGA	711	1302	643	897	1148
GGGAGAGCATCTTGAGGAGG	711	179	56	56	49
GGGCGGTGGCAGCGCGTGCG	711	775	627	456	1085
TGGTCGGGGGTGGGGCGCGA	711	1116	872	729	1149
AATGAGAAGGAGCTGCTGGA	710	780	435	314	315
AGAGAGGTAGAGGGTTGCGG	710	662	587	219	599
ATTTCCTGTTTGGTTATGGC	710	683	563	522	1241
CCCGCCTCGCCCATCCGCCG	710	1358	775	793	1034
CCTTTCATCCCACCTCCCAA	710	1306	870	1380	1236
GCGTACTATATCCCATCCCA	710	292	162	162	318
GGCGCGGACAACTGTGGGGA	710	691	324	149	149
GGGAGTGGAATGGGGACAGC	710	1208	663	339	607
GGGGCGCCGTGGGTGGGGAA	710	93	168	332	111
TAAGTTGGTCTGCAAAGGGT	710	604	286	295	261
TAGAGCGGAAGGAGAAGTTA	710	931	698	799	883
TATGCAAATATTCCTCCGCG	710	1376	722	922	1154
TGCTGTGCCTGATGGAGGCG	710	1037	543	585	1328
TGGGGACTGGAAGAGAGATG	710	370	377	184	289
AAGGCAGGAGGTCAAAGCAC	709	633	508	526	2158
AGAAGAGGGGGCTTGGGAAA	709	534	534	435	966
AGAGGAGAGAGGCCCGGGCG	709	227	162	111	133
ATCTTCCTGCACATTTGACT	709	982	721	830	1102
CCCCGCCCCCCGCTTCGCCG	709	1432	763	1323	998
CCCCGTCCCCACTCCCACCG	709	1184	671	1188	865
CTCGAGCCATATTTGGGTGT	709	975	637	602	980
GGGAGGTGGCAAGGGACTGG	709	468	166	203	463
GTGGGTGGAGGAGTGGACCC	709	625	435	240	650
TAAGGATCATTATGATAGCC	709	580	547	393	644
TCTTGATGCAGTTGTAAGCT	709	1473	687	713	553
TGAAGTTTGGATTGGCATGG	709	948	794	448	1216
TTAAGAGGCATGAGTGGGCG	709	1013	605	513	720
CACCCAGCGAGAGTCCCCAA	708	1228	923	850	742
CAGCTTCTCCCATGTAACTC	708	692	664	522	853
CTCCCCGCTCCCTCGACCAA	708	892	715	600	500
GCTGGCAGCGAACGGGAGGA	708	45	14	20	16
GGAGGCGGGCTTGGAGTGAG	708	975	454	757	605
GGGGGAGCTGCTCGATGACG	708	1226	772	897	2201
TCAAGCACACCCCCTCTCCT	708	504	405	280	445
TGACAGAATCAAGCTGGGGT	708	1151	1058	344	699
TGGACCGAAACGGAAGTCCC	708	1326	593	675	1049
TGTTCATGACTGTGGGGAGT	708	535	525	327	479
AACACTGTGAGGTTGCTGGG	707	159	140	48	111
ACTCGACTGGACTGGGTGAG	707	492	382	856	641
ATTGCGCGCGGATTAGGGTG	707	441	196	170	242
CAAAATGTATTCTCTGTTCT	707	1037	755	480	1414
CAGAGAAAAGAGGTAGTGAG	707	1061	604	613	698
CAGGGGCATGGGGTTCCGCA	707	1501	977	4289	12314
CTGCACTGAGCCTCTTCCCG	707	441	353	560	668
GACAAGGTGGTGGTGGCATT	707	1166	741	437	1188
GGGGAGGGAGGTGTGCCTGC	707	1085	1001	507	954
GTGGGGAGGTGGCTGCGCGG	707	1044	646	766	953
TAACTTGTGATCTTAGAGGC	707	645	594	393	490
TGCAAGAGAGCGAGTGGGAG	707	85	103	80	100
TGGCCTGGAGATTAGGGCGG	707	800	605	817	1606
TGTACAAGCTCTTGTTGTCT	707	788	651	287	529
TGTAGCGTGCGTGTGAAATG	707	995	594	457	939
CAAGAGCCAGACCCTCCCTC	706	813	373	528	883
CCTTCCCATCCTACTCTGCC	706	1394	818	1029	1247
GAGGGGAAGACAAAGCGCGG	706	991	558	358	650
GGGAGAGTCACTCAATGGAC	706	1065	667	778	1309
GGGGCGCGCGTGGCTAGCGG	706	771	470	652	916
GGGGGCTTCTCGGGGACGGG	706	453	338	182	213
TTTAATGACCTTCAGCTACC	706	1277	1003	1043	1147
AAGAGGTCGAACGGGGAGGG	705	190	140	98	186
ACCGACTTGATTTCCGAAGT	705	622	426	500	661
AGAGGAGGCGGGCAGGCTGG	705	257	193	199	369
AGCCGCAGCCAAGCATCCCA	705	156	118	140	107
AGTGGGGGGATGGGAAGTTG	705	854	778	809	1224
CCCTATGAGTTGGAAGCCGC	705	1154	988	753	1099
CTATGAAGTGTTTATTGCCT	705	855	829	617	927
CTCAGATTGCCCCTCGACCC	705	670	377	277	777
CTCTCGGTGGTCTGGCCAGG	705	430	446	551	602
GCGCGGCCGGGAAGGGGAGG	705	7	9	18	21
GGCGGAGGTCTGAGTTTCGA	705	723	611	497	726
CACGCCCCCTTCTCCTCTTG	704	833	562	866	1120
CAGCCAACCCTTTCCGTCCG	704	762	596	1191	2490
CCTAGCTCTGGCTCTCCCTC	704	198	144	146	296
CGGTGAAGGGTGCCAGGAGA	704	854	521	889	2034
GCTGCGGGCGGGAGGACGGG	704	113	37	40	34
GGGCGGTTGTGAGGATTGAG	704	547	353	178	247
GGGGCGGAAACGGAGTGGGG	704	300	215	95	27
CACTGCTCCTCCCCCTCCTA	703	946	582	611	876
CAGGAAGAAGAGGGGACACT	703	1213	978	1030	1865
CAGGTCTGGCCAATGAGAGA	703	453	279	690	663
CCCCCCCTGCCGATGCGCAG	703	1364	758	865	1067
CCTGGCCTCTCCCTCCTCCT	703	142	80	75	93
CGGGGTTGGGGACAGTGGCG	703	859	608	231	751
GAGCGAGAAAGGAGGGGGCG	703	97	68	25	97
GAGGGAGCGGACGAGCGGAG	703	727	395	182	179
GAGTGGGGAAGGCGGGCGAG	703	71	101	96	117
GGGCGCGGCGAGGGGAGGTG	703	147	97	50	40
TACAGCTCACTCACCATCTT	703	1171	705	451	474
TACATAACTCCTCCTTCCCG	703	401	254	145	240
TCCCACCCCACGACCAGCAG	703	224	193	42	126
TCTTCCCTTTAACTGTATTT	703	1080	656	855	954
TGTGGACTTGTGGCATCTTG	703	1348	864	1077	642
TTTGAGTCACTAGCCGGCCC	703	616	465	352	539
AGCGCCGAGCCCCTGCCGGG	702	631	543	393	636
AGGACAGACAGTGAATGAAT	702	1115	937	650	1101
ATCAGGAGGGAGGCGACGGG	702	655	296	143	300
CAGTTTCTGGCGGGTGAGGG	702	252	140	295	81
CCGCTGCTGGTTGGGAGTAG	702	710	470	1856	2322
CCTAGTATCTCGACCGCCGC	702	909	498	353	707
CCTATTGTCTCCACTCACCC	702	503	411	153	257
CCTGCCAGCTGATGAGGGGA	702	820	594	106	199
CGCGAGCGCCTTTGGTTTGG	702	737	552	257	360
CTACTCCTACACGTATGCCA	702	1209	534	780	978
GAGGGCGGGGACTTTGTGGG	702	516	437	370	393
GCGTGGGGTTGAGGCAGCGG	702	467	360	250	528
TATCAGGAGCCAGCGTGAGG	702	149	133	176	342
TGAGGGCAAGATCAGTAGTG	702	493	343	637	322
TGGGCTGGCCATTGGCTGCG	702	922	829	986	807
AGAAGGCGATTGGATGGCGG	701	1281	525	726	1068
AGCTTCTGCGTCACTGCGCG	701	944	654	591	907
AGGGGCGGGGTGGCGCTGGG	701	563	664	140	452
CCGCCCCTTTACGCTCGCAC	701	689	869	564	724
CCGGGGGATGCACGCTCTGG	701	994	712	977	1008
CGAACTCTTCCCCACCCCCT	701	909	566	628	826
CGTCAGCGTTCTGGAAGGCG	701	807	576	625	949
CGTGGAACTCGTGGAGAGTG	701	616	461	242	488
CTAGCTGCCATTCGGTTGAG	701	928	448	363	322
CTCTGTTGCTGGGACTCCTG	701	734	586	470	902
GAGGACGGGGCGGTGGGCGG	701	347	311	245	902
GGGAGAGGAACCAAACTGAT	701	1359	722	736	992
GTTCAGGGTGGGTATGGTGC	701	454	336	264	394
TATCTTCAGAGTCACAAACC	701	1190	725	624	1014
TCAAAGAAGCAGGAGTCAGT	701	1587	767	765	1230
TGGGGCCAGGCGGCGGCGAG	701	803	592	121	71
TGTCGGGGGTGGCAGCGCTC	701	503	454	223	745
TTTGGTTTCCTTTGACCTTG	701	805	663	575	1040
ACTGTCTATCACCGCTTCCT	700	683	402	603	685
AGGCGGCGGCCGAGGAGGCG	700	1718	950	1063	1482
CACTTTAACACCCCCAGCTG	700	1562	955	609	843
CCCCTCCCTCTCCTTATGAC	700	773	399	840	1367
GGGGTGGGGGAGCGCGCCGG	700	670	362	631	499
TACCGGAAAGAGGAGAGTGG	700	77	67	36	81
TATGTCACCCTATCCAATCA	700	1608	813	636	831
TCCAAGCTGTCTCCGTCTGG	700	1282	812	586	596
TGAACCAGGAAGCGGAGTGG	700	822	602	309	357
TGTAGGTCCGCACTTGCCTG	700	1266	1313	1035	1549
AACCTCTCTCCCTTAGACTC	699	763	668	418	878
AGCCTCCGTACACGTGACCC	699	644	555	369	565
CCCACTCCCCTTCCTAGCAG	699	769	385	282	529
CTAGCCACACCCCCAGGACA	699	1899	756	902	1133
GCCGACCTCACTCATTGCTT	699	1339	547	536	404
GCTGAGAGCGAGGAAGGATC	699	871	421	365	552
GGAAGGGAGTGGTGTCGGGA	699	1051	427	424	465
GGCGGAGGCCAGAGGTAGCG	699	365	219	877	2012
GGGCGGCGCACGGACTCACG	699	1026	990	843	1016
GGGGTGCGAGGGGGCGCGCG	699	739	538	311	460
TGGATGCAGGAAAAAGGTCA	699	898	579	424	735
TGGGTCTGTCTCATCGTCAA	699	1312	701	882	1380
AAGGCTCGAGAAGAAGGAAG	698	1766	868	1429	1407
ATTCTACCACAAACCACACT	698	622	320	251	376
CAGGAAAGAAAATGTGGCCA	698	1420	973	803	989
CGCGGCAATGATTGGTCTCG	698	850	767	419	897
CGGATCCGGGTGGCAGAGGG	698	55	115	38	127
CTCACACACTCACACAAAAG	698	1443	742	624	1175
GAGAACTGGGCCTGGAGCGG	698	903	401	966	959
GGAGAGAGGAAGTGCTGCAC	698	1300	1078	735	1512
TGAGGCGCGAGAGGAGGGGA	698	77	17	68	25
TGTACATGCAGAGTGGTCTC	698	1118	809	566	1430
AAAGGGTGGTGCGTGGTCTA	697	753	584	525	701
AGGAGGTACTAGGAGGGCGG	697	495	421	419	978
CACCCAGACGTCGCATCCCC	697	266	215	95	127
CAGATGACGTGCGGCTCGTG	697	674	644	612	554
CAGTTCCGAGCTTTGACACC	697	752	815	422	690
CCCAACCCCCTCAGACGTCA	697	1107	649	796	821
CCTCTAGTCCACCAGTCCCG	697	326	236	306	260
CGCTGAAGGCTGTTTCTGGG	697	277	164	34	74
GCGGCGTTGCCTGGAGACCC	697	587	376	205	380
GGGGCCTCGGGCGAGGGGCG	697	125	72	176	166
TATCAAGCGGCCATTGGATC	697	1183	676	364	655
TGGAATGGAAAAGGATCTAT	697	986	663	644	1458
TGGGATCTGACTCGTTTGGT	697	1190	703	641	770
AGAAGTACATGGGTGTGTGG	696	310	257	394	529
AGTCCATGACCGTTACCCCT	696	1401	972	1095	1255
CAACATCACAAGCAGTACCA	696	522	398	687	702
CACCTCCTGACCCTATCCCC	696	325	192	110	176
CTTTCAAAATATCCTGCCTC	696	1157	779	784	1131
GAAGGAAAAAAATGGGGGGC	696	1354	660	800	754
GAGGGAGGAGCGGCCTTGGC	696	1176	755	580	1240
GGAGTGGGAGGCCGCAGTCA	696	1043	546	448	516
GGATGAAAGGGCTGCGAGAG	696	284	163	90	199
GGGGAGTGAGAAGGCGGGGC	696	228	153	188	365
GGGGCGGAGACCGAGCGCTG	696	1905	857	1122	1355
TAGTCCCGGTCCTGCCTCTG	696	1277	883	747	1248
[truncated: 54,479 more rows]

## Sheet: SetA pXPR_118 raw reads
	pDNA	A375	A375	A375	A375
	pDNA	no drug	no drug	Vemurafenib	Vemurafenib
sgRNA Sequence	pDNA	RepA	RepB	RepA	RepB
AAAAAAAAAAAGCACTCTGT	82	140	216	68	37
AAAAAAAAAAGCAGTGGGAG	122	343	250	90	22
AAAAAAAAAAGGTCATTCAG	108	179	251	63	42
AAAAAAAAAATGTCAGAAGC	138	224	242	71	80
AAAAAAAAACAGGTCACCCA	118	283	281	77	80
AAAAAAAAACTGGAGCACAC	109	263	314	76	9
AAAAAAAAAGAAGTGTTAAT	121	165	240	43	24
AAAAAAAAAGCTGTGCGCAG	119	247	214	111	8
AAAAAAAAAGTGACCTCCCA	179	370	347	388	130
AAAAAAAAATAGGTGAGGAC	101	278	363	63	51
AAAAAAAACAACCGTAACAA	93	181	131	49	36
AAAAAAAAGAAGCCAAAAGA	110	138	272	138	41
AAAAAAAAGAAGTGGCTGGC	161	478	319	279	84
AAAAAAAAGAGTTCCTGTAA	96	260	197	58	39
AAAAAAAAGGAGAAGCCACG	87	164	212	61	13
AAAAAAAAGGCAGCGGAGGG	264	347	323	83	34
AAAAAAAAGTCAGTATCCTG	177	445	292	62	64
AAAAAAAATAGGTGAGGACT	158	398	313	158	80
AAAAAAAATATTCAAATGTG	93	312	253	41	211
AAAAAAAATTGCTGAAGACT	130	345	223	85	37
AAAAAAAATTGGAAGAAAGG	86	165	182	91	32
AAAAAAACAACCGTAACAAA	128	213	306	71	36
AAAAAAACAAGTGTCATGTG	163	357	303	57	63
AAAAAAACACAGACCAGAGA	184	378	453	152	67
AAAAAAACATCTTGGGCATT	177	498	434	155	62
AAAAAAACCTCTTGCAGATA	136	183	393	104	77
AAAAAAACGTAGTCTTCTTC	13	19	14	7	5
AAAAAAAGCACTCTGTGGGT	217	443	410	148	121
AAAAAAAGCCCGCACGAACT	160	313	302	87	49
AAAAAAAGGTTAGCGATGGA	179	344	387	105	77
AAAAAAAGTCACGTGAGCCG	148	265	409	95	40
AAAAAAAGTCAGTATCCTGG	161	426	360	137	39
AAAAAAAGTTGTGCGAGCGA	130	169	171	92	40
AAAAAAATCTGACTTTGTCA	152	365	343	67	107
AAAAAAATGATACACAAGCT	185	394	501	164	124
AAAAAACAAAACAGGAACTG	73	100	155	23	46
AAAAAACAAACCACGAGACC	225	462	519	96	125
AAAAAACAACGCTGTTCTGG	171	373	440	175	55
AAAAAACAAGGAACTCGACC	176	425	254	205	67
AAAAAACAATCTCCCCAAGG	35	57	86	28	29
AAAAAACAGAAAAGACCCAG	161	365	329	143	70
AAAAAACAGCCCGGCGCTGG	171	245	264	62	22
AAAAAACAGTGGAGAAGGCT	209	534	418	473	109
AAAAAACCCACAAAACAACA	161	412	372	112	59
AAAAAACCTCTCTGGAAAGC	184	346	585	139	84
AAAAAACCTCTTTGCCGAGG	160	299	372	123	101
AAAAAACGTAGTCTTCTTCA	241	715	489	311	101
AAAAAACTCTCCCTGCAAGG	172	417	309	157	97
AAAAAACTGTTTATAATCAA	85	182	301	64	12
AAAAAAGAAAACAACCCCAC	157	248	398	143	32
AAAAAAGAAAATAAGTTCCC	132	378	237	60	38
AAAAAAGACTGAGAGACCTG	237	701	652	176	122
AAAAAAGAGGAGAAAAGTGG	157	263	349	162	32
AAAAAAGCACTCTGTGGGTC	210	402	394	171	121
AAAAAAGCCGAAGATACTTG	147	269	458	87	29
AAAAAAGCGTGAAGACTAGT	142	295	318	108	49
AAAAAAGGGCGTGGAGCCGG	201	442	367	160	110
AAAAAAGTTTGGGTCTGTGT	289	545	776	131	139
AAAAAATAGTGTTGAATGAG	152	391	241	123	36
AAAAAATATTGCTTTCTTGT	111	258	310	51	40
AAAAAATCAAACTGAGAAGA	145	253	400	97	91
AAAAAATCCCGCGGTCCGTG	140	248	323	109	56
AAAAAATCCTTAGTAAAAGT	136	168	255	32	70
AAAAAATCTAAAAAGTCTCT	139	374	479	55	106
AAAAAATCTCGGGACTGGCG	255	686	642	164	154
AAAAAATCTTGTGGCTTTGA	150	379	618	169	136
AAAAAATGCCTCGATCAGTG	146	502	235	52	97
AAAAAATGTCAGAAGCAGGG	200	624	621	244	66
AAAAAATTAGCCAGGCATGG	94	412	362	196	124
AAAAACAAGCCCTCTACTGG	201	163	178	65	18
AAAAACAAGGAAGAAAGACA	142	347	412	2535	11
AAAAACACGCCGAGCCCTTG	175	398	543	249	79
AAAAACAGTTCTTGGTTGCC	113	162	306	31	58
AAAAACATGGAGACACATGG	247	603	550	315	169
AAAAACCAATCATATTAAGG	75	184	291	57	25
AAAAACCCCCAAACTGCGCG	136	205	238	78	34
AAAAACCTGGAGAACCGGAA	163	464	604	131	57
AAAAACGAGAACCTACTGTA	130	245	252	81	43
AAAAACGGAGTGATTGTGAG	245	504	418	96	103
AAAAACGGTATAGGAAAGTG	173	187	332	66	73
AAAAACTAGCTGTGTTACAG	211	498	390	197	102
AAAAACTGACAAAGGGATCC	170	326	255	148	104
AAAAACTGGCTTTCTGATTG	173	508	365	231	122
AAAAAGAAAAAAACTTCCGC	85	231	174	36	12
AAAAAGAAAAGTTTAGGGCG	156	336	394	127	53
AAAAAGAAAATAAGTTCCCT	133	320	317	110	74
AAAAAGAAAGCTTGCCAAGG	130	154	195	70	34
AAAAAGAAGATTTAGGGAGC	105	212	244	73	41
AAAAAGAATTAAGAGAGACA	120	260	175	110	33
AAAAAGACACCAGAAAAAGT	109	331	282	72	70
AAAAAGATATCAGAAGAAGT	170	433	371	105	27
AAAAAGATTATGCCAAGGGG	170	132	194	49	8
AAAAAGCAGAACGAGTGAGA	259	555	578	149	72
AAAAAGCCGAAGATACTTGG	179	407	384	138	104
AAAAAGCGGTATCACTAGCG	198	314	309	89	40
AAAAAGCGTGTTTGCAAACG	165	368	372	167	86
AAAAAGCTTTCACAGGAAGG	219	464	273	74	80
AAAAAGGCACTAATAATGAG	147	423	269	103	54
AAAAAGGCCGATAAAGTTTC	176	398	363	32	49
AAAAAGGGATTCCGCTCCCC	160	296	287	72	130
AAAAAGGGCGTGGAGCCGGA	264	847	659	309	112
AAAAAGGGGTAGACGCGCGG	155	390	299	47	68
AAAAAGTACAGCATATAGCA	119	353	394	88	64
AAAAAGTACCTTGAGAATAA	110	272	275	32	51
AAAAAGTATTCCCATAAAAG	109	325	255	143	32
AAAAAGTCAGAAAGGAAACT	164	479	548	219	39
AAAAAGTTGTGCGAGCGACG	132	248	285	171	46
AAAAAGTTTCCAGGTCTCTA	133	363	348	115	108
AAAAATAAATGATGGTAAAA	100	220	147	25	37
AAAAATAACATAGCCTTCTA	169	365	366	81	73
AAAAATAATGCCCTTGAACC	167	331	421	163	41
AAAAATACAGATGCTTGTGT	170	516	309	107	35
AAAAATAGCCTCATCTCCCT	195	449	389	137	146
AAAAATAGCTCGTCCGAGAG	106	92	116	21	44
AAAAATATATCTAGTCTGTA	125	163	199	72	23
AAAAATCCAACCTGCCCAGG	126	219	251	110	72
AAAAATCCCGCGGTCCGTGG	214	439	549	82	237
AAAAATCCGTGGCAGCTCCG	231	446	403	117	83
AAAAATGCAGAGTGGCGGCG	261	597	399	271	124
AAAAATGGGATAACAGCTGG	208	488	475	111	141
AAAAATTAAGAAAGCAACGG	124	202	231	107	46
AAAAATTCATCATGCAATCC	200	500	449	85	116
AAAAATTCCAGAGGCAGCCG	168	393	451	85	61
AAAAATTCTCCAGGAATCAA	117	334	249	96	60
AAAAATTGAAACCTGAGCGG	135	252	308	978	69
AAAACAAAAATGGTCTCCGT	196	384	309	107	68
AAAACAAACAATTAGATTGT	105	208	264	167	55
AAAACAAACAGCCGTTAGGA	157	474	249	93	51
AAAACAAATGAGAGGACAGG	188	270	301	105	64
AAAACAAGCCAATCCATGGA	213	336	646	272	152
AAAACAAGCGGAGGCGAGCG	295	548	534	239	182
AAAACAAGGAACACCAGAGA	294	500	423	357	803
AAAACAAGTCAGATGCCCTG	241	333	409	44	33
AAAACAATAGTGTTAACAGG	119	149	225	67	92
AAAACACAAGTGGCTGCCAA	136	233	267	96	61
AAAACACATTCACAAGAATG	159	238	351	153	84
AAAACACGACAGTGGAGCCT	304	735	726	316	229
AAAACACTCACACTTGTCAT	201	392	447	165	73
AAAACACTGGGTGATTCTAG	181	336	230	52	117
AAAACAGACTTCGTAGGGGA	114	296	214	86	77
AAAACAGCTGCCCCTTAATG	136	381	325	184	69
AAAACAGGACGATGTGCGGC	260	630	448	261	141
AAAACAGGATGGATGAATGG	296	720	736	218	199
AAAACAGGTGGAATCCGGGC	132	337	207	63	18
AAAACAGTAGCACCCGAGAG	199	166	176	53	16
AAAACATCGACCGAAAGCGT	227	261	406	141	53
AAAACATGCCAGATATGTGA	124	387	158	77	205
AAAACATTCTGGAAAAGCAC	149	411	340	74	87
AAAACCAAAATTTCCACGGG	117	340	283	105	79
AAAACCAAAGACCAAGTGGG	170	415	447	98	51
AAAACCAAAGTGACGGCAGG	234	494	635	141	63
AAAACCAAATTGCATAAGGG	114	212	298	25	47
AAAACCACCCTCCAAGGACC	165	454	449	244	75
AAAACCAGACTTAGATTCCC	180	221	260	84	32
AAAACCAGGGAGTGGCAAGG	126	217	318	58	65
AAAACCATAACCAATGGAAG	172	409	236	102	51
AAAACCCACAACAAGCCCCG	98	91	225	22	56
AAAACCCATCTACCCTTGCG	271	688	652	262	147
AAAACCCCAACTTCCTGCTC	284	353	647	215	159
AAAACCCGAGCCTGGGAGAG	208	359	322	121	53
AAAACCCTGCCTCCTGTGAG	248	238	401	114	70
AAAACCGAGACCTGTTTCCC	133	282	270	95	87
AAAACCGAGACTCAAAGCAC	169	246	418	127	93
AAAACCGATCAGAACTGCCC	194	314	477	109	111
AAAACCGATTGGCTAAAACT	164	534	427	93	162
AAAACCGCCCGGGCGCCTGT	227	588	743	178	158
AAAACCGGAGCTGGAGCTCG	133	199	296	104	76
AAAACCGGCACTGAGAGTCC	213	117	133	85	12
AAAACCTCACCTACTCTCGC	217	309	424	69	45
AAAACCTGCCAACCCCAGCA	172	637	598	144	145
AAAACCTGGTGTCACAGCAC	209	443	397	118	59
AAAACGAGAGAGACTAAGGG	194	247	360	81	30
AAAACGAGTTGCGAGGGTTC	306	410	574	188	85
AAAACGCAAGCCTCTTCACA	212	390	442	172	138
AAAACGCCGTGTAGGCCTGG	248	481	329	146	29
AAAACGCTGCGGACGATACC	265	553	604	189	152
AAAACGGAGTGATTGTGAGT	321	429	565	221	101
AAAACGGGGAGGGCGCAGAG	245	497	395	150	65
AAAACGGTGATCCATCACTG	154	222	294	108	51
AAAACGTAAGGGAACAAGCC	187	368	427	188	96
AAAACTAAAATCGCCCTGAG	117	207	198	67	53
AAAACTAATGACTAAGAGAG	133	78	88	60	30
AAAACTCACAGAAGCAGCAG	212	580	358	135	64
AAAACTCCCTTCAAGAAGTG	99	298	230	99	40
AAAACTCGGGAAAGGAGGGG	166	107	119	80	1
AAAACTGAAATAGTGATCTG	182	322	379	187	57
AAAACTGAGCCATTGGAGAG	201	7	82	4	13
AAAACTGCCCTAGAGTTTGG	203	750	621	131	76
AAAACTGCCCTGCTATTGGT	322	720	719	203	153
AAAACTGCCGACTTTCCCGA	148	392	472	95	59
AAAACTGGAAAACAGGAGGG	137	27	154	29	68
AAAACTGTGTTGAGGCGCCC	156	316	309	82	91
AAAACTTACTACGCTGCTGT	176	521	396	177	37
AAAACTTGCCAACCCCAGCA	99	400	206	169	43
AAAACTTGCCAAGGAGATGC	181	371	290	119	59
AAAACTTGTAAAGCTTCTTG	144	217	377	92	51
AAAACTTTCCGACCGCTCGG	131	332	268	101	59
AAAACTTTGCTCGGAGCTGG	138	252	360	109	67
AAAAGAAAACATTTCCTCTG	95	187	254	27	34
AAAAGAAAAGGTTATTTGGA	151	306	308	152	221
AAAAGAAAATAGAGACAGCA	126	387	279	115	53
AAAAGAAATGGGAAGCCTCG	157	336	335	143	123
AAAAGAATAAAGCAAATGGG	193	264	446	46	15
AAAAGAATAGGGTTCTTGGT	215	377	274	110	78
AAAAGACCGGAAATGAACAT	156	466	519	109	107
AAAAGACTTCAAGGGATTCT	172	325	338	56	90
AAAAGAGCCCGCCTCCAAAG	164	400	556	75	106
AAAAGAGCCCTGAGCCAATG	236	533	501	156	110
AAAAGAGGAAACAGTTGGAT	162	287	542	123	96
AAAAGATTAATAAGGTGGGC	128	208	213	27	77
AAAAGATTGACAGTATCAAG	143	373	396	217	72
AAAAGCAAGAAAGAGGATTG	208	549	572	126	112
AAAAGCAAGAGAGCGCGCGG	255	435	468	99	158
AAAAGCAATCCTAAGGCTTG	162	298	253	158	84
AAAAGCAGAAAGAACTGCAG	215	556	450	176	53
AAAAGCAGCGGTAGGTGGCG	206	314	332	142	94
AAAAGCAGTTCCTCTCAGCG	210	445	408	172	92
AAAAGCCAGAGGGAGAGAGG	159	226	218	682	372
AAAAGCCAGGAGGCGGGACA	186	451	419	150	123
AAAAGCCCGAGGTCGTGCGT	261	534	505	226	100
AAAAGCCGAAGATACTTGGG	192	471	689	74	49
AAAAGCCGAAGGGTTCAACA	216	592	378	176	117
AAAAGCCTCAGAGTAGACCG	190	156	261	45	24
AAAAGCGCTTTGTGCTGATG	302	670	415	279	110
AAAAGCGGCACTGTGGAGAG	152	178	144	59	35
AAAAGCTAATGTATTTAACA	180	382	315	120	39
AAAAGCTGCAGTGTGGATGG	301	905	818	308	208
AAAAGCTGCCCGGGACTGGG	227	681	560	230	73
AAAAGCTGTATCTGCAGGAG	151	172	331	179	34
AAAAGCTTCTAAGGACCCAC	112	144	207	17	42
AAAAGGAAAGAAGATTCCCA	75	108	174	203	74
AAAAGGAAATTAAAAGCTCT	86	153	164	44	18
AAAAGGAAGGAAGTGCCTGG	93	313	244	63	55
AAAAGGAATGTGTGAAGGAC	260	629	366	124	92
AAAAGGAGAAACCAAAAAGG	67	62	162	5	31
AAAAGGAGTACGGGGTTGGG	197	407	564	135	42
AAAAGGAGTGCCCATAGCGC	156	311	416	91	47
AAAAGGCACTAATAATGAGG	177	282	322	157	65
AAAAGGCAGGCCCCAGCTGG	195	317	447	127	84
AAAAGGCGTGGTAGCTGCGG	248	327	468	107	58
AAAAGGGAAAAAGCGAAAAG	148	311	253	117	80
AAAAGGGCCAGCCCTCCAGC	179	383	385	178	168
AAAAGGGGCGGGAGCGCTGT	308	610	496	217	86
AAAAGGGGCGGGCGCTTGCG	186	557	551	240	80
AAAAGGGTCATTACTCTCAG	167	217	233	135	30
AAAAGGTTGCTACACACCAT	278	547	623	208	167
AAAAGTAAACTAATACTCAT	148	360	261	87	46
AAAAGTATAAAGAATGTTAT	144	257	327	74	42
AAAAGTCAACTTCCCCAAGG	142	238	168	58	26
AAAAGTCAGAAAGGAAACTA	116	200	269	70	30
AAAAGTCAGGTTGCAGTAAT	260	670	547	180	66
AAAAGTCCACAGATGGTGGT	265	479	446	141	101
AAAAGTCCAGGGTAGAGATG	173	363	356	146	49
AAAAGTCTTGGAAAGGAAGC	102	205	253	82	57
AAAAGTGAACACAGTGTGGT	251	573	561	174	107
AAAAGTGACAGGGCCCACTG	85	213	227	61	34
AAAAGTGATTTAAAGCCTCA	161	516	295	187	83
AAAAGTGCTGAAGAGTCCTA	186	456	578	149	131
AAAAGTGGTGTTACTCACCC	234	469	350	130	81
AAAAGTTAATTAGGAAAATG	69	195	207	54	91
AAAAGTTAGAGGCCTCAAGT	154	345	264	69	59
AAAAGTTAGGAAATAAAATA	122	307	214	80	46
AAAAGTTCAGACCTGACCAT	188	504	460	96	203
AAAAGTTGACTTGAAATCTT	178	381	309	108	75
AAAATAAACACAGGGACAGG	154	280	223	231	213
AAAATAACCAGAAAGATGAA	101	356	210	76	42
AAAATAAGAATCACCTAGCA	171	404	433	222	138
AAAATAAGAGTCCGGCGGCG	113	322	264	93	42
AAAATAAGGTCCTCAAACTC	159	380	366	127	125
AAAATAATAATGTGTCTGAG	150	431	334	46	34
AAAATAATCCCGGATACTCT	99	108	284	55	124
AAAATACCTCTTACTCTGCT	217	563	542	136	127
AAAATAGCAGTAAACTCAAC	178	368	455	70	40
AAAATAGGTTACAGGTAAGG	81	152	243	46	40
AAAATAGTACCCACTTCATG	152	248	254	51	86
AAAATAGTACCGTTCTCACT	129	291	264	80	80
AAAATAGTACTCAAACAAGG	104	123	153	31	10
AAAATATGAGCAGAAGCTGC	196	446	390	178	65
AAAATATGGACTACAACTCC	134	258	282	89	108
AAAATATTTCATAGCTAAAA	70	109	225	29	10
AAAATCAAAGGCACAAAACC	148	255	345	97	80
AAAATCAACTCATCAAAAAC	122	400	254	85	48
AAAATCAAGGCAAAGAGGGT	229	511	253	135	205
AAAATCAATCACAGAAGACA	121	462	468	120	65
AAAATCAATCCACAACCTCG	186	325	212	81	79
AAAATCAGGATTAGGGGGTC	248	499	390	160	108
AAAATCCAATCACTGAAGTG	138	307	353	154	99
AAAATCCCCCACCCGCGCCG	193	456	558	300	188
AAAATCCCTTTGTCAGAGAG	163	263	153	72	30
AAAATCCGGTAGCTCCAGAC	124	100	240	77	53
AAAATCCTATAGGATGGGCC	241	507	344	141	62
AAAATCGACTTGAAAAAAAA	83	215	173	44	26
AAAATCGAGGCGGGGCCGAG	207	427	430	50	79
AAAATCGTCCCTGAGAAACG	158	198	167	117	79
AAAATCGTGTGTGCTTTCGA	200	547	582	129	79
AAAATCTAGGGCCGCTGTAG	197	510	397	252	145
AAAATCTCGCGATGTTTCCG	177	359	443	86	98
AAAATCTGACTTTGTCAGGG	151	371	302	94	44
AAAATCTTTGCAGCGCCCCC	195	328	363	62	51
AAAATGAATCATATAAGAGA	114	239	228	70	70
AAAATGAGGCAAAACTGAGA	185	255	303	160	68
AAAATGAGGGAAAGGCCTCA	138	331	239	146	55
AAAATGATGAGAAAAGGCGT	183	281	282	89	90
AAAATGCAGGATGAACACGC	169	199	295	89	76
AAAATGCCTTAGAAAAAGAC	85	149	143	21	78
AAAATGCTAGGCCTTGTGGG	247	485	458	144	80
AAAATGGAGATAAGAATAGT	148	243	375	124	87
AAAATGGCGCCTCACGACCC	215	232	392	156	77
AAAATGGGTCACGAGCCCCT	196	480	421	196	95
AAAATGTCAGGAAATGCAAG	129	273	279	74	22
AAAATGTGACTGACATAGAA	134	239	187	79	26
AAAATGTGTCTCATGCAGAG	120	366	355	109	170
AAAATTAGAAACACATCCTT	119	284	262	45	60
AAAATTATGACATCCAAATG	123	267	315	132	74
AAAATTATGTTGTGTAATTA	127	260	331	95	95
AAAATTCACCCGTAGGAGGG	105	74	114	28	0
AAAATTCGGGCCTTAACGAG	165	344	456	168	67
AAAATTCTCCAGGAATCAAA	134	336	249	91	57
AAAATTGCGTAAGCCCGGTG	151	263	320	15	65
AAAATTGTACATATTAGGAT	163	353	254	95	59
AAAATTTCTCTGGCATTGAG	111	394	349	55	64
AAACAAAACCAAATTGCATA	117	207	235	68	43
AAACAAACAAGAAGTAACTT	155	306	283	155	32
AAACAAACACAGTTTCCCTA	201	342	375	172	113
AAACAAACAGATGTTAATGG	145	420	227	81	41
AAACAAATAATCACATACCC	129	225	183	39	26
AAACAAATGCAGGTCTCTGA	167	337	512	244	72
AAACAACAAAAAAATCAGGC	92	198	130	68	9
AAACAACATAAACAGCAACA	225	495	348	115	55
AAACAACCACGTCCCCAACC	253	389	529	72	66
AAACAACCAGCAAACCAGCT	224	528	546	186	110
AAACAACCGCAAGCAGAACT	110	165	220	140	43
AAACAAGAGAGCCTGGCAGG	179	268	302	151	51
AAACAAGAGGTTCAATATGG	142	393	259	166	56
AAACAAGATAAACAGCAACA	186	560	460	196	120
AAACAAGCTGAATGTCCTTA	196	417	286	177	111
AAACAATAATGAAAAAAATG	66	189	183	83	14
AAACAATATACCAAATGAGA	105	279	199	125	76
AAACAATATCATTCTGCTCC	148	167	301	56	37
AAACAATGTAAACAGCAACA	175	373	462	171	86
AAACAATGTAAACGGAAACA	113	169	400	83	20
AAACAATTTAACGATTGTGA	190	442	409	136	17
AAACACAAACTCTTGAGCTG	186	370	384	152	58
AAACACAACAAATGGAGGGA	207	486	380	185	119
AAACACACAGACATTGCCCC	229	486	494	113	104
AAACACACGTGGCTGGAGCG	365	572	639	156	106
AAACACACTTCAGAAACGTG	109	222	207	35	40
AAACACAGTCTCATTCTGAA	135	375	397	102	85
AAACACATCTGCTTTGGCAA	189	369	422	144	116
AAACACATGAATCGTAGCTG	185	292	301	55	44
AAACACATTCACAAGAATGG	108	332	302	121	45
AAACACCAACACGGAAGGGG	158	129	170	5	15
AAACACCAACACGGAAGTGG	188	494	347	166	150
AAACACCCAAACCTTGGGCA	224	176	218	83	20
AAACACCCACCTGCTCACCT	202	523	528	147	75
AAACACCTACAAATGTTCAC	148	215	301	88	27
AAACACGCCGACGGACCGAG	205	666	581	177	28
AAACACGGCAGCGCGAACAG	247	513	311	106	78
AAACACGGGCCGCGAACCTG	179	301	454	169	142
AAACACGTGAAATTCTGTGG	184	343	477	104	102
AAACACTATAAATAACAAAA	83	101	225	40	44
AAACACTGTCATTTCCATCC	103	269	188	96	43
AAACACTTTAATGAGTTTGA	180	263	422	79	108
AAACAGAAAGATGAAAGGCA	237	314	555	151	87
AAACAGAACACTCAGTGTCG	143	226	305	115	83
AAACAGAACGTGCGCAAGCG	22	39	22	2	0
AAACAGAAGTACCCGGAGGG	171	93	199	20	39
AAACAGACGGCGTAGCGCGC	171	285	363	100	66
AAACAGAGCAGCTCACATGA	182	358	414	135	32
AAACAGAGCGCGGCCGCTGG	243	442	311	218	19
AAACAGAGGCACTGGAAGCG	268	590	653	202	154
AAACAGAGTAGGCTGGACCA	255	259	347	241	55
AAACAGCACAAGCTGAAGTG	218	309	424	133	80
AAACAGCAGGCAGGACTGGG	334	554	640	197	61
AAACAGCCCTTGGGCCCAGG	168	187	219	31	27
AAACAGCGAACAGCTCTAAG	199	235	346	136	65
AAACAGCTAAAGACCTTTGG	150	401	348	105	53
AAACAGGCTCGACCAATCTG	192	350	354	119	57
AAACAGGTGGGGTCAACAGT	190	385	446	98	88
AAACAGTAGCAGCTCCGCCG	213	240	154	138	7
AAACAGTCTACACAGCAGGA	237	506	391	392	119
AAACAGTGTAAACAGAAACA	108	300	344	116	53
AAACAGTTTCCATCTATTAC	114	296	255	79	50
AAACATCAAAGGGGAAGCGG	174	264	324	183	119
AAACATCAGTTAACATCCAA	103	332	145	69	79
AAACATCCGAGGACATCCGG	144	286	398	105	72
AAACATCCTTCCCAGGCCTG	225	503	422	112	75
AAACATCTTTAATTAGTGTC	138	179	206	71	60
AAACATGAAAAATTTAAATG	101	368	307	44	54
AAACATGATCATCTTATGAA	144	334	290	83	123
AAACATGCACATCATCCCTG	173	388	616	119	69
AAACATGTGAAAGATAGGTA	149	467	514	119	131
AAACATTAGCAACGCTCCTC	148	192	158	67	16
AAACATTATCCAAATGTCAG	145	301	322	107	86
AAACATTCATGCCTAAGGAA	170	105	147	28	8
AAACATTCCAAATTCAAAGT	114	178	219	39	50
AAACATTTCCCATTGAGCTG	169	399	386	80	91
AAACCAAAACTAAATTAAAG	74	151	109	35	24
AAACCAAAATGTAGACAGAA	132	82	183	23	12
AAACCAACCAGTGGGTCTGG	168	354	368	182	56
AAACCAAGGAAAGGACAGCT	241	513	410	185	116
AAACCAATCGTGAATCTCTA	202	368	226	147	118
AAACCACCGCTCACAAGGAA	274	767	637	192	70
AAACCACGAGACCCGGATGT	127	396	487	143	49
AAACCACGTGAGTGCCTGCA	204	693	672	102	58
AAACCACTGAAAGTATGCCG	149	212	257	129	109
AAACCACTGTCACAGCCAGG	190	417	241	196	81
AAACCACTGTGGGATGGGGC	243	324	329	35	46
AAACCACTGTTAGTCAGCAG	196	424	348	184	82
AAACCACTTTCTGCATTCCG	108	141	111	19	23
AAACCAGTCAGAGCACAGAA	265	486	465	207	241
AAACCATAAAGATCAGACTC	136	553	269	94	20
AAACCCACCAGTGAGCGAGC	191	361	346	199	35
AAACCCAGGAAAGGTAAAGG	137	228	170	43	31
AAACCCATCGACGTCCGCGC	266	459	602	117	180
AAACCCATGCCGGGAAGAGG	163	128	136	49	0
AAACCCCCGCCTCTCATCCA	173	258	318	98	61
AAACCCCGACACCCTCCAAG	136	275	368	46	40
AAACCCCGCCCGCCCGCTGA	189	280	153	53	50
AAACCCCTCTCCGCCGCCAG	148	310	255	58	87
AAACCCCTGGGTGCCCAAGG	107	44	65	33	23
AAACCCGGACGAGCCCTCGG	133	196	260	68	117
AAACCCGGAGCGCGGGAGCG	247	454	520	203	131
AAACCCGGGCCAGATCGCGC	163	343	364	175	62
AAACCCGGGGACACCTCCTC	199	241	304	143	94
AAACCCTCCTACTTCCTGCA	218	607	530	108	54
AAACCCTGCCTCCTGTGAGG	160	346	249	149	77
AAACCCTTTGTGGTGAAGGG	187	121	156	23	5
AAACCGCAAGAGTCAGAAAC	199	396	237	158	63
AAACCGCAGAGTTCTAAAGC	137	358	253	258	150
AAACCGGATTGGCCGGGGGG	228	529	539	198	155
AAACCGTTATTGAGCAAAAG	128	317	211	97	51
AAACCTAACATGGTATCATT	169	394	431	108	78
AAACCTAATCGGCGGCGGAG	166	359	313	157	43
AAACCTAGCCCCAATACTTA	159	468	473	240	67
AAACCTAGGGAAACCGAAAG	92	193	140	96	25
AAACCTCAGAACTCCATGTG	145	425	408	119	141
AAACCTCCAGCCAAGATTTG	134	251	258	76	99
AAACCTCTGGGTGGGCAGCG	183	380	350	184	62
AAACCTCTTCAAAGGAGGAG	131	26	136	195	33
AAACCTCTTCTCCAAAGCTG	175	251	281	97	52
AAACCTCTTTGGCTGGAGTG	163	594	710	66	55
AAACCTGAGTGACACCACAG	140	255	162	150	62
AAACCTGGCAGCTGACTGGG	203	623	550	113	72
AAACCTGGTGTGGGGGAAGA	177	186	205	55	23
AAACCTTCAATTAAGTAGCC	172	422	453	111	78
AAACGAACCAATAGGAAGAG	188	214	346	162	22
AAACGAATTGTATTTCAGCA	201	422	287	84	35
AAACGACAGCTGCGGCTGCG	223	332	552	141	135
AAACGAGAGAGACTAAGGGA	150	197	145	20	8
AAACGAGATCGAGAAAGGTA	206	546	418	129	86
AAACGAGCACACTCTACGCC	99	113	216	370	56
AAACGAGTCACCTTACTTTG	172	487	411	125	124
AAACGCAACCAGGAACACAT	177	385	252	99	67
AAACGCACCAAGGAAAACAG	169	272	339	77	61
AAACGCACTAATGCTGAACG	228	397	321	144	92
AAACGCAGACAGACGCGCGG	176	269	400	138	82
AAACGCCTCCCGGGACCCGG	183	282	366	124	77
AAACGCGACCTGGGAAGGGG	237	209	221	32	46
AAACGCTGCCTAGGCCGCCG	162	290	401	113	142
AAACGCTGGGGCGAACTGAC	223	414	414	94	67
AAACGGAATTATGGTAACCG	133	121	72	53	11
AAACGGAGCAGGTGGGGCTA	210	537	428	125	98
AAACGGCCCCGCCTCCCGCG	130	394	437	92	59
AAACGGCCCCTAAACTTGGG	184	535	346	109	64
AAACGGCCGGCTGGGCGGGG	188	191	166	14	37
AAACGGCGAGCTCAGAGTGG	234	436	537	259	177
AAACGGCTCGGGTTTCAGTG	192	316	386	152	244
AAACGGGGGAGTCCAACCAC	122	255	302	74	44
AAACGGTAACAAACAATCGC	134	232	326	36	37
AAACGGTACGACAGCGTGTG	334	529	527	235	111
AAACGGTTCCGCAGTGTGGG	236	484	401	121	42
AAACGTAAGAGACAATGAGG	144	126	238	87	58
AAACGTCACAGAGGCAGCGG	202	249	231	102	119
AAACGTGGAAGGGCATGGGT	302	574	654	121	104
AAACGTGGTAACCATAGCTA	174	185	233	79	62
AAACGTTATGTATCAGTTTG	197	383	425	107	63
AAACGTTGAAAGCTGCGGGG	213	359	430	45	59
AAACGTTGCACCGGTGCCTG	264	713	576	202	154
AAACTACAACTCCCGCTGGG	23	15	57	9	11
AAACTACAAGAAAAAGCAGT	129	288	304	119	134
AAACTACAGAGCAAGGCCAG	209	432	507	57	92
AAACTAGGTCACGTAAGGAA	171	407	407	98	56
AAACTAGTAGAGTAAGGGGG	156	292	237	83	64
AAACTATCCTGTTGAACACA	161	477	417	130	75
AAACTCAAACTACAGATCCC	155	200	290	58	89
AAACTCAATCACTGCCCTCG	180	357	426	166	97
AAACTCACATCGGATGATTC	246	398	473	141	138
AAACTCCCAGCCAAGGCGCG	213	880	707	4928	1373
AAACTCGCGCGAGAGCAAGA	92	138	331	84	101
AAACTCGCTAGTCGTCAGCA	241	327	362	208	59
AAACTCTAAACATCCTAGTG	184	346	455	73	129
AAACTCTGCTACTAGCGACA	166	410	409	102	100
AAACTCTTCAGCCCACCGCA	210	670	538	126	71
AAACTGACTGTCGCTCTCTC	189	403	500	116	81
AAACTGAGGCGGCCGCCGAG	118	351	183	105	41
AAACTGAGGCGTCTGCGCTG	245	531	533	305	124
AAACTGATGCTGGTTGTCTG	247	478	535	182	83
AAACTGCCAAGGGCTGTGGG	276	743	807	152	100
AAACTGCCCAATCACAGTGG	170	468	511	221	231
AAACTGCCCTGCTATTGGTA	128	225	214	94	68
AAACTGCTTCCCGGGCGTGT	243	646	639	183	81
AAACTGGAGCGAAAGTGATG	195	324	307	122	78
AAACTGGCCCAGTCCCAGAG	168	338	522	441	174
AAACTGGCGTGAGGCCTGCT	264	474	453	208	66
AAACTGGCTTCAAAATTCCA	123	197	175	102	66
AAACTGGGCGGAGAGTCCGC	190	350	261	50	32
AAACTGGGCTACGCGGCTGG	240	472	690	167	159
AAACTGGTCTCTGAAAGGTG	185	378	247	64	41
AAACTGTAATGAGAGTGACT	177	497	462	118	80
AAACTGTCTCCAGGCGTCCA	245	466	376	72	96
AAACTTAGAATTACTGATGA	158	377	450	102	22
AAACTTAGTCAGCTGTAAAC	145	273	307	52	63
AAACTTCCCACAGAATGGAA	89	263	231	67	25
AAACTTCCGGAATCAACAAC	138	339	349	158	81
AAACTTGAGTTAGAGAGGTG	195	561	449	143	124
AAACTTGCCAACCCCAGCAA	70	190	146	20	41
AAACTTTGAAACTGAAGTTA	123	350	246	217	39
AAAGAAACACGGTTTCACTG	163	223	302	39	43
AAAGAAACCGCTTTGCATGT	161	268	414	101	74
AAAGAAACGCAAGCCTACAG	99	147	219	75	54
AAAGAAAGAGGAATAGTAGC	245	552	485	99	102
AAAGAAAGTTTAATAATGCA	111	247	209	43	60
AAAGAAATAGAGATTGCGAG	159	313	222	47	37
AAAGAACACCATCAGGGCAA	129	245	387	94	40
AAAGAACAGAGAATGAGAGT	227	485	273	169	67
AAAGAACCAGTGAGGACTAC	66	198	229	62	59
AAAGAACCGAGTCTGCGCAC	181	229	345	18	13
AAAGAACGATCGGGACGGGG	185	249	195	66	45
AAAGAACTACAAATCCCAGA	98	216	271	45	27
AAAGAACTTTAACCAATCCA	131	216	235	76	35
AAAGAAGAAAACCCCTCTTC	145	358	280	932	232
AAAGAAGGAAAATGATACCT	117	199	278	71	31
AAAGAAGGCCTCCGTCCCAG	177	585	308	178	89
AAAGAAGTGGCTGACTACCC	206	329	557	290	144
AAAGAATAAAGGGGCCAAAG	90	191	168	40	45
AAAGAATCCGCTTTGCATGT	158	474	231	122	22
AAAGAATCGGAAAGGTCTGG	169	174	497	120	176
AAAGAATCTGTCAACTCTGA	169	474	410	73	110
AAAGAATGGAGGAAGAACAA	145	374	406	110	134
AAAGAATTCACAGTTCATGA	169	407	391	236	66
AAAGACAAGAAGTCCATTGA	150	286	441	86	116
AAAGACACACGATGCTGTCC	179	421	492	130	115
AAAGACACTTGGTCGAAAAA	116	224	194	60	26
AAAGACAGAATCCAGAGTAG	126	211	199	54	53
AAAGACAGCACAAGCCAGAG	172	289	276	121	81
AAAGACAGCCAAGGGGTGGG	224	526	628	188	134
AAAGACGAGAAACTTAAATG	103	261	269	53	29
AAAGACGCTTCTGGGGAGTG	288	88	148	34	19
AAAGACTCAGCCAACCACCG	140	88	86	36	36
AAAGACTCAGTGAAGCAACG	152	258	353	111	24
AAAGACTCAGTGAGAACGCG	228	406	452	137	44
AAAGACTGAGAGACCTGGGG	185	395	377	89	8
AAAGACTTGACTCAGCCCCG	66	86	94	13	28
AAAGAGAAAACATGATTCAA	158	438	400	152	33
AAAGAGAACTGGGAGAGTCC	221	467	576	108	68
AAAGAGAAGCACTTCCGGGT	175	421	481	146	118
AAAGAGACAGACTCTCCAGC	160	425	393	143	51
AAAGAGAGACCAAGGGAACA	180	361	264	188	102
AAAGAGATTGTAAAAACTAG	124	180	207	103	101
AAAGAGCAAGATCCCCCAGG	166	341	252	159	67
AAAGAGCACACTTACCTATG	190	393	359	118	44
AAAGAGCCCTGAAGCTCAAG	134	300	273	79	39
AAAGAGCCGTGCAAGCAGAC	166	295	384	163	65
AAAGAGCGAGAAGTATAGAA	119	215	185	67	112
AAAGAGCGTAGAGTCGGGGA	247	402	303	63	28
AAAGAGCTGAGTAATGCTGG	164	319	301	508	314
AAAGAGCTGGCAGCTCCTGA	221	567	488	140	78
AAAGAGGCATCCTATCGGAG	160	211	293	77	51
AAAGAGGTAAATTCATTCAG	106	152	188	58	33
AAAGAGGTGCTGAAGTCCAG	121	227	324	63	38
AAAGAGGTGGCAATCGGCAA	168	497	357	136	20
AAAGAGTTATTCTTTACTGT	193	367	401	81	95
AAAGATAAATCAACACACAA	90	136	219	19	25
AAAGATAAGGAAGAGAGGGA	198	156	170	45	10
AAAGATACATGGATATCTTG	119	251	265	81	147
AAAGATACATTTAATCAGCG	120	202	169	61	32
AAAGATATAGCAAATTATGG	151	537	284	148	72
AAAGATCCCTCAGGGTAGGG	140	233	227	64	67
AAAGATCTTACTAAACTCAA	141	282	321	49	45
AAAGATGGAGGGTGTGAGAA	248	405	664	148	148
AAAGATTAAAATAAGTAAAT	124	236	123	67	46
AAAGATTGCCCTATGAGGCG	172	424	235	219	94
AAAGATTTAAGCAAAATTAT	97	234	137	77	29
AAAGCAAAGAGAAATGGGCC	202	475	446	229	179
AAAGCAACAAGGCCACCTGA	153	291	363	180	30
AAAGCAACGCTTGCGCTGGG	242	405	670	97	89
AAAGCAACTTCCGGAAGCTG	156	347	539	129	98
AAAGCAAGGGTCGGACACCT	138	263	392	250	81
AAAGCAATGTATTGCAGGCT	226	460	444	216	41
AAAGCAATGTGGTCGTTGCG	182	272	226	103	47
AAAGCACAAAACTCTCAAGC	160	260	364	79	67
AAAGCACAAGATGAGAGTGT	250	361	433	152	108
AAAGCACATCAGGCTGCCTG	238	520	449	173	52
AAAGCACGTGTCGGAGACTC	294	436	508	119	119
AAAGCACTTAAGCAACAACT	133	238	400	107	132
AAAGCAGAACCCAGTCTCTG	218	331	269	126	32
AAAGCAGATGGCGAGCGCGG	233	489	498	155	116
AAAGCAGCAATAAAGCCGGG	176	129	174	71	16
AAAGCAGCATGAGAGAAAAG	181	339	321	139	25
AAAGCAGCCGATTGGCAGAA	152	425	311	128	95
AAAGCAGCCTCGGATCTAGC	34	80	78	33	6
AAAGCAGCCTTGACAGCCAG	189	357	426	90	56
AAAGCAGCGAGATCCCGGGG	229	177	156	59	8
AAAGCAGCTTTCAGCATCCA	175	252	254	86	13
AAAGCAGGACAGTCTCATCC	203	389	493	103	50
AAAGCAGGCAAGAACCGGAA	155	488	434	196	38
AAAGCAGTAATTACACCTTG	146	384	298	221	179
AAAGCATCAGAGCATGAGAT	150	174	215	139	86
AAAGCATGGAAAAGGGGCGC	209	341	281	83	21
AAAGCATTCCCAAGGCTGAA	153	367	364	192	76
AAAGCATTCCTTAAGACATC	153	314	332	42	51
AAAGCCAAAATATTTCCTAG	106	185	227	64	29
AAAGCCAATTGCCGGCCTGG	187	449	517	172	70
AAAGCCAGGAGGCGGGACAG	215	411	369	195	92
AAAGCCCCAGAAAAAGCGGA	111	193	120	71	31
AAAGCCCCGACTCAGCAACT	174	284	364	138	111
AAAGCCCGCACGCACCCACC	170	401	236	111	56
AAAGCCCTAATGAGCAGTGG	202	279	219	345	99
AAAGCCCTCCCATTGCAGCC	192	461	413	153	131
AAAGCCGAAGGGTTCAACAG	157	299	393	108	22
AAAGCCGAGAGGTTCGCCTG	161	286	238	128	125
AAAGCCGCATCGGAGGAGCC	140	405	503	123	121
AAAGCCGGGTACTCGCTCTT	201	407	516	235	148
AAAGCCGGTCTTTATCAGAG	137	356	305	144	202
AAAGCCTCAGGACAACTTGG	181	548	528	98	78
AAAGCCTCGGGATCACAGCT	196	220	275	195	123
AAAGCCTGAATTGGGGGTTG	261	489	546	247	369
AAAGCCTGGCACCGTCTGCG	158	477	485	119	52
AAAGCGAAGCGAAGACGCGG	180	270	307	25	39
AAAGCGACCTGCACTCAATT	148	286	509	108	73
AAAGCGACGTAGGCATACTT	125	258	445	67	86
AAAGCGCCAGCTACCCGCCG	178	378	305	181	40
AAAGCGCCGAGTCATTCCGG	146	237	126	74	45
AAAGCGCCGCGGCGGGCGGG	239	495	305	125	110
AAAGCGCCGCTCTGGCGGTG	166	247	193	108	73
AAAGCGCGCCTCTGTTGGGA	205	376	341	119	45
AAAGCGGCGCTATCCATGTG	176	595	724	231	184
AAAGCGGCGGCACCACCCCG	169	105	91	46	22
AAAGCGGCGGCCTTGCACAG	171	339	402	130	145
AAAGCGGCTCCGTGACGGAG	243	390	326	154	85
AAAGCGGGAGGTCTCGAAGC	144	205	230	55	67
AAAGCGGGCATGCGCCGTCG	226	459	429	116	137
AAAGCGGGTAGCCCTCAGCT	59	129	236	60	116
AAAGCGTAAAGGAAAAATAG	111	263	184	45	44
AAAGCGTAAGCGGGAGCTCG	188	279	237	218	65
AAAGCGTGGCCAGTCACAGG	251	400	478	121	84
AAAGCTAAAGAACTCTCCAA	136	236	303	112	66
AAAGCTACAAACCTAGTCTT	165	271	293	109	38
AAAGCTAGCTGACCCAGGGG	192	148	101	27	14
AAAGCTCAACCAGCTCTGCT	257	441	389	164	139
AAAGCTCACCCTGTTACCAC	210	349	288	73	50
AAAGCTCCAGCGGAGTCTGG	246	617	471	140	73
AAAGCTCCCTAGTTGCACCA	213	405	528	117	41
AAAGCTCCTCCCCTCCAGCG	197	535	409	117	87
AAAGCTCTCGAACCCCGATG	177	399	340	154	117
AAAGCTGACTGAGATCCGCT	192	570	516	104	75
AAAGCTGAGGGAACAATAAG	128	191	301	70	26
AAAGCTGATGGAGTCACCCA	147	288	402	212	110
AAAGCTGATGTACAAAACCA	137	236	251	143	106
AAAGCTGATTACCTTGGCAA	151	303	366	107	44
AAAGCTTAATCAGTGTTATC	108	303	314	65	167
AAAGCTTCTTGTTCAAACTG	133	194	362	25	77
AAAGCTTTCTAGTTTCTCCG	119	231	215	66	61
AAAGGAAAAAGAGCCAAGCC	114	281	398	65	65
AAAGGAAAAATAGGGGGAGG	273	375	363	234	131
AAAGGAACAGAAGAAAGAAA	101	404	321	88	43
AAAGGAACGAACAGAAATTC	119	137	228	74	20
AAAGGAACGATTGGAAGCCG	181	355	402	179	119
AAAGGAAGAAAAATCCTCTG	123	193	151	29	13
AAAGGAAGAGTCCAGAGGGA	159	171	220	15	27
AAAGGAAGTCCTCTCCCTGG	181	580	401	93	156
AAAGGAATGTGTGAAGGACT	177	292	386	90	52
AAAGGACCACGACAGGAGCA	203	443	420	245	1791
AAAGGACCCACCTTGCAAGA	184	361	528	128	206
AAAGGACCTCCAGTGACCGT	203	486	519	218	186
AAAGGAGAAAAGGGATGAGG	199	402	517	288	239
AAAGGAGAAACCAAAAAGGT	125	146	348	94	41
AAAGGAGAAAGGTCAAGTTA	124	327	414	65	71
AAAGGAGAATGAACCCCACG	109	325	226	45	52
AAAGGAGACCCAAAAAAGCG	112	259	243	63	36
AAAGGAGAGACCCCAGCCTC	200	211	182	190	109
AAAGGAGAGCACTAGCAGAA	143	403	344	159	34
AAAGGAGAGGGACAGAAGGC	203	206	473	102	63
AAAGGAGCATCAAAGGGACA	132	316	361	277	78
AAAGGAGCGGCTTACTCCAG	204	368	366	171	57
AAAGGAGCTATTTCTCTAGA	142	421	288	89	57
AAAGGAGGCGCCGGAGTAGG	222	243	241	91	45
AAAGGAGGCTGACAAGCGGG	157	436	410	95	66
AAAGGAGTCCGCCGCCTTCG	248	479	666	121	128
AAAGGAGTGAGCAGCTGACA	324	739	637	217	145
AAAGGAGTGCTGCTTTCCTG	231	262	264	62	65
AAAGGATGGAAAGAGCCCCT	193	557	629	190	126
AAAGGATGTTTCCTTCCACT	166	375	388	104	94
AAAGGCAACCTTGCATCCGG	193	308	315	122	134
AAAGGCAACTTCACCATCGA	211	489	488	86	142
AAAGGCACAAAACCAGGCCT	160	321	316	118	71
AAAGGCAGAAGACCGCTCCT	149	264	467	224	203
AAAGGCAGCTTATTGTCCGG	161	265	230	64	40
AAAGGCAGGAATTTCTGGGA	228	552	580	297	130
AAAGGCAGGAGTGCGGCCAA	185	344	417	262	54
AAAGGCAGTGACCGAGACTG	184	272	366	128	59
AAAGGCATCTGGCGTTTCTG	197	403	446	143	133
AAAGGCATGGAGGAAAGTGA	222	849	888	753	421
AAAGGCATGGGAGACAGGAG	311	516	507	177	109
AAAGGCATTAGACTTTACAA	141	216	312	39	56
AAAGGCATTTGGTATCAGCA	170	404	390	154	120
AAAGGCCAGGAGGAAACTGT	183	329	421	89	87
AAAGGCCAGGCGAAGACGCT	153	574	324	137	41
AAAGGCCATTGGATGTGAAG	175	371	539	128	90
AAAGGCCTCCTCGAGGCCAG	156	374	371	104	68
AAAGGCGACAGTGCGCGGAG	202	332	345	46	58
AAAGGCGCAGGAAGCCAGAG	175	57	220	53	13
AAAGGCGCATCTCCGGCTGT	265	573	633	306	98
AAAGGCGCGCGGCTGAAGTG	176	230	347	56	33
AAAGGCGCTCAGGCTCGCAC	170	382	373	142	81
AAAGGCGGACCCCTTTAAGG	144	206	273	79	77
AAAGGCGGAGAAAAGGGACG	130	282	182	76	10
AAAGGCGGTGCTTAAACCGG	184	313	198	89	82
AAAGGCGTTTCTTCCTGTGA	122	203	294	153	60
AAAGGCTCGAGGGATCCACT	231	360	552	210	131
AAAGGCTTTCTGGATGCCAA	163	331	245	114	45
AAAGGGAAACCCCACCCCCA	133	214	271	497	269
AAAGGGAAAGTCACTGCTAG	176	284	300	91	83
AAAGGGACAGCGTCCCGCAG	192	356	460	111	58
AAAGGGACCAGAGGCCTCCG	192	199	253	101	29
AAAGGGACCAGTAGGAGTGG	185	303	381	206	105
AAAGGGACTTTCACTGAAGG	161	227	243	64	86
AAAGGGAGCCAACACAGTGT	178	522	427	119	82
AAAGGGAGGAGGAGGGCTAG	223	433	760	136	130
AAAGGGAGGATACCAGTGGT	242	574	400	190	107
AAAGGGATGAGGTGGAGCGA	305	521	531	94	59
AAAGGGATTCTGGAGGAGGA	221	151	210	149	73
AAAGGGCAGCAGCTCCCGGG	153	279	312	60	19
AAAGGGCCAGGCGTATTGAG	215	318	443	105	136
AAAGGGCCTCCACCAATGGG	129	390	244	57	36
AAAGGGCGCGGAAACCACGG	166	249	390	52	108
AAAGGGCGGCGCAAAGAAGG	276	399	364	109	48
AAAGGGCTACAGAGACAGGA	192	585	306	324	130
AAAGGGCTCACTCAGAACAC	137	232	232	49	60
AAAGGGGAGAAGCGGCCAGG	231	325	369	120	109
AAAGGGGAGGAGGATAGAAG	229	104	241	80	30
AAAGGGGCATGTGTCTGCAA	191	367	401	81	15
AAAGGGGCCACGGACGCCTG	223	454	651	261	174
AAAGGGGCGGGGCCATAGGA	173	353	416	92	79
AAAGGGGCGGTCCCTTAGGG	152	465	339	70	65
AAAGGGGCTGTTGACTGCAG	274	433	431	141	102
AAAGGGGGCGGTGCTCCCGC	197	414	523	135	114
AAAGGGTGAGCATAGATGTG	228	443	499	133	138
AAAGGGTGGAGCTAAGAACA	203	552	344	131	52
AAAGGGTGGCAAGCTCAGCA	220	450	370	204	83
AAAGGGTGTGTGGAGAAATG	190	540	370	367	97
AAAGGTACCTTGTGTTCAAC	190	477	218	103	31
AAAGGTAGAAAGCCACCGGA	163	340	486	145	59
AAAGGTAGGAAGGGAGAGGT	270	246	223	39	23
AAAGGTAGGAATGAGAGGAG	239	99	165	173	73
AAAGGTATGTACAGATACCA	64	52	126	48	89
AAAGGTCACCTGCTGACCAG	209	485	373	83	67
AAAGGTCAGGGGCGTGGCGA	286	667	618	184	107
AAAGGTCTATAACTTATAAC	98	180	99	76	17
AAAGGTCTGGAAACTGCTAA	129	377	312	71	47
AAAGGTCTTGTCCACTCCAG	169	486	368	133	80
AAAGGTGAGGCTATTCCCCG	177	267	143	90	48
AAAGGTGATCAACAATAGCT	160	393	469	148	157
AAAGGTGCAAAGTTTGGTCC	157	293	321	91	22
AAAGGTGCACCCCTCCAGCG	202	292	385	148	114
AAAGGTGCTGGAGCTGTTGG	295	535	556	247	76
AAAGGTGGGGCCCTGCTGCG	264	786	694	174	121
AAAGGTTCCCACAGTAGGGG	192	267	253	40	26
AAAGGTTGGTCTGAACAGTG	200	242	346	78	84
AAAGGTTTCGAGGTCACTTC	145	240	281	55	31
AAAGTAAAGAATGAGGCCAC	117	331	253	123	11
AAAGTAAATATAATGCATGT	197	517	406	71	78
AAAGTACAAAGCTCTTTAGG	145	181	314	126	37
AAAGTACCCAGTACAGAGAA	162	461	532	216	61
AAAGTACTGTATTTCAGACA	139	384	362	48	78
AAAGTACTGTGAAATGGGCT	190	466	356	132	95
AAAGTAGATATTACATAGCT	170	219	273	98	50
AAAGTAGTAAATCCTAGGCC	143	306	262	94	31
AAAGTATTTAACCTCCTTCT	123	34	20	3	5
AAAGTCAAATCATGGGCAAG	297	655	722	295	100
AAAGTCAAGCGGGAACCCGG	249	330	379	131	101
AAAGTCACCCAAATCTGGGT	144	236	269	143	107
AAAGTCATCTACTCTTCATT	192	464	409	117	98
AAAGTCCACAGGTGCCTGCG	236	526	469	376	194
AAAGTCCAGCCTTTGAGGCG	167	252	455	85	124
AAAGTCCAGGGTAGAGATGG	239	510	386	137	50
AAAGTCCCATGTTCAGAAGG	160	296	250	59	62
AAAGTCCCGCCTTTCCCACG	200	413	474	144	83
AAAGTCCTGGAGGGGAAACG	225	348	251	111	96
AAAGTCCTGTATCTGATTGG	199	359	435	156	75
AAAGTCGCGCATGCCCACTC	279	427	551	228	90
AAAGTCGTAGTTCTCTTGCT	227	386	353	136	116
AAAGTCTAGGGATGTCACAA	224	440	447	198	69
AAAGTCTCAATCTCCCTGAG	275	559	587	141	102
AAAGTCTCTAGGCCTGCCTA	222	467	433	173	92
AAAGTCTTTAAATAATAGTT	104	177	153	26	45
AAAGTGAAGGCGGAGATACA	348	703	710	226	109
AAAGTGACAGAATCAAGCTG	205	340	368	43	45
AAAGTGACGGCGTGTCGCAG	192	225	442	175	93
AAAGTGACTAGCTCAAGTCC	183	310	410	137	103
AAAGTGAGCTAAGTTGGGGT	230	548	591	104	107
AAAGTGAGGCATATCTGTAA	118	293	376	88	78
AAAGTGATGAGGTCACCTGA	297	740	709	128	112
AAAGTGATTTAAAGCCTCAT	149	226	296	148	53
AAAGTGCACACACGTACACG	227	393	334	455	330
AAAGTGCATTCTGTAGGGCA	261	407	484	155	86
AAAGTGCCTCGGCGGGCGAA	215	470	561	159	182
AAAGTGCTCCCCCTTCTCCC	211	81	72	3	27
AAAGTGGATAAGCTGCTCAG	319	412	562	93	102
AAAGTGGCTGCAGAGGCAAT	203	483	452	166	153
AAAGTGGTGTTACTCACCCA	234	369	335	96	90
AAAGTGTCAGAGGAAAGGAA	301	246	193	84	68
AAAGTTAAAAATTAAACCAC	102	167	124	22	34
AAAGTTAGGTAGTCCGCGAG	215	411	517	92	120
AAAGTTATGAAATGCTGAGA	167	272	411	181	67
AAAGTTCACGCAGCCCTGGG	305	799	685	147	60
AAAGTTCTGGCGGGAGAGAA	202	705	528	5075	8329
AAAGTTGAAAGTAGGTATGG	187	331	581	100	85
AAAGTTGGAAACGCTTCCGG	211	488	386	81	29
AAAGTTGGAGCTCTCCGGGG	261	291	253	58	41
AAAGTTGTTAGGCCCTGAGA	184	556	449	195	142
AAAGTTTACAGGACTCCCAG	176	511	464	154	28
AAAGTTTACTAAATATGATG	164	197	233	38	34
AAAGTTTCCGGCCCTCCAGG	232	339	432	191	115
AAAGTTTGAGTCACGATTGG	193	495	377	137	127
AAAGTTTGTGGCTAAAGTTG	257	569	699	203	81
AAATAAAATGAGTCAAATGC	180	331	278	66	64
AAATAAAATTGCACGTCGCG	107	213	287	62	33
AAATAAAGCCAAGCATCAGG	187	325	341	160	63
AAATAAAGGATTACAAACAC	112	121	144	23	27
AAATAAAGTGGAGAAAGGGG	125	149	83	21	19
AAATAACCATAAAAGGACTC	121	357	251	60	36
AAATAACGGCCTGTAGGCAA	152	379	328	205	145
AAATAAGAATGATGTAACCC	263	400	491	109	85
AAATAAGATCGACTTGACCT	271	509	500	163	120
AAATAAGCGAGTTCCCACCG	208	199	217	156	99
AAATAAGGGCCCCACCTCCA	171	266	393	110	54
AAATAATATGCATCTCTCGA	211	353	338	48	54
AAATAATGACGTGGTGACAA	221	409	374	91	84
AAATAATTTGTAATGCCGTG	149	288	337	63	53
AAATACAAGCTATAGCGATA	198	242	346	157	117
AAATACACCCCCGCTCGGCG	285	482	533	163	131
AAATACACCCTCCTGTCAGT	252	637	666	138	120
AAATACACCGCGCCCCTGCC	181	404	335	169	73
AAATACATACGACTCAGCAG	279	603	763	185	81
AAATACATATCACCAAGTGA	231	369	508	109	115
AAATACCATAAAGAATGAAA	126	403	248	105	38
AAATACCCACGTTTCCCGTG	165	309	337	80	86
AAATACCCAGGTATTGGCAA	133	374	259	101	63
AAATACCTCTTACTCTGCTA	230	534	496	190	123
AAATACTCCGAACTTATATA	103	238	198	30	25
AAATACTCTCACCAGAACAA	237	557	652	128	153
AAATACTCTGGACTGCGGAG	201	467	427	119	64
AAATACTCTTATGCCAGCAG	214	335	446	241	63
AAATACTGATTGCATCACCC	280	320	464	176	130
AAATACTGATTTGTGGCCTC	202	369	522	181	75
AAATAGACCAAGATGTAGAA	218	510	523	199	147
AAATAGAGTCCGTCAGTTAG	160	244	412	92	66
AAATAGAGTTCGTCAGTTAG	216	259	377	83	76
AAATAGATGCCTAGCCAGGC	211	318	267	196	105
AAATAGCCCTGGAAATTCAG	163	311	307	79	33
AAATAGCCTATAAACCAGAC	120	415	335	174	37
AAATAGCGTAAACAGTCACA	314	590	604	225	136
AAATAGCGTCATAGACGGCG	245	435	483	178	94
AAATAGCTCCCTGAGCTGCC	247	483	457	192	80
AAATAGGAAGTCACGTGCTG	189	529	451	179	49
AAATAGGCGCCAACGAAGAG	139	201	332	117	71
AAATAGTGACAATTGCCCAA	301	99	189	9	11
AAATAGTGGAAAGCTGCCCT	314	695	882	288	252
AAATAGTGTAAACAGTCACA	231	481	583	120	148
AAATATATAAAAGAAGCCTC	66	135	146	52	38
AAATATATACATATTATGTG	192	389	375	60	62
AAATATATAGATTTGTACCG	202	201	224	27	29
AAATATATCTCCACAAGCAG	174	270	356	69	53
AAATATATTCCTATGATACA	230	490	414	141	62
AAATATCATAAAAGACAGCA	218	565	430	163	121
AAATATCTCTTAGGACCTTG	186	389	302	107	115
AAATATTAAATTGCCCAGTT	127	327	367	73	42
AAATATTCAAATGTGGGGTG	187	501	358	123	91
AAATATTCTAGTGCTGTGAT	257	674	546	204	212
AAATATTCTGGACTGCAGCG	295	623	843	237	172
AAATATTGAGCAATGTCAGG	222	396	506	143	122
AAATATTTAATAAACCAAAC	146	228	261	92	33
AAATATTTATAAGTCGCCGG	100	216	183	59	25
AAATATTTGTTGCCTAAGTC	112	313	264	119	49
AAATCAAAATGTAGGCCAGG	182	323	400	116	40
AAATCAAACCGCATCCCCAA	327	745	961	239	144
AAATCAAAGGGCAGGCCACA	297	711	605	225	126
AAATCAAATTTCAGGATGGG	110	281	184	85	40
AAATCAACAGTCTGAGCATG	270	510	516	156	88
AAATCAACGCAGCCTCACGC	310	604	519	131	97
AAATCAAGCATACACTCTCT	317	603	518	320	106
AAATCAAGGAGGAGCCAAAG	198	304	281	63	25
AAATCAATATAAAGGAAGTG	154	270	278	57	101
AAATCAATCACAGAAGACAG	214	391	258	109	50
AAATCACAGTAGATCAAAAG	180	338	379	108	95
AAATCAGACAGACCGCAGGT	292	618	594	234	151
AAATCAGAGCCAGGTTCTTG	245	623	595	236	212
AAATCAGTCCGCTAAACTGG	250	415	424	132	45
AAATCCAATGGGTGGAGACA	180	172	135	102	25
AAATCCAATGGTGACGAGCA	319	716	607	299	233
AAATCCACCAAAAAACGCTG	213	517	340	107	66
AAATCCACCCATTTCCTGGG	229	506	581	234	49
AAATCCAGCCACGTGGCAGA	336	577	719	215	109
AAATCCCCGCCAATTCCCGC	11	21	8	6	15
AAATCCCCGCCTCTCCGGTG	268	620	563	1034	126
AAATCCTCGAGAGAGGGAGG	151	99	78	49	32
AAATCCTTCCCGAAGCCTAG	256	473	515	105	96
AAATCGATGGTCTCAGGTGG	188	237	517	59	19
AAATCGCAGGGCAACGAAGG	278	238	298	111	63
AAATCGCTGGAGAGGACGGT	309	779	832	113	67
AAATCGGAGCGAAACTAGAA	145	127	174	5	8
AAATCGTGTCACGTGATCAG	312	626	814	220	93
AAATCTAAAGGGTAGTGGAG	265	811	678	110	112
AAATCTAAATTCACCAGGCA	214	328	334	58	53
AAATCTAACTGAGCCAAGAA	238	495	475	163	115
AAATCTAAGCGAGCGCTGTG	198	455	306	109	23
AAATCTAGGGCCGCTGTAGC	155	314	225	93	137
AAATCTATGGAGACACTTGG	256	404	607	196	121
AAATCTCGGGACTGGCGCGG	264	634	411	250	153
AAATCTGACTTTGTCAGGGT	180	343	379	112	61
AAATCTGATCCGGGATGCGG	224	489	566	125	79
AAATCTGCCGGGCGCCGGGG	301	333	414	105	66
AAATCTGGGATGCCAGCGAG	164	398	465	112	102
AAATCTTTAAACCCTCCCAC	98	264	244	90	35
AAATCTTTGTTGGAGGGTGA	206	146	210	61	19
AAATGAAAAGCAGGAGTCTC	151	336	295	49	48
AAATGAAACCATTCCAAAAG	111	403	322	98	95
AAATGAACAGTTTCCTGGCA	193	182	145	26	33
AAATGAAGACTGCCAAAGCT	277	430	743	436	138
AAATGAAGTGACGAATGGGT	327	613	704	261	356
AAATGAATGAAGCGCAGCAA	264	391	494	185	64
AAATGACGTTGCACTAAGGG	243	371	461	65	37
AAATGAGAACCAGCTGCACA	245	798	606	119	114
AAATGAGACCTCGACAGCAA	277	680	557	225	118
AAATGAGAGCCAGGCTCTTG	285	441	600	298	147
AAATGAGAGCCAGGGTCCTG	298	661	617	152	92
AAATGAGCTCGCGAGGCCCG	175	280	336	146	84
AAATGAGCTTCTCTAGCAGA	197	434	407	112	115
AAATGAGGCAAAACTGAGAG	190	201	378	112	41
AAATGAGGCCGGACGCGAGG	290	369	431	118	92
AAATGATGGCAGCCAATCAT	271	720	870	187	153
AAATGATGTCACTTAATATG	239	602	466	150	138
AAATGATTGAATATAGTTTC	198	260	346	133	53
AAATGATTGGGCAATACAGT	153	297	293	121	46
AAATGCAACGGGCCATTCTG	312	624	588	122	137
AAATGCACAGATCGCTGATC	236	534	268	185	131
AAATGCAGCGCGCTTTACGG	263	307	414	119	113
AAATGCAGGAAGCCAGCAAG	304	478	548	395	131
AAATGCAGGATGAACACGCA	324	625	726	185	87
AAATGCCAAAATGATGAACC	311	783	809	243	164
AAATGCCCAAACATGGACAC	264	502	535	186	658
AAATGCCCGAGTCCAGCCGA	168	602	340	203	65
AAATGCCTATAACAGATCAA	196	371	377	150	93
AAATGCCTCAAGCTATAAAT	82	222	172	18	37
AAATGCGCGATCCAGGCCGG	275	425	519	134	67
AAATGCGCGCAATGATTTCT	94	260	258	41	75
AAATGCGGCGTGGATCTGAA	188	506	690	2251	156
AAATGCTCAAGGATGGAGGG	277	298	457	111	57
AAATGGAACTCCTATACCTC	221	497	538	151	80
AAATGGACACTGAAGGGACC	269	463	701	231	165
AAATGGAGATAATAATAACA	233	486	397	92	102
AAATGGAGTCACACCCCATA	148	300	331	93	95
AAATGGCACAAACAGGAACC	167	388	301	113	79
AAATGGCAGCCAATGGAGGG	232	342	285	144	70
AAATGGCGGCTGTAGCCGAG	191	500	476	152	51
AAATGGCGTCTGTTGACGAT	245	395	383	198	108
AAATGGCTGAGTGACAACTT	165	570	423	92	114
AAATGGGACTTGCCCAGGGG	283	530	425	144	89
AAATGGGCCCGCTTTCCCAG	209	455	311	61	64
AAATGGGCTGGTGAGAACTG	331	491	423	181	101
AAATGGTATTGAGAAATCTG	243	299	543	104	70
AAATGTAGTCTAGTTAAAGG	221	463	475	101	88
AAATGTAGTGACAGCCAAGA	281	722	659	149	119
AAATGTCAGAGACATTACAT	239	588	527	86	52
AAATGTCAGATAATCAATGT	263	611	505	154	102
AAATGTGAGAACCAGAGCAT	269	533	624	94	72
AAATGTGGTCGCGGTTGGTG	349	468	549	129	188
AAATGTTAATTGATAGTGCC	268	420	428	182	131
AAATTAATGGTCTGGTGATC	170	422	279	141	55
AAATTACCTTTGTGTTTCGC	200	392	500	147	92
AAATTATGACTGCAAAACAT	157	420	493	197	52
AAATTATTTGAATTAAAATA	222	199	195	61	23
AAATTCAAGCACTGGAAGAG	271	679	749	300	160
AAATTCAGCACTGGGATCAG	220	107	137	81	13
AAATTCATAAAATAATGTCT	185	363	337	81	70
AAATTCATAATAATTGAACC	174	207	170	84	74
AAATTCATCCAAAGGGCCAG	195	305	391	80	13
AAATTCCTTACTTGTACAGA	113	254	252	73	99
AAATTCGAAGGGATTGGCCG	197	452	497	204	147
AAATTCGATTATTCTCCTGA	261	497	498	115	189
AAATTCGGCCGGCTTCTCTG	355	554	632	153	161
AAATTCTACGAAGTGAAATT	128	250	219	68	67
AAATTCTACTTCCGGAATGG	220	602	696	207	95
AAATTCTCCACATTAGGGTA	279	519	623	204	72
AAATTCTTCAGGCATGGGCA	300	781	729	288	177
AAATTCTTGTGGGAATGAGA	315	537	779	197	148
AAATTGAATGTCTTACATGT	244	685	603	155	203
AAATTGCGTAAGCCCGGTGG	119	185	217	84	29
AAATTGGCTTTCGTTCGTGC	246	573	416	137	78
AAATTGTAGTTCAGATACGC	206	395	297	91	59
AAATTGTCAAGTAGGAGACA	125	370	212	34	23
AAATTGTCAGTGTTAGGGAT	316	429	389	164	129
AAATTTAAATGAGGCACTAA	164	546	457	138	36
AAATTTAACATGGTGTCATT	136	477	377	84	72
AAATTTAAGCTATGACTAAC	107	146	257	56	55
AAATTTAAGGAAGAGGGAGG	237	52	118	14	5
AAATTTACAAGTGCTCTCAA	261	637	571	194	104
AAATTTCCATCTGGAAATGG	174	541	614	202	122
AAATTTCCGGGTTATGTGGG	205	540	562	125	55
AAATTTCTAAAAAGCATATG	74	278	144	54	15
AAATTTGAATCTGCGACCCC	194	461	423	112	85
AAATTTGGTCACCAAGTGGG	227	447	694	130	98
AACAAAAAGCTTTCACAGGA	252	464	582	296	396
AACAAAACAAGCCGCTAAGG	211	189	311	62	103
AACAAAACCAAATTGCATAA	189	492	519	151	104
AACAAAAGAGGCGCCCCGGG	138	351	381	155	47
AACAAAAGTGCCCATGCGCG	168	283	397	98	85
AACAAAATGGTTGAGAAACA	233	487	448	270	93
AACAAACACAAACCAACCAG	240	412	518	53	29
AACAAACAGCGCTCGCCGAA	193	73	123	99	78
AACAAACAGCTCCTGGAGCA	171	216	171	92	38
AACAAACAGGAAACGAGCGT	227	355	410	155	78
AACAAACTGCAGAGCAAAAT	122	210	298	61	87
AACAAAGAACAAATTCCCTG	183	335	230	100	32
AACAAAGAGCTGGGGAAATC	162	161	244	112	28
AACAAAGCCTGTGGCCGATG	299	621	664	250	110
AACAAAGGGATATGCCAGGG	288	598	450	103	84
AACAAAGGGTTTCAGTGTAA	283	764	665	164	140
AACAAAGTGAAAGAAAGACC	199	476	652	75	111
AACAAATACACAAACTGCAT	299	817	478	146	612
AACAAATCAATGCCTCCACA	162	362	204	177	50
AACAAATCGGACAGCCCTGT	344	789	710	332	134
AACAAATTCTGGAAAGTTGC	171	233	476	108	68
AACAACAAACTCATAGATTC	164	254	364	86	73
AACAACAACAAGGAAGAGGA	427	350	719	433	217
AACAACAGGCCAGTTAATTA	118	246	317	80	90
AACAACATCCCAGAGCTGGG	233	615	391	152	50
AACAACATCCTTTCTCTCTC	203	466	516	171	120
AACAACCCCCACCAGTCTGG	325	532	681	202	120
AACAACTCTCAAAACCTTCT	145	396	420	197	92
AACAACTGCTTCCGGGTCTA	161	514	449	171	80
AACAACTGGGAGGTTGGGGA	306	38	105	3	18
AACAAGACCAAGAGTAAGAC	290	491	661	169	171
AACAAGACCCGCCTTCACCT	413	802	1263	372	366
AACAAGAGACTATCCGAGGG	279	255	241	108	49
AACAAGATGGACTTTGTGGC	418	887	892	276	197
AACAAGGAAGCTGGCTCTCA	167	379	424	142	37
AACAAGGAGTGTATCAGGAC	369	444	663	218	145
AACAAGTAGACCTGGCCGCG	216	294	463	143	80
AACAAGTGAGCCCCCTCCAA	302	793	574	404	202
AACAATAGAACACACGTGGG	223	418	551	91	94
AACAATGAAGGTGGATAAAA	97	309	162	121	40
AACAATGCTTCCCTAGAAGT	241	545	462	226	322
AACAATGGGAAAAGAACTCC	271	691	590	150	148
AACAATTCATAAATTCCAAG	131	340	203	75	17
AACAATTCTTGGAAAAACTG	218	377	384	105	76
AACACAAAAGGGGCCCTCAG	201	562	347	180	105
AACACAACAAATGGAGGGAA	214	577	607	429	116
AACACAACTCGGGATCCGAG	254	574	485	196	126
AACACACAACGTGTCCAGTG	226	288	280	108	51
AACACACCAGAGAGAGACAG	271	182	338	63	12
AACACACCCCAAGCCCCAAG	326	613	586	233	83
AACACACCCTGGGCCCAGCT	366	915	1050	200	187
AACACACTAAAATAAATATG	185	268	466	76	43
AACACACTGTGAGTGCTGAC	454	836	878	356	139
AACACAGAACACACACTGTA	330	853	775	315	118
AACACAGGCGGAGACTGTCA	241	541	535	151	133
AACACAGTCCGCAGCCCACG	242	535	370	107	37
AACACATGAATCGTAGCTGC	294	433	525	61	138
AACACATTGAGTGTTTACAG	258	417	290	122	55
AACACCAACACGGAAGGGGA	372	1150	810	228	57
AACACCAACACGGAAGTGGA	351	910	738	388	160
AACACCAACTCTCATCAAGA	235	519	465	139	115
AACACCAATATTTATATACA	158	257	295	122	70
AACACCACAGCGCAGTCTAG	310	393	454	160	97
AACACCACGGGAGAGGAGAG	266	182	226	31	15
AACACCCACTTCCGTCCACC	351	810	945	531	310
AACACCCCAGCGCCAAGCCG	347	675	687	234	149
AACACCCCTCCTCTCTACCC	366	399	470	32	64
AACACCGAGTCCGGGATTTG	309	473	549	275	117
AACACCGCAGTGCCAGGCCT	444	824	821	548	215
AACACCGCGCACATGCGGCA	405	731	757	283	161
AACACCTACCTAGGAAACCG	250	449	321	173	46
AACACCTCCCTACTAGGTCA	270	530	554	206	120
AACACCTCTAATGAGATCCC	298	231	643	121	172
AACACCTGCCACCGGCAGCG	307	643	584	161	156
AACACGAGAGTACCCAAACC	248	635	534	385	139
AACACGGAAGGGGAAGCTGT	428	343	379	190	74
AACACGGGGACCTTGAAGCG	317	781	484	214	190
AACACGTGACTACTCCCTAG	329	559	819	165	122
AACACTAAGGAATCGAAACT	209	600	492	190	61
AACACTACGTGACCCTGGAG	307	559	584	96	66
AACACTACTGCAAATAGGAA	236	451	514	140	94
AACACTGCCCAATAACGGGA	263	611	545	158	90
AACACTGTAATGTGTTACCA	295	335	337	118	57
AACACTGTTACAAAACTGTC	258	529	527	128	118
AACACTTACTTAAGACCTGC	323	591	711	176	110
AACACTTACTTAGGACCTGC	313	451	469	114	146
AACAGAAACAATTGATCCTG	226	369	474	120	29
AACAGAAAGTACTGTGTCCA	311	212	273	74	33
AACAGAAATCTGACCGCTTG	278	601	804	312	215
AACAGAACAGTCCATCGGGT	278	617	601	197	89
AACAGACAGACCCCTCGCTG	395	861	755	188	123
AACAGACAGCCAGTGGCATG	364	498	642	185	130
AACAGACGGCTGGAGCTGGG	415	929	1109	139	174
AACAGACGTCGACTGCAGCT	441	1264	1069	354	196
AACAGAGACAAGAGGAGGTG	291	170	183	124	71
AACAGAGCAGAAAACTGGAA	227	645	498	165	148
AACAGAGCCTGTCGATGTAG	368	465	402	161	79
AACAGAGCGAGACTCCGCGT	252	422	529	203	116
AACAGAGGAGACCCGGAAGT	275	907	909	249	172
AACAGAGGGCAGCAGAGGAT	255	628	577	190	143
AACAGAGTTAAGGACCAGTG	275	536	638	168	166
AACAGATCTCATAATTCATG	272	407	512	203	83
AACAGATGACCAGATATCTC	315	563	502	554	98
AACAGCAAAACGTGTCAGGG	252	345	545	98	61
AACAGCAATGACGCCAGGCA	318	482	496	138	110
AACAGCAGAGAACAAGTTGG	291	617	714	156	118
AACAGCAGCAACAGCACCGG	311	514	466	151	110
AACAGCCAATCAGAAGCAAA	227	506	614	175	75
AACAGCCCTTGGGCCCAGGA	337	201	309	66	34
AACAGCGCAGTGATAAAGCC	247	409	399	266	96
AACAGCGTCCAGTCTGTAGG	401	566	583	144	32
AACAGCTCAACTCCTACTCA	354	619	885	196	130
AACAGCTCTGACAGCGAGGT	325	433	503	151	143
AACAGCTGCTAGTGGAGAGG	390	339	360	208	78
AACAGCTGGACCTAGGGAGA	397	532	765	392	94
AACAGGAAAAGGCTTCGGGG	271	23	15	17	0
AACAGGAACGTGCACATCCA	385	417	556	281	117
AACAGGAGAGCGAGCGACAA	275	479	503	140	86
AACAGGATCCACCTTAGAGG	248	243	211	107	31
AACAGGCCGCTGCTGCACGG	325	772	797	320	133
AACAGGCCTGCCATGAGTGA	330	790	561	309	178
AACAGGCGTCTGGGAATCGC	320	354	360	127	162
AACAGGCTATCACCTGGGAA	287	323	593	163	136
AACAGGGTAACCGGCTGAGG	294	337	388	122	119
AACAGGTAAACTTACAAATC	141	195	463	65	74
AACAGGTAGATAATCAAGGC	231	278	253	88	78
AACAGGTATACACCTAACTG	248	608	358	141	62
AACAGGTCCAACAGCTCCCG	317	241	268	63	26
AACAGGTGAAGTGTTGACAG	329	436	591	179	88
AACAGGTTCGAGCAGGTTAG	417	342	483	355	127
AACAGTAACCGGATTGGCGA	368	707	710	221	123
AACAGTAAGGGAGGTAGGGC	419	477	497	132	102
AACAGTACTCAGCTAAGCAC	223	343	410	102	28
AACAGTCGATGGCTAATATG	269	396	480	134	89
AACAGTGCATCATCGGGCGG	291	566	484	165	97
AACAGTGTGCGAAGGCCCAG	282	547	616	128	91
AACAGTGTTGGGCGATGTTG	307	715	707	172	131
AACAGTTCCGAAAATCTGGG	211	424	393	55	3
AACAGTTTCTTACCGTAAGA	250	371	406	169	110
AACATAAACCTTACACCAGA	219	469	496	157	134
AACATAGCAAATTACAGAAA	231	486	713	163	93
AACATAGTCTTTAGGCGTAA	265	310	407	94	95
AACATCAACAGTGCTGAGTC	314	626	537	292	133
AACATCAAGTGCAACTCAAG	192	369	389	168	47
AACATCAGTTAACATCCAAC	303	540	712	167	68
AACATCATAGGACTTTGGGC	296	434	507	126	58
AACATCCACATATTTGAAGC	271	426	581	85	95
AACATCCAGAATGCTGCGAG	318	681	834	213	221
AACATCCCTTTCATCAGGTG	290	568	611	247	146
AACATCCTGGCACATTCCTG	390	401	375	30	20
AACATCTCAGGAATGCTGGT	301	543	677	227	110
AACATCTCGTTAGGGGTATC	206	427	330	148	72
AACATGATCATCTTATGAAG	237	463	362	131	35
AACATGCACAAGGAGACCTG	390	791	975	151	78
AACATGCCTGAAAATTATAA	139	353	399	68	145
AACATGCTATATTCACACTC	286	371	435	181	122
AACATTATTTGAGATAAATA	182	261	217	83	46
AACATTCTAACTTCATGGGA	275	577	564	136	44
AACATTCTCGGCCCGGCCCG	61	20	52	5	0
AACATTGGTTGGCTCTCTGA	298	672	564	164	134
AACATTTACATTGTTAGACA	239	577	578	206	107
AACATTTATCCAACAATGGG	187	273	303	69	41
AACCAAAACCACCGCTCACA	386	739	802	201	150
AACCAAAACTAACGCAAGGG	259	328	438	120	75
AACCAAAACTTCCACCATAG	258	366	477	134	22
AACCAAACTGATTGGCCTGG	231	434	508	293	108
AACCAAAGGAAACTGAGCAG	208	130	268	60	25
AACCAAATATCTGATGTTAC	259	459	445	176	115
AACCAAATGAGTAAAGAGAG	179	164	193	25	41
AACCAACCAAAACCTGGCGT	253	473	583	153	120
AACCAACTGCACATCTGTGG	347	953	929	254	160
AACCAAGGTCACTTGGCACT	328	640	796	293	144
AACCAATAGCTATGAGCGAG	255	245	547	138	114
AACCAATCAGAGGACAACAA	260	518	438	165	123
AACCAATCCAGATGCGCCGG	231	454	613	155	111
AACCAATCCGTGGAGAAGCG	319	424	582	134	83
AACCAATCTTTGGGAGCCAG	229	508	524	96	39
AACCAATGACGAGCGAGCTG	328	760	761	203	76
AACCAATGGCATGTAGGAGG	279	338	421	124	30
AACCAATTGCCAATGCCCAG	265	794	593	154	73
AACCACAACTATCAGAACAC	295	475	466	309	122
AACCACCAACATACTCTCAC	353	573	678	122	154
AACCACCCAAGGTCAGGGAA	285	476	450	102	48
AACCACCGAGAGGAGAACAA	240	669	709	114	68
AACCACGCCTGCAGTTGGGT	375	628	487	149	62
AACCACGGGCTGTCACTTAG	295	511	645	178	127
AACCACGTAAAATAACTCCA	247	399	392	132	37
AACCACTCTGCAGCCCATTG	297	635	659	195	145
AACCACTGCAGCCACCACCG	321	357	389	75	62
AACCACTGCCAGTTCTGCAA	299	525	751	195	147
AACCACTTGAAAGATCGCTA	266	485	456	75	98
AACCAGAATCTCTCTGCCTG	263	499	510	181	121
AACCAGCCGCGTTGCCATGG	355	686	870	544	258
AACCAGGAACCGAGGTAGAG	269	412	515	142	74
AACCAGGACTGGATTCGAGG	309	527	410	166	103
AACCAGGCTGCTTTAGTGAA	286	556	850	220	135
AACCAGGGGGAGTTCGCCTG	219	392	470	164	103
AACCATACACTCCACTGATG	292	500	545	144	137
AACCATCACAAGACCCACGT	373	625	896	225	241
AACCATCCTTACCCACAGAG	259	651	632	208	120
AACCATGCTTCCGTTACCGA	398	850	969	232	181
AACCATTCAGAAGCCAACAG	252	238	261	51	25
AACCATTCCCCGGCACTGGG	313	616	573	110	47
AACCCAAGGCTGGTATCTGG	281	551	434	209	59
AACCCACATAATCCGCCAAG	295	425	597	178	131
AACCCACCTAATGAAGTGTT	294	916	853	321	124
AACCCACGCCCAGCGCCGGA	289	781	624	265	198
AACCCAGAACCAGTCAGAGA	283	570	640	246	212
AACCCAGAGAAAGACCAGAC	242	575	669	234	146
AACCCAGAGGCTGAAAGGGA	314	340	325	25	29
AACCCAGCAATCCGAGTATG	308	420	534	176	90
AACCCAGGAAGTCAGCTCCG	242	345	346	120	110
AACCCAGGCGAGACAGAGGG	290	113	83	41	4
AACCCAGGGAAAGCGTTAGG	248	430	457	114	101
AACCCAGTAACAGTGTCTCA	309	428	718	116	161
AACCCCAAAGGACTCCTTCG	251	370	453	91	48
AACCCCAAGATGCTACCAGG	201	190	157	28	8
AACCCCACAGTAGGCAAATG	244	541	444	217	141
AACCCCAGATTTAAGTCGGT	179	460	496	113	92
AACCCCATCCAGCGGGAGCG	221	586	647	355	114
AACCCCCAACTCAGGCACTT	370	694	872	276	206
AACCCCCCCCAATCCTCACG	341	780	700	294	120
AACCCCCCCTGGGGAAAAGG	173	169	364	50	23
AACCCCGAAGAGTGAGAGAA	157	364	322	24	35
AACCCCGCCCAGCCGCACCC	232	289	392	123	61
AACCCCTAGCGCAGAGCTAG	240	388	400	99	68
AACCCCTAGGCTGAGCCGGA	256	458	467	183	67
AACCCCTCAGTGGAGAGTCT	196	581	520	152	80
AACCCCTCCCACTGGCAGGG	191	428	420	137	99
AACCCCTTCACAGCTGTGGA	346	626	699	257	131
AACCCCTTCTCCGACGCCTG	346	806	882	213	133
AACCCCTTTCCTGTGCCGGT	253	417	700	148	111
AACCCGAGCCGTTTCCTGGA	332	892	664	1533	1363
AACCCGAGCCTGTCCCATCG	279	540	709	232	73
AACCCGAGCGCCCGGCCGAG	225	598	606	243	151
AACCCGCCCCTATCAACCAA	328	864	665	228	211
AACCCGGAAGGAGCCCGGAG	223	427	415	174	101
AACCCGGACACCCAGAGACT	386	397	484	215	96
AACCCGGGACGGATCCGGAG	351	451	417	77	55
AACCCGGGCGTGAACGCGGG	199	426	458	42	45
AACCCTAGGACTTGAACCCA	328	392	485	169	238
AACCCTAGTCTCAGATCCAA	264	368	547	84	117
AACCCTCGCCTCTGCCGGCG	248	519	475	275	133
AACCCTCTGGGAGAGCCCCG	236	242	268	57	61
AACCCTCTTCAGACTGTAGG	231	386	308	95	54
AACCCTGAAACTCTGGGTGT	267	540	481	198	106
AACCCTGAACATGTTCTACA	263	950	791	619	98
AACCCTGGGTAATATGGACA	363	1055	803	767	320
AACCCTGTGAACGCAATGGG	307	379	475	152	73
AACCCTGTTCAACTCTTCCC	224	112	150	66	12
AACCCTTAAAGGGCTCACAG	213	430	353	281	200
AACCGACCGCGATTCCACTG	307	406	456	174	111
AACCGAGACCTGGAGTTGGT	425	854	879	212	144
AACCGATACTCCCCTCAAAG	161	185	313	160	72
AACCGCAATCAACACAGTGG	328	482	441	284	439
AACCGCACCGCAGGCTAGAG	274	590	482	236	814
AACCGCAGCAGTTGCCAAGG	268	373	378	90	100
AACCGCAGGGCTCCACCACG	284	827	747	224	176
AACCGCGACCAATCGGAATG	243	524	649	272	120
AACCGCGCAGTGTTCCAGGG	363	573	389	67	28
AACCGCGCCTCCCCGAGACA	265	568	638	184	104
AACCGCTTCCGCCTTTACGT	360	701	686	215	135
AACCGCTTGTGGTTGGTGGT	377	375	509	153	120
AACCGGAACCTGGAGCCGGG	202	704	864	112	93
AACCGGAACCTGTCTGCCTA	340	793	879	193	277
AACCGGAAGGGAAAGAAGAG	263	397	397	69	110
AACCGGCAAGCCCTCCACGT	251	508	644	232	139
AACCGGCAGAAGCCTCCCCG	179	167	153	76	35
AACCGGCAGAGGGCAGGGCC	359	427	418	93	74
AACCGGCCAACTCTCACTTG	261	258	487	108	92
AACCGGCCCGGACGCCCGAG	260	549	843	227	144
AACCGGCCTGAAACCAAGCG	185	515	576	147	35
AACCGGGGAGGAGGGTTCGA	293	625	514	155	114
AACCGGTCCGAGGGCGCGCG	293	590	762	66	73
AACCGGTGAAGACGGCTCCC	300	576	498	247	125
AACCGGTTGCTAGGAAACTA	283	602	638	282	154
AACCGTGACGGTGCGTCAGA	343	651	616	245	154
AACCGTGGCCCATGGTGATG	317	645	429	190	96
AACCGTTACTCATCCCGCGG	265	322	608	140	128
AACCTAACTACCGTTCCCAG	164	249	330	45	5
AACCTACAGCCAGTCATCCA	445	635	798	295	143
AACCTCAACCTGCAGCCGGA	313	904	921	354	197
AACCTCAGCTAGCAAACGAA	232	366	663	140	92
AACCTCCCGCAGGCGAGGCG	351	521	638	59	63
AACCTCCCTCCCTGCACCCG	305	620	398	158	156
AACCTCTGTAAACTTTAGAG	134	371	270	56	70
AACCTGACAGTATAGGTTGG	218	335	420	209	73
AACCTGATCCCACCAAACCC	350	562	473	175	67
AACCTGATCCTCCAGTCCGG	277	260	395	77	26
AACCTGCCAACGATTGGCGA	286	573	650	126	157
AACCTGCGAGTCGACACCTG	264	536	825	266	117
AACCTGCTGGACCGCAGCCA	433	952	1059	285	314
AACCTGGAAATGGAGCCTAG	230	495	397	65	74
AACCTGGCGAGAACCGTCGA	256	287	547	107	53
AACCTGGCTCACGGGCCTCT	356	740	820	398	167
AACCTGGGCAGTGAAGGCGG	242	222	407	6	17
AACCTGTCAACAAAAGGGAC	362	544	495	131	143
AACCTGTCTGAAATGAACAA	166	338	443	241	8420
AACCTTATGAAATTCTAGCA	160	351	387	106	93
AACCTTCCCGTGTCCCTCTG	255	508	403	157	76
AACCTTTCGAAACAGAGGGA	210	176	178	9	13
AACCTTTCTTCTCTGCCCCG	305	376	438	154	53
AACCTTTGTACCCAGTGAAC	263	474	760	189	112
AACGAAGAAACAGCCTCCCA	225	432	302	271	241
AACGAAGCCTTGGAGACTTG	207	570	404	118	63
AACGAAGTGCAGGTGAACGT	401	1000	833	253	130
AACGAATTGTATTTCAGCAA	281	470	473	194	137
AACGAATTTGCCCGCTACAG	184	258	204	130	81
AACGACAGCTGGCCCAAAAG	326	470	479	226	199
AACGACGAAGGGGTGTGTGG	342	183	217	165	94
AACGACGCTCTCCTCCCAAG	290	405	421	122	51
AACGAGGCAATGAGTCAACC	330	810	695	323	219
AACGAGGGTGACGCGCGGAG	399	722	540	109	109
AACGAGTAATAAACCTGATG	193	299	277	146	57
AACGATCACGCGCTAGCGGG	307	672	959	170	111
AACGCACCAAGGAAAACAGT	260	589	430	224	105
AACGCACGTTACACGCATCG	274	474	321	95	113
AACGCAGAAGAGAAGACGGG	341	710	1056	69	79
AACGCAGATTTAGGACCCTG	257	436	363	110	85
AACGCAGCCAGTCAGAGCGC	223	309	468	100	86
AACGCAGCTACAGCGGAGAA	363	821	610	223	114
AACGCATAACGTGTTGCTGA	254	586	518	83	67
AACGCCAAGGACATCCCCCA	377	508	549	511	270
AACGCCAGAAAAACAATCCT	169	240	314	83	45
AACGCCCAATAAGCGCGCGT	241	404	400	176	160
AACGCCCACCCTTAAGAGCG	253	654	619	255	79
AACGCCCCCACCCTCCTCCG	246	586	311	207	75
AACGCCCTCCACTTCCGTGT	362	834	919	239	113
AACGCCCTTCAAAGGGACCA	303	436	531	136	154
AACGCCGGAACGTAAGACGT	286	563	581	137	140
AACGCCTACCGTTGCAGCCA	241	410	475	162	52
AACGCCTCGCGATTGGCCCG	188	375	368	157	56
AACGCCTGGCCCTGGCACTG	347	459	525	190	90
AACGCGAAAGGGGGGCAGAG	284	321	236	71	39
AACGCGAACGCGCTCTGCGC	160	285	255	42	73
AACGCGACGCGAAAGAAGTG	311	515	351	86	161
AACGCGACTTCCTCCTCTAG	325	422	471	163	142
AACGCGAGTCCGGTGGCTAG	181	374	489	129	128
AACGCGCATGTGCAAAACTG	276	533	492	164	100
AACGCGCCAAAAACTGCCAA	205	399	680	111	132
AACGCGCGCGGCCGGGAAGG	226	152	216	83	42
AACGCGCTAATCCTCGACTG	254	305	334	104	49
AACGCGGAAACCCAGGCGCG	286	861	557	228	89
AACGCGGCAGACAAAGGATT	217	637	453	143	119
AACGCGGGAACTTCGATTTG	237	466	473	135	118
AACGCTCCAATCGTCAGCGG	271	418	526	216	122
AACGCTGCTGCAGGAAACCG	216	509	589	164	153
AACGCTTCCAGATGTGGCTG	333	760	692	244	130
AACGGAAAGAGCGTTCTGTT	289	438	519	257	121
AACGGAGCAGGTGGGGCTAG	354	662	819	192	158
AACGGAGCTCCTGGCAAGAG	213	443	376	117	68
AACGGAGGCGAGCCGGAAGT	319	774	701	222	226
AACGGAGGCTGGGGAATACC	299	578	666	227	93
AACGGCCAATGGGCTGTGCC	346	712	782	343	157
AACGGCCGACAAGTGGAGGG	259	316	171	71	25
AACGGCCGCTATAGCCCTAT	259	503	524	210	206
AACGGCGAAAGGAAACCGCA	216	327	417	112	88
AACGGCGCGCCCAGGAGTGG	227	358	179	93	89
AACGGCGCTTTGCTTCCCTG	182	316	208	60	6
AACGGCGGGAGGGCGGAGTG	334	539	382	196	77
AACGGCGTACCTTTATTCCG	236	294	361	129	51
AACGGGAACTGTCAGCGACC	360	661	932	209	144
AACGGGAAGTGTGAGCCGAT	307	575	481	251	94
AACGGGCAATCCCAGCCGAG	327	598	489	170	41
AACGGGCGATGACACCGCCC	180	250	286	154	115
AACGGGCTGTCTAGGGCCAG	279	465	373	305	86
AACGGGGAGGACGGACTTCG	338	921	683	209	114
AACGGGTCCAGCGGGTACCT	333	671	623	297	114
AACGGGTCCGAGGCTCTCGC	343	472	532	98	76
AACGGTAGGCTTCCTCTTTG	342	732	925	223	119
AACGGTGATTATCACCTGTG	257	472	513	181	110
AACGGTGCAGCCTTGAGCTG	333	423	634	207	139
AACGGTGTTCCGATTCCCCG	176	139	212	28	36
AACGTAGGACAAACCACTCC	216	516	490	174	150
AACGTCAGATCACTTCACAG	254	285	397	130	120
AACGTCAGCGCGCCCGACGT	254	534	552	184	43
AACGTCAGCTGCGCTCCCCT	296	465	299	151	73
AACGTCGCTCTAGACGCCTC	301	481	440	156	72
AACGTCGTTAGCAACACGTG	330	260	404	90	53
AACGTCTATGATACAGGTAG	272	483	585	228	134
AACGTGAGGAGTCACGTCGA	306	479	624	219	225
AACGTGGCTCCAAGGTCCTG	370	667	705	229	169
AACGTGGTCTCATTTCTCTG	350	424	635	130	53
AACGTGTGAACTGCCCCAGG	246	444	236	90	123
AACTAACACAGGCCCACTCA	296	585	713	175	119
AACTAACCCCGCTTTCCTGT	321	515	708	192	192
AACTAATCTCTCTTCTAGCG	212	242	517	117	86
AACTAATTAGGGTTGCCTGG	252	522	653	212	76
AACTACAAGTAAAAGTATCG	156	222	244	141	76
AACTACCAAGAAAGTGTCAG	259	417	478	142	50
AACTACCCGCAACTGAGCGG	249	406	331	174	88
AACTACCTATCGTGTCTGGG	324	789	545	123	73
AACTACTCCCAAACATCACA	224	418	406	79	40
AACTACTCTTGGCTCAGCGC	322	379	518	249	98
AACTACTGCCGCAATCCTGA	301	713	719	253	210
AACTAGAAAGTGAAATTGGC	159	271	373	80	78
AACTAGAAGGCAGTTCCCGC	279	458	467	158	193
AACTAGAATAGGCGGGCTTG	196	374	567	194	124
AACTAGGATAGCGAGGCCGG	265	423	399	153	126
AACTAGGGAACCCACAGAGG	212	60	136	62	25
AACTAGTGAAGTATACCAGA	234	573	518	133	114
AACTATAAACTGAAACATGG	228	564	584	324	134
AACTATGAGGGGACACCCGT	274	506	420	101	188
AACTATGGGAGCAATGTCAC	267	690	523	60	116
AACTCAAAAGAGGTCAGCAA	216	483	604	169	112
AACTCAATTCCTCAGCAAGG	185	227	295	49	27
AACTCACAGACCCTGTGCTG	326	633	745	159	97
AACTCACAGCCAATGGCAGG	223	554	440	101	117
AACTCACTTTATGATTCAGA	198	475	527	144	82
AACTCAGCCAAGAGATATGC	281	536	550	88	67
AACTCAGCTACTAATTGTAG	201	374	423	105	31
AACTCAGGACAACACTGAAG	222	322	447	167	63
AACTCAGTGACTCCCAGGAA	238	351	463	83	42
AACTCCAACCTGCTCCAGAG	225	507	543	140	173
AACTCCACCCCTCTTCCGCG	314	815	582	238	183
AACTCCACTGCAGGCCACAG	200	575	531	3460	2473
AACTCCAGAGCAACACCCGG	244	325	399	234	120
AACTCCAGCCTGGAGCGCGC	201	599	474	170	52
AACTCCATCGCTGAGCAACG	251	470	606	149	112
AACTCCCATCAAGCACTTGG	288	740	819	202	205
AACTCCGGGAAAACTCCCGG	181	333	319	86	40
AACTCCTTAAGCTGCTGGCT	327	639	538	230	178
AACTCGCGAGACTTTGCGAG	240	548	632	122	107
AACTCGCGATTATGACCTGA	307	435	441	180	57
AACTCGGCCTACCAGATCCA	302	596	492	141	110
AACTCGTGGAGAGTGAGGGG	314	249	182	17	1
AACTCTAACGTCCAGATCAG	238	534	567	131	78
AACTCTAGCTGCGCTCTGGC	301	396	625	493	144
AACTCTCAAGCCGGCCGACA	350	731	901	426	148
AACTCTGGATTTAACTGCTG	244	737	610	152	96
AACTCTGGGGGCCGAGCTCG	217	513	490	128	111
AACTCTTAATCCCTATGCCC	356	493	670	289	102
AACTGAAAGACCAGGAAAGG	219	347	480	81	40
AACTGAAAGCACAGGAATCA	236	374	501	139	47
AACTGAAAGTACTTCTTTCA	183	335	391	77	69
AACTGAAGAGACTAACACGC	254	662	557	146	125
AACTGACACCTCCCACGTGG	292	782	758	232	219
AACTGACTCGAATCAAGGTG	213	248	278	87	48
AACTGACTGAGAAAAGACAT	288	311	573	500	96
AACTGAGAAGACAAGCTGAG	310	649	955	150	123
AACTGAGACCAGATTCTCCT	296	596	636	288	206
AACTGAGAGAGGCGGCCAGG	294	613	604	167	131
AACTGAGCACATGAATGGGG	287	273	398	60	17
AACTGAGCTCTGTATAGGTG	270	468	526	297	68
AACTGAGGCAAGCCGAAAGA	221	496	393	232	231
AACTGATATCTCATGCAAAC	196	285	271	68	119
AACTGATCCGAGGACAGGCT	301	459	465	196	123
AACTGCAACAAACCGCCGGG	213	705	578	83	23
AACTGCAATCCATTGGCGGT	218	352	325	146	85
AACTGCAGCATCAGCCAGGT	319	595	592	175	110
AACTGCAGCGAGAGACCTGA	345	672	722	284	188
AACTGCAGGCAGAGCACAGG	302	512	537	205	133
AACTGCCAAGAATCCCCCCG	332	382	339	124	114
AACTGCCAGGGCGACCTGGG	292	560	623	161	47
AACTGCCATCTGCTATCCAG	287	907	839	171	199
AACTGCGCAGAAGCGTACTG	296	722	628	203	133
AACTGCGCGCAGTGGCTGAG	352	510	642	201	69
AACTGCGGTTTGCGCGCACG	320	326	361	95	31
AACTGCGTTAGCCATCCCAG	211	306	402	133	114
AACTGCTCGAATCCCGGCCC	280	384	420	104	137
AACTGGAAATGATCAAGCAT	240	419	656	192	141
AACTGGAGCCAGCCAATGGA	330	667	768	213	149
AACTGGAGCGAAAGTGATGT	268	645	445	165	96
AACTGGCCCAAACAACAATG	284	707	740	121	146
AACTGGCCTAAAGAAAGGGG	239	84	110	22	4
AACTGGGACTGGGATCGCGG	278	529	454	216	94
AACTGGGAGGTCTCCCAGAG	182	375	218	72	39
AACTGGTTCAAGCTGCCTGA	381	807	1029	300	167
AACTGGTTGGACAGGTTTGG	279	706	567	194	153
AACTGTAAGAGAGAAGGGGG	241	209	210	115	76
AACTGTACTAAGTTCAAGTG	202	349	471	103	114
AACTGTAGAGGACTGATGAG	328	439	510	127	40
AACTGTATTTCGGTTTAAGT	236	534	393	104	59
AACTGTGAATCTAAACCACA	159	276	382	218	138
AACTGTGCAGCTCTTTCTAG	237	308	555	127	46
AACTGTGCCCACCCGGCCAT	342	988	759	321	142
AACTGTGGTCACTAAATGAG	165	338	311	82	58
AACTGTTGAGTCACAAAGTT	283	487	531	279	133
AACTGTTGTAGGATTGGCTG	409	639	749	368	275
AACTTAATGGAGCGTCTGCA	290	451	572	129	90
AACTTACTTCATCATGATAT	192	466	394	113	66
AACTTAGGATCAAAGGCGGG	213	571	425	104	76
AACTTAGGGCCAATCATGAG	180	340	348	47	51
AACTTAGTCGACATGACGCG	200	210	293	127	44
AACTTATTCTATTGCCCACA	233	349	535	133	75
AACTTCACATGACCCACTCA	310	550	473	155	154
AACTTCATCATACTGCCTCC	252	615	410	206	206
AACTTCCCACAGAATGGAAG	163	465	398	128	92
AACTTGAAACAGAAGAAACA	174	305	287	108	92
AACTTGAATAGAGCTGTCTG	290	537	460	134	54
AACTTGAATTAATTATATGC	119	230	164	58	36
AACTTGCTTCTGGACCCGGG	271	630	672	106	48
AACTTGGCCTGTTGACACCG	209	227	178	47	71
AACTTGTGATTGCTCTTCCC	292	434	406	185	48
AACTTGTGTTGGTCGGTCTA	334	633	578	260	168
AACTTGTTAAACAAGTTTGA	193	424	448	260	158
AACTTGTTCATAGAGGAAAG	189	268	393	96	25
AACTTTAAAAAAACCCAACA	152	373	588	73	48
AACTTTATGGAGACCCGTGG	160	290	625	127	85
AACTTTCAAAGGCTCTCAGT	216	245	489	146	43
AACTTTCCCGGGGACCCCTG	192	297	393	161	205
AACTTTCTTTATGAGGGTGA	172	354	318	74	45
AACTTTGATGATAAATCAAG	123	135	225	37	24
AACTTTGATTCTAGTTGCCA	170	454	366	236	148
AACTTTGTCTTTCATTGCGC	290	383	451	167	79
AAGAAAAACCAGGTCCCCTG	136	178	113	43	17
AAGAAAAAGAGCCTGAGAGA	146	236	257	109	64
AAGAAAACAATGGGTCACTC	204	348	614	205	136
AAGAAAACAGGAGCACCACA	191	464	420	151	42
AAGAAAACCTGTGCCTGAGT	234	533	552	138	155
AAGAAAACTACAACTCCCGG	153	162	294	48	74
AAGAAAACTGAAATAGCCTC	197	461	464	200	82
AAGAAAACTGTTTAGTTAAC	180	220	242	67	68
AAGAAACACGCATTGTTCCC	219	342	570	118	63
AAGAAACACGGTTTCACTGA	227	414	441	171	82
AAGAAACCCCACACAGTCTG	248	426	406	59	196
AAGAAACCCGCCGGCTGCTG	213	551	672	251	201
AAGAAACTCAGTCACCATGG	175	494	407	305	207
AAGAAACTGAGTCTTGGAAT	231	501	546	136	74
AAGAAACTGCAAGACCCACC	234	714	685	288	178
AAGAAACTGTCAAGTTTACC	194	276	431	203	63
AAGAAAGAAACACAAAGGTT	198	248	176	128	75
AAGAAAGAATCGGAAAGGTC	240	449	395	125	61
AAGAAAGAGAAAGCCAATCA	230	302	496	101	89
AAGAAAGATAATCTGGCACT	232	642	381	201	155
AAGAAAGCGCCGGCTCTGTG	255	545	599	193	119
AAGAAAGGGAGCCCCCGGGG	182	439	371	60	34
AAGAAAGGGTAAAAGTACAG	236	363	452	204	153
AAGAAAGGTTCCGCAGACGC	281	580	676	227	140
AAGAAAGTAGGTCAAAAGTG	235	449	420	75	69
AAGAACAAAAACAAGCCTCG	229	544	410	147	106
AAGAACACACGTCCCCTACG	251	400	501	141	94
AAGAACAGAGAATGAGAGTG	222	439	409	158	92
AAGAACATTTCTGTGTTTCA	160	419	387	135	59
AAGAACCCAAGAGGCCTCAA	171	404	504	114	45
AAGAACGAGACTCGCAAACT	200	357	412	245	130
AAGAACGCCAGGGAGCTGTG	277	926	788	129	138
AAGAACGCGCCTGCGACTCT	271	720	723	211	151
AAGAACGGCCGACAAGTGGA	274	570	547	245	242
AAGAACTAAGCAGGAACTCC	258	254	294	97	45
AAGAACTACCACTCCCGAAG	220	427	293	104	75
AAGAACTCAGCTCTATAAAT	150	454	285	108	77
AAGAACTCTGCCAGAACCGA	233	494	587	229	128
AAGAACTCTTAGGAGCAGCT	245	406	513	191	60
AAGAACTTTGTTTAACCCGG	178	208	229	145	38
AAGAAGAAAAAATTTGGGCG	149	253	281	132	65
AAGAAGAAGGGCGGGCGGGT	174	189	261	56	58
AAGAAGACAAAGGAATACGA	228	425	463	151	60
AAGAAGACTCCCTTCAGCTG	238	609	704	156	50
AAGAAGAGGGAAATTAGGGG	288	422	333	68	29
AAGAAGATTTGTGGCAGGAA	273	456	600	134	110
AAGAAGCAGAAGGAGGGAGA	301	150	201	27	14
AAGAAGCAGTCCCGGCTCCG	271	315	356	143	125
AAGAAGCCCCGCCCACAGCG	220	771	838	198	148
AAGAAGCCTCAAGGTTAGGG	283	460	318	102	60
AAGAAGCGCCTTAGAGGAGA	217	413	463	124	73
AAGAAGCGGCAAGACGAGAG	260	436	453	117	40
AAGAAGCTAGTTATAGTCAT	162	499	399	85	67
AAGAAGGAAAGCTTGAAGGG	170	201	298	27	57
AAGAAGGCAGTAGTCTGTGG	303	601	700	133	128
AAGAAGGCGGAACTGAACCC	292	657	684	171	144
AAGAAGGGGTGGGACCCGGG	262	316	384	127	72
AAGAAGTACGGAGAGCCGGG	217	738	732	121	57
AAGAAGTGGGTACACTGGCT	300	818	706	208	116
AAGAAGTTAATGCCTACCGC	226	417	532	253	218
AAGAAGTTTACATGGCCCTT	337	845	789	361	185
AAGAATAGAAGGGTTAACTC	150	226	255	118	71
AAGAATCAACACCCTAGACC	183	401	480	129	60
AAGAATCGGAAAGGTCTGGC	249	469	540	249	173
AAGAATCGGGAAACGCCAGG	172	168	238	39	24
AAGAATCTCTGAATCTCACT	205	454	406	365	124
AAGAATGTTATTGGACATTC	188	330	364	146	114
AAGAATTAAATTGGAGAGGG	179	259	353	82	65
AAGAATTAGGCACGGTTACT	246	477	488	170	135
AAGAATTGTGGCTGTACACT	262	910	630	270	126
AAGACAAAAGGAGCAGACCA	252	528	476	155	130
AAGACAAAGAGGCATCCTAT	262	520	548	155	106
AAGACAAAGTAGGTTCTGGG	256	640	479	133	57
AAGACAAGGCGCCTGTCGGG	223	573	495	212	118
AAGACAATGTGTAGTATTTC	210	226	237	132	41
AAGACACACGATGCTGTCCA	340	502	577	420	158
AAGACACGCCCAGAGCGGGG	218	282	359	148	82
AAGACAGGCCCTTTAGGCCA	228	583	352	150	91
AAGACATCAGGAAAGGAGCG	245	485	471	104	102
AAGACATCTCTATTTCTCAG	149	295	206	126	26
AAGACCAATCGGGGCGCGCA	303	800	687	176	87
AAGACCACCAGGGCTTCCCC	308	193	191	69	31
AAGACCAGCCTGCCTCTGGT	323	601	680	191	106
AAGACCCAACAACAACACAC	335	628	590	148	51
AAGACCCACCGGGCATTGCG	212	482	472	166	71
AAGACCCATTCAACAAGAAG	177	388	370	136	83
AAGACCCGAGGACTGCTGCG	289	1199	1304	454	206
AAGACCCGCCTTCACCTGGG	223	423	566	75	49
AAGACCCGGACTGGAGGCGC	217	796	640	288	184
AAGACCCTCCGGGGCGCCGC	247	588	453	235	147
AAGACCCTGGAAGTCCCGGG	229	482	383	81	74
AAGACCGCGGAGTAGGAAGG	225	125	258	21	35
AAGACCTATACTGAAGCAAA	187	464	456	50	51
AAGACCTGGTGTCCCCAGGG	260	628	484	149	128
AAGACGAGAAGCCTCCATGT	222	631	597	220	118
AAGACGAGTAGCCCAAGACG	184	384	384	186	105
AAGACGATACGGCGCGCGAG	261	497	415	99	86
AAGACGCAGGTGCAAACCGG	289	468	431	118	101
AAGACGCCCGAACCCGCGGC	208	388	433	212	106
AAGACGCTCCCCCGGGCTGG	266	533	619	226	133
AAGACGCTGTGGAAGCAGTG	244	433	517	174	73
AAGACGGCGCCTCTTCAGGT	252	454	480	162	80
AAGACGGTGGAATTATCCAA	183	346	482	76	86
AAGACGTACTCTTCAGTGTG	163	290	249	125	96
AAGACGTGGCACCAGTCGGA	362	419	439	56	57
AAGACTAGGACTAGCACCAG	185	383	321	209	64
AAGACTCAACCAGCTCCGCT	238	560	572	89	37
AAGACTCCGCCTCTTCCGAA	234	530	981	284	169
AAGACTCGCGATAACCCTCT	294	365	582	55	92
AAGACTGAGCATGCGCAACA	228	665	627	126	72
AAGACTGCGACGCAGCCTGA	249	640	571	235	76
AAGACTGCGCTCGGTCGCCA	266	642	450	309	92
AAGACTTCACTCTCTTGTGC	212	445	478	88	135
AAGACTTGACTCAGCCCCGG	210	307	398	151	156
AAGACTTTATCAGCACTGGT	278	603	693	233	84
AAGAGAAAATAGGGAAGAGG	167	228	189	31	35
AAGAGAAACCGGCCAATGAG	239	304	409	87	90
AAGAGAAAGCAATCTGAACA	191	384	442	140	55
AAGAGAACTACTTCCAGCTG	157	427	348	62	53
AAGAGAACTAGTAAATAGGC	156	134	207	50	34
AAGAGAAGGCGTCACTTCCG	236	693	592	234	210
AAGAGAATGAGGTTCCTCAG	199	97	206	44	36
AAGAGACAATCTAGTTATCG	201	273	305	109	85
AAGAGACATTAAAAACGCAA	126	229	313	74	91
AAGAGACCCCCAGGTACAGT	271	521	664	142	109
AAGAGACCTGCTGCCCCGGG	227	529	602	128	124
AAGAGACTAAAAGAGGAAGG	178	127	241	74	54
AAGAGACTCTCTAGCCCTAG	244	442	493	253	115
AAGAGAGACATCCAACCCCG	257	207	200	33	20
AAGAGAGCGAGTGGGAGAGG	417	35	102	12	11
AAGAGAGGAACCTCTTATGA	188	311	282	137	26
AAGAGAGTACCGGCAGACAG	207	405	314	95	61
AAGAGATAACTCAACCGCAG	168	573	662	825	293
AAGAGATCGAAGAGAGGCTT	146	44	67	42	8
AAGAGATGTCAGATTCTGCA	303	870	697	689	381
AAGAGATTAATCAAGGCAGT	203	361	426	152	52
AAGAGCAAAAACGTGTTGAG	235	303	358	158	98
AAGAGCAAGATCCCCCAGGT	239	372	468	206	116
AAGAGCACTTGGAATTAAAG	178	440	444	133	63
AAGAGCCCCAGCCCACGGAA	231	939	631	159	38
AAGAGCCCCTAAGCCAGACA	216	659	708	925	1163
AAGAGCCCGTTTCAGCAGCG	197	473	442	97	62
AAGAGCCCTGAGGACGCGGT	235	591	599	228	178
AAGAGCCGGCTGGAGCCGCG	206	674	380	277	146
AAGAGCGAATCGATTTCGTG	240	347	460	236	54
AAGAGCGCATGCGCACTGAG	255	726	612	107	66
AAGAGCGCCGGCCTCCGAGA	294	637	729	170	204
AAGAGCGGAAATGTCAAACG	245	126	186	39	47
AAGAGCGGTTCCCAGGACCG	182	434	397	162	77
AAGAGCTAGGCAGCGACGCG	244	474	487	149	77
AAGAGCTGAATGGCGTGGGG	315	326	489	62	34
AAGAGCTGATGGTATGGCGT	298	621	760	165	129
AAGAGCTGGAGAACAATGCT	270	647	942	225	100
AAGAGCTGGGAAGGAAAAGG	219	275	460	122	35
AAGAGCTTTACGCCTGTTCG	230	407	549	141	48
AAGAGGACACTGAGGCCGGA	252	920	648	289	113
AAGAGGACGGTTAGAAAACG	168	313	237	207	49
AAGAGGACTTGGTGAGCGCG	221	565	573	319	200
AAGAGGAGAGGCATAAATTC	234	501	626	99	76
AAGAGGAGAGGCATAAATTT	282	784	561	187	78
AAGAGGAGGCTCGTGGACAG	212	395	529	445	130
AAGAGGAGGTTGGAGAGGTG	244	786	1087	128	239
AAGAGGCAATACCCGCACGG	188	236	157	77	30
AAGAGGCCCAAGCTGTGGGA	265	475	653	173	96
AAGAGGCCGGAAGGCGCCAA	234	811	797	218	111
AAGAGGCCTCTGGCTCGGAG	185	303	290	81	112
AAGAGGCGCCCAGTTCAGCC	230	409	521	267	123
AAGAGGCGGAGTCTGGAGCG	299	1070	1009	285	218
AAGAGGCGGGCGTCCGGGAG	346	717	681	300	327
AAGAGGCGGGTCTGGCCGAG	289	584	560	169	209
AAGAGGCGGTGCTGCCAAAG	199	303	509	144	108
AAGAGGCTTCATGTGTTTCT	184	303	466	168	146
AAGAGGCTTTCCTACAAGTG	198	239	388	101	76
AAGAGGGACAATATTAAGGA	224	518	493	601	125
AAGAGGGCAGAGTTACCAAA	280	528	688	123	119
AAGAGGGCCACAGCCACCAG	227	418	541	117	44
AAGAGGGCTTTACTTTGGCC	258	424	498	182	81
AAGAGGGGAAGATGCAGCGA	290	649	418	118	118
AAGAGGGGCGGAGTCACGAG	240	781	630	234	98
AAGAGGGGCTGTTGGCACGT	239	381	674	129	116
AAGAGGGTTAAGAGGAACAA	189	272	463	172	128
AAGAGGTAATCTTTGCAGGT	183	471	403	118	61
AAGAGGTGATGGACAGCCGC	313	762	814	382	174
AAGAGGTGCTCTGAAATGAA	206	417	576	275	92
AAGAGGTGTCTTGCACTTGC	230	264	364	95	89
AAGAGGTTCAATATGGGGGA	221	574	723	178	145
AAGAGTAACGGAACTAGCGC	189	324	409	130	121
AAGAGTAATAAGGCCTGGTG	182	207	220	155	56
AAGAGTCCCGGGACACACCT	222	411	494	308	124
AAGAGTGAAGAATTTCCCAG	185	409	405	131	105
AAGAGTGAAGATACTCGGCA	281	650	670	170	63
AAGAGTGATACCTGATCCTG	240	378	420	154	78
AAGAGTGATTTAAAAAAGAA	122	438	262	180	95
AAGAGTGCAAATATTGCTAA	209	411	513	95	53
AAGAGTGGAGAGGACCGGCG	261	773	841	203	102
AAGAGTGTGCACCGCCCAAT	265	683	615	182	99
AAGAGTTCGGAGCTTTGCCT	281	488	713	244	141
AAGAGTTCTGAAAGTGACAG	195	280	378	55	52
AAGAGTTTGGGAACTGGAGC	284	665	657	126	119
AAGATAACGGCTAAGCCAGG	173	369	217	280	58
AAGATAAGAACTACGACTCC	227	179	214	22	40
AAGATAAGTGATTGGAGTCA	249	871	1055	3595	1675
AAGATAATGGTTAAACATAG	167	264	250	75	59
AAGATAATTGGAAATAGACA	139	327	273	56	74
AAGATACGCCACTACCTCAG	206	433	424	90	72
AAGATACGTGTGGAAGAAGC	274	628	677	146	58
AAGATACTGCACTATTTACT	161	659	480	125	122
AAGATACTGTATTTGGCTTT	191	484	548	124	113
AAGATATCTAAAAAGTCTCT	151	270	336	59	71
AAGATCATATAACCCCCCTC	226	425	360	318	283
AAGATCCTATGCGGGCCGTA	237	566	440	147	66
AAGATCGGTTCTGATTGGAT	250	570	461	121	4708
AAGATCTCTAAACAAAGTTG	153	425	378	142	88
AAGATCTGCCGGGACCTCAG	216	591	374	260	180
AAGATCTTTCACATTGGGAG	211	204	225	40	40
AAGATGAAAGGGAAAGGGCG	231	204	321	32	42
AAGATGACCTCATGGGACTG	226	461	421	250	120
AAGATGAGATGGTGACAGAT	302	50	126	11	48
AAGATGCCAGGAAATAGAAA	138	312	301	95	46
AAGATGCGCCGGGTCACCGC	233	721	790	353	155
AAGATGCGGCAAGATCAACA	245	473	477	105	138
AAGATGGAGCGCGGAAAAGG	249	277	506	81	77
AAGATGGAGTGAGCGGAAGT	276	763	646	193	144
AAGATGGATCTGCTGAATTG	250	470	572	94	45
AAGATGGCCGCAGCGCGCCC	238	552	379	198	89
AAGATGGCGGCGCGTCACGT	362	973	1101	295	744
AAGATGGCTGCAGAGGCCCA	226	367	417	132	83
AAGATGGCTGTGAGGGACAG	280	383	344	291	142
AAGATGGGGCTGAGACCCGA	260	561	591	101	79
AAGATTAATTTACACCAGCC	175	251	342	135	69
AAGATTAGCCTGCTGCAGGG	256	537	751	172	219
AAGATTCCCTAGAAAAAGCG	168	203	328	50	88
AAGATTCCCTCAGAGCTGGT	262	565	540	169	234
AAGATTCCGATTAACCCGAG	202	330	428	63	25
AAGCAAAAAATATGGGTGGG	189	469	530	162	90
AAGCAAAAATAGGCAAGCCG	114	223	262	135	70
AAGCAAAGATAGAAATAGTG	175	285	248	99	52
AAGCAAAGCAAGCTCGATGG	225	320	279	144	122
AAGCAAAGCCCCAGGTGGGT	221	537	436	191	101
AAGCAAAGCGCTCATAGGCG	233	346	271	67	99
AAGCAAAGTGTCCAACCAGA	254	373	445	98	96
AAGCAAAGTTATGGGGACCC	176	401	308	107	49
AAGCAACCACACCTGTACCG	193	366	324	92	56
AAGCAACCTGCATTCGTCCG	224	228	323	118	92
AAGCAACGACCAATCCGCAG	226	261	438	111	99
AAGCAACGTTCTCTCCTGCC	262	233	296	149	151
AAGCAACTCCGCCCCCGCAG	235	303	346	165	105
AAGCAAGAAGACTTGCCTGG	217	661	754	345	140
AAGCAAGCCTGGCACCAGAA	181	419	385	854	141
AAGCAAGCGAGCTAATGGGG	229	186	168	30	5
AAGCAAGCTCAGCAATATTT	179	367	470	132	155
AAGCAAGGGGGTAGGAGCGA	282	349	388	251	92
AAGCAAGTCAGAGCGATGGG	264	519	490	154	66
AAGCAATGAGTAGTAAGCAT	229	395	539	207	95
AAGCAATGGGAGAGATGTAA	207	570	514	234	106
AAGCACACACAGCTTCCCGT	276	278	541	105	72
AAGCACAGAGTGCTGTGTGT	278	604	424	220	209
AAGCACATTCCGGGAATGCT	300	706	643	289	140
AAGCACCATCGAGAGCTCTG	281	488	495	97	53
AAGCACCCCTACCACCCGTG	278	592	505	207	83
AAGCACCCTCACTTCTCGAG	228	417	419	147	66
AAGCACCGCGCTAACTACGG	264	433	553	187	77
AAGCACGCAGTGGCCCAGCG	259	458	635	196	92
AAGCACGCATGCGCACACCG	262	482	606	222	67
AAGCACTCAAGCTGCCACAG	229	302	313	85	45
AAGCACTTGGGGGATCGCCG	325	486	724	235	125
AAGCAGAAAGAACTGCAGAG	189	417	418	227	67
AAGCAGAACCATGAGTCTGA	218	604	622	354	240
AAGCAGACTTCAGCAAGACT	218	515	553	196	83
AAGCAGAGAAGGGCTTTGTG	217	552	418	178	84
AAGCAGAGCAACGGGTGTAT	244	354	258	70	29
AAGCAGAGCTAACACGCAGG	202	397	336	112	108
AAGCAGAGGCAGGGAGCCAA	250	307	491	118	51
AAGCAGCACGCAGAGAGGAG	274	150	148	54	35
AAGCAGCAGTATCCTCTTGG	303	626	582	173	91
AAGCAGCATCTCAATGAGAA	227	1175	1393	401	162
AAGCAGCCAATCTCCACTTC	208	416	321	186	83
AAGCAGCCGCAGATGCTGAG	261	851	590	186	64
AAGCAGCCGCCAATCAGAGT	265	532	589	145	58
AAGCAGCGAAGCCCGAGTGG	293	382	448	748	394
AAGCAGCGACGGTCTCCGTG	261	561	401	208	163
AAGCAGCTGTAAAGAATACA	149	277	257	94	39
AAGCAGCTTAGGGATCATGA	298	622	818	219	107
AAGCAGGAAACCCTTTGACC	200	479	412	147	111
AAGCAGGAAAGGATCTCCAG	211	419	470	108	69
AAGCAGGAGCAACGGCAGGA	243	622	656	416	174
AAGCAGGGAGAGGAATTCTG	228	317	484	90	99
AAGCAGGGGACTCTCAGTGG	285	477	516	237	191
AAGCAGGGGATGCGTGACTG	293	454	665	292	73
AAGCAGGTATTTCGTACAGT	219	535	416	152	22
AAGCAGGTGAGCCCTGGGGG	249	468	348	219	98
AAGCAGTCGCCAGAAGAACC	226	902	754	358	179
AAGCAGTGTCGTAAGCGGGT	220	385	495	115	67
AAGCAGTTTCATATGCCTCG	122	171	218	101	22
AAGCATAATAAAAGGTATGT	142	366	458	45	69
AAGCATAATCATATTCCCAG	147	425	351	54	56
AAGCATACAGTGGTGTCTTG	298	601	666	147	142
AAGCATACTTCGGATCCCCG	144	171	378	43	34
AAGCATCCTGCAGCCTGCGG	219	237	246	86	52
AAGCATCGCGGCTCACGGCG	214	340	496	121	55
AAGCATGAAGATGGTGTTGG	238	505	468	265	63
AAGCATGAATTGCCTGATAG	217	258	355	119	67
AAGCATGCAGGACTTGACTC	271	948	694	241	157
AAGCATGCCTGGGTTCAGGG	292	738	606	108	54
AAGCATGTGCTGCCATACTC	240	483	593	116	163
AAGCATTACGTCCTCCATCG	220	485	510	119	62
AAGCATTATCCAATCAGGGA	178	491	459	82	39
AAGCCAAAGCTAGGTAATCA	218	388	454	139	55
AAGCCAACAGGTGCCTGAAG	217	446	372	128	48
AAGCCAAGCTGGGAGGATGG	277	201	210	71	64
AAGCCAATCCCAGCGCAGAG	300	538	512	172	101
AAGCCAATGAATTCCAAGAG	171	574	299	139	64
AAGCCAATTTGCTTACTACA	179	447	434	236	104
AAGCCACACACTTGCCACTC	387	758	780	355	239
AAGCCACCTTATAACTGAGC	203	213	302	114	60
AAGCCACTCCCACAGTGTGA	206	797	833	147	121
AAGCCACTGACAATCGAAAG	189	289	318	197	82
AAGCCAGAACATGACCGCGT	223	408	512	137	60
AAGCCAGCTTCCAGCAGGCA	210	432	474	106	66
AAGCCAGGCACTGAGAACAA	187	319	356	110	116
AAGCCAGGCTATGTCCCAGG	220	248	300	85	57
AAGCCAGGCTGTGTGGCCGG	246	310	416	169	132
AAGCCAGGCTTGGAAATGAG	241	286	274	128	45
AAGCCATAAATAGCCCTGAC	181	717	746	207	164
AAGCCATGCACCTCCCAGGG	209	587	732	122	128
AAGCCCAACGACTCGGGCGT	238	483	609	163	56
AAGCCCACGTCCAACCGCGA	239	558	679	165	54
AAGCCCAGAAGCTTTAGGGA	204	316	424	91	42
AAGCCCAGAGAGGTCTAGGG	229	1046	821	163	174
AAGCCCAGCCCCACGCAGCG	295	535	388	129	57
AAGCCCATGATCCCGTGGGT	222	529	485	200	135
AAGCCCATTTCTAATCCCTG	244	412	372	116	34
AAGCCCCCGTCAGGTCCTTG	221	502	584	350	75
AAGCCCCCGTGACCACACAG	130	237	159	113	34
AAGCCCCGCCTGATTGGGAA	213	362	531	95	128
AAGCCCGAGAGCCTGGCTGC	166	433	466	158	102
AAGCCCGAGGTCGTGCGTTG	251	571	445	166	62
AAGCCCGATCCCACCCGCAG	161	280	302	88	19
AAGCCCGCCCACTCCTCCTG	280	494	474	101	74
AAGCCCGCCCCTCAGCCCGC	217	631	537	138	122
AAGCCCGCGCGCCTGCACTG	227	357	407	76	46
AAGCCCGCGGAGCGGGTGGC	183	291	323	250	48
AAGCCCGGAAATGCCCTAAG	157	462	275	98	33
AAGCCCGGACAGGTGCAGCT	218	566	623	208	75
AAGCCCGGACCCAAGCGACG	217	605	603	131	75
AAGCCCGGCCAATAGCGGTG	134	238	291	57	22
AAGCCCGGTGGGAACCGCGG	185	77	114	41	23
AAGCCCTAGATGCAAGACCG	207	185	264	142	53
AAGCCCTCGTGCTCCCACGC	229	476	394	120	31
AAGCCCTCGTGGCCGGCAGG	334	601	496	161	112
AAGCCCTGATTGGTCTGCCG	272	723	769	474	170
AAGCCGACCGGTAACGTCAG	160	276	254	47	66
AAGCCGAGAGGTTCGCCTGA	333	685	797	276	285
AAGCCGAGTCCTGATAAAGC	212	322	282	94	25
AAGCCGCTCCCAAGCCCTCG	236	430	272	94	55
AAGCCGCTCCCGCCTCCTAG	234	366	422	41	35
AAGCCGGAAGCTGCTAGAAA	178	527	518	207	142
AAGCCGGAGCCACAGGTGGA	313	105	103	46	16
AAGCCGGCAGGCCTTCCCGC	256	483	462	304	133
AAGCCGGCCTGCTAGAGCCG	122	196	168	97	87
AAGCCGGGACAGGCGAGCCG	295	547	594	193	120
AAGCCGGGATTCGCCCTCCG	180	161	267	128	30
AAGCCGGGTTGGATCCGGAG	239	453	393	214	136
AAGCCGGTGAGTGAGCGGCG	204	235	276	72	68
AAGCCGTACTTTGGGCAGGG	267	310	405	129	94
AAGCCTAGGAGAGGATGAGT	267	536	524	104	47
AAGCCTCAGTAAAGTTAAAG	154	300	534	156	107
AAGCCTCCAGGCTCAATCAA	149	309	202	157	35
AAGCCTCCCGGTCTCCGCCC	267	834	783	397	200
AAGCCTCCGGGTGAAGACGG	234	520	667	376	297
AAGCCTCCTCCCTGAGTCAG	214	256	267	95	32
AAGCCTCGCTCTGCCCATCG	164	451	548	117	119
AAGCCTCTGACTCTGCGGGA	250	536	506	157	67
AAGCCTCTGATGAAGTTCAA	166	415	368	129	288
AAGCCTGAAAGTGATGGCCT	252	527	625	235	133
AAGCCTGACACCTGACACAG	198	137	91	52	29
AAGCCTGACCATCCCCCTAG	222	383	369	90	85
AAGCCTGCCCCGACCCGGTG	165	325	361	733	89
AAGCCTGCTGGGGACGACCG	240	216	224	68	13
AAGCCTGGCACCCTGCCTGG	230	339	625	69	74
AAGCCTGGGCTTCGGCGGGG	175	157	180	43	26
AAGCCTGTGGAGACCCAGGG	166	184	158	55	31
AAGCCTGTTCCCCTTTCCTG	271	461	269	76	57
AAGCCTGTTTGCAATTTAAG	191	483	447	573	50
AAGCCTTAGCGCCGGCAAGG	220	309	376	112	85
AAGCCTTGTCCTGACTGCAA	280	503	518	104	107
AAGCGAAACCGTAAGCCCTG	275	309	386	73	70
AAGCGAAGAAAAGGGTGGAG	190	338	306	188	92
AAGCGAAGTGTACCCGTTAC	195	226	266	129	96
AAGCGACGAAGAGAGCTGGA	222	648	624	121	191
AAGCGACGCAGGCGGTGACG	242	358	498	182	68
AAGCGACGGAGCCCGGTGGA	265	573	627	207	87
AAGCGAGAAGAGAGGGGGCG	261	335	249	113	35
AAGCGAGCGAGCGCGCGGGA	296	278	510	138	112
AAGCGAGGAAGAGGTCGGTC	261	667	551	282	175
AAGCGAGGTTGGCGGGGGAA	288	419	305	318	86
AAGCGAGTATCTTCAGACGG	195	229	329	136	49
AAGCGCACAAACGGAAAGAG	210	504	331	145	119
AAGCGCACTGGGTCGCATCG	153	303	275	102	61
AAGCGCCGAGTCATTCCGGC	158	343	324	206	128
AAGCGCCGGAGGATTGGCTG	202	445	493	164	44
AAGCGCCGGCTCTGTGTGGA	303	604	600	263	124
AAGCGCCGGGCCAATCAGAG	142	297	380	130	109
AAGCGCCGGGGTTTGCGCAG	254	387	363	105	101
AAGCGCCGTCAGGGGCGGGG	279	167	167	87	26
AAGCGCGCCCGTACGCGGAG	209	146	370	66	52
AAGCGCTAACCAAGAAACGA	236	262	344	56	65
AAGCGCTCGCAATCACATGG	197	343	397	281	205
AAGCGCTCTCTCGCTGGCGG	209	465	436	62	74
AAGCGCTGGGGACGTGGAGT	273	671	629	653	373
AAGCGCTGTCTCCTCAGGAG	282	438	408	149	129
AAGCGCTTTACAGCGCCAGA	238	385	441	160	88
AAGCGGACTCCGGAACGCCG	253	523	529	169	89
AAGCGGAGACCTGAGCGCGG	299	491	540	142	102
AAGCGGAGCGGGACAGACGC	292	207	173	16	6
AAGCGGCAACCTTAGCATTC	221	472	373	140	88
AAGCGGCCATCTCGCGCAGG	265	644	597	201	123
AAGCGGCCCTGGTACCCGAG	216	597	420	157	84
AAGCGGCCGAGAAGCTACAG	182	244	434	179	287
AAGCGGCGCGCGCCGAAGTG	253	486	502	185	117
AAGCGGCGTGCAACACGTGG	239	426	351	121	93
AAGCGGGACTCAGAGCCGCG	250	444	395	101	76
AAGCGGGAGCGAGGATAAGG	224	276	230	61	43
AAGCGGGCGCGTCTGCGACT	248	475	526	120	101
AAGCGGGCTGTGAACGCCCA	183	276	417	95	107
AAGCGGGGTCAAGTAGGTAG	287	470	483	167	129
AAGCGGGTCATAGCGTCACG	235	506	412	138	83
AAGCGGTATCGGATTCAGAG	291	326	493	140	67
AAGCGTAAAGGAAAAATAGG	122	160	209	53	29
AAGCGTAAGACACCTTGCAG	188	330	305	41	19
AAGCGTAAGCGGGAGCTCGC	244	418	362	112	37
AAGCGTCAGCTGCAGAGAGG	255	146	106	52	44
AAGCGTGCAAAGGCGCGGAG	162	330	338	80	46
AAGCGTGGAATAAGTCCCCT	222	336	525	179	73
AAGCGTGGGCCAATGAACGG	252	563	453	147	61
AAGCGTGTGTATTGGTGGCA	303	518	468	79	143
AAGCGTTCTGGCCAATGACG	229	369	325	99	43
AAGCGTTGCGCGCTCCCGCG	236	368	382	119	63
AAGCGTTTAGGTGTCTGCGA	284	417	549	86	77
AAGCGTTTATAGAACACCAC	176	315	137	61	20
AAGCTAAAAGAGAAGATTCA	195	410	386	74	19
AAGCTAAACTGTGGTTGAGG	228	436	441	209	114
AAGCTAAAGAACTCTCCAAG	183	299	354	56	90
AAGCTAATTGCTGAGCTGGG	229	644	637	226	54
AAGCTAATTGGCCAAGCAGG	169	318	468	108	75
AAGCTACACGTTCTTTGCTG	245	514	677	78	69
AAGCTAGCAACCCGGCAGAG	193	430	474	106	75
AAGCTAGGCAGGATTCATGG	172	443	318	137	80
AAGCTAGGGCGCGGGAGCAG	286	462	254	120	117
AAGCTCACAATATCTTTACC	171	455	512	104	81
AAGCTCACTCCATCCCAAAC	273	679	498	144	128
AAGCTCAGGAAGGGGGTAGG	248	453	375	50	43
AAGCTCATGAGGGAAACGCA	211	374	438	116	37
AAGCTCCAACCTCGACCCAC	327	814	498	162	138
AAGCTCCAAGGGCTTCTCGG	188	204	300	80	24
AAGCTCCAGCTTAGCTGCCC	265	368	585	195	84
AAGCTCCAGTGCCCGCCTAG	227	508	478	145	108
AAGCTCCCCTGGTTTGCGGT	209	867	647	227	76
AAGCTCCGCACCACTCAAGG	173	236	221	105	38
AAGCTCCGCCGAGGTAGGAG	271	384	387	201	118
AAGCTCGCCGGGAGGCTGCG	213	379	373	226	94
AAGCTCGGCGCATCATTGGG	253	459	475	158	76
AAGCTCTAAGCCCAGAAGTG	214	295	354	162	265
AAGCTCTAAGGTTCCGCCTG	128	308	316	84	79
AAGCTCTCAAGTTCTGGGGA	183	285	470	53	36
AAGCTCTCCTGGCGACGCTG	254	599	578	126	91
AAGCTCTGAATCTTCTAGGA	172	291	172	52	66
AAGCTCTGTATCTATATATG	94	177	211	30	47
AAGCTGAAAGAAAAGTTCAC	183	328	237	73	51
AAGCTGAAAGCGGAGAGTCA	241	458	576	164	107
AAGCTGAACCAGAGACAAAG	159	353	312	107	101
AAGCTGAATGGAATCTCTCT	183	435	581	122	42
AAGCTGAGAATCCCAGCAGC	172	334	424	101	42
AAGCTGCACCAACTGCCTTC	153	309	431	138	158
AAGCTGCACGAGCGCGTTCG	189	270	370	107	49
AAGCTGCAGTGTGGATGGAG	289	864	850	145	74
AAGCTGGAAGGCTGTGAGAG	255	257	227	74	36
AAGCTGGAATGTGGGATGCC	334	698	827	229	250
[truncated: 54,765 more rows]

## Sheet: SetA sgRNA Annotations
sgRNA Sequence	Annotated Gene Symbol	Annotated Gene ID
AAAAAAAAAAAGCACTCTGT	DNAAF4	161582
AAAAAAAAAAGCAGTGGGAG	VIT	5212
AAAAAAAAAAGGTCATTCAG	OR6K6	128371
AAAAAAAAAATGTCAGAAGC	KLK14	43847
AAAAAAAAACAGGTCACCCA	GRM1	2911
AAAAAAAAACTGGAGCACAC	GDF5	8200
AAAAAAAAAGAAGTGTTAAT	OR5F1	338674
AAAAAAAAAGCTGTGCGCAG	LOC100129112	100129112
AAAAAAAAAGTGACCTCCCA	APOBEC3D	140564
AAAAAAAAATAGGTGAGGAC	APOL5	80831
AAAAAAAACAACCGTAACAA	OR1L6	392390
AAAAAAAAGAAGCCAAAAGA	FXYD4	53828
AAAAAAAAGAAGTGGCTGGC	PRAM1	84106
AAAAAAAAGAGTTCCTGTAA	EMCN	51705
AAAAAAAAGGAGAAGCCACG	IGF2BP1	10642
AAAAAAAAGGCAGCGGAGGG	TNRC18	84629
AAAAAAAAGTCAGTATCCTG	IL22	50616
AAAAAAAATAGGTGAGGACT	APOL5	80831
AAAAAAAATATTCAAATGTG	ALDH3A1	218
AAAAAAAATTGCTGAAGACT	ODF4	146852
AAAAAAAATTGGAAGAAAGG	C20orf96	140680
AAAAAAACAACCGTAACAAA	OR1L6	392390
AAAAAAACAAGTGTCATGTG	LCN8	138307
AAAAAAACACAGACCAGAGA	RAD52	5893
AAAAAAACATCTTGGGCATT	RBMS2	5939
AAAAAAACCTCTTGCAGATA	TPTE2	93492
AAAAAAACGTAGTCTTCTTC	SHH	6469
AAAAAAAGCACTCTGTGGGT	DNAAF4	161582
AAAAAAAGCCCGCACGAACT	MTO1	25821
AAAAAAAGGTTAGCGATGGA	RNF167	26001
AAAAAAAGTCACGTGAGCCG	TAF8	129685
AAAAAAAGTCAGTATCCTGG	IL22	50616
AAAAAAAGTTGTGCGAGCGA	GDI2	2665
AAAAAAATCTGACTTTGTCA	DTNA	1837
AAAAAAATGATACACAAGCT	AZGP1	563
AAAAAACAAAACAGGAACTG	LOC283454	283454
AAAAAACAAACCACGAGACC	RNF10	9921
AAAAAACAACGCTGTTCTGG	GLT8D2	83468
AAAAAACAAGGAACTCGACC	ZNF407	55628
AAAAAACAATCTCCCCAAGG	IL19	29949
AAAAAACAGAAAAGACCCAG	CXCR5	643
AAAAAACAGCCCGGCGCTGG	EN1	2019
AAAAAACAGTGGAGAAGGCT	OSGEP	55644
AAAAAACCCACAAAACAACA	C17orf112	100506650
AAAAAACCTCTCTGGAAAGC	AGTR2	186
AAAAAACCTCTTTGCCGAGG	MBLAC2	153364
AAAAAACGTAGTCTTCTTCA	SHH	6469
AAAAAACTCTCCCTGCAAGG	CIITA	4261
AAAAAACTGTTTATAATCAA	GDPD4	220032
AAAAAAGAAAACAACCCCAC	TAL2	6887
AAAAAAGAAAATAAGTTCCC	DBR1	51163
AAAAAAGACTGAGAGACCTG	ZNF836	162962
AAAAAAGAGGAGAAAAGTGG	MMP2	4313
AAAAAAGCACTCTGTGGGTC	DNAAF4	161582
AAAAAAGCCGAAGATACTTG	SLC22A16	85413
AAAAAAGCGTGAAGACTAGT	TMEM81	388730
AAAAAAGGGCGTGGAGCCGG	XPNPEP3	63929
AAAAAAGTTTGGGTCTGTGT	FAXDC2	10826
AAAAAATAGTGTTGAATGAG	NPIPB6	728741
AAAAAATATTGCTTTCTTGT	TMPRSS11A	339967
AAAAAATCAAACTGAGAAGA	OR9Q1	219956
AAAAAATCCCGCGGTCCGTG	ABI1	10006
AAAAAATCCTTAGTAAAAGT	YY2	404281
AAAAAATCTAAAAAGTCTCT	IFNA13	3447
AAAAAATCTCGGGACTGGCG	SLC3A1	6519
AAAAAATCTTGTGGCTTTGA	BCL6	604
AAAAAATGCCTCGATCAGTG	ZHX2	22882
AAAAAATGTCAGAAGCAGGG	KLK14	43847
AAAAAATTAGCCAGGCATGG	VHLL	391104
AAAAACAAGCCCTCTACTGG	CENPF	1063
AAAAACAAGGAAGAAAGACA	PTX4	390667
AAAAACACGCCGAGCCCTTG	MSRA	4482
AAAAACAGTTCTTGGTTGCC	CP	1356
AAAAACATGGAGACACATGG	PCDHB14	56122
AAAAACCAATCATATTAAGG	MPHOSPH8	54737
AAAAACCCCCAAACTGCGCG	ADAMTS10	81794
AAAAACCTGGAGAACCGGAA	MTAP	4507
AAAAACGAGAACCTACTGTA	CLECL1	160365
AAAAACGGAGTGATTGTGAG	C10orf55	414236
AAAAACGGTATAGGAAAGTG	ELF1	1997
AAAAACTAGCTGTGTTACAG	PLA2G2C	391013
AAAAACTGACAAAGGGATCC	PMEL	6490
AAAAACTGGCTTTCTGATTG	MBOAT4	619373
AAAAAGAAAAAAACTTCCGC	NICN1	84276
AAAAAGAAAAGTTTAGGGCG	BCO2	83875
AAAAAGAAAATAAGTTCCCT	DBR1	51163
AAAAAGAAAGCTTGCCAAGG	CLEC2B	9976
AAAAAGAAGATTTAGGGAGC	KLHDC8A	55220
AAAAAGAATTAAGAGAGACA	HLA-DMB	3109
AAAAAGACACCAGAAAAAGT	OR5L1	219437
AAAAAGATATCAGAAGAAGT	OR5L2	26338
AAAAAGATTATGCCAAGGGG	REG3G	130120
AAAAAGCAGAACGAGTGAGA	ZNF720	124411
AAAAAGCCGAAGATACTTGG	SLC22A16	85413
AAAAAGCGGTATCACTAGCG	KDM8	79831
AAAAAGCGTGTTTGCAAACG	SLC29A3	55315
AAAAAGCTTTCACAGGAAGG	CFC1	55997
AAAAAGGCACTAATAATGAG	ZNF267	10308
AAAAAGGCCGATAAAGTTTC	DCN	1634
AAAAAGGGATTCCGCTCCCC	ICAM4	3386
AAAAAGGGCGTGGAGCCGGA	XPNPEP3	63929
AAAAAGGGGTAGACGCGCGG	MUM1	84939
AAAAAGTACAGCATATAGCA	TAS2R19	259294
AAAAAGTACCTTGAGAATAA	AQP9	366
AAAAAGTATTCCCATAAAAG	MCL1	4170
AAAAAGTCAGAAAGGAAACT	CRLF2	64109
AAAAAGTTGTGCGAGCGACG	GDI2	2665
AAAAAGTTTCCAGGTCTCTA	GCG	2641
AAAAATAAATGATGGTAAAA	LCE1A	353131
AAAAATAACATAGCCTTCTA	CUBN	8029
AAAAATAATGCCCTTGAACC	CLDN18	51208
AAAAATACAGATGCTTGTGT	OR51A4	401666
AAAAATAGCCTCATCTCCCT	TRDN	10345
AAAAATAGCTCGTCCGAGAG	DZIP1L	199221
AAAAATATATCTAGTCTGTA	NAIP	4671
AAAAATCCAACCTGCCCAGG	CALML4	91860
AAAAATCCCGCGGTCCGTGG	ABI1	10006
AAAAATCCGTGGCAGCTCCG	LHX9	56956
AAAAATGCAGAGTGGCGGCG	ATP5A1	498
AAAAATGGGATAACAGCTGG	LRRC43	254050
AAAAATTAAGAAAGCAACGG	CCDC172	374355
AAAAATTCATCATGCAATCC	GPR1	2825
AAAAATTCCAGAGGCAGCCG	BMPR1B	658
AAAAATTCTCCAGGAATCAA	CPN1	1369
AAAAATTGAAACCTGAGCGG	MMAB	326625
AAAACAAAAATGGTCTCCGT	PEX7	5191
AAAACAAACAATTAGATTGT	OR9G1	390174
AAAACAAACAGCCGTTAGGA	H2AFV	94239
AAAACAAATGAGAGGACAGG	SLC9A4	389015
AAAACAAGCCAATCCATGGA	CTLA4	1493
AAAACAAGCGGAGGCGAGCG	SFT2D2	375035
AAAACAAGGAACACCAGAGA	KBTBD6	89890
AAAACAAGTCAGATGCCCTG	FXYD3	5349
AAAACAATAGTGTTAACAGG	ZNF124	7678
AAAACACAAGTGGCTGCCAA	EMCN	51705
AAAACACATTCACAAGAATG	KRTAP23-1	337963
AAAACACGACAGTGGAGCCT	KERA	11081
AAAACACTCACACTTGTCAT	MEI1	150365
AAAACACTGGGTGATTCTAG	CMA1	1215
AAAACAGACTTCGTAGGGGA	LRRC2	79442
AAAACAGCTGCCCCTTAATG	CREBL2	1389
AAAACAGGACGATGTGCGGC	CONTROL	CONTROL
AAAACAGGATGGATGAATGG	OR10AD1	121275
AAAACAGGTGGAATCCGGGC	TMEM251	26175
AAAACAGTAGCACCCGAGAG	POMT1	10585
AAAACATCGACCGAAAGCGT	CONTROL	CONTROL
AAAACATGCCAGATATGTGA	OR13F1	138805
AAAACATTCTGGAAAAGCAC	OR11L1	391189
AAAACCAAAATTTCCACGGG	OSM	5008
AAAACCAAAGACCAAGTGGG	SERPINA10	51156
AAAACCAAAGTGACGGCAGG	CER1	9350
AAAACCAAATTGCATAAGGG	OR8D1	283159
AAAACCACCCTCCAAGGACC	SERPINB8	5271
AAAACCAGACTTAGATTCCC	KCNRG	283518
AAAACCAGGGAGTGGCAAGG	C2	717
AAAACCATAACCAATGGAAG	WNK2	65268
AAAACCCACAACAAGCCCCG	CRYGD	1421
AAAACCCATCTACCCTTGCG	HEXIM2	124790
AAAACCCCAACTTCCTGCTC	WDR76	79968
AAAACCCGAGCCTGGGAGAG	MTFP1	51537
AAAACCCTGCCTCCTGTGAG	BNIPL	149428
AAAACCGAGACCTGTTTCCC	TMEM209	84928
AAAACCGAGACTCAAAGCAC	ADPRHL2	54936
AAAACCGATCAGAACTGCCC	CLCNKB	1188
AAAACCGATTGGCTAAAACT	DDX43	55510
AAAACCGCCCGGGCGCCTGT	ZNF567	163081
AAAACCGGAGCTGGAGCTCG	EFNB3	1949
AAAACCGGCACTGAGAGTCC	ZNF503	84858
AAAACCTCACCTACTCTCGC	HELQ	113510
AAAACCTGCCAACCCCAGCA	POTEE	445582
AAAACCTGGTGTCACAGCAC	CCDC27	148870
AAAACGAGAGAGACTAAGGG	CYB5D2	124936
AAAACGAGTTGCGAGGGTTC	SNRNP27	11017
AAAACGCAAGCCTCTTCACA	TRIML2	205860
AAAACGCCGTGTAGGCCTGG	RTEL1	51750
AAAACGCTGCGGACGATACC	LMTK3	114783
AAAACGGAGTGATTGTGAGT	C10orf55	414236
AAAACGGGGAGGGCGCAGAG	IDNK	414328
AAAACGGTGATCCATCACTG	HOXA1	3198
AAAACGTAAGGGAACAAGCC	MCMDC2	157777
AAAACTAAAATCGCCCTGAG	PAK3	5063
AAAACTAATGACTAAGAGAG	CD68	968
AAAACTCACAGAAGCAGCAG	C22orf46	79640
AAAACTCCCTTCAAGAAGTG	SFTPD	6441
AAAACTCGGGAAAGGAGGGG	DNAJB12	54788
AAAACTGAAATAGTGATCTG	PHKA1	5255
AAAACTGAGCCATTGGAGAG	CDKN2C	1031
AAAACTGCCCTAGAGTTTGG	BOC	91653
AAAACTGCCCTGCTATTGGT	VEGFD	2277
AAAACTGCCGACTTTCCCGA	RBMXL2	27288
AAAACTGGAAAACAGGAGGG	EIF3H	8667
AAAACTGTGTTGAGGCGCCC	RAB6C	84084
AAAACTTACTACGCTGCTGT	TMEM18	129787
AAAACTTGCCAACCCCAGCA	POTEB2	100287399
AAAACTTGCCAAGGAGATGC	DAPL1	92196
AAAACTTGTAAAGCTTCTTG	C2orf66	401027
AAAACTTTCCGACCGCTCGG	PSMA1	5682
AAAACTTTGCTCGGAGCTGG	NTN1	9423
AAAAGAAAACATTTCCTCTG	KLRF1	51348
AAAAGAAAAGGTTATTTGGA	OR52J3	119679
AAAAGAAAATAGAGACAGCA	ZFYVE19	84936
AAAAGAAATGGGAAGCCTCG	MTPAP	55149
AAAAGAATAAAGCAAATGGG	DCN	1634
AAAAGAATAGGGTTCTTGGT	ARR3	407
AAAAGACCGGAAATGAACAT	WDR5B	54554
AAAAGACTTCAAGGGATTCT	OTOA	146183
AAAAGAGCCCGCCTCCAAAG	HINT2	84681
AAAAGAGCCCTGAGCCAATG	ALS2CR12	130540
AAAAGAGGAAACAGTTGGAT	LY96	23643
AAAAGATTAATAAGGTGGGC	SLC28A3	64078
AAAAGATTGACAGTATCAAG	TCEAL8	90843
AAAAGCAAGAAAGAGGATTG	LRRC18	474354
AAAAGCAAGAGAGCGCGCGG	MGMT	4255
AAAAGCAATCCTAAGGCTTG	DYNC2LI1	51626
AAAAGCAGAAAGAACTGCAG	SLC17A3	10786
AAAAGCAGCGGTAGGTGGCG	SPINK2	6691
AAAAGCAGTTCCTCTCAGCG	PCDHGC3	5098
AAAAGCCAGAGGGAGAGAGG	MASP1	5648
AAAAGCCAGGAGGCGGGACA	TTC12	54970
AAAAGCCCGAGGTCGTGCGT	HACD4	401494
AAAAGCCGAAGATACTTGGG	SLC22A16	85413
AAAAGCCGAAGGGTTCAACA	NDUFB8	4714
AAAAGCCTCAGAGTAGACCG	GSK3A	2931
AAAAGCGCTTTGTGCTGATG	BTAF1	9044
AAAAGCGGCACTGTGGAGAG	OR2D3	120775
AAAAGCTAATGTATTTAACA	PDZK1	5174
AAAAGCTGCAGTGTGGATGG	FXYD2	486
AAAAGCTGCCCGGGACTGGG	MAN2C1	4123
AAAAGCTGTATCTGCAGGAG	FBXO10	26267
AAAAGCTTCTAAGGACCCAC	PRAMEF4	400735
AAAAGGAAAGAAGATTCCCA	GRXCR1	389207
AAAAGGAAATTAAAAGCTCT	NOL8	55035
AAAAGGAAGGAAGTGCCTGG	THBD	7056
AAAAGGAATGTGTGAAGGAC	SLC4A5	57835
AAAAGGAGAAACCAAAAAGG	UBXN2B	137886
AAAAGGAGTACGGGGTTGGG	CTXN3	613212
AAAAGGAGTGCCCATAGCGC	DCUN1D4	23142
AAAAGGCACTAATAATGAGG	ZNF267	10308
AAAAGGCAGGCCCCAGCTGG	ARL15	54622
AAAAGGCGTGGTAGCTGCGG	TACR1	6869
AAAAGGGAAAAAGCGAAAAG	SEC24D	9871
AAAAGGGCCAGCCCTCCAGC	NR3C2	4306
AAAAGGGGCGGGAGCGCTGT	ZNF653	115950
AAAAGGGGCGGGCGCTTGCG	PDK1	5163
AAAAGGGTCATTACTCTCAG	PZP	5858
AAAAGGTTGCTACACACCAT	IL18RAP	8807
AAAAGTAAACTAATACTCAT	CCL26	10344
AAAAGTATAAAGAATGTTAT	TAS2R20	259295
AAAAGTCAACTTCCCCAAGG	PBXIP1	57326
AAAAGTCAGAAAGGAAACTA	CRLF2	64109
AAAAGTCAGGTTGCAGTAAT	BMP10	27302
AAAAGTCCACAGATGGTGGT	HIGD1B	51751
AAAAGTCCAGGGTAGAGATG	B4GALNT2	124872
AAAAGTCTTGGAAAGGAAGC	BOC	91653
AAAAGTGAACACAGTGTGGT	OR14I1	401994
AAAAGTGACAGGGCCCACTG	ARMCX6	54470
AAAAGTGATTTAAAGCCTCA	SLAMF1	6504
AAAAGTGCTGAAGAGTCCTA	TRDN	10345
AAAAGTGGTGTTACTCACCC	PDE7B	27115
AAAAGTTAATTAGGAAAATG	KRTAP3-3	85293
AAAAGTTAGAGGCCTCAAGT	CPA6	57094
AAAAGTTAGGAAATAAAATA	FABP12	646486
AAAAGTTCAGACCTGACCAT	PKHD1	5314
AAAAGTTGACTTGAAATCTT	OR8G2P	26492
AAAATAAACACAGGGACAGG	MARK1	4139
AAAATAACCAGAAAGATGAA	OTOL1	131149
AAAATAAGAATCACCTAGCA	MS4A18	728588
AAAATAAGAGTCCGGCGGCG	PALLD	23022
AAAATAAGGTCCTCAAACTC	RSC1A1	6248
AAAATAATAATGTGTCTGAG	PCDHGA3	56112
AAAATAATCCCGGATACTCT	DDX50	79009
AAAATACCTCTTACTCTGCT	OR52E6	390078
AAAATAGCAGTAAACTCAAC	CONTROL	CONTROL
AAAATAGGTTACAGGTAAGG	SLC39A5	283375
AAAATAGTACCCACTTCATG	MUC22	100507679
AAAATAGTACCGTTCTCACT	OR10H1	26539
AAAATAGTACTCAAACAAGG	MBD3L1	85509
AAAATATGAGCAGAAGCTGC	NPM3	10360
AAAATATGGACTACAACTCC	CNIH4	29097
AAAATATTTCATAGCTAAAA	SYF2	25949
AAAATCAAAGGCACAAAACC	AMY1A	276
AAAATCAACTCATCAAAAAC	ZC2HC1B	153918
AAAATCAAGGCAAAGAGGGT	OPALIN	93377
AAAATCAATCACAGAAGACA	SST	6750
AAAATCAATCCACAACCTCG	PKIA	5569
AAAATCAGGATTAGGGGGTC	NAF1	92345
AAAATCCAATCACTGAAGTG	EXOC4	60412
AAAATCCCCCACCCGCGCCG	NFE2L2	4780
AAAATCCCTTTGTCAGAGAG	PANX1	24145
AAAATCCGGTAGCTCCAGAC	VPS13A	23230
AAAATCCTATAGGATGGGCC	SLC51A	200931
AAAATCGACTTGAAAAAAAA	IGF2BP1	10642
AAAATCGAGGCGGGGCCGAG	RPL7A	6130
AAAATCGTCCCTGAGAAACG	INO80B	83444
AAAATCGTGTGTGCTTTCGA	TNNI3K	51086
AAAATCTAGGGCCGCTGTAG	MTFMT	123263
AAAATCTCGCGATGTTTCCG	FUBP1	8880
AAAATCTGACTTTGTCAGGG	DTNA	1837
AAAATCTTTGCAGCGCCCCC	DDX18	8886
AAAATGAATCATATAAGAGA	REG4	83998
AAAATGAGGCAAAACTGAGA	CEACAM3	1084
AAAATGAGGGAAAGGCCTCA	TRIQK	286144
AAAATGATGAGAAAAGGCGT	ZC3HC1	51530
AAAATGCAGGATGAACACGC	C6orf201	404220
AAAATGCCTTAGAAAAAGAC	OR1S1	219959
AAAATGCTAGGCCTTGTGGG	TCTN2	79867
AAAATGGAGATAAGAATAGT	C2orf81	388963
AAAATGGCGCCTCACGACCC	SLC5A6	8884
AAAATGGGTCACGAGCCCCT	ZNF311	282890
AAAATGTCAGGAAATGCAAG	PCDHA13	56136
AAAATGTGACTGACATAGAA	LPXN	9404
AAAATGTGTCTCATGCAGAG	SKA2	348235
AAAATTAGAAACACATCCTT	PNLIP	5406
AAAATTATGACATCCAAATG	RNF148	378925
AAAATTATGTTGTGTAATTA	EBLN1	340900
AAAATTCACCCGTAGGAGGG	FOXD1	2297
AAAATTCGGGCCTTAACGAG	COX17	10063
AAAATTCTCCAGGAATCAAA	CPN1	1369
AAAATTGCGTAAGCCCGGTG	PTGS2	5743
AAAATTGTACATATTAGGAT	KRT10	3858
AAAATTTCTCTGGCATTGAG	FCRL2	79368
AAACAAAACCAAATTGCATA	OR8D1	283159
AAACAAACAAGAAGTAACTT	PCDHGA2	56113
AAACAAACACAGTTTCCCTA	KRTAP5-6	440023
AAACAAACAGATGTTAATGG	RNF111	54778
AAACAAATAATCACATACCC	KRTAP5-4	387267
AAACAAATGCAGGTCTCTGA	LGR6	59352
AAACAACAAAAAAATCAGGC	HIST4H4	121504
AAACAACATAAACAGCAACA	KRTAP9-7	100505724
AAACAACCACGTCCCCAACC	MMP14	4323
AAACAACCAGCAAACCAGCT	SDHC	6391
AAACAACCGCAAGCAGAACT	TTC8	123016
AAACAAGAGAGCCTGGCAGG	ESM1	11082
AAACAAGAGGTTCAATATGG	OR4C15	81309
AAACAAGATAAACAGCAACA	KRTAP9-8	83901
AAACAAGCTGAATGTCCTTA	DPT	1805
AAACAATAATGAAAAAAATG	IFNA2	3440
AAACAATATACCAAATGAGA	OR4K2	390431
AAACAATATCATTCTGCTCC	C7orf69	80099
AAACAATGTAAACAGCAACA	KRTAP9-3	83900
AAACAATGTAAACGGAAACA	KRTAP9-4	85280
AAACAATTTAACGATTGTGA	KRTAP19-4	337971
AAACACAAACTCTTGAGCTG	SRGAP2B	647135
AAACACAACAAATGGAGGGA	KRT33A	3883
AAACACACAGACATTGCCCC	NR0B2	8431
AAACACACGTGGCTGGAGCG	MUC5B	727897
AAACACACTTCAGAAACGTG	CRY1	1407
AAACACAGTCTCATTCTGAA	COL28A1	340267
AAACACATCTGCTTTGGCAA	CD2	914
AAACACATGAATCGTAGCTG	ZNF750	79755
AAACACATTCACAAGAATGG	KRTAP23-1	337963
AAACACCAACACGGAAGGGG	KRTAP10-10	353333
AAACACCAACACGGAAGTGG	KRTAP10-2	386679
AAACACCCAAACCTTGGGCA	LYN	4067
AAACACCCACCTGCTCACCT	TMEM30B	161291
AAACACCTACAAATGTTCAC	MCHR2	84539
AAACACGCCGACGGACCGAG	MTG2	26164
AAACACGGCAGCGCGAACAG	HUS1	3364
AAACACGGGCCGCGAACCTG	SHARPIN	81858
AAACACGTGAAATTCTGTGG	PCDHA11	56138
AAACACTATAAATAACAAAA	CTAGE8	100142659
AAACACTGTCATTTCCATCC	TAF7	6879
AAACACTTTAATGAGTTTGA	KRTAP19-3	337970
AAACAGAAAGATGAAAGGCA	SPAG11A	653423
AAACAGAACACTCAGTGTCG	C6orf89	221477
AAACAGAACGTGCGCAAGCG	IFT172	26160
AAACAGAAGTACCCGGAGGG	PROSER3	148137
AAACAGACGGCGTAGCGCGC	B9D1	27077
AAACAGAGCAGCTCACATGA	TRMT61A	115708
AAACAGAGCGCGGCCGCTGG	ABHD6	57406
AAACAGAGGCACTGGAAGCG	ZNF480	147657
AAACAGAGTAGGCTGGACCA	OR10J3	441911
AAACAGCACAAGCTGAAGTG	LTB4R2	56413
AAACAGCAGGCAGGACTGGG	SMC5	23137
AAACAGCCCTTGGGCCCAGG	PRSS21	10942
AAACAGCGAACAGCTCTAAG	NSUN2	54888
AAACAGCTAAAGACCTTTGG	YME1L1	10730
AAACAGGCTCGACCAATCTG	LSM5	23658
AAACAGGTGGGGTCAACAGT	GH1	2688
AAACAGTAGCAGCTCCGCCG	ZBTB42	100128927
AAACAGTCTACACAGCAGGA	CYP21A2	1589
AAACAGTGTAAACAGAAACA	KRTAP9-9	81870
AAACAGTTTCCATCTATTAC	OR5H2	79310
AAACATCAAAGGGGAAGCGG	GABRB2	2561
AAACATCAGTTAACATCCAA	OR7D2	162998
AAACATCCGAGGACATCCGG	ACIN1	22985
AAACATCCTTCCCAGGCCTG	OR4X1	390113
AAACATCTTTAATTAGTGTC	KRTAP19-8	728299
AAACATGAAAAATTTAAATG	PCDHB10	56126
AAACATGATCATCTTATGAA	OR2D2	120776
AAACATGCACATCATCCCTG	OR10V1	390201
AAACATGTGAAAGATAGGTA	NSF	4905
AAACATTAGCAACGCTCCTC	GAS1	2619
AAACATTATCCAAATGTCAG	ZIM3	114026
AAACATTCATGCCTAAGGAA	OVOL2	58495
AAACATTCCAAATTCAAAGT	MMP3	4314
AAACATTTCCCATTGAGCTG	GIMAP1	170575
AAACCAAAACTAAATTAAAG	C1R	715
AAACCAAAATGTAGACAGAA	CEACAM1	634
AAACCAACCAGTGGGTCTGG	MYH10	4628
AAACCAAGGAAAGGACAGCT	KRTAP5-3	387266
AAACCAATCGTGAATCTCTA	HIST1H3E	8353
AAACCACCGCTCACAAGGAA	STUM	375057
AAACCACGAGACCCGGATGT	RNF10	9921
AAACCACGTGAGTGCCTGCA	NAT8B	51471
AAACCACTGAAAGTATGCCG	HOPX	84525
AAACCACTGTCACAGCCAGG	C10orf128	170371
AAACCACTGTGGGATGGGGC	CST7	8530
AAACCACTGTTAGTCAGCAG	ANKRD28	23243
AAACCACTTTCTGCATTCCG	PPAN-P2RY11	692312
AAACCAGTCAGAGCACAGAA	HLTF	6596
AAACCATAAAGATCAGACTC	SDF2	6388
AAACCCACCAGTGAGCGAGC	TTC38	55020
AAACCCAGGAAAGGTAAAGG	SPATA33	124045
AAACCCATCGACGTCCGCGC	WDR35	57539
AAACCCATGCCGGGAAGAGG	SLC44A3	126969
AAACCCCCGCCTCTCATCCA	GTF3A	2971
AAACCCCGACACCCTCCAAG	LDAH	60526
AAACCCCGCCCGCCCGCTGA	BACH1	571
AAACCCCTCTCCGCCGCCAG	DAGLA	747
AAACCCCTGGGTGCCCAAGG	NOTCH2NL	388677
AAACCCGGACGAGCCCTCGG	SNAP91	9892
AAACCCGGAGCGCGGGAGCG	CDYL	9425
AAACCCGGGCCAGATCGCGC	FOXK1	221937
AAACCCGGGGACACCTCCTC	BAG5	9529
AAACCCTCCTACTTCCTGCA	PNMA5	114824
AAACCCTGCCTCCTGTGAGG	BNIPL	149428
AAACCCTTTGTGGTGAAGGG	LGALS12	85329
AAACCGCAAGAGTCAGAAAC	POMZP3	22932
AAACCGCAGAGTTCTAAAGC	PIGK	10026
AAACCGGATTGGCCGGGGGG	HEY1	23462
AAACCGTTATTGAGCAAAAG	CCDC27	148870
AAACCTAACATGGTATCATT	OR1S1	219959
AAACCTAATCGGCGGCGGAG	AVPI1	60370
AAACCTAGCCCCAATACTTA	CONTROL	CONTROL
AAACCTAGGGAAACCGAAAG	IFIT1	3434
AAACCTCAGAACTCCATGTG	SMIM21	284274
AAACCTCCAGCCAAGATTTG	RYR1	6261
AAACCTCTGGGTGGGCAGCG	SCAI	286205
AAACCTCTTCAAAGGAGGAG	ZNF451	26036
AAACCTCTTCTCCAAAGCTG	SLC5A4	6527
AAACCTCTTTGGCTGGAGTG	HOXB4	3214
AAACCTGAGTGACACCACAG	GRM4	2914
AAACCTGGCAGCTGACTGGG	PQLC2L	152078
AAACCTGGTGTGGGGGAAGA	CPA3	1359
AAACCTTCAATTAAGTAGCC	VN1R1	57191
AAACGAACCAATAGGAAGAG	EPM2AIP1	9852
AAACGAATTGTATTTCAGCA	ROS1	6098
AAACGACAGCTGCGGCTGCG	SH3GLB1	51100
AAACGAGAGAGACTAAGGGA	CYB5D2	124936
AAACGAGATCGAGAAAGGTA	CONTROL	CONTROL
AAACGAGCACACTCTACGCC	TMEM126A	84233
AAACGAGTCACCTTACTTTG	TBC1D32	221322
AAACGCAACCAGGAACACAT	NUP107	57122
AAACGCACCAAGGAAAACAG	AMER1	139285
AAACGCACTAATGCTGAACG	ZNF254	9534
AAACGCAGACAGACGCGCGG	TMEM215	401498
AAACGCCTCCCGGGACCCGG	RGN	9104
AAACGCGACCTGGGAAGGGG	PQLC2L	152078
AAACGCTGCCTAGGCCGCCG	DECR1	1666
AAACGCTGGGGCGAACTGAC	PRDM10	56980
AAACGGAATTATGGTAACCG	RPTOR	57521
AAACGGAGCAGGTGGGGCTA	FAM111A	63901
AAACGGCCCCGCCTCCCGCG	WRB	7485
AAACGGCCCCTAAACTTGGG	RBAK-RBAKDN	100533952
AAACGGCCGGCTGGGCGGGG	ARL4C	10123
AAACGGCGAGCTCAGAGTGG	PATZ1	23598
AAACGGCTCGGGTTTCAGTG	FGFR2	2263
AAACGGGGGAGTCCAACCAC	LYSMD3	116068
AAACGGTAACAAACAATCGC	BHLHE22	27319
AAACGGTACGACAGCGTGTG	CONTROL	CONTROL
AAACGGTTCCGCAGTGTGGG	COG3	83548
AAACGTAAGAGACAATGAGG	CCT8L2	150160
AAACGTCACAGAGGCAGCGG	PDK3	5165
AAACGTGGAAGGGCATGGGT	PRAMEF11	440560
AAACGTGGTAACCATAGCTA	KLHDC10	23008
AAACGTTATGTATCAGTTTG	GZMK	3003
AAACGTTGAAAGCTGCGGGG	RPL36A-HNRNPH2	100529097
AAACGTTGCACCGGTGCCTG	POU2AF1	5450
AAACTACAACTCCCGCTGGG	GTF2I	2969
AAACTACAAGAAAAAGCAGT	OR10X1	128367
AAACTACAGAGCAAGGCCAG	IL37	27178
AAACTAGGTCACGTAAGGAA	LEO1	123169
AAACTAGTAGAGTAAGGGGG	GLB1L	79411
AAACTATCCTGTTGAACACA	MIA2	117153
AAACTCAAACTACAGATCCC	DNAJC12	56521
AAACTCAATCACTGCCCTCG	ELAC1	55520
AAACTCACATCGGATGATTC	GBP6	163351
AAACTCCCAGCCAAGGCGCG	ALX4	60529
AAACTCGCGCGAGAGCAAGA	PHF5A	84844
AAACTCGCTAGTCGTCAGCA	CKAP2L	150468
AAACTCTAAACATCCTAGTG	OR13C4	138804
AAACTCTGCTACTAGCGACA	LURAP1L	286343
AAACTCTTCAGCCCACCGCA	C5orf22	55322
AAACTGACTGTCGCTCTCTC	C16orf58	64755
AAACTGAGGCGGCCGCCGAG	LRRK1	79705
AAACTGAGGCGTCTGCGCTG	SNRPE	6635
AAACTGATGCTGGTTGTCTG	MFAP4	4239
AAACTGCCAAGGGCTGTGGG	COX8A	1351
AAACTGCCCAATCACAGTGG	DNAJB5	25822
AAACTGCCCTGCTATTGGTA	VEGFD	2277
AAACTGCTTCCCGGGCGTGT	LRRCC1	85444
AAACTGGAGCGAAAGTGATG	TYMSOS	494514
AAACTGGCCCAGTCCCAGAG	SEPT1	1731
AAACTGGCGTGAGGCCTGCT	BAGE5	85316
AAACTGGCTTCAAAATTCCA	LGALS1	3956
AAACTGGGCGGAGAGTCCGC	RTN4	57142
AAACTGGGCTACGCGGCTGG	PSKH1	5681
AAACTGGTCTCTGAAAGGTG	HAX1	10456
AAACTGTAATGAGAGTGACT	HERC5	51191
AAACTGTCTCCAGGCGTCCA	SCGN	10590
AAACTTAGAATTACTGATGA	BAAT	570
AAACTTAGTCAGCTGTAAAC	MOV10L1	54456
AAACTTCCCACAGAATGGAA	ZNF705D	728957
AAACTTCCGGAATCAACAAC	YIPF4	84272
AAACTTGAGTTAGAGAGGTG	ACTL7B	10880
AAACTTGCCAACCCCAGCAA	POTEB2	100287399
AAACTTTGAAACTGAAGTTA	TLR8	51311
AAAGAAACACGGTTTCACTG	HIST1H2BB	3018
AAAGAAACCGCTTTGCATGT	KBTBD7	84078
AAAGAAACGCAAGCCTACAG	ASB15	142685
AAAGAAAGAGGAATAGTAGC	CONTROL	CONTROL
AAAGAAAGTTTAATAATGCA	ASPN	54829
AAAGAAATAGAGATTGCGAG	AMY2B	280
AAAGAACACCATCAGGGCAA	ABRA	137735
AAAGAACAGAGAATGAGAGT	CYP4Z1	199974
AAAGAACCAGTGAGGACTAC	ARRDC5	645432
AAAGAACCGAGTCTGCGCAC	MAD1L1	8379
AAAGAACGATCGGGACGGGG	DNAJC13	23317
AAAGAACTACAAATCCCAGA	SNW1	22938
AAAGAACTTTAACCAATCCA	ARID4B	51742
AAAGAAGAAAACCCCTCTTC	ZNF827	152485
AAAGAAGGAAAATGATACCT	LRRN3	54674
AAAGAAGGCCTCCGTCCCAG	KCNJ3	3760
AAAGAAGTGGCTGACTACCC	CCDC124	115098
AAAGAATAAAGGGGCCAAAG	SPATA18	132671
AAAGAATCCGCTTTGCATGT	KBTBD6	89890
AAAGAATCGGAAAGGTCTGG	POU4F3	5459
AAAGAATCTGTCAACTCTGA	CCDC81	60494
AAAGAATGGAGGAAGAACAA	ZNF106	64397
AAAGAATTCACAGTTCATGA	OR6Q1	219952
AAAGACAAGAAGTCCATTGA	CNGA2	1260
AAAGACACACGATGCTGTCC	OBP2A	29991
AAAGACACTTGGTCGAAAAA	ALKBH8	91801
AAAGACAGAATCCAGAGTAG	CSMD3	114788
AAAGACAGCACAAGCCAGAG	CKLF-CMTM1	100529251
AAAGACAGCCAAGGGGTGGG	RDH5	5959
AAAGACGAGAAACTTAAATG	OTUD6B	51633
AAAGACGCTTCTGGGGAGTG	FAS	355
AAAGACTCAGCCAACCACCG	SIN3A	25942
AAAGACTCAGTGAAGCAACG	IKBIP	121457
AAAGACTCAGTGAGAACGCG	PCDHB16	57717
AAAGACTGAGAGACCTGGGG	ZNF836	162962
AAAGACTTGACTCAGCCCCG	KLHL40	131377
AAAGAGAAAACATGATTCAA	OR4D11	219986
AAAGAGAACTGGGAGAGTCC	ODAM	54959
AAAGAGAAGCACTTCCGGGT	CUTC	51076
AAAGAGACAGACTCTCCAGC	SMCP	4184
AAAGAGAGACCAAGGGAACA	RNF150	57484
AAAGAGATTGTAAAAACTAG	OR10G3	26533
AAAGAGCAAGATCCCCCAGG	GPHA2	170589
AAAGAGCACACTTACCTATG	MTRNR2L10	100463488
AAAGAGCCCTGAAGCTCAAG	ZNF529	57711
AAAGAGCCGTGCAAGCAGAC	P2RY11	5032
AAAGAGCGAGAAGTATAGAA	STRAP	11171
AAAGAGCGTAGAGTCGGGGA	RAP2C	57826
AAAGAGCTGAGTAATGCTGG	SLC7A11	23657
AAAGAGCTGGCAGCTCCTGA	PALMD	54873
AAAGAGGCATCCTATCGGAG	SUCLG1	8802
AAAGAGGTAAATTCATTCAG	GPR182	11318
AAAGAGGTGCTGAAGTCCAG	GMPPA	29926
AAAGAGGTGGCAATCGGCAA	NAA25	80018
AAAGAGTTATTCTTTACTGT	DLG2	1740
AAAGATAAATCAACACACAA	TAAR1	134864
AAAGATAAGGAAGAGAGGGA	CARD11	84433
AAAGATACATGGATATCTTG	GYPA	2993
AAAGATACATTTAATCAGCG	FARSB	10056
AAAGATATAGCAAATTATGG	CONTROL	CONTROL
AAAGATCCCTCAGGGTAGGG	ZNF334	55713
AAAGATCTTACTAAACTCAA	C1orf162	128346
AAAGATGGAGGGTGTGAGAA	OR13H1	347468
AAAGATTAAAATAAGTAAAT	TAAR2	9287
AAAGATTGCCCTATGAGGCG	LIN52	91750
AAAGATTTAAGCAAAATTAT	NXF5	55998
AAAGCAAAGAGAAATGGGCC	CALHM3	119395
AAAGCAACAAGGCCACCTGA	ADCK1	57143
AAAGCAACGCTTGCGCTGGG	MTRF1L	54516
AAAGCAACTTCCGGAAGCTG	POLR1C	9533
AAAGCAAGGGTCGGACACCT	TXNDC9	10190
AAAGCAATGTATTGCAGGCT	DNASE2B	58511
AAAGCAATGTGGTCGTTGCG	TEX14	56155
AAAGCACAAAACTCTCAAGC	CCDC43	124808
AAAGCACAAGATGAGAGTGT	DEFB119	245932
AAAGCACATCAGGCTGCCTG	AKAP4	8852
AAAGCACGTGTCGGAGACTC	LDHAL6B	92483
AAAGCACTTAAGCAACAACT	MAP3K19	80122
AAAGCAGAACCCAGTCTCTG	PRH2	5555
AAAGCAGATGGCGAGCGCGG	RNF207	388591
AAAGCAGCAATAAAGCCGGG	L3MBTL3	84456
AAAGCAGCATGAGAGAAAAG	SPATA17	128153
AAAGCAGCCGATTGGCAGAA	BEND5	79656
AAAGCAGCCTCGGATCTAGC	NMNAT2	23057
AAAGCAGCCTTGACAGCCAG	ACTR5	79913
AAAGCAGCGAGATCCCGGGG	CSTF3	1479
AAAGCAGCTTTCAGCATCCA	TFAP2D	83741
AAAGCAGGACAGTCTCATCC	MAP3K19	80122
AAAGCAGGCAAGAACCGGAA	POLDIP3	84271
AAAGCAGTAATTACACCTTG	TSTD3	100130890
AAAGCATCAGAGCATGAGAT	CD209	30835
AAAGCATGGAAAAGGGGCGC	IDNK	414328
AAAGCATTCCCAAGGCTGAA	ABCC5	10057
AAAGCATTCCTTAAGACATC	SIPA1L2	57568
AAAGCCAAAATATTTCCTAG	SFSWAP	6433
AAAGCCAATTGCCGGCCTGG	SHOX	6473
AAAGCCAGGAGGCGGGACAG	TTC12	54970
AAAGCCCCAGAAAAAGCGGA	F5	2153
AAAGCCCCGACTCAGCAACT	CRYBA4	1413
AAAGCCCGCACGCACCCACC	HLA-A	3105
AAAGCCCTAATGAGCAGTGG	KIF21B	23046
AAAGCCCTCCCATTGCAGCC	IL21	59067
AAAGCCGAAGGGTTCAACAG	NDUFB8	4714
AAAGCCGAGAGGTTCGCCTG	HPRT1	3251
AAAGCCGCATCGGAGGAGCC	BMPER	168667
AAAGCCGGGTACTCGCTCTT	PARS2	25973
AAAGCCGGTCTTTATCAGAG	DOCK9	23348
AAAGCCTCAGGACAACTTGG	CDHR1	92211
AAAGCCTCGGGATCACAGCT	VPS13C	54832
AAAGCCTGAATTGGGGGTTG	PSMB11	122706
AAAGCCTGGCACCGTCTGCG	ADO	84890
AAAGCGAAGCGAAGACGCGG	CLUAP1	23059
AAAGCGACCTGCACTCAATT	SERPINF1	5176
AAAGCGACGTAGGCATACTT	CONTROL	CONTROL
AAAGCGCCAGCTACCCGCCG	DEGS2	123099
AAAGCGCCGAGTCATTCCGG	PRDX1	5052
AAAGCGCCGCGGCGGGCGGG	GNAS	2778
AAAGCGCCGCTCTGGCGGTG	ARHGEF39	84904
AAAGCGCGCCTCTGTTGGGA	NUSAP1	51203
AAAGCGGCGCTATCCATGTG	TMEM132E	124842
AAAGCGGCGGCACCACCCCG	CKB	1152
AAAGCGGCGGCCTTGCACAG	ELP2	55250
AAAGCGGCTCCGTGACGGAG	NPRL2	10641
AAAGCGGGAGGTCTCGAAGC	SLC45A3	85414
AAAGCGGGCATGCGCCGTCG	FMC1	154791
AAAGCGGGTAGCCCTCAGCT	CAPN11	11131
AAAGCGTAAAGGAAAAATAG	LYRM1	57149
AAAGCGTAAGCGGGAGCTCG	C3orf58	205428
AAAGCGTGGCCAGTCACAGG	NME8	51314
AAAGCTAAAGAACTCTCCAA	MYL1	4632
AAAGCTACAAACCTAGTCTT	LCE3D	84648
AAAGCTAGCTGACCCAGGGG	TMED8	283578
AAAGCTCAACCAGCTCTGCT	ANP32D	23519
AAAGCTCACCCTGTTACCAC	SPTBN2	6712
AAAGCTCCAGCGGAGTCTGG	PLCXD3	345557
AAAGCTCCCTAGTTGCACCA	SLC2A7	155184
AAAGCTCCTCCCCTCCAGCG	C1orf226	400793
AAAGCTCTCGAACCCCGATG	ANKLE1	126549
AAAGCTGACTGAGATCCGCT	CHAC2	494143
AAAGCTGAGGGAACAATAAG	BCO1	53630
AAAGCTGATGGAGTCACCCA	PCDH18	54510
AAAGCTGATGTACAAAACCA	SERPINA7	6906
AAAGCTGATTACCTTGGCAA	DCTN3	11258
AAAGCTTAATCAGTGTTATC	CYP3A5	1577
AAAGCTTCTTGTTCAAACTG	MYOM2	9172
AAAGCTTTCTAGTTTCTCCG	FUZ	80199
AAAGGAAAAAGAGCCAAGCC	ZNF550	162972
AAAGGAAAAATAGGGGGAGG	LYRM1	57149
AAAGGAACAGAAGAAAGAAA	POU2F3	25833
AAAGGAACGAACAGAAATTC	MAGEC3	139081
AAAGGAACGATTGGAAGCCG	PDE1B	5153
AAAGGAAGAAAAATCCTCTG	ZNF710	374655
AAAGGAAGAGTCCAGAGGGA	RASA1	5921
AAAGGAAGTCCTCTCCCTGG	EIF1AD	84285
AAAGGAATGTGTGAAGGACT	SLC4A5	57835
AAAGGACCACGACAGGAGCA	ANAPC7	51434
AAAGGACCCACCTTGCAAGA	CHST4	10164
AAAGGACCTCCAGTGACCGT	PIK3R6	146850
AAAGGAGAAAAGGGATGAGG	MOS	4342
AAAGGAGAAACCAAAAAGGT	UBXN2B	137886
AAAGGAGAAAGGTCAAGTTA	GSTA5	221357
AAAGGAGAATGAACCCCACG	NEU2	4759
AAAGGAGACCCAAAAAAGCG	MFSD7	84179
AAAGGAGAGACCCCAGCCTC	RPS23	6228
AAAGGAGAGCACTAGCAGAA	MAGEE1	57692
AAAGGAGAGGGACAGAAGGC	TSPAN31	6302
AAAGGAGCATCAAAGGGACA	DEFA6	1671
AAAGGAGCGGCTTACTCCAG	TMEM268	203197
AAAGGAGCTATTTCTCTAGA	RARRES3	5920
AAAGGAGGCGCCGGAGTAGG	ATG12	9140
AAAGGAGGCTGACAAGCGGG	MAGEC1	9947
AAAGGAGTCCGCCGCCTTCG	PHIP	55023
AAAGGAGTGAGCAGCTGACA	MYO15A	51168
AAAGGAGTGCTGCTTTCCTG	CALCRL	10203
AAAGGATGGAAAGAGCCCCT	FAM180B	399888
AAAGGATGTTTCCTTCCACT	FCN1	2219
AAAGGCAACCTTGCATCCGG	AAR2	25980
AAAGGCAACTTCACCATCGA	CLRN1	7401
AAAGGCACAAAACCAGGCCT	AMY1A	276
AAAGGCAGAAGACCGCTCCT	CALCOCO2	10241
AAAGGCAGCTTATTGTCCGG	BIN1	274
AAAGGCAGGAATTTCTGGGA	PLA2R1	22925
AAAGGCAGGAGTGCGGCCAA	TMBIM6	7009
AAAGGCAGTGACCGAGACTG	CCL4L2	9560
AAAGGCATCTGGCGTTTCTG	KIAA0907	22889
AAAGGCATGGAGGAAAGTGA	CIT	11113
AAAGGCATGGGAGACAGGAG	COLQ	8292
AAAGGCATTAGACTTTACAA	GLT6D1	360203
AAAGGCATTTGGTATCAGCA	TEK	7010
AAAGGCCAGGAGGAAACTGT	NCR2	9436
AAAGGCCAGGCGAAGACGCT	UFD1	7353
AAAGGCCATTGGATGTGAAG	GDF3	9573
AAAGGCCTCCTCGAGGCCAG	WWP2	11060
AAAGGCGACAGTGCGCGGAG	ZNF354C	30832
AAAGGCGCAGGAAGCCAGAG	ANKRD45	339416
AAAGGCGCATCTCCGGCTGT	EFR3B	22979
AAAGGCGCGCGGCTGAAGTG	ISLR2	57611
AAAGGCGCTCAGGCTCGCAC	CLPSL2	389383
AAAGGCGGACCCCTTTAAGG	SHKBP1	92799
AAAGGCGGAGAAAAGGGACG	COLCA1	399948
AAAGGCGGTGCTTAAACCGG	DNAJB9	4189
AAAGGCGTTTCTTCCTGTGA	SASH1	23328
AAAGGCTCGAGGGATCCACT	DUSP19	142679
AAAGGCTTTCTGGATGCCAA	DEFB105B	504180
AAAGGGAAACCCCACCCCCA	ACAN	176
AAAGGGAAAGTCACTGCTAG	PINK1	65018
AAAGGGACAGCGTCCCGCAG	TSHZ2	128553
AAAGGGACCAGAGGCCTCCG	SYPL2	284612
AAAGGGACCAGTAGGAGTGG	VCL	7414
AAAGGGACTTTCACTGAAGG	USP27X	389856
AAAGGGAGCCAACACAGTGT	ABCA4	24
AAAGGGAGGAGGAGGGCTAG	TCN2	6948
AAAGGGAGGATACCAGTGGT	GIMAP6	474344
AAAGGGATGAGGTGGAGCGA	MOS	4342
AAAGGGATTCTGGAGGAGGA	HSD3B2	3284
AAAGGGCAGCAGCTCCCGGG	MAP2K5	5607
AAAGGGCCAGGCGTATTGAG	CCAR1	55749
AAAGGGCCTCCACCAATGGG	COL1A2	1278
AAAGGGCGCGGAAACCACGG	SRRM5	100170229
AAAGGGCGGCGCAAAGAAGG	CUL7	9820
AAAGGGCTACAGAGACAGGA	COLEC10	10584
AAAGGGCTCACTCAGAACAC	HMGCS2	3158
AAAGGGGAGAAGCGGCCAGG	TUBG2	27175
AAAGGGGAGGAGGATAGAAG	TMEM30A	55754
AAAGGGGCATGTGTCTGCAA	RGS3	5998
AAAGGGGCCACGGACGCCTG	ETHE1	23474
AAAGGGGCGGGGCCATAGGA	SEMA4D	10507
AAAGGGGCGGTCCCTTAGGG	UTP23	84294
AAAGGGGCTGTTGACTGCAG	TTYH2	94015
AAAGGGGGCGGTGCTCCCGC	SPTAN1	6709
AAAGGGTGAGCATAGATGTG	ENPP6	133121
AAAGGGTGGAGCTAAGAACA	SERPINB10	5273
AAAGGGTGGCAAGCTCAGCA	DMAP1	55929
AAAGGGTGTGTGGAGAAATG	TRIM21	6737
AAAGGTACCTTGTGTTCAAC	MIA2	117153
AAAGGTAGAAAGCCACCGGA	C3orf20	84077
AAAGGTAGGAAGGGAGAGGT	HFM1	164045
AAAGGTAGGAATGAGAGGAG	CEACAM1	634
AAAGGTATGTACAGATACCA	AMY1C	278
AAAGGTCACCTGCTGACCAG	APOC3	345
AAAGGTCAGGGGCGTGGCGA	MCEE	84693
AAAGGTCTATAACTTATAAC	OR7G3	390883
AAAGGTCTGGAAACTGCTAA	C9orf64	84267
AAAGGTCTTGTCCACTCCAG	DUSP13	51207
AAAGGTGAGGCTATTCCCCG	ETFA	2108
AAAGGTGATCAACAATAGCT	ADGRE3	84658
AAAGGTGCAAAGTTTGGTCC	TNFRSF11B	4982
AAAGGTGCACCCCTCCAGCG	SLC22A2	6582
AAAGGTGCTGGAGCTGTTGG	SLC30A7	148867
AAAGGTGGGGCCCTGCTGCG	DYNC1I2	1781
AAAGGTTCCCACAGTAGGGG	INTS12	57117
AAAGGTTGGTCTGAACAGTG	PCDHA11	56138
AAAGGTTTCGAGGTCACTTC	EIF3I	8668
AAAGTAAAGAATGAGGCCAC	OR10A4	283297
AAAGTAAATATAATGCATGT	OR2F1	26211
AAAGTACAAAGCTCTTTAGG	CFI	3426
AAAGTACCCAGTACAGAGAA	RSPH14	27156
AAAGTACTGTATTTCAGACA	MSANTD3-TMEFF1	100526694
AAAGTACTGTGAAATGGGCT	TIMM23	100287932
AAAGTAGATATTACATAGCT	KLRB1	3820
AAAGTAGTAAATCCTAGGCC	RPL6	6128
AAAGTATTTAACCTCCTTCT	SP100	6672
AAAGTCAAATCATGGGCAAG	METTL7A	25840
AAAGTCAAGCGGGAACCCGG	NUP62CL	54830
AAAGTCACCCAAATCTGGGT	STARD8	9754
AAAGTCATCTACTCTTCATT	MRPS11	64963
AAAGTCCACAGGTGCCTGCG	SUSD2	56241
AAAGTCCAGCCTTTGAGGCG	TREH	11181
AAAGTCCAGGGTAGAGATGG	B4GALNT2	124872
AAAGTCCCATGTTCAGAAGG	SLAMF8	56833
AAAGTCCCGCCTTTCCCACG	COX18	285521
AAAGTCCTGGAGGGGAAACG	RASIP1	54922
AAAGTCCTGTATCTGATTGG	HIST1H2BK	85236
AAAGTCGCGCATGCCCACTC	UQCC2	84300
AAAGTCGTAGTTCTCTTGCT	COX6B1	1340
AAAGTCTAGGGATGTCACAA	HYPM	25763
AAAGTCTCAATCTCCCTGAG	XRCC3	7517
AAAGTCTCTAGGCCTGCCTA	EPHX1	2052
AAAGTCTTTAAATAATAGTT	KRTAP19-6	337973
AAAGTGAAGGCGGAGATACA	CCR2	729230
AAAGTGACAGAATCAAGCTG	ESRRB	2103
AAAGTGACGGCGTGTCGCAG	NEK8	284086
AAAGTGACTAGCTCAAGTCC	HEATR9	256957
AAAGTGAGCTAAGTTGGGGT	NDUFA4L2	56901
AAAGTGAGGCATATCTGTAA	CHRNA1	1134
AAAGTGATGAGGTCACCTGA	H2AFB2	474381
AAAGTGATTTAAAGCCTCAT	SLAMF1	6504
AAAGTGCACACACGTACACG	GPR183	1880
AAAGTGCATTCTGTAGGGCA	TEX51	101929926
AAAGTGCCTCGGCGGGCGAA	RYK	6259
AAAGTGCTCCCCCTTCTCCC	VGLL3	389136
AAAGTGGATAAGCTGCTCAG	DHX29	54505
AAAGTGGCTGCAGAGGCAAT	HINT2	84681
AAAGTGGTGTTACTCACCCA	PDE7B	27115
AAAGTGTCAGAGGAAAGGAA	NUDT9	53343
AAAGTTAAAAATTAAACCAC	SLC17A4	10050
AAAGTTAGGTAGTCCGCGAG	TAF1B	9014
AAAGTTATGAAATGCTGAGA	KRT6C	286887
AAAGTTCACGCAGCCCTGGG	GGT1	2678
AAAGTTCTGGCGGGAGAGAA	MAP3K6	9064
AAAGTTGAAAGTAGGTATGG	TRO	7216
AAAGTTGGAAACGCTTCCGG	SERPINH1	871
AAAGTTGGAGCTCTCCGGGG	PDLIM3	27295
AAAGTTGTTAGGCCCTGAGA	KCTD14	65987
AAAGTTTACAGGACTCCCAG	ACSM3	6296
AAAGTTTACTAAATATGATG	ZC3H12B	340554
AAAGTTTCCGGCCCTCCAGG	TAF6L	10629
AAAGTTTGAGTCACGATTGG	HMCN2	256158
AAAGTTTGTGGCTAAAGTTG	DCAF8L2	347442
AAATAAAATGAGTCAAATGC	FABP9	646480
AAATAAAATTGCACGTCGCG	RMDN2	151393
AAATAAAGCCAAGCATCAGG	RPE65	6121
AAATAAAGGATTACAAACAC	EHF	26298
AAATAAAGTGGAGAAAGGGG	INTS2	57508
AAATAACCATAAAAGGACTC	MS4A12	54860
AAATAACGGCCTGTAGGCAA	SNUPN	10073
AAATAAGAATGATGTAACCC	LRRC31	79782
AAATAAGATCGACTTGACCT	OR2T27	403239
AAATAAGCGAGTTCCCACCG	MAMDC2	256691
AAATAAGGGCCCCACCTCCA	DUOXA2	405753
AAATAATATGCATCTCTCGA	CONTROL	CONTROL
AAATAATGACGTGGTGACAA	KRTAP4-8	728224
AAATAATTTGTAATGCCGTG	COG4	25839
AAATACAAGCTATAGCGATA	CONTROL	CONTROL
AAATACACCCCCGCTCGGCG	RAB26	25837
AAATACACCCTCCTGTCAGT	EVX2	344191
AAATACACCGCGCCCCTGCC	KLF11	8462
AAATACATACGACTCAGCAG	SEC24C	9632
AAATACATATCACCAAGTGA	DSPP	1834
AAATACCATAAAGAATGAAA	CLLU1	574028
AAATACCCACGTTTCCCGTG	LMTK3	114783
AAATACCCAGGTATTGGCAA	PTCHD4	442213
AAATACCTCTTACTCTGCTA	OR52E6	390078
AAATACTCCGAACTTATATA	LYG1	129530
AAATACTCTCACCAGAACAA	BBOX1	8424
AAATACTCTGGACTGCGGAG	TTC30B	150737
AAATACTCTTATGCCAGCAG	SLC4A9	83697
AAATACTGATTGCATCACCC	SPX	80763
AAATACTGATTTGTGGCCTC	OR2A12	346525
AAATAGACCAAGATGTAGAA	SLC7A13	157724
AAATAGAGTCCGTCAGTTAG	TGIF2LY	90655
AAATAGAGTTCGTCAGTTAG	TGIF2LX	90316
AAATAGATGCCTAGCCAGGC	ZBP1	81030
AAATAGCCCTGGAAATTCAG	SVIL	6840
AAATAGCCTATAAACCAGAC	SMCO3	440087
AAATAGCGTAAACAGTCACA	KRTAP5-7	440050
AAATAGCGTCATAGACGGCG	ZNF132	7691
AAATAGCTCCCTGAGCTGCC	PYGM	5837
AAATAGGAAGTCACGTGCTG	INPP4B	8821
AAATAGGCGCCAACGAAGAG	COG4	25839
AAATAGTGACAATTGCCCAA	SLFN12	55106
AAATAGTGGAAAGCTGCCCT	ATE1	11101
AAATAGTGTAAACAGTCACA	KRTAP5-11	440051
AAATATATAAAAGAAGCCTC	GPR85	54329
AAATATATACATATTATGTG	OTOL1	131149
AAATATATAGATTTGTACCG	SNTG1	54212
AAATATATCTCCACAAGCAG	TSPAN10	83882
AAATATATTCCTATGATACA	OR1E2	8388
AAATATCATAAAAGACAGCA	OR52B2	255725
AAATATCTCTTAGGACCTTG	PCDHGA6	56109
AAATATTAAATTGCCCAGTT	FCER1A	2205
AAATATTCAAATGTGGGGTG	ALDH3A1	218
AAATATTCTAGTGCTGTGAT	CASR	846
AAATATTCTGGACTGCAGCG	TTC30A	92104
AAATATTGAGCAATGTCAGG	TCN1	6947
AAATATTTAATAAACCAAAC	CYLC1	1538
AAATATTTATAAGTCGCCGG	LRRC56	115399
AAATATTTGTTGCCTAAGTC	KRTAP21-1	337977
AAATCAAAATGTAGGCCAGG	OCM	654231
AAATCAAACCGCATCCCCAA	MSRA	4482
AAATCAAAGGGCAGGCCACA	C11orf86	254439
AAATCAAATTTCAGGATGGG	IL1RL1	9173
AAATCAACAGTCTGAGCATG	UGT2B7	7364
AAATCAACGCAGCCTCACGC	MZT1	440145
AAATCAAGCATACACTCTCT	RBBP5	5929
AAATCAAGGAGGAGCCAAAG	CLIC2	1193
AAATCAATATAAAGGAAGTG	DMBT1	1755
AAATCAATCACAGAAGACAG	SST	6750
AAATCACAGTAGATCAAAAG	OR4S2	219431
AAATCAGACAGACCGCAGGT	TRPC3	7222
AAATCAGAGCCAGGTTCTTG	LILRB3	11025
AAATCAGTCCGCTAAACTGG	HOXD9	3235
AAATCCAATGGGTGGAGACA	MBD3L2	125997
AAATCCAATGGTGACGAGCA	TYK2	7297
AAATCCACCAAAAAACGCTG	SMC3	9126
AAATCCACCCATTTCCTGGG	OLFM1	10439
AAATCCAGCCACGTGGCAGA	C2CD4A	145741
AAATCCCCGCCAATTCCCGC	MAK	4117
AAATCCCCGCCTCTCCGGTG	STAP2	55620
AAATCCTCGAGAGAGGGAGG	PDIK1L	149420
AAATCCTTCCCGAAGCCTAG	PROSER1	80209
AAATCGATGGTCTCAGGTGG	PRSS57	400668
AAATCGCAGGGCAACGAAGG	PDZRN4	29951
AAATCGCTGGAGAGGACGGT	S100A11	6282
AAATCGGAGCGAAACTAGAA	ARID2	196528
AAATCGTGTCACGTGATCAG	RSPRY1	89970
AAATCTAAAGGGTAGTGGAG	PIP5KL1	138429
AAATCTAAATTCACCAGGCA	NUGGC	389643
AAATCTAACTGAGCCAAGAA	PIK3IP1	113791
AAATCTAAGCGAGCGCTGTG	SWT1	54823
AAATCTAGGGCCGCTGTAGC	MTFMT	123263
AAATCTATGGAGACACTTGG	PCDHB11	56125
AAATCTCGGGACTGGCGCGG	SLC3A1	6519
AAATCTGACTTTGTCAGGGT	DTNA	1837
AAATCTGATCCGGGATGCGG	WRAP53	55135
AAATCTGCCGGGCGCCGGGG	IL4R	3566
AAATCTGGGATGCCAGCGAG	FBXO7	25793
AAATCTTTAAACCCTCCCAC	GBP1	2633
AAATCTTTGTTGGAGGGTGA	IL6	3569
AAATGAAAAGCAGGAGTCTC	C1QTNF7	114905
AAATGAAACCATTCCAAAAG	IDO1	3620
AAATGAACAGTTTCCTGGCA	IFI16	3428
AAATGAAGACTGCCAAAGCT	PPIAL4C	653598
AAATGAAGTGACGAATGGGT	TUBB	203068
AAATGAATGAAGCGCAGCAA	GOT2	2806
AAATGACGTTGCACTAAGGG	ABCC10	89845
AAATGAGAACCAGCTGCACA	MVP	9961
AAATGAGACCTCGACAGCAA	CWC25	54883
AAATGAGAGCCAGGCTCTTG	LILRB5	10990
AAATGAGAGCCAGGGTCCTG	LILRA4	23547
AAATGAGCTCGCGAGGCCCG	TBL1XR1	79718
AAATGAGCTTCTCTAGCAGA	ENKUR	219670
AAATGAGGCAAAACTGAGAG	CEACAM3	1084
AAATGAGGCCGGACGCGAGG	DDX58	23586
AAATGATGGCAGCCAATCAT	RAG1	5896
AAATGATGTCACTTAATATG	OR4K14	122740
AAATGATTGAATATAGTTTC	OR11H2	79334
AAATGATTGGGCAATACAGT	ABT1	29777
AAATGCAACGGGCCATTCTG	CD180	4064
AAATGCACAGATCGCTGATC	CONTROL	CONTROL
AAATGCAGCGCGCTTTACGG	CTNNBL1	56259
AAATGCAGGAAGCCAGCAAG	ZNF114	163071
AAATGCAGGATGAACACGCA	C6orf201	404220
AAATGCCAAAATGATGAACC	WDR83	84292
AAATGCCCAAACATGGACAC	EGR4	1961
AAATGCCCGAGTCCAGCCGA	UBE2M	9040
AAATGCCTATAACAGATCAA	CRISP1	167
AAATGCCTCAAGCTATAAAT	AMPD1	270
AAATGCGCGATCCAGGCCGG	ADA	100
AAATGCGCGCAATGATTTCT	SMC4	10051
AAATGCGGCGTGGATCTGAA	IMMP2L	83943
AAATGCTCAAGGATGGAGGG	GZMM	3004
AAATGGAACTCCTATACCTC	MAGIX	79917
AAATGGACACTGAAGGGACC	KIAA2012	100652824
AAATGGAGATAATAATAACA	FCER2	2208
AAATGGAGTCACACCCCATA	LOC100130442	100130442
AAATGGCACAAACAGGAACC	KRTAP5-1	387264
AAATGGCAGCCAATGGAGGG	GTF2IRD1	9569
AAATGGCGGCTGTAGCCGAG	MBD4	8930
AAATGGCGTCTGTTGACGAT	DDX4	54514
AAATGGCTGAGTGACAACTT	OR8G5	219865
AAATGGGACTTGCCCAGGGG	ADAMTS4	9507
AAATGGGCCCGCTTTCCCAG	MESP2	145873
AAATGGGCTGGTGAGAACTG	TRIML1	339976
AAATGGTATTGAGAAATCTG	C3	718
AAATGTAGTCTAGTTAAAGG	MRPS22	56945
AAATGTAGTGACAGCCAAGA	ASB4	51666
AAATGTCAGAGACATTACAT	TENM2	57451
AAATGTCAGATAATCAATGT	ELANE	1991
AAATGTGAGAACCAGAGCAT	PYDC2	152138
AAATGTGGTCGCGGTTGGTG	TRIAP1	51499
AAATGTTAATTGATAGTGCC	ARSH	347527
AAATTAATGGTCTGGTGATC	DEFB125	245938
AAATTACCTTTGTGTTTCGC	AFM	173
AAATTATGACTGCAAAACAT	HOXA9	3205
AAATTATTTGAATTAAAATA	OR5M9	390162
AAATTCAAGCACTGGAAGAG	C10orf88	80007
AAATTCAGCACTGGGATCAG	OAS1	4938
AAATTCATAAAATAATGTCT	OR2A1	346528
AAATTCATAATAATTGAACC	SELENOT	51714
AAATTCATCCAAAGGGCCAG	FAM167B	84734
AAATTCCTTACTTGTACAGA	OR3A1	4994
AAATTCGAAGGGATTGGCCG	DTYMK	1841
AAATTCGATTATTCTCCTGA	GFRAL	389400
AAATTCGGCCGGCTTCTCTG	STPG1	90529
AAATTCTACGAAGTGAAATT	LIPK	643414
AAATTCTACTTCCGGAATGG	EXOC5	10640
AAATTCTCCACATTAGGGTA	CST1	1469
AAATTCTTCAGGCATGGGCA	SGCD	6444
AAATTCTTGTGGGAATGAGA	KRTAP21-3	100288323
AAATTGAATGTCTTACATGT	OR9Q2	219957
AAATTGCGTAAGCCCGGTGG	PTGS2	5743
AAATTGGCTTTCGTTCGTGC	CONTROL	CONTROL
AAATTGTAGTTCAGATACGC	TMEM161A	54929
AAATTGTCAAGTAGGAGACA	METTL7B	196410
AAATTGTCAGTGTTAGGGAT	PRAMEF25	441873
AAATTTAAATGAGGCACTAA	PCDHB10	56126
AAATTTAACATGGTGTCATT	OR1S2	219958
AAATTTAAGCTATGACTAAC	CARD8	22900
AAATTTAAGGAAGAGGGAGG	ABHD16B	140701
AAATTTACAAGTGCTCTCAA	GLT6D1	360203
AAATTTCCATCTGGAAATGG	GJD3	125111
AAATTTCCGGGTTATGTGGG	LCMT1	51451
AAATTTCTAAAAAGCATATG	IFNA5	3442
AAATTTGAATCTGCGACCCC	KIF5B	3799
AAATTTGGTCACCAAGTGGG	HIST1H4C	8364
AACAAAAAGCTTTCACAGGA	CFC1	55997
AACAAAACAAGCCGCTAAGG	USP19	10869
AACAAAACCAAATTGCATAA	OR8D1	283159
AACAAAAGAGGCGCCCCGGG	LAMB1	3912
AACAAAAGTGCCCATGCGCG	TRIM23	373
AACAAAATGGTTGAGAAACA	IFNA13	3447
AACAAACACAAACCAACCAG	TMPRSS9	360200
AACAAACAGCGCTCGCCGAA	GATA6	2627
AACAAACAGCTCCTGGAGCA	CSH2	1443
AACAAACAGGAAACGAGCGT	SNRNP35	11066
AACAAACTGCAGAGCAAAAT	OR2Y1	134083
AACAAAGAACAAATTCCCTG	OR4C6	219432
AACAAAGAGCTGGGGAAATC	FAM216B	144809
AACAAAGCCTGTGGCCGATG	ZNF674	641339
AACAAAGGGATATGCCAGGG	SPATA12	353324
AACAAAGGGTTTCAGTGTAA	TBXAS1	6916
AACAAAGTGAAAGAAAGACC	C6orf48	50854
AACAAATACACAAACTGCAT	TIGIT	201633
AACAAATCAATGCCTCCACA	FAM71B	153745
AACAAATCGGACAGCCCTGT	C9orf66	157983
AACAAATTCTGGAAAGTTGC	OR13A1	79290
AACAACAAACTCATAGATTC	OR5D18	219438
AACAACAACAAGGAAGAGGA	KRTAP10-3	386682
AACAACAGGCCAGTTAATTA	KLRB1	3820
AACAACATCCCAGAGCTGGG	CCDC84	338657
AACAACATCCTTTCTCTCTC	C12orf42	374470
AACAACCCCCACCAGTCTGG	ETAA1	54465
AACAACTCTCAAAACCTTCT	IL12B	3593
AACAACTGCTTCCGGGTCTA	LARP4	113251
AACAACTGGGAGGTTGGGGA	SAMD9	54809
AACAAGACCAAGAGTAAGAC	CFP	5199
AACAAGACCCGCCTTCACCT	TMEM9	252839
AACAAGAGACTATCCGAGGG	ZCCHC17	51538
AACAAGATGGACTTTGTGGC	FUT2	2524
AACAAGGAAGCTGGCTCTCA	HTR3A	3359
AACAAGGAGTGTATCAGGAC	NBAS	51594
AACAAGTAGACCTGGCCGCG	LTF	4057
AACAAGTGAGCCCCCTCCAA	IQCF1	132141
AACAATAGAACACACGTGGG	MRPS36	92259
AACAATGAAGGTGGATAAAA	SLC39A12	221074
AACAATGCTTCCCTAGAAGT	ZBED2	79413
AACAATGGGAAAAGAACTCC	TGIF2LX	90316
AACAATTCATAAATTCCAAG	GPR183	1880
AACAATTCTTGGAAAAACTG	SPTLC1	10558
AACACAAAAGGGGCCCTCAG	CRYGC	1420
AACACAACAAATGGAGGGAA	KRT33A	3883
AACACAACTCGGGATCCGAG	HIST1H1E	3008
AACACACAACGTGTCCAGTG	PCDHGA10	56106
AACACACCAGAGAGAGACAG	SYNGAP1	8831
AACACACCCCAAGCCCCAAG	APAF1	317
AACACACCCTGGGCCCAGCT	C10orf91	170393
AACACACTAAAATAAATATG	UGT2B15	7366
AACACACTGTGAGTGCTGAC	C2orf71	388939
AACACAGAACACACACTGTA	BLZF1	8548
AACACAGGCGGAGACTGTCA	RNF121	55298
AACACAGTCCGCAGCCCACG	IPO7	10527
AACACATGAATCGTAGCTGC	ZNF750	79755
AACACATTGAGTGTTTACAG	MSMB	4477
AACACCAACACGGAAGGGGA	KRTAP10-10	353333
AACACCAACACGGAAGTGGA	KRTAP10-2	386679
AACACCAACTCTCATCAAGA	USF1	7391
AACACCAATATTTATATACA	SERPINB12	89777
AACACCACAGCGCAGTCTAG	DPP8	54878
AACACCACGGGAGAGGAGAG	CA11	770
AACACCCACTTCCGTCCACC	CDK7	1022
AACACCCCAGCGCCAAGCCG	AQP11	282679
AACACCCCTCCTCTCTACCC	SRGAP2B	647135
AACACCGAGTCCGGGATTTG	CUL5	8065
AACACCGCAGTGCCAGGCCT	ADPGK	83440
AACACCGCGCACATGCGGCA	PARD3	56288
AACACCTACCTAGGAAACCG	C11orf88	399949
AACACCTCCCTACTAGGTCA	ALDOB	229
AACACCTCTAATGAGATCCC	CNGA4	1262
AACACCTGCCACCGGCAGCG	NPAP1	23742
AACACGAGAGTACCCAAACC	HLA-DRB5	3127
AACACGGAAGGGGAAGCTGT	KRTAP10-6	386674
AACACGGGGACCTTGAAGCG	NPC1	4864
AACACGTGACTACTCCCTAG	SNIP1	79753
AACACTAAGGAATCGAAACT	ZCWPW2	152098
AACACTACGTGACCCTGGAG	WFDC13	164237
AACACTACTGCAAATAGGAA	CXCL11	6373
AACACTGCCCAATAACGGGA	PC	5091
AACACTGTAATGTGTTACCA	LOC157860	157860
AACACTGTTACAAAACTGTC	LONRF3	79836
AACACTTACTTAAGACCTGC	TRIM49C	642612
AACACTTACTTAGGACCTGC	TRIM49	57093
AACAGAAACAATTGATCCTG	SPP2	6694
AACAGAAAGTACTGTGTCCA	FATE1	89885
AACAGAAATCTGACCGCTTG	CIITA	4261
AACAGAACAGTCCATCGGGT	LKAAEAR1	198437
AACAGACAGACCCCTCGCTG	CSPG5	10675
AACAGACAGCCAGTGGCATG	MTHFD2	10797
AACAGACGGCTGGAGCTGGG	PLD4	122618
AACAGACGTCGACTGCAGCT	FGF16	8823
AACAGAGACAAGAGGAGGTG	CRNN	49860
AACAGAGCAGAAAACTGGAA	CALB1	793
AACAGAGCCTGTCGATGTAG	PEX14	5195
AACAGAGCGAGACTCCGCGT	PPP2R2D	55844
AACAGAGGAGACCCGGAAGT	MUT	4594
AACAGAGGGCAGCAGAGGAT	CCL16	6360
AACAGAGTTAAGGACCAGTG	SENP1	29843
AACAGATCTCATAATTCATG	AADACL2	344752
AACAGATGACCAGATATCTC	LINC01835	102724279
AACAGCAAAACGTGTCAGGG	NPAS3	64067
AACAGCAATGACGCCAGGCA	IWS1	55677
AACAGCAGAGAACAAGTTGG	CHD5	26038
AACAGCAGCAACAGCACCGG	CASTOR2	729438
AACAGCCAATCAGAAGCAAA	DLX2	1746
AACAGCCCTTGGGCCCAGGA	PRSS21	10942
AACAGCGCAGTGATAAAGCC	CNTNAP3B	728577
AACAGCGTCCAGTCTGTAGG	KRT26	353288
AACAGCTCAACTCCTACTCA	AMBRA1	55626
AACAGCTCTGACAGCGAGGT	LMOD1	25802
AACAGCTGCTAGTGGAGAGG	RNF11	26994
AACAGCTGGACCTAGGGAGA	MYBPC2	4606
AACAGGAAAAGGCTTCGGGG	ARHGAP45	23526
AACAGGAACGTGCACATCCA	OCM2	4951
AACAGGAGAGCGAGCGACAA	MDGA1	266727
AACAGGATCCACCTTAGAGG	DYNAP	284254
AACAGGCCGCTGCTGCACGG	OTX2	5015
AACAGGCCTGCCATGAGTGA	FSD2	123722
AACAGGCGTCTGGGAATCGC	GSK3B	2932
AACAGGCTATCACCTGGGAA	OR2B11	127623
AACAGGGTAACCGGCTGAGG	SH3BGR	6450
AACAGGTAAACTTACAAATC	CLDN8	9073
AACAGGTAGATAATCAAGGC	KRT37	8688
AACAGGTATACACCTAACTG	PLAC8L1	153770
AACAGGTCCAACAGCTCCCG	PHLDB3	653583
AACAGGTGAAGTGTTGACAG	HIPK4	147746
AACAGGTTCGAGCAGGTTAG	NBPF3	84224
AACAGTAACCGGATTGGCGA	HIST1H3H	8357
AACAGTAAGGGAGGTAGGGC	BTN3A1	11119
AACAGTACTCAGCTAAGCAC	SMIM2	79024
AACAGTCGATGGCTAATATG	DMBT1	1755
AACAGTGCATCATCGGGCGG	TPI1	7167
AACAGTGTGCGAAGGCCCAG	KRT23	25984
AACAGTGTTGGGCGATGTTG	SPACA5B	729201
AACAGTTCCGAAAATCTGGG	ABHD14A-ACY1	100526760
AACAGTTTCTTACCGTAAGA	HGF	3082
AACATAAACCTTACACCAGA	HIST1H2AB	8335
AACATAGCAAATTACAGAAA	GTF2B	2959
AACATAGTCTTTAGGCGTAA	ZNF582	147948
AACATCAACAGTGCTGAGTC	TECTA	7007
AACATCAAGTGCAACTCAAG	SPATA16	83893
AACATCAGTTAACATCCAAC	OR7D2	162998
AACATCATAGGACTTTGGGC	OR2A12	346525
AACATCCACATATTTGAAGC	OTOL1	131149
AACATCCAGAATGCTGCGAG	ZNF169	169841
AACATCCCTTTCATCAGGTG	SLC35F4	341880
AACATCCTGGCACATTCCTG	C9	735
AACATCTCAGGAATGCTGGT	CYR61	3491
AACATCTCGTTAGGGGTATC	CONTROL	CONTROL
AACATGATCATCTTATGAAG	OR2D2	120776
AACATGCACAAGGAGACCTG	TRPM5	29850
AACATGCCTGAAAATTATAA	OR11G2	390439
AACATGCTATATTCACACTC	KRTAP19-2	337969
AACATTATTTGAGATAAATA	C2orf83	56918
AACATTCTAACTTCATGGGA	SELP	6403
AACATTCTCGGCCCGGCCCG	MXD4	10608
AACATTGGTTGGCTCTCTGA	PIBF1	10464
AACATTTACATTGTTAGACA	ATP10B	23120
AACATTTATCCAACAATGGG	KLRK1	22914
AACCAAAACCACCGCTCACA	STUM	375057
AACCAAAACTAACGCAAGGG	GDA	9615
AACCAAAACTTCCACCATAG	OR9I1	219954
AACCAAACTGATTGGCCTGG	KCNC3	3748
AACCAAAGGAAACTGAGCAG	CCNA2	890
AACCAAATATCTGATGTTAC	OR52D1	390066
AACCAAATGAGTAAAGAGAG	C4BPB	725
AACCAACCAAAACCTGGCGT	CYP4F11	57834
AACCAACTGCACATCTGTGG	ARL5C	390790
AACCAAGGTCACTTGGCACT	GUCA1C	9626
AACCAATAGCTATGAGCGAG	ALKBH7	84266
AACCAATCAGAGGACAACAA	CLTA	1211
AACCAATCCAGATGCGCCGG	ORC6	23594
AACCAATCCGTGGAGAAGCG	SMAP2	64744
AACCAATCTTTGGGAGCCAG	TTC23	64927
AACCAATGACGAGCGAGCTG	EIF5	1983
AACCAATGGCATGTAGGAGG	AKR1C3	8644
AACCAATTGCCAATGCCCAG	PCLAF	9768
AACCACAACTATCAGAACAC	SEC22B	9554
AACCACCAACATACTCTCAC	OR6P1	128366
AACCACCCAAGGTCAGGGAA	CTRC	11330
AACCACCGAGAGGAGAACAA	YLPM1	56252
AACCACGCCTGCAGTTGGGT	HDLBP	3069
AACCACGGGCTGTCACTTAG	FAM9B	171483
AACCACGTAAAATAACTCCA	ZBTB41	360023
AACCACTCTGCAGCCCATTG	KAT6B	23522
AACCACTGCAGCCACCACCG	STK11IP	114790
AACCACTGCCAGTTCTGCAA	LCN1	3933
AACCACTTGAAAGATCGCTA	MTUS1	57509
AACCAGAATCTCTCTGCCTG	ZNF266	10781
AACCAGCCGCGTTGCCATGG	SLC25A27	9481
AACCAGGAACCGAGGTAGAG	SCYL3	57147
AACCAGGACTGGATTCGAGG	TMEM121B	27439
AACCAGGCTGCTTTAGTGAA	PARP6	56965
AACCAGGGGGAGTTCGCCTG	SEC14L5	9717
AACCATACACTCCACTGATG	ZNF595	152687
AACCATCACAAGACCCACGT	LCE1D	353134
AACCATCCTTACCCACAGAG	CSMD1	64478
AACCATGCTTCCGTTACCGA	TTC16	158248
AACCATTCAGAAGCCAACAG	CAGE1	285782
AACCATTCCCCGGCACTGGG	PTPN13	5783
AACCCAAGGCTGGTATCTGG	NPY4R2	100996758
AACCCACATAATCCGCCAAG	KLHL20	27252
AACCCACCTAATGAAGTGTT	AMTN	401138
AACCCACGCCCAGCGCCGGA	RAD52	5893
AACCCAGAACCAGTCAGAGA	C1orf195	727684
AACCCAGAGAAAGACCAGAC	PPBP	5473
AACCCAGAGGCTGAAAGGGA	C1QTNF6	114904
AACCCAGCAATCCGAGTATG	THBD	7056
AACCCAGGAAGTCAGCTCCG	IL12RB1	3594
AACCCAGGCGAGACAGAGGG	PECAM1	5175
AACCCAGGGAAAGCGTTAGG	RNASEH2C	84153
AACCCAGTAACAGTGTCTCA	USP50	373509
AACCCCAAAGGACTCCTTCG	RMI1	80010
AACCCCAAGATGCTACCAGG	C2orf78	388960
AACCCCACAGTAGGCAAATG	BSND	7809
AACCCCAGATTTAAGTCGGT	CEP57L1	285753
AACCCCATCCAGCGGGAGCG	SLC6A4	6532
AACCCCCAACTCAGGCACTT	ITM2A	9452
AACCCCCCCCAATCCTCACG	C5orf47	133491
AACCCCCCCTGGGGAAAAGG	ADNP	23394
AACCCCGAAGAGTGAGAGAA	NSD1	64324
AACCCCGCCCAGCCGCACCC	RBM38	55544
AACCCCTAGCGCAGAGCTAG	COQ7	10229
AACCCCTAGGCTGAGCCGGA	BARX1	56033
AACCCCTCAGTGGAGAGTCT	ITGBL1	9358
AACCCCTCCCACTGGCAGGG	MATN4	8785
AACCCCTTCACAGCTGTGGA	MIP	4284
AACCCCTTCTCCGACGCCTG	FAM47E-STBD1	100631383
AACCCCTTTCCTGTGCCGGT	SLC39A3	29985
AACCCGAGCCGTTTCCTGGA	FGFR2	2263
AACCCGAGCCTGTCCCATCG	DEPDC1	55635
AACCCGAGCGCCCGGCCGAG	RASSF8	11228
AACCCGCCCCTATCAACCAA	NEMP1	23306
AACCCGGAAGGAGCCCGGAG	EMID1	129080
AACCCGGACACCCAGAGACT	DMD	1756
AACCCGGGACGGATCCGGAG	NAT16	375607
AACCCGGGCGTGAACGCGGG	DPYSL3	1809
AACCCTAGGACTTGAACCCA	RNASEH2C	84153
AACCCTAGTCTCAGATCCAA	CXCL9	4283
AACCCTCGCCTCTGCCGGCG	SLC9B1	150159
AACCCTCTGGGAGAGCCCCG	PLEKHA2	59339
AACCCTCTTCAGACTGTAGG	CPXCR1	53336
AACCCTGAAACTCTGGGTGT	C6	729
AACCCTGAACATGTTCTACA	P2RY12	64805
AACCCTGGGTAATATGGACA	VN1R1	57191
AACCCTGTGAACGCAATGGG	ACO2	50
AACCCTGTTCAACTCTTCCC	TMEM115	11070
AACCCTTAAAGGGCTCACAG	KPNA7	402569
AACCGACCGCGATTCCACTG	ZNF224	7767
AACCGAGACCTGGAGTTGGT	DNAH1	25981
AACCGATACTCCCCTCAAAG	ITPKC	80271
AACCGCAATCAACACAGTGG	MLF1	4291
AACCGCACCGCAGGCTAGAG	CEP112	201134
AACCGCAGCAGTTGCCAAGG	APOOL	139322
AACCGCAGGGCTCCACCACG	LYPD6B	130576
AACCGCGACCAATCGGAATG	UACA	55075
AACCGCGCAGTGTTCCAGGG	SRPX	8406
AACCGCGCCTCCCCGAGACA	FAM83B	222584
AACCGCTTCCGCCTTTACGT	WIPF2	147179
AACCGCTTGTGGTTGGTGGT	TMEM150B	284417
AACCGGAACCTGGAGCCGGG	NDUFS7	374291
AACCGGAACCTGTCTGCCTA	C18orf21	83608
AACCGGAAGGGAAAGAAGAG	BTBD8	284697
AACCGGCAAGCCCTCCACGT	PINK1	65018
AACCGGCAGAAGCCTCCCCG	RNF220	55182
AACCGGCAGAGGGCAGGGCC	ZNF611	81856
AACCGGCCAACTCTCACTTG	AFF3	3899
AACCGGCCCGGACGCCCGAG	NTN1	9423
AACCGGCCTGAAACCAAGCG	ADAR	103
AACCGGGGAGGAGGGTTCGA	MRC2	9902
AACCGGTCCGAGGGCGCGCG	FZD1	8321
AACCGGTGAAGACGGCTCCC	STIM1	6786
AACCGGTTGCTAGGAAACTA	PIK3R4	30849
AACCGTGACGGTGCGTCAGA	TINF2	26277
AACCGTGGCCCATGGTGATG	RAB7B	338382
AACCGTTACTCATCCCGCGG	GCLM	2730
AACCTAACTACCGTTCCCAG	RPL23A	6147
AACCTACAGCCAGTCATCCA	PTPRQ	374462
AACCTCAACCTGCAGCCGGA	LSP1	4046
AACCTCAGCTAGCAAACGAA	DST	667
AACCTCCCGCAGGCGAGGCG	ACER2	340485
AACCTCCCTCCCTGCACCCG	C11orf70	85016
AACCTCTGTAAACTTTAGAG	TDO2	6999
AACCTGACAGTATAGGTTGG	FGG	2266
AACCTGATCCCACCAAACCC	S100A2	6273
AACCTGATCCTCCAGTCCGG	PCSK9	255738
AACCTGCCAACGATTGGCGA	ADRM1	11047
AACCTGCGAGTCGACACCTG	AP5B1	91056
AACCTGCTGGACCGCAGCCA	DPPA5	340168
AACCTGGAAATGGAGCCTAG	PLPBP	11212
AACCTGGCGAGAACCGTCGA	CLRN1	7401
AACCTGGCTCACGGGCCTCT	ZNF530	348327
AACCTGGGCAGTGAAGGCGG	CFTR	1080
AACCTGTCAACAAAAGGGAC	ZNF474	133923
AACCTGTCTGAAATGAACAA	OR52H1	390067
AACCTTATGAAATTCTAGCA	SLC15A5	729025
AACCTTCCCGTGTCCCTCTG	G3BP2	9908
AACCTTTCGAAACAGAGGGA	RUFY1	80230
AACCTTTCTTCTCTGCCCCG	TFF2	7032
AACCTTTGTACCCAGTGAAC	LRRC19	64922
AACGAAGAAACAGCCTCCCA	LOC283713	283713
AACGAAGCCTTGGAGACTTG	TPK1	27010
AACGAAGTGCAGGTGAACGT	LUM	4060
AACGAATTGTATTTCAGCAA	ROS1	6098
AACGAATTTGCCCGCTACAG	MTFMT	123263
AACGACAGCTGGCCCAAAAG	HIF3A	64344
AACGACGAAGGGGTGTGTGG	LRP1B	53353
AACGACGCTCTCCTCCCAAG	TTC26	79989
AACGAGGCAATGAGTCAACC	SCGB2A2	4250
AACGAGGGTGACGCGCGGAG	PHF10	55274
AACGAGTAATAAACCTGATG	AMDHD1	144193
AACGATCACGCGCTAGCGGG	LAMTOR1	55004
AACGCACCAAGGAAAACAGT	AMER1	139285
AACGCACGTTACACGCATCG	TBC1D22A	25771
AACGCAGAAGAGAAGACGGG	ERI2	112479
AACGCAGATTTAGGACCCTG	MRPS7	51081
AACGCAGCCAGTCAGAGCGC	MTERF2	80298
AACGCAGCTACAGCGGAGAA	KLHL28	54813
AACGCATAACGTGTTGCTGA	BET1	10282
AACGCCAAGGACATCCCCCA	KIAA0141	9812
AACGCCAGAAAAACAATCCT	RPL35A	6165
AACGCCCAATAAGCGCGCGT	HDGFL2	84717
AACGCCCACCCTTAAGAGCG	STUB1	10273
AACGCCCCCACCCTCCTCCG	PGBD5	79605
AACGCCCTCCACTTCCGTGT	KRTAP10-2	386679
AACGCCCTTCAAAGGGACCA	MECR	51102
AACGCCGGAACGTAAGACGT	TIPRL	261726
AACGCCTACCGTTGCAGCCA	ABCB4	5244
AACGCCTCGCGATTGGCCCG	CREBRF	153222
AACGCCTGGCCCTGGCACTG	HACD1	9200
AACGCGAAAGGGGGGCAGAG	ANTXR1	84168
AACGCGAACGCGCTCTGCGC	RHOT1	55288
AACGCGACGCGAAAGAAGTG	WDR89	112840
AACGCGACTTCCTCCTCTAG	DCBLD1	285761
AACGCGAGTCCGGTGGCTAG	CONTROL	CONTROL
AACGCGCATGTGCAAAACTG	FAM98A	25940
AACGCGCCAAAAACTGCCAA	COX8A	1351
AACGCGCGCGGCCGGGAAGG	TMEM70	54968
AACGCGCTAATCCTCGACTG	GSC2	2928
AACGCGGAAACCCAGGCGCG	R3HDM4	91300
AACGCGGCAGACAAAGGATT	CISH	1154
AACGCGGGAACTTCGATTTG	MTAP	4507
AACGCTCCAATCGTCAGCGG	STK11	6794
AACGCTGCTGCAGGAAACCG	SLC25A26	115286
AACGCTTCCAGATGTGGCTG	CACNA1C	775
AACGGAAAGAGCGTTCTGTT	PPP2R5C	5527
AACGGAGCAGGTGGGGCTAG	FAM111A	63901
AACGGAGCTCCTGGCAAGAG	VDR	7421
AACGGAGGCGAGCCGGAAGT	C11orf24	53838
AACGGAGGCTGGGGAATACC	PGPEP1	54858
AACGGCCAATGGGCTGTGCC	GRAMD2A	196996
AACGGCCGACAAGTGGAGGG	RSBN1	54665
AACGGCCGCTATAGCCCTAT	DCAF4	26094
AACGGCGAAAGGAAACCGCA	PIGB	9488
AACGGCGCGCCCAGGAGTGG	IGFBP3	3486
AACGGCGCTTTGCTTCCCTG	RUBCNL	80183
AACGGCGGGAGGGCGGAGTG	HMX3	340784
AACGGCGTACCTTTATTCCG	ZNF175	7728
AACGGGAACTGTCAGCGACC	GPR137	56834
AACGGGAAGTGTGAGCCGAT	CCNG1	900
AACGGGCAATCCCAGCCGAG	CCDC24	149473
AACGGGCGATGACACCGCCC	EPB41L5	57669
AACGGGCTGTCTAGGGCCAG	ATP1A2	477
AACGGGGAGGACGGACTTCG	GLUD1	2746
AACGGGTCCAGCGGGTACCT	RNF225	646862
AACGGGTCCGAGGCTCTCGC	STK10	6793
AACGGTAGGCTTCCTCTTTG	C1orf162	128346
AACGGTGATTATCACCTGTG	DTX3	196403
AACGGTGCAGCCTTGAGCTG	PNMA8B	57469
AACGGTGTTCCGATTCCCCG	LHFPL5	222662
AACGTAGGACAAACCACTCC	EPG5	57724
AACGTCAGATCACTTCACAG	TXNRD2	10587
AACGTCAGCGCGCCCGACGT	PRMT9	90826
AACGTCAGCTGCGCTCCCCT	C22orf46	79640
AACGTCGCTCTAGACGCCTC	SP2	6668
AACGTCGTTAGCAACACGTG	CBX8	57332
AACGTCTATGATACAGGTAG	RBMXL3	139804
AACGTGAGGAGTCACGTCGA	ZNF782	158431
AACGTGGCTCCAAGGTCCTG	OS9	10956
AACGTGGTCTCATTTCTCTG	OSBP2	23762
AACGTGTGAACTGCCCCAGG	OLFM4	10562
AACTAACACAGGCCCACTCA	L3MBTL1	26013
AACTAACCCCGCTTTCCTGT	MRPS14	63931
AACTAATCTCTCTTCTAGCG	UBAP1	51271
AACTAATTAGGGTTGCCTGG	KRTAP10-8	386681
AACTACAAGTAAAAGTATCG	CONTROL	CONTROL
AACTACCAAGAAAGTGTCAG	NUDT9	53343
AACTACCCGCAACTGAGCGG	ZNF583	147949
AACTACCTATCGTGTCTGGG	KANSL2	54934
AACTACTCCCAAACATCACA	LIG3	3980
AACTACTCTTGGCTCAGCGC	LRRC26	389816
AACTACTGCCGCAATCCTGA	PLG	5340
AACTAGAAAGTGAAATTGGC	IFIT2	3433
AACTAGAAGGCAGTTCCCGC	TMEM203	94107
AACTAGAATAGGCGGGCTTG	CONTROL	CONTROL
AACTAGGATAGCGAGGCCGG	TWF1	5756
AACTAGGGAACCCACAGAGG	RAB42	115273
AACTAGTGAAGTATACCAGA	GLRX	2745
AACTATAAACTGAAACATGG	KRTAP3-1	83896
AACTATGAGGGGACACCCGT	MON1B	22879
AACTATGGGAGCAATGTCAC	CABS1	85438
AACTCAAAAGAGGTCAGCAA	CYP3A5	1577
AACTCAATTCCTCAGCAAGG	OR14J1	442191
AACTCACAGACCCTGTGCTG	MX1	4599
AACTCACAGCCAATGGCAGG	HIP1	3092
AACTCACTTTATGATTCAGA	PP2D1	151649
AACTCAGCCAAGAGATATGC	PIK3IP1	113791
AACTCAGCTACTAATTGTAG	SMLR1	100507203
AACTCAGGACAACACTGAAG	CYYR1-AS1	100996571
AACTCAGTGACTCCCAGGAA	TREM1	54210
AACTCCAACCTGCTCCAGAG	VDAC2	7417
AACTCCACCCCTCTTCCGCG	ESYT1	23344
AACTCCACTGCAGGCCACAG	KLHL3	26249
AACTCCAGAGCAACACCCGG	ALS2CL	259173
AACTCCAGCCTGGAGCGCGC	ZFYVE27	118813
AACTCCATCGCTGAGCAACG	UBE2M	9040
AACTCCCATCAAGCACTTGG	SRPRB	58477
AACTCCGGGAAAACTCCCGG	DARS	1615
AACTCCTTAAGCTGCTGGCT	HESX1	8820
AACTCGCGAGACTTTGCGAG	FGFR1OP2	26127
AACTCGCGATTATGACCTGA	CALR3	125972
AACTCGGCCTACCAGATCCA	GCFC2	6936
AACTCGTGGAGAGTGAGGGG	GPHN	10243
AACTCTAACGTCCAGATCAG	MRPS7	51081
AACTCTAGCTGCGCTCTGGC	RANBP6	26953
AACTCTCAAGCCGGCCGACA	CCDC43	124808
AACTCTGGATTTAACTGCTG	KRTAP2-3	730755
AACTCTGGGGGCCGAGCTCG	NUP210	23225
AACTCTTAATCCCTATGCCC	LOC388813	388813
AACTGAAAGACCAGGAAAGG	HIST1H4G	8369
AACTGAAAGCACAGGAATCA	MSANTD1	345222
AACTGAAAGTACTTCTTTCA	GBP3	2635
AACTGAAGAGACTAACACGC	SRSF7	6432
AACTGACACCTCCCACGTGG	ADPRHL1	113622
AACTGACTCGAATCAAGGTG	MAGEB17	645864
AACTGACTGAGAAAAGACAT	TPRG1	285386
AACTGAGAAGACAAGCTGAG	FAM163B	642968
AACTGAGACCAGATTCTCCT	ABCA9	10350
AACTGAGAGAGGCGGCCAGG	TIFA	92610
AACTGAGCACATGAATGGGG	S100P	6286
AACTGAGCTCTGTATAGGTG	XIRP2	129446
AACTGAGGCAAGCCGAAAGA	HACD2	201562
AACTGATATCTCATGCAAAC	UBASH3A	53347
AACTGATCCGAGGACAGGCT	ITGAX	3687
AACTGCAACAAACCGCCGGG	C4orf22	255119
AACTGCAATCCATTGGCGGT	SYNJ2BP-COX16	100529257
AACTGCAGCATCAGCCAGGT	ARL14	80117
AACTGCAGCGAGAGACCTGA	OCRL	4952
AACTGCAGGCAGAGCACAGG	CYP3A4	1576
AACTGCCAAGAATCCCCCCG	CLEC14A	161198
AACTGCCAGGGCGACCTGGG	CCDC170	80129
AACTGCCATCTGCTATCCAG	C1orf105	92346
AACTGCGCAGAAGCGTACTG	TRMT1L	81627
AACTGCGCGCAGTGGCTGAG	KIAA1257	57501
AACTGCGGTTTGCGCGCACG	FMNL1	752
AACTGCGTTAGCCATCCCAG	TRMT2B	79979
AACTGCTCGAATCCCGGCCC	MEGF10	84466
AACTGGAAATGATCAAGCAT	CLLU1OS	574016
AACTGGAGCCAGCCAATGGA	NKX3-2	579
AACTGGAGCGAAAGTGATGT	TYMSOS	494514
AACTGGCCCAAACAACAATG	KRTAP16-1	100505753
AACTGGCCTAAAGAAAGGGG	EIF3E	3646
AACTGGGACTGGGATCGCGG	TTYH2	94015
AACTGGGAGGTCTCCCAGAG	LOC102724957	102724957
AACTGGTTCAAGCTGCCTGA	LOC100506514	100506514
AACTGGTTGGACAGGTTTGG	UPK3BL1	100134938
AACTGTAAGAGAGAAGGGGG	LANCL1	10314
AACTGTACTAAGTTCAAGTG	CCR4	1233
AACTGTAGAGGACTGATGAG	OR2AT4	341152
AACTGTATTTCGGTTTAAGT	MUM1L1	139221
AACTGTGAATCTAAACCACA	USP54	159195
AACTGTGCAGCTCTTTCTAG	OR51G2	81282
AACTGTGCCCACCCGGCCAT	ASIC3	9311
AACTGTGGTCACTAAATGAG	HDAC8	55869
AACTGTTGAGTCACAAAGTT	C4orf51	646603
AACTGTTGTAGGATTGGCTG	UBE2U	148581
AACTTAATGGAGCGTCTGCA	SLC25A38	54977
AACTTACTTCATCATGATAT	OR6S1	341799
AACTTAGGATCAAAGGCGGG	TMEM189-UBE2V1	387522
AACTTAGGGCCAATCATGAG	MICB	4277
AACTTAGTCGACATGACGCG	SLIT3	6586
AACTTATTCTATTGCCCACA	C9orf66	157983
AACTTCACATGACCCACTCA	KRT15	3866
AACTTCATCATACTGCCTCC	CHMP7	91782
AACTTCCCACAGAATGGAAG	ZNF705D	728957
AACTTGAAACAGAAGAAACA	OR6V1	346517
AACTTGAATAGAGCTGTCTG	SMIM18	100507341
AACTTGAATTAATTATATGC	GRXCR2	643226
AACTTGCTTCTGGACCCGGG	METTL6	131965
AACTTGGCCTGTTGACACCG	TSPO2	222642
AACTTGTGATTGCTCTTCCC	ATP13A5	344905
AACTTGTGTTGGTCGGTCTA	SLC13A1	6561
AACTTGTTAAACAAGTTTGA	TMPRSS11D	9407
AACTTGTTCATAGAGGAAAG	RBMS2	5939
AACTTTAAAAAAACCCAACA	NFKBIL1	4795
AACTTTATGGAGACCCGTGG	NUP93	9688
AACTTTCAAAGGCTCTCAGT	KRTAP1-3	81850
AACTTTCCCGGGGACCCCTG	PRKDC	5591
AACTTTCTTTATGAGGGTGA	KRTAP11-1	337880
AACTTTGATGATAAATCAAG	VSTM2L	128434
AACTTTGATTCTAGTTGCCA	LIPJ	142910
AACTTTGTCTTTCATTGCGC	OSR1	130497
AAGAAAAACCAGGTCCCCTG	NHLRC4	283948
AAGAAAAAGAGCCTGAGAGA	SCUBE3	222663
AAGAAAACAATGGGTCACTC	ABCC11	85320
AAGAAAACAGGAGCACCACA	SF3A3	10946
AAGAAAACCTGTGCCTGAGT	COL19A1	1310
AAGAAAACTACAACTCCCGG	C1orf159	54991
AAGAAAACTGAAATAGCCTC	CCL5	6352
AAGAAAACTGTTTAGTTAAC	TFDP2	7029
AAGAAACACGCATTGTTCCC	TNRC18	84629
AAGAAACACGGTTTCACTGA	HIST1H2BB	3018
AAGAAACCCCACACAGTCTG	SPATA21	374955
AAGAAACCCGCCGGCTGCTG	DPH5	51611
AAGAAACTCAGTCACCATGG	OR10C1	442194
AAGAAACTGAGTCTTGGAAT	KRT38	8687
AAGAAACTGCAAGACCCACC	HAUS6	54801
AAGAAACTGTCAAGTTTACC	CLEC9A	283420
AAGAAAGAAACACAAAGGTT	LRRC19	64922
AAGAAAGAATCGGAAAGGTC	POU4F3	5459
AAGAAAGAGAAAGCCAATCA	NHSL1	57224
AAGAAAGATAATCTGGCACT	CCL26	10344
AAGAAAGCGCCGGCTCTGTG	APOO	79135
AAGAAAGGGAGCCCCCGGGG	SOX18	54345
AAGAAAGGGTAAAAGTACAG	SLC3A1	6519
AAGAAAGGTTCCGCAGACGC	MCAT	27349
AAGAAAGTAGGTCAAAAGTG	BEND2	139105
AAGAACAAAAACAAGCCTCG	C11orf94	143678
AAGAACACACGTCCCCTACG	SDHAF1	644096
AAGAACAGAGAATGAGAGTG	CYP4Z1	199974
AAGAACATTTCTGTGTTTCA	DEFB131A	644414
AAGAACCCAAGAGGCCTCAA	KRT72	140807
AAGAACGAGACTCGCAAACT	RNF13	11342
AAGAACGCCAGGGAGCTGTG	GAGE12G	645073
AAGAACGCGCCTGCGACTCT	C8orf33	65265
AAGAACGGCCGACAAGTGGA	RSBN1	54665
AAGAACTAAGCAGGAACTCC	PRAMEF10	343071
AAGAACTACCACTCCCGAAG	CCPG1	9236
AAGAACTCAGCTCTATAAAT	PPP1R3A	5506
AAGAACTCTGCCAGAACCGA	C1orf56	54964
AAGAACTCTTAGGAGCAGCT	MTX3	345778
AAGAACTTTGTTTAACCCGG	MAGOH	4116
AAGAAGAAAAAATTTGGGCG	SENP8	123228
AAGAAGAAGGGCGGGCGGGT	CTDSPL	10217
AAGAAGACAAAGGAATACGA	TSPYL4	23270
AAGAAGACTCCCTTCAGCTG	TTLL5	23093
AAGAAGAGGGAAATTAGGGG	DERL3	91319
AAGAAGATTTGTGGCAGGAA	MPP4	58538
AAGAAGCAGAAGGAGGGAGA	OR51E1	143503
AAGAAGCAGTCCCGGCTCCG	FBXL17	64839
AAGAAGCCCCGCCCACAGCG	RAD23A	5886
AAGAAGCCTCAAGGTTAGGG	ASZ1	136991
AAGAAGCGCCTTAGAGGAGA	TRMT10C	54931
AAGAAGCGGCAAGACGAGAG	TRMT6	51605
AAGAAGCTAGTTATAGTCAT	HIST1H2AE	3012
AAGAAGGAAAGCTTGAAGGG	SYT4	6860
AAGAAGGCAGTAGTCTGTGG	GUCY2F	2986
AAGAAGGCGGAACTGAACCC	LCAT	3931
AAGAAGGGGTGGGACCCGGG	ACSS1	84532
AAGAAGTACGGAGAGCCGGG	ELMOD3	84173
AAGAAGTGGGTACACTGGCT	ST6GALNAC5	81849
AAGAAGTTAATGCCTACCGC	TMEM249	340393
AAGAAGTTTACATGGCCCTT	CCDC77	84318
AAGAATAGAAGGGTTAACTC	OR4N5	390437
AAGAATCAACACCCTAGACC	TMEM190	147744
AAGAATCGGAAAGGTCTGGC	POU4F3	5459
AAGAATCGGGAAACGCCAGG	CHMP5	51510
AAGAATCTCTGAATCTCACT	OR1N2	138882
AAGAATGTTATTGGACATTC	TAS2R20	259295
AAGAATTAAATTGGAGAGGG	TIAM1	7074
AAGAATTAGGCACGGTTACT	CONTROL	CONTROL
AAGAATTGTGGCTGTACACT	C17orf47	284083
AAGACAAAAGGAGCAGACCA	KEL	3792
AAGACAAAGAGGCATCCTAT	SUCLG1	8802
AAGACAAAGTAGGTTCTGGG	CXorf56	63932
AAGACAAGGCGCCTGTCGGG	KIFC1	3833
AAGACAATGTGTAGTATTTC	DCDC5	100506627
AAGACACACGATGCTGTCCA	OBP2A	29991
AAGACACGCCCAGAGCGGGG	PML	5371
AAGACAGGCCCTTTAGGCCA	CTRL	1506
AAGACATCAGGAAAGGAGCG	MRPL19	9801
AAGACATCTCTATTTCTCAG	CD101	9398
AAGACCAATCGGGGCGCGCA	PNPLA2	57104
AAGACCACCAGGGCTTCCCC	ZSCAN25	221785
AAGACCAGCCTGCCTCTGGT	PARPBP	55010
AAGACCCAACAACAACACAC	N6AMT1	29104
AAGACCCACCGGGCATTGCG	HAUS6	54801
AAGACCCATTCAACAAGAAG	OR6C65	403282
AAGACCCGAGGACTGCTGCG	SLC36A4	120103
AAGACCCGCCTTCACCTGGG	TMEM9	252839
AAGACCCGGACTGGAGGCGC	ZNF521	25925
AAGACCCTCCGGGGCGCCGC	ESPL1	9700
AAGACCCTGGAAGTCCCGGG	CLCN4	1183
AAGACCGCGGAGTAGGAAGG	RAB38	23682
AAGACCTATACTGAAGCAAA	OR10G7	390265
AAGACCTGGTGTCCCCAGGG	LY6G6F	259215
AAGACGAGAAGCCTCCATGT	SHPK	23729
AAGACGAGTAGCCCAAGACG	CCDC103	388389
AAGACGATACGGCGCGCGAG	ATG4B	23192
AAGACGCAGGTGCAAACCGG	CCDC155	147872
AAGACGCCCGAACCCGCGGC	THAP4	51078
AAGACGCTCCCCCGGGCTGG	PLSCR4	57088
AAGACGCTGTGGAAGCAGTG	PDZD3	79849
AAGACGGCGCCTCTTCAGGT	ZNF514	84874
AAGACGGTGGAATTATCCAA	SP1	6667
AAGACGTACTCTTCAGTGTG	NUP37	79023
AAGACGTGGCACCAGTCGGA	EHD1	10938
AAGACTAGGACTAGCACCAG	TECR	9524
AAGACTCAACCAGCTCCGCT	ANP32C	23520
AAGACTCCGCCTCTTCCGAA	SYT11	23208
AAGACTCGCGATAACCCTCT	CFAP70	118491
AAGACTGAGCATGCGCAACA	PTPN23	25930
AAGACTGCGACGCAGCCTGA	PEX5	5830
AAGACTGCGCTCGGTCGCCA	KCNC4	3749
AAGACTTCACTCTCTTGTGC	CCR10	2826
AAGACTTGACTCAGCCCCGG	KLHL40	131377
AAGACTTTATCAGCACTGGT	OIT3	170392
AAGAGAAAATAGGGAAGAGG	OR13C9	286362
AAGAGAAACCGGCCAATGAG	BUD23	114049
AAGAGAAAGCAATCTGAACA	SERPINF2	5345
AAGAGAACTACTTCCAGCTG	OR2J2	26707
AAGAGAACTAGTAAATAGGC	OR6C3	254786
AAGAGAAGGCGTCACTTCCG	THPO	7066
AAGAGAATGAGGTTCCTCAG	OVOL3	728361
AAGAGACAATCTAGTTATCG	ZNF345	25850
AAGAGACATTAAAAACGCAA	NKX2-2	4821
AAGAGACCCCCAGGTACAGT	KDM4E	390245
AAGAGACCTGCTGCCCCGGG	BSPRY	54836
AAGAGACTAAAAGAGGAAGG	CD300LF	146722
AAGAGACTCTCTAGCCCTAG	CLEC5A	23601
AAGAGAGACATCCAACCCCG	C12orf65	91574
AAGAGAGCGAGTGGGAGAGG	PCDH7	5099
AAGAGAGGAACCTCTTATGA	IGSF6	10261
AAGAGAGTACCGGCAGACAG	RNF146	81847
AAGAGATAACTCAACCGCAG	CNR2	1269
AAGAGATCGAAGAGAGGCTT	OSTN	344901
AAGAGATGTCAGATTCTGCA	VAV1	7409
AAGAGATTAATCAAGGCAGT	SEL1L2	80343
AAGAGCAAAAACGTGTTGAG	FGF20	26281
AAGAGCAAGATCCCCCAGGT	GPHA2	170589
AAGAGCACTTGGAATTAAAG	CYLC2	1539
AAGAGCCCCAGCCCACGGAA	MCM6	4175
AAGAGCCCCTAAGCCAGACA	GPR55	9290
AAGAGCCCGTTTCAGCAGCG	RASGRF1	5923
AAGAGCCCTGAGGACGCGGT	G3BP1	10146
AAGAGCCGGCTGGAGCCGCG	TMEM38B	55151
AAGAGCGAATCGATTTCGTG	CONTROL	CONTROL
AAGAGCGCATGCGCACTGAG	MRPS18B	28973
AAGAGCGCCGGCCTCCGAGA	ADAD1	132612
AAGAGCGGAAATGTCAAACG	TOPBP1	11073
AAGAGCGGTTCCCAGGACCG	MTHFD2L	441024
AAGAGCTAGGCAGCGACGCG	ARSG	22901
AAGAGCTGAATGGCGTGGGG	NRIP1	8204
AAGAGCTGATGGTATGGCGT	SARNP	84324
AAGAGCTGGAGAACAATGCT	WDR36	134430
AAGAGCTGGGAAGGAAAAGG	NRXN1	9378
AAGAGCTTTACGCCTGTTCG	DPF2	5977
AAGAGGACACTGAGGCCGGA	WSCD2	9671
AAGAGGACGGTTAGAAAACG	DMAC2	55101
AAGAGGACTTGGTGAGCGCG	RCE1	9986
AAGAGGAGAGGCATAAATTC	SERPINB3	6317
AAGAGGAGAGGCATAAATTT	SERPINB4	6318
AAGAGGAGGCTCGTGGACAG	TMEM97	27346
AAGAGGAGGTTGGAGAGGTG	PTMS	5763
AAGAGGCAATACCCGCACGG	CNTNAP2	26047
AAGAGGCCCAAGCTGTGGGA	OBSL1	23363
AAGAGGCCGGAAGGCGCCAA	NUP54	53371
AAGAGGCCTCTGGCTCGGAG	NSUN7	79730
AAGAGGCGCCCAGTTCAGCC	CNPPD1	27013
AAGAGGCGGAGTCTGGAGCG	PELI3	246330
AAGAGGCGGGCGTCCGGGAG	C6orf106	64771
AAGAGGCGGGTCTGGCCGAG	RHOU	58480
AAGAGGCGGTGCTGCCAAAG	TRAPPC3	27095
AAGAGGCTTCATGTGTTTCT	OR5D13	390142
AAGAGGCTTTCCTACAAGTG	DSC1	1823
AAGAGGGACAATATTAAGGA	MTRNR2L4	100463285
AAGAGGGCAGAGTTACCAAA	NETO1	81832
AAGAGGGCCACAGCCACCAG	ZSWIM3	140831
AAGAGGGCTTTACTTTGGCC	DIO2	1734
AAGAGGGGAAGATGCAGCGA	GAL3ST4	79690
AAGAGGGGCGGAGTCACGAG	CAP1	10487
AAGAGGGGCTGTTGGCACGT	ADAM30	11085
AAGAGGGTTAAGAGGAACAA	OR4C3	256144
AAGAGGTAATCTTTGCAGGT	OR52K1	390036
AAGAGGTGATGGACAGCCGC	ETV5	2119
AAGAGGTGCTCTGAAATGAA	OR2AP1	121129
AAGAGGTGTCTTGCACTTGC	SCN1A	6323
AAGAGGTTCAATATGGGGGA	OR4C15	81309
AAGAGTAACGGAACTAGCGC	TDRD10	126668
AAGAGTAATAAGGCCTGGTG	ARMCX3	51566
AAGAGTCCCGGGACACACCT	TBX6	6911
AAGAGTGAAGAATTTCCCAG	OR4D5	219875
AAGAGTGAAGATACTCGGCA	TAS2R13	50838
AAGAGTGATACCTGATCCTG	WFDC2	10406
AAGAGTGATTTAAAAAAGAA	PFDN6	10471
AAGAGTGCAAATATTGCTAA	FSIP2	401024
AAGAGTGGAGAGGACCGGCG	SORCS3	22986
AAGAGTGTGCACCGCCCAAT	PTH	5741
AAGAGTTCGGAGCTTTGCCT	EDNRB	1910
AAGAGTTCTGAAAGTGACAG	CCDC13	152206
AAGAGTTTGGGAACTGGAGC	USP40	55230
AAGATAACGGCTAAGCCAGG	ANGPT2	285
AAGATAAGAACTACGACTCC	HEXIM1	10614
AAGATAAGTGATTGGAGTCA	MRGPRX2	117194
AAGATAATGGTTAAACATAG	FCRL2	79368
AAGATAATTGGAAATAGACA	TMPRSS11D	9407
AAGATACGCCACTACCTCAG	GABARAP	11337
AAGATACGTGTGGAAGAAGC	MYH3	4621
AAGATACTGCACTATTTACT	SCGB1A1	7356
AAGATACTGTATTTGGCTTT	YIPF7	285525
AAGATATCTAAAAAGTCTCT	IFNA1	3439
AAGATCATATAACCCCCCTC	NODAL	4838
AAGATCCTATGCGGGCCGTA	ZMYM1	79830
AAGATCGGTTCTGATTGGAT	CLPSL1	340204
AAGATCTCTAAACAAAGTTG	A2M	2
AAGATCTGCCGGGACCTCAG	C1orf229	388759
AAGATCTTTCACATTGGGAG	CLDN25	644672
AAGATGAAAGGGAAAGGGCG	GOLGA8N	643699
AAGATGACCTCATGGGACTG	TMPRSS9	360200
AAGATGAGATGGTGACAGAT	IFNG	3458
AAGATGCCAGGAAATAGAAA	C12orf4	57102
AAGATGCGCCGGGTCACCGC	ADAMTS2	9509
AAGATGCGGCAAGATCAACA	IRAK1BP1	134728
AAGATGGAGCGCGGAAAAGG	COLCA1	399948
AAGATGGAGTGAGCGGAAGT	USF1	7391
AAGATGGATCTGCTGAATTG	MYT1	4661
AAGATGGCCGCAGCGCGCCC	FAM213B	127281
AAGATGGCGGCGCGTCACGT	ATF1	466
AAGATGGCTGCAGAGGCCCA	ENDOD1	23052
AAGATGGCTGTGAGGGACAG	PARP2	10038
AAGATGGGGCTGAGACCCGA	P3H3	10536
AAGATTAATTTACACCAGCC	ATXN7	6314
AAGATTAGCCTGCTGCAGGG	HCRT	3060
AAGATTCCCTAGAAAAAGCG	OR5B3	441608
AAGATTCCCTCAGAGCTGGT	PIGT	51604
AAGATTCCGATTAACCCGAG	C17orf82	388407
AAGCAAAAAATATGGGTGGG	PYHIN1	149628
AAGCAAAAATAGGCAAGCCG	MRPL9	65005
AAGCAAAGATAGAAATAGTG	BTNL8	79908
AAGCAAAGCAAGCTCGATGG	HEPHL1	341208
AAGCAAAGCCCCAGGTGGGT	LIN37	55957
AAGCAAAGCGCTCATAGGCG	PAPD4	167153
AAGCAAAGTGTCCAACCAGA	COPZ1	22818
AAGCAAAGTTATGGGGACCC	LOC286238	286238
AAGCAACCACACCTGTACCG	PLCXD1	55344
AAGCAACCTGCATTCGTCCG	ZNF709	163051
AAGCAACGACCAATCCGCAG	KDM4D	55693
AAGCAACGTTCTCTCCTGCC	DDIT4	54541
AAGCAACTCCGCCCCCGCAG	TRIM62	55223
AAGCAAGAAGACTTGCCTGG	CSTA	1475
AAGCAAGCCTGGCACCAGAA	PIH1D2	120379
AAGCAAGCGAGCTAATGGGG	MARC2	54996
AAGCAAGCTCAGCAATATTT	CXCL13	10563
AAGCAAGGGGGTAGGAGCGA	TRAPPC9	83696
AAGCAAGTCAGAGCGATGGG	ZNF287	57336
AAGCAATGAGTAGTAAGCAT	CD200R1L	344807
AAGCAATGGGAGAGATGTAA	OR1L4	254973
AAGCACACACAGCTTCCCGT	TMEM232	642987
AAGCACAGAGTGCTGTGTGT	CAPN3	825
AAGCACATTCCGGGAATGCT	SYDE1	85360
AAGCACCATCGAGAGCTCTG	BCS1L	617
AAGCACCCCTACCACCCGTG	TMEM262	100130348
AAGCACCCTCACTTCTCGAG	SLITRK3	22865
AAGCACCGCGCTAACTACGG	CCDC102B	79839
AAGCACGCAGTGGCCCAGCG	PNCK	139728
AAGCACGCATGCGCACACCG	C17orf97	400566
AAGCACTCAAGCTGCCACAG	ZSCAN16	80345
AAGCACTTGGGGGATCGCCG	SRPRB	58477
AAGCAGAAAGAACTGCAGAG	SLC17A3	10786
AAGCAGAACCATGAGTCTGA	ADGRE3	84658
AAGCAGACTTCAGCAAGACT	C1QA	712
AAGCAGAGAAGGGCTTTGTG	C2orf82	389084
AAGCAGAGCAACGGGTGTAT	MUC4	4585
AAGCAGAGCTAACACGCAGG	BPIFB3	359710
AAGCAGAGGCAGGGAGCCAA	CROCC	9696
AAGCAGCACGCAGAGAGGAG	DKK2	27123
AAGCAGCAGTATCCTCTTGG	HBG2	3048
AAGCAGCATCTCAATGAGAA	GPR65	8477
AAGCAGCCAATCTCCACTTC	UMAD1	729852
AAGCAGCCGCAGATGCTGAG	CCDC152	100129792
AAGCAGCCGCCAATCAGAGT	CELF6	60677
AAGCAGCGAAGCCCGAGTGG	SMIM13	221710
AAGCAGCGACGGTCTCCGTG	DPP7	29952
AAGCAGCTGTAAAGAATACA	OR4A47	403253
AAGCAGCTTAGGGATCATGA	TARM1	441864
AAGCAGGAAACCCTTTGACC	SIRPB2	284759
AAGCAGGAAAGGATCTCCAG	TRMT44	152992
AAGCAGGAGCAACGGCAGGA	MTG2	26164
AAGCAGGGAGAGGAATTCTG	VSTM1	284415
AAGCAGGGGACTCTCAGTGG	NUMA1	4926
AAGCAGGGGATGCGTGACTG	APOC1	341
AAGCAGGTATTTCGTACAGT	LRRC4C	57689
AAGCAGGTGAGCCCTGGGGG	HSH2D	84941
AAGCAGTCGCCAGAAGAACC	C1orf158	93190
AAGCAGTGTCGTAAGCGGGT	NAA50	80218
AAGCAGTTTCATATGCCTCG	XAGE2	9502
AAGCATAATAAAAGGTATGT	OR5AP2	338675
AAGCATAATCATATTCCCAG	HSD17B2	3294
AAGCATACAGTGGTGTCTTG	RGS1	5996
AAGCATACTTCGGATCCCCG	RRNAD1	51093
AAGCATCCTGCAGCCTGCGG	GRID2	2895
AAGCATCGCGGCTCACGGCG	ZNF773	374928
AAGCATGAAGATGGTGTTGG	MAGEA12	4111
AAGCATGAATTGCCTGATAG	C9orf131	138724
AAGCATGCAGGACTTGACTC	RCAN1	1827
AAGCATGCCTGGGTTCAGGG	CKM	1158
AAGCATGTGCTGCCATACTC	VN1R5	317705
AAGCATTACGTCCTCCATCG	CCP110	9738
AAGCATTATCCAATCAGGGA	ZNF626	199777
AAGCCAAAGCTAGGTAATCA	ZNF404	342908
AAGCCAACAGGTGCCTGAAG	ZDHHC12	84885
AAGCCAAGCTGGGAGGATGG	FYB2	199920
AAGCCAATCCCAGCGCAGAG	HSD17B8	7923
AAGCCAATGAATTCCAAGAG	CA3	761
AAGCCAATTTGCTTACTACA	CASP5	838
AAGCCACACACTTGCCACTC	ADA2	51816
AAGCCACCTTATAACTGAGC	GSDMB	55876
AAGCCACTCCCACAGTGTGA	ESPNL	339768
AAGCCACTGACAATCGAAAG	C11orf65	160140
AAGCCAGAACATGACCGCGT	NDUFA12	55967
AAGCCAGCTTCCAGCAGGCA	SGK2	10110
AAGCCAGGCACTGAGAACAA	ME3	10873
AAGCCAGGCTATGTCCCAGG	PIANP	196500
AAGCCAGGCTGTGTGGCCGG	UPF3A	65110
AAGCCAGGCTTGGAAATGAG	ZNF850	342892
AAGCCATAAATAGCCCTGAC	ASB10	136371
AAGCCATGCACCTCCCAGGG	C9orf64	84267
AAGCCCAACGACTCGGGCGT	ECT2	1894
AAGCCCACGTCCAACCGCGA	NUF2	83540
AAGCCCAGAAGCTTTAGGGA	EPO	2056
AAGCCCAGAGAGGTCTAGGG	MAPK10	5602
AAGCCCAGCCCCACGCAGCG	MAD2L1	4085
AAGCCCATGATCCCGTGGGT	TRAF4	9618
AAGCCCATTTCTAATCCCTG	NLE1	54475
AAGCCCCCGTCAGGTCCTTG	SLC22A4	6583
AAGCCCCCGTGACCACACAG	PSMD6	9861
AAGCCCCGCCTGATTGGGAA	ACBD4	79777
AAGCCCGAGAGCCTGGCTGC	GXYLT2	727936
AAGCCCGAGGTCGTGCGTTG	HACD4	401494
AAGCCCGATCCCACCCGCAG	C14orf79	122616
AAGCCCGCCCACTCCTCCTG	ABCB9	23457
AAGCCCGCCCCTCAGCCCGC	HEATR1	55127
AAGCCCGCGCGCCTGCACTG	CSNK1E	1454
AAGCCCGCGGAGCGGGTGGC	AIF1L	83543
AAGCCCGGAAATGCCCTAAG	REC114	283677
AAGCCCGGACAGGTGCAGCT	CRELD1	78987
AAGCCCGGACCCAAGCGACG	C20orf85	128602
AAGCCCGGCCAATAGCGGTG	POU3F4	5456
AAGCCCGGTGGGAACCGCGG	GCLC	2729
AAGCCCTAGATGCAAGACCG	MNAT1	4331
AAGCCCTCGTGCTCCCACGC	PPP6R2	9701
AAGCCCTCGTGGCCGGCAGG	ANKRD18A	253650
AAGCCCTGATTGGTCTGCCG	PRND	23627
AAGCCGACCGGTAACGTCAG	TBC1D22B	55633
AAGCCGAGAGGTTCGCCTGA	HPRT1	3251
AAGCCGAGTCCTGATAAAGC	MUC6	4588
AAGCCGCTCCCAAGCCCTCG	ANKRD18A	253650
AAGCCGCTCCCGCCTCCTAG	RTN4RL2	349667
AAGCCGGAAGCTGCTAGAAA	ARID3B	10620
AAGCCGGAGCCACAGGTGGA	KRT18	3875
AAGCCGGCAGGCCTTCCCGC	DSCC1	79075
AAGCCGGCCTGCTAGAGCCG	AIFM1	9131
AAGCCGGGACAGGCGAGCCG	IFI27L2	83982
AAGCCGGGATTCGCCCTCCG	MSRB1	51734
AAGCCGGGTTGGATCCGGAG	GPC4	2239
AAGCCGGTGAGTGAGCGGCG	ACTB	60
AAGCCGTACTTTGGGCAGGG	CRHR2	1395
AAGCCTAGGAGAGGATGAGT	MYT1L	23040
AAGCCTCAGTAAAGTTAAAG	EVC	2121
AAGCCTCCAGGCTCAATCAA	C8orf46	254778
AAGCCTCCCGGTCTCCGCCC	SYPL1	6856
AAGCCTCCGGGTGAAGACGG	SDSL	113675
AAGCCTCCTCCCTGAGTCAG	LMNTD1	160492
AAGCCTCGCTCTGCCCATCG	ROR2	4920
AAGCCTCTGACTCTGCGGGA	BTBD18	643376
AAGCCTCTGATGAAGTTCAA	AKR1D1	6718
AAGCCTGAAAGTGATGGCCT	CRBN	51185
AAGCCTGACACCTGACACAG	AADACL4	343066
AAGCCTGACCATCCCCCTAG	PRAME	23532
AAGCCTGCCCCGACCCGGTG	BRI3BP	140707
AAGCCTGCTGGGGACGACCG	SLC22A5	6584
AAGCCTGGCACCCTGCCTGG	C1orf228	339541
AAGCCTGGGCTTCGGCGGGG	KRT7	3855
AAGCCTGTGGAGACCCAGGG	WDSUB1	151525
AAGCCTGTTCCCCTTTCCTG	ARHGAP9	64333
AAGCCTGTTTGCAATTTAAG	ID3	3399
AAGCCTTAGCGCCGGCAAGG	IFT20	90410
AAGCCTTGTCCTGACTGCAA	PEX13	5194
AAGCGAAACCGTAAGCCCTG	LAG3	3902
AAGCGAAGAAAAGGGTGGAG	H2AFZ	3015
AAGCGAAGTGTACCCGTTAC	POTEB3	102724631
AAGCGACGAAGAGAGCTGGA	ADGRF3	165082
AAGCGACGCAGGCGGTGACG	TPT1	7178
AAGCGACGGAGCCCGGTGGA	CDK7	1022
AAGCGAGAAGAGAGGGGGCG	LRRC23	10233
AAGCGAGCGAGCGCGCGGGA	LMO4	8543
AAGCGAGGAAGAGGTCGGTC	MRPS34	65993
AAGCGAGGTTGGCGGGGGAA	FMNL3	91010
AAGCGAGTATCTTCAGACGG	GTPBP3	84705
AAGCGCACAAACGGAAAGAG	MT3	4504
AAGCGCACTGGGTCGCATCG	GSS	2937
AAGCGCCGAGTCATTCCGGC	PRDX1	5052
AAGCGCCGGAGGATTGGCTG	PRPF19	27339
AAGCGCCGGCTCTGTGTGGA	APOO	79135
AAGCGCCGGGCCAATCAGAG	PRDM2	7799
AAGCGCCGGGGTTTGCGCAG	KDM1B	221656
AAGCGCCGTCAGGGGCGGGG	ARPC5L	81873
AAGCGCGCCCGTACGCGGAG	ABCA5	23461
AAGCGCTAACCAAGAAACGA	NDUFA9	4704
AAGCGCTCGCAATCACATGG	LRRC8D	55144
AAGCGCTCTCTCGCTGGCGG	MRPL45	84311
AAGCGCTGGGGACGTGGAGT	ARHGEF25	115557
AAGCGCTGTCTCCTCAGGAG	PPFIA1	8500
AAGCGCTTTACAGCGCCAGA	RIOK2	55781
AAGCGGACTCCGGAACGCCG	RAP1A	5906
AAGCGGAGACCTGAGCGCGG	COL4A2	1284
AAGCGGAGCGGGACAGACGC	ROCK2	9475
AAGCGGCAACCTTAGCATTC	TLR4	7099
AAGCGGCCATCTCGCGCAGG	DYRK1B	9149
AAGCGGCCCTGGTACCCGAG	NAE1	8883
AAGCGGCCGAGAAGCTACAG	NRM	11270
AAGCGGCGCGCGCCGAAGTG	RPL31	6160
AAGCGGCGTGCAACACGTGG	MCM8	84515
AAGCGGGACTCAGAGCCGCG	HAP1	9001
AAGCGGGAGCGAGGATAAGG	HIST1H4B	8366
AAGCGGGCGCGTCTGCGACT	IFT22	64792
AAGCGGGCTGTGAACGCCCA	ID3	3399
AAGCGGGGTCAAGTAGGTAG	ARPP19	10776
AAGCGGGTCATAGCGTCACG	ULBP2	80328
AAGCGGTATCGGATTCAGAG	PPP1R11	6992
AAGCGTAAAGGAAAAATAGG	LYRM1	57149
AAGCGTAAGACACCTTGCAG	TERB1	283847
AAGCGTAAGCGGGAGCTCGC	C3orf58	205428
AAGCGTCAGCTGCAGAGAGG	ATG16L1	55054
AAGCGTGCAAAGGCGCGGAG	CHN2	1124
AAGCGTGGAATAAGTCCCCT	MCOLN2	255231
AAGCGTGGGCCAATGAACGG	SETD3	84193
AAGCGTGTGTATTGGTGGCA	SEMA4A	64218
AAGCGTTCTGGCCAATGACG	SUN1	23353
AAGCGTTGCGCGCTCCCGCG	SUMO2	6613
AAGCGTTTAGGTGTCTGCGA	METTL13	51603
AAGCGTTTATAGAACACCAC	FIGNL1	63979
AAGCTAAAAGAGAAGATTCA	FGL1	2267
AAGCTAAACTGTGGTTGAGG	FLJ44635	392490
AAGCTAAAGAACTCTCCAAG	MYL1	4632
AAGCTAATTGCTGAGCTGGG	NEDD4L	23327
AAGCTAATTGGCCAAGCAGG	GRAMD2B	65983
AAGCTACACGTTCTTTGCTG	KDM1A	23028
AAGCTAGCAACCCGGCAGAG	CH25H	9023
AAGCTAGGCAGGATTCATGG	CYP2A6	1548
AAGCTAGGGCGCGGGAGCAG	TRMT61B	55006
AAGCTCACAATATCTTTACC	TSHB	7252
AAGCTCACTCCATCCCAAAC	TXNDC12	51060
AAGCTCAGGAAGGGGGTAGG	ARHGEF2	9181
AAGCTCATGAGGGAAACGCA	RPL27	6155
AAGCTCCAACCTCGACCCAC	CCL25	6370
AAGCTCCAAGGGCTTCTCGG	TSPY8	728403
AAGCTCCAGCTTAGCTGCCC	SYT8	90019
AAGCTCCAGTGCCCGCCTAG	ACOT11	26027
AAGCTCCCCTGGTTTGCGGT	TNFRSF11A	8792
AAGCTCCGCACCACTCAAGG	CABYR	26256
AAGCTCCGCCGAGGTAGGAG	NCOR1	9611
AAGCTCGCCGGGAGGCTGCG	GCGR	2642
AAGCTCGGCGCATCATTGGG	YWHAQ	10971
AAGCTCTAAGCCCAGAAGTG	ZNF518B	85460
AAGCTCTAAGGTTCCGCCTG	RNF185	91445
AAGCTCTCAAGTTCTGGGGA	LETM2	137994
AAGCTCTCCTGGCGACGCTG	RTTN	25914
AAGCTCTGAATCTTCTAGGA	FCGR2C	9103
AAGCTCTGTATCTATATATG	RTBDN	83546
AAGCTGAAAGAAAAGTTCAC	DSG3	1830
AAGCTGAAAGCGGAGAGTCA	THUMPD3	25917
AAGCTGAACCAGAGACAAAG	EVL	51466
AAGCTGAATGGAATCTCTCT	ADAMTSL1	92949
AAGCTGAGAATCCCAGCAGC	STEAP4	79689
AAGCTGCACCAACTGCCTTC	SAMD13	148418
AAGCTGCACGAGCGCGTTCG	ZNF483	158399
AAGCTGCAGTGTGGATGGAG	FXYD2	486
AAGCTGGAAGGCTGTGAGAG	FCRLB	127943
AAGCTGGAATGTGGGATGCC	BICDL1	92558
AAGCTGGACGTGACTGTAAG	UROS	7390
AAGCTGGGCTGCTGTTACAG	CD6	923
[truncated: 54,763 more rows]

## Sheet: SetB sgRNA Annotations
sgRNA Sequence	Annotated Gene Symbol	Annotated Gene ID
AAAAAAAAAAACCTCTTGCT	SPTA1	6708
AAAAAAAAAACTTCTTGTTG	C10orf90	118611
AAAAAAAAAGAGTTCCTGTA	EMCN	51705
AAAAAAAAAGCTAGCTTCCT	KPNA7	402569
AAAAAAAAAGTGGTAGTAAC	CYP7A1	1581
AAAAAAAAATCACAGACCTG	MCCD1	401250
AAAAAAAAATCACCCCATTA	KRT27	342574
AAAAAAAAATCCTCTCCGCG	WDR87	83889
AAAAAAAAATGCCATGTGGG	SERPINB2	5055
AAAAAAAACAACTTTGAACG	CLDN2	9075
AAAAAAAACATGGAGACACA	PCDHB14	56122
AAAAAAAAGATAAATAATGA	DDX52	11056
AAAAAAAATCTGACTTTGTC	DTNA	1837
AAAAAAAATGCCATGTGGGA	SERPINB2	5055
AAAAAAAATGCCTCGATCAG	ZHX2	22882
AAAAAAACAAGAGAAAATAT	OR52N4	390072
AAAAAAACAGTGGAGAAGGC	OSGEP	55644
AAAAAAACCTCTTTGCCGAG	MBLAC2	153364
AAAAAAAGAGGCGGTGCCCA	CDC6	990
AAAAAAAGGTCTCTCAGTAC	ERVV-1	147664
AAAAAAATCCACAGTGGGGG	CD160	11126
AAAAAAATCTAAAAAGTCTC	IFNA13	3447
AAAAAAATGAGGGGGGTGTG	MEGF11	84465
AAAAAAATGCCTCGATCAGT	ZHX2	22882
AAAAAAATGGATAATAAGAG	ADH6	130
AAAAAAATTTACAAGACCTC	CD48	962
AAAAAACACGCCGAGCCCTT	MSRA	4482
AAAAAACTAGCCAGAAGGTG	ATL3	25923
AAAAAACTAGCTGTGTTACA	PLA2G2C	391013
AAAAAAGAAAACTGCATCTT	OR51B4	79339
AAAAAAGAGACTCAGATAGT	RGS21	431704
AAAAAAGAGCTGAGTAATGC	SLC7A11	23657
AAAAAAGCAAAGGCGATTAA	EN1	2019
AAAAAAGGAACAGAAAAACC	EBP	10682
AAAAAAGGCACTAATAATGA	ZNF267	10308
AAAAAAGGTCTCTCAGTACG	ERVV-1	147664
AAAAAAGGTTGGTGGGTGGG	LRP1	4035
AAAAAAGTTCCCGGGCGGCC	RAI1	10743
AAAAAAGTTGTGCGAGCGAC	GDI2	2665
AAAAAAGTTTCTGCCTTACC	MS4A1	931
AAAAAATCACCTCTACAACT	SEM1	7979
AAAAAATCGACACTGGGAGA	FGF14	2259
AAAAAATCGCATTGTATCAA	OR2A14	135941
AAAAAATGCAGAGTGGCGGC	ATP5A1	498
AAAAAATTAGCCGGGCATGG	VHLL	391104
AAAAAATTAGCCGGGCGCGG	OR11H2	79334
AAAAAATTGCGTAAGCCCGG	PTGS2	5743
AAAAAATTTAGCGGGGGCGG	MALRD1	340895
AAAAACACGACAGTGGAGCC	KERA	11081
AAAAACACGCAAATTGGGGC	RBM8A	9939
AAAAACACTGGGTGATTCTA	CMA1	1215
AAAAACAGGCGCCATCTTCT	ZNF383	163087
AAAAACAGTTCCGAAAATCT	ABHD14A-ACY1	100526760
AAAAACCACAGCCTGAGAGG	PBX1	5087
AAAAACCCTGCCTCCTGTGA	BNIPL	149428
AAAAACCTCACCTACTCTCG	HELQ	113510
AAAAACTCAGGAGCTGAAGC	LIMA1	51474
AAAAACTGCTAACTCACCTC	TLR6	10333
AAAAAGAAAGGTGCAAAGTT	TNFRSF11B	4982
AAAAAGAAGTTGATTGACAC	ZFP36L1	677
AAAAAGAATCGGGAAACGCC	CHMP5	51510
AAAAAGAATTATTCTCACCA	GPRC5D	55507
AAAAAGACGGCGGGTAGTTG	TRIT1	54802
AAAAAGAGAATGCTGCGCTG	C1QTNF2	114898
AAAAAGAGGCAGGGACAACA	TCP1	6950
AAAAAGAGGCTCTGAACTGT	KCNK17	89822
AAAAAGATGCGGGGGGCGGG	BARHL2	343472
AAAAAGATTAAGGACATTTC	OR9A4	130075
AAAAAGATTTACAAACTGTG	IFNB1	3456
AAAAAGCCAAAAATGCCTCA	GLYATL2	219970
AAAAAGCCGCAGCAGCTGAT	ZNF559-ZNF177	100529215
AAAAAGCGCTGAGTGAGGGC	MEX3B	84206
AAAAAGCTATCTAACTTGGA	GALNT5	11227
AAAAAGCTGTCAGTCCACAA	UGT1A1	54658
AAAAAGCTTCCCCAGAACAT	PAX4	5078
AAAAAGCTTCCGCCTGATGG	NO-TARGET	UNKNOWN_NO-TARGET
AAAAAGGACAAAAGGGCCCA	TCEAL4	79921
AAAAAGGACTTTGGCAAGGC	SAA4	6291
AAAAAGGCAGCGGAGGGGGG	TNRC18	84629
AAAAAGGCCGTGAAGGCGAG	HOXD3	3232
AAAAAGGGAAATGTTTCATA	P2RY12	64805
AAAAAGGTGGCGCCCTAACA	UBR2	23304
AAAAAGTATTCCATTCCTGC	ANO1	55107
AAAAAGTCACTGCTTGATGA	APOBEC3H	164668
AAAAAGTCGTAAGCTGAGCC	FBXO40	51725
AAAAAGTGCTGAAGAGTCCT	TRDN	10345
AAAAATAAAACAAGACACTT	LY96	23643
AAAAATATAGGAATGGGAGG	MTNR1B	4544
AAAAATATTGCTTTCTTGTT	TMPRSS11A	339967
AAAAATCAATGTGCAAAGAG	MANSC4	100287284
AAAAATCACGGTTTATGAGG	OR6C2	341416
AAAAATCGACACTGGGAGAA	FGF14	2259
AAAAATGCGAGGAAAAGATG	GTF2H4	2968
AAAAATGTGTGGAGGCGCCC	WTH3DI	150786
AAAAATTACATTTAAATACA	ARGFX	503582
AAAAATTCCCCATCACACTT	DNTT	1791
AAAAATTGAACCCTAAAGAC	SMC2	10592
AAAACAAAGGAGGGAGGAGG	GLIPR1L2	144321
AAAACAAATGAATATTATAA	OR5P3	120066
AAAACAACAGTGCCCGGGAC	ATG14	22863
AAAACAAGAGGTGACTCATG	KRTAP4-6	81871
AAAACAAGTAACGGGCTGCC	SLC9B2	133308
AAAACAATATTTGTTTCCGG	PCDHB11	56125
AAAACACAGACACTGTAGAC	IGF1	3479
AAAACACCCGCAGGCAGGTG	PNLDC1	154197
AAAACACCCTTCTTTCCAGA	FAXDC2	10826
AAAACACTCAAAAGTTCTAC	IL31	386653
AAAACAGAACATTCATACTG	RGS13	6003
AAAACAGCCTGCGTAACCAG	TMEM71	137835
AAAACAGCCTTTCAGGAACA	NMBR	4829
AAAACAGCGAACAGCTCTAA	NSUN2	54888
AAAACATCTGCAAAAGCGCA	PLA2G4A	5321
AAAACATGCAGAAATTCCCT	CXCL9	4283
AAAACATTAGCTGGGTGTGG	LOC101929372	101929372
AAAACCAAACCAACCGGTCC	PTRHD1	391356
AAAACCAAACTTTCTTTAGC	PTGFR	5737
AAAACCAATCATATTAAGGC	MPHOSPH8	54737
AAAACCAGAAAGCAGCGGCC	SETX	23064
AAAACCAGAGGGGGAAGTGT	SPP1	6696
AAAACCAGAGGTATTTGACA	PCDHA6	56142
AAAACCAGCAGGGTGGGGGG	LSAMP	4045
AAAACCCAGCAGAGCCGCCA	LGALS8	3964
AAAACCCAGGCCACTAGAGT	OR13C8	138802
AAAACCCCAGCGCGTTGCCC	RYK	6259
AAAACCCGCCCCCTCACAGG	BNIPL	149428
AAAACCCTTCCCCACTAGGC	PLOD1	5351
AAAACCGCGGAGGCGCATTG	API5	8539
AAAACCGCGGGGGAGGGCAG	OSMR	9180
AAAACCTACCAATCAGAAAG	DDIT3	1649
AAAACCTCAAGGCTGGAGAA	DSTYK	25778
AAAACCTGAGTGACACCACA	GRM4	2914
AAAACCTGCTGGCTGTTCCT	CXCL10	3627
AAAACGAACCAGGAACTATT	CYB5B	80777
AAAACGAACGCAGCTGAGCA	OOSP2	219990
AAAACGATGTGATAAAGAGA	FAT4	79633
AAAACGCCATAGGCTCGGAC	GATB	5188
AAAACGGCCCCTAAACTTGG	RBAK-RBAKDN	100533952
AAAACTAAAAAGGACTTTAG	ATP1A4	480
AAAACTAATGTTCTATACCG	ARSH	347527
AAAACTACCACCCCACCAAA	MINDY3	80013
AAAACTACCTCACCGCGCGC	FANCA	2175
AAAACTACCTGGGTAGACCG	E2F4	1874
AAAACTAGAAAAGACAAATG	TRPC5OS	100329135
AAAACTAGTTGGACGAGTTA	DLX5	1749
AAAACTATCCAAAAGCCCCT	GPR183	1880
AAAACTCCAGGCTGTATCCC	FAM71E2	284418
AAAACTCGAAGGAAGCATCC	RBM22	55696
AAAACTCTCCACGCCCCTTA	ISX	91464
AAAACTCTCCTGTTTCCCCA	CLEC4E	26253
AAAACTGCCAGAACTAAGGC	CTAGE8	100142659
AAAACTTAGCGGAGCCGGGC	LDLRAD3	143458
AAAACTTATTGGATGCTTAG	TRIM45	80263
AAAACTTCCTGCCTTGGCGA	PEAR1	375033
AAAAGAAAAGTTTAGGGCGG	BCO2	83875
AAAAGAAAGTAATGTTGTTG	AFM	173
AAAAGAAATGGTGGGGTAGG	FOXD4	2298
AAAAGAACCAGGTGGTGAGG	LONRF3	79836
AAAAGAACGTTCTAATAGGT	C2orf66	401027
AAAAGAAGTGAGGCTGGGCG	OXCT1	5019
AAAAGAATTATCTCCACCAA	OR52L1	338751
AAAAGACAAGCACCGAGGGC	GOLPH3	64083
AAAAGACTTCCGGTTGAGGG	TIMMDC1	51300
AAAAGAGACCGGCATGGGGA	BMS1	9790
AAAAGAGCCTTCCAGGCCAC	UBE2V1	7335
AAAAGAGGAAGGAGGAGCGA	TRAPPC9	83696
AAAAGAGGCGGATCAAGTGG	MBP	4155
AAAAGAGGCGGGGCCGCCTG	TRIM36	55521
AAAAGAGTTCGCGCTTGCTA	YOD1	55432
AAAAGATAAGGAAGAGAGGG	CARD11	84433
AAAAGATGAGATGGAAACAG	LCE1B	353132
AAAAGATTATTATTTGGGGG	ST6GALNAC5	81849
AAAAGATTCTGTTTGCACAC	REG4	83998
AAAAGCAACTTCCGGAAGCT	POLR1C	9533
AAAAGCAGCTTTCAGCATCC	TFAP2D	83741
AAAAGCCACGCGCGGCGCGG	CAPRIN2	65981
AAAAGCCAGACAGCGCCATC	C18orf25	147339
AAAAGCCATTCCCAAAAGTA	SLCO1B1	10599
AAAAGCCCCAGAAAAAGCGG	F5	2153
AAAAGCCCCCGTGACCACAC	PSMD6	9861
AAAAGCCGCCTCCGAAAAGG	RFX4	5992
AAAAGCCTGAGAACATGGCC	ZNF28	7576
AAAAGCGCCGCGGCGGGCGG	GNAS	2778
AAAAGCGGAAAACAGAGGCT	GFM2	84340
AAAAGCGGCCACACTGGGGG	GHITM	27069
AAAAGCTACCTTAAGAAGGC	CXCL11	6373
AAAAGCTATAATATAACAGA	OR5B21	219968
AAAAGCTCATCCCGCCGCCG	ZNF544	27300
AAAAGCTCCTGAGTTTGCAA	PRAMEF7	441871
AAAAGCTCGGAAGAGATCTA	MUC13	56667
AAAAGCTGACATCCTATTTG	NXPE2	120406
AAAAGCTGTCAAACAAGAAA	DEFB134	613211
AAAAGCTGTGTTCAGTGATT	C8orf4	56892
AAAAGCTTAATCAGTGTTAT	CYP3A5	1577
AAAAGCTTCTAAAGACGCAC	PRAMEF5	343068
AAAAGCTTGGACGAATCCCT	PLET1	349633
AAAAGGAAACCGATTGCCCC	CYBB	1536
AAAAGGAAGTGACATGGGTG	AGPAT4	56895
AAAAGGCAGCTTCACCAAAG	CD74	972
AAAAGGCCAATAGCCTGTGA	ALKBH7	84266
AAAAGGCCAGGAGGAAACTG	NCR2	9436
AAAAGGCGACGCCAACACCC	EID1	23741
AAAAGGCGGGAGAGATAAGC	HAMP	57817
AAAAGGCTTTCTGGATGCCA	DEFB105B	504180
AAAAGGCTTTGTACTAGGTT	HHLA1	10086
AAAAGGGAAATGTTTCATAG	P2RY12	64805
AAAAGGGGAGCGCGCGGAAG	EMC4	51234
AAAAGGGGCGCGGGAAAACG	IDNK	414328
AAAAGGGGCGGAGACTGACT	TMEM139	135932
AAAAGGGGGCCGGGACTCGG	INSM1	3642
AAAAGGTATGAGCTCTTACT	ZNF385A	25946
AAAAGGTCCAGATACTAGAA	KRTAP9-1	728318
AAAAGGTCGAGCAGACGGGC	TM2D2	83877
AAAAGTACTGTGAAATGGGC	TIMM23	100287932
AAAAGTAGCCAATGGCAGGG	TAS2R31	259290
AAAAGTAGTAAATCCTAGGC	RPL6	6128
AAAAGTAGTTTGTCTTTACT	ATF6	22926
AAAAGTCAATGCTAGCTCTG	OR2J3	442186
AAAAGTCGGATTTACTCCCC	HIST1H2AC	8334
AAAAGTGCCAGCACGACGCA	LOC441155	441155
AAAAGTGGGGACTCCGAGCC	MBOAT1	154141
AAAAGTTCTATTATGCCCTC	FYB1	2533
AAAATAAAAGAGTAAATCAT	TAAR1	134864
AAAATAAAATTGCACGTCGC	RMDN2	151393
AAAATACCGGAAACGTGCTT	ZBTB45	84878
AAAATACCTCCCGGGGCGGG	SOCS5	9655
AAAATACTGCTTGGTGACTT	MSTN	2660
AAAATACTTCTTCACTCAGT	OR4X2	119764
AAAATAGACCAAGATGTAGA	SLC7A13	157724
AAAATAGCCCGAGGCCGGGG	LY6L	101928108
AAAATAGGCTAATGGAAGAA	MFAP5	8076
AAAATAGTAGAGTCAGGTTA	OR9A4	130075
AAAATAGTGTGTAGGACTGG	HIST1H2AL	8332
AAAATATAAACAAATTGTTG	COL6A6	131873
AAAATATAAACATCTGGGCG	DEPTOR	64798
AAAATATGACACTTGACCTA	UCHL3	7347
AAAATATTCTAGTGCTGTGA	CASR	846
AAAATATTGTCCAAGGAGCC	FAM156B	727866
AAAATCAGGACCCCGGAGGG	ARHGAP11B	89839
AAAATCATAAGTTGGGGGGA	LPL	4023
AAAATCGATGGGCTGAATCT	NO-TARGET	UNKNOWN_NO-TARGET
AAAATCTAGACATTAATGCA	ST3GAL6	10402
AAAATCTCATTAATGAGGAG	OR8B3	390271
AAAATCTGGGCTTCCACACT	SLC19A3	80704
AAAATCTTCAAAGTATATTT	UGT2A2	574537
AAAATGAAGTGACGAATGGG	TUBB	203068
AAAATGAGCTCCTAAGAGGA	BIVM-ERCC5	100533467
AAAATGAGTAGGACCGGAGG	GPR84	53831
AAAATGAGTTAAGACTTTGG	C7orf69	80099
AAAATGCAAATTATGTTTCG	CDX2	1045
AAAATGCAGAGTGGCGGCGG	ATP5A1	498
AAAATGCATACACCTCAAAT	NME8	51314
AAAATGCCGCGCGTCTAGCC	C6orf48	50854
AAAATGCTGAAGACAAATGT	NAV3	89795
AAAATGGAATGGTGGAAGAT	CSN2	1447
AAAATGGCTGAGTGACAACT	OR8G5	219865
AAAATTACTTTAAAAGTAGG	DEFB112	245915
AAAATTAGCTTGTGAGCTCC	MYO18B	84700
AAAATTAGGGCTTCACAGCA	HNRNPA1L2	144983
AAAATTATCGGAAACGGTAG	NO-TARGET	UNKNOWN_NO-TARGET
AAAATTCCAAGCCCCCTGGA	TOP2B	7155
AAAATTCCAGGAACGTTGGT	HFE2	148738
AAAATTCCTTACTTGTACAG	OR3A1	4994
AAAATTGGTGAGCTGAGGTA	ADGRF3	165082
AAAATTTGAATCTGCGACCC	KIF5B	3799
AAAATTTGCTTCCAGAGAGA	TAS2R16	50833
AAACAAAAGAGGCGCCCCGG	LAMB1	3912
AAACAAAAGCTGTTTCTGCT	PKD1L1	168507
AAACAAACACTGGGGAGGAA	IRF2	3660
AAACAAACAGCGCTCGCCGA	GATA6	2627
AAACAAACTTTGGGTCAACA	PIP	5304
AAACAAAGGCACTATCTTCA	OR9Q1	219956
AAACAAATGAATATTATAAT	OR5P3	120066
AAACAACACTGTCTTTGCAC	MUC8	100129528
AAACAACTCTCAAAACCTTC	IL12B	3593
AAACAAGACGGGTGGAGTAG	CD55	1604
AAACAAGAGGTGACTCATGT	KRTAP4-6	81871
AAACAAGAGTCGCAAGCTTC	DCTN6	10671
AAACAAGGTTCTTGCAGCGA	MARCH4	57574
AAACAAGTGACTCACTTTAA	ADGRF4	221393
AAACAATCGCAGGCGCTATC	BHLHE22	27319
AAACAATGCTTCCCTAGAAG	ZBED2	79413
AAACACAACTGGAAAACCCT	RNASEH2C	84153
AAACACAATCTGACACCTCA	CHRND	1144
AAACACACAGAGCACAAACC	LAMC2	3918
AAACACAGAAATCATTTCCT	MMP10	4319
AAACACAGCAATCCAGGCAG	UBD	10537
AAACACCAAAAAGAGTTTGA	UCHL3	7347
AAACACCAGTGCTCAGCAGG	PIEZO2	63895
AAACACCCGCAGGCAGGTGT	PNLDC1	154197
AAACACGTGGCCAACAGGGG	TOR1A	1861
AAACACTGCCCCAAAACATT	ATM	472
AAACAGAAAACAGCTCTGAT	DDR2	4921
AAACAGAAACAATTGATCCT	SPP2	6694
AAACAGAAATTATCCAATTA	KRT24	192666
AAACAGAGGAGACCCGGAAG	MUT	4594
AAACAGAGGCACTGGAGGCG	ZNF610	162963
AAACAGCACCCTAGCTGTTG	NEIL3	55247
AAACAGCGCTTCGCACTGGC	LAMTOR4	389541
AAACAGCGTAGAATAAAATA	RSC1A1	6248
AAACAGCTAAAATATAAAAT	SLAMF7	57823
AAACAGCTTTCTGCTTTCAC	LGI1	9211
AAACAGGAAACGAGCGTCGG	SNRNP35	11066
AAACAGGAAGTGCTTAAGGA	DHX8	1659
AAACAGGTAACATGTCATGG	OR7A10	390892
AAACAGTAAGAGTCGCTCTT	BTN3A2	11118
AAACAGTACATAGGCTGGCA	PCDHB14	56122
AAACAGTACCGGCTGGAGGC	G6PC3	92579
AAACAGTAGCACCCGAGAGA	POMT1	10585
AAACAGTGGTTCCTCTGGTG	PGAM4	441531
AAACAGTTCCAGGAGGCACC	SMIM6	100130933
AAACATAATTGCAAATGGCT	CRTAM	56253
AAACATCCCTTTCATCAGGT	SLC35F4	341880
AAACATCCTGCTGCGTTTAG	OR52M1	119772
AAACATCTATTAGGCAAAAT	METTL7A	25840
AAACATCTCTGAAGGTCAGG	IZUMO3	100129669
AAACATGACCTCGCCCATGA	CR1	1378
AAACATGATAGCGGTCTCGC	TIMM22	29928
AAACATGATGCACGTCCATT	TGM3	7053
AAACATGCAAATATGAAAGG	OR52B4	143496
AAACATGGCGGCGCCCTGCG	EHD3	30845
AAACATGGCTCTAACGCGGC	DUS2	54920
AAACATTACTCTGTGCTACT	SYTL5	94122
AAACATTTGTTTACCTACCA	HEPN1	641654
AAACCAAAAGACACCGGGAG	FAM19A2	338811
AAACCAAAGGAAACTGAGCA	CCNA2	890
AAACCAAGAGAAACGCCCAA	SPDL1	54908
AAACCACAGCCCGCCGGTCT	CHMP6	79643
AAACCACTAATTAGAGATCC	SP7	121340
AAACCACTGTTACGCCCATT	RPL41	6171
AAACCAGAAGACTGGACTGG	NFKBIL1	4795
AAACCAGAAGCGGATCTGAT	CDKN3	1033
AAACCAGAATCTCCAGGGTG	CYP2C18	1562
AAACCAGACAGCAAACTGAT	CHRM5	1133
AAACCAGCTCTCCTCTTTAT	CCL3L1	6349
AAACCAGGACTGGATTCGAG	TMEM121B	27439
AAACCAGGCCTGGGCCTGGT	AMY1A	276
AAACCATACCCCCCTGATGG	GNAT3	346562
AAACCATGATGTGGAGAACT	FPGT-TNNI3K	100526835
AAACCATTTACCTTAAATAA	MTRNR2L7	100288485
AAACCCAAGAGGATTAGTGC	RP1L1	94137
AAACCCAGATAGTACTATCC	GLB1	2720
AAACCCAGCCTCAGACATAC	LHFPL1	340596
AAACCCAGGCCTCCGGAAGA	FKBP1A	2280
AAACCCCTGGGGCGTACGGG	BCL3	602
AAACCCGAGCGCCCGGCCGA	RASSF8	11228
AAACCCGCGTTGCTCAGCGA	UBE2M	9040
AAACCCGGACACTTGCACGC	TFCP2	7024
AAACCCTAGTCTCAGATCCA	CXCL9	4283
AAACCCTATGCCCAAATGAG	NO-TARGET	UNKNOWN_NO-TARGET
AAACCCTTGGCAGTGTACTA	STS	412
AAACCGAACTGAAGGGGGAA	NUP98	4928
AAACCGAGACAAAGGGGAGG	CAMSAP2	23271
AAACCGAGGTGGAGGAAACT	TTC17	55761
AAACCGCTTGTGGTTGGTGG	TMEM150B	284417
AAACCGGGATCCTAGAGGGG	FIP1L1	81608
AAACCGGTTGCTAGGAAACT	PIK3R4	30849
AAACCTCAAGGCTGGAGAAG	DSTYK	25778
AAACCTCATGCCCTTTCAAA	ZNF37A	7587
AAACCTCCAAAAACCTCAGT	NDUFAF1	51103
AAACCTCGCCAGTCAGGGAG	TAL1	6886
AAACCTCGTGTGCAGTCGCA	OR12D3	81797
AAACCTGATCCTCCAGTCCG	PCSK9	255738
AAACCTGCAGCGTGGGCAGG	HOPX	84525
AAACCTGCTGAACAGGTGTT	GNGT1	2792
AAACCTGGCACTGCTTTATG	CDRT1	374286
AAACCTTTGATTGAGCCTGG	C8orf46	254778
AAACGAAAAGGAGCGAGGAG	SCUBE3	222663
AAACGAACACAATGGCGCCG	DDX39B	7919
AAACGAACGCAGCTGAGCAT	OOSP2	219990
AAACGAAGGCTGCAAAAAGC	PPP2R5C	5527
AAACGAAGTCGATTTCTCAT	ZDHHC16	84287
AAACGAATCCCATCTGGCGC	CDC16	8881
AAACGACTTCTGAGAGATTG	TADA1	117143
AAACGATAATGGTAAAATGG	C12orf54	121273
AAACGCAGCACGGCCTTGGG	RPS11	6205
AAACGCAGCCCCCTGATTGG	PCNT	5116
AAACGCAGCTACAGCGGAGA	KLHL28	54813
AAACGCCCCCGGCGTTCTGG	SS18L2	51188
AAACGCCGCGGACCGACTTC	MCM3AP	8888
AAACGCCGCTCTCGTGCCCT	ALG5	29880
AAACGCGATCAGATGTTAGT	HKR1	284459
AAACGCGCGCTGCCCTGGCA	SRXN1	140809
AAACGCTCCCACCCTTTCCT	FGL2	10875
AAACGCTCCCTGTCACAAAG	VARS	7407
AAACGCTCGGGGTCTGCGGG	ASTN2	23245
AAACGGCAGTTTCCTGCGCC	SAP30BP	29115
AAACGGGACGGAAGGCGGCA	PLEKHB2	55041
AAACGGGCAGCGTCTGGCTG	C18orf8	29919
AAACGGTTCAGGTTGAGGAG	ARHGAP19	84986
AAACGTCACCAGCTGGAGCT	CD4	920
AAACGTGACAGCGCGCGGGC	TBX5	6910
AAACGTGCTCTTCGTAGGCC	NEK3	4752
AAACGTTTAGTGTGTGAGGT	NSMAF	8439
AAACGTTTATTGAGTATAAA	OR4A16	81327
AAACTAAAATCGCCCTGAGT	PAK3	5063
AAACTAACAATGCCAGTGTA	EPHB1	2047
AAACTAACACAGGCCCACTC	L3MBTL1	26013
AAACTACTCCCAAACATCAC	LIG3	3980
AAACTACTGTTTAAAAACCC	APLF	200558
AAACTAGGTGTTATCAGGTG	GKN1	56287
AAACTATTTCAGTTTGCTAG	EVI2B	2124
AAACTCAATCAGGACTAACT	PRAMEF7	441871
AAACTCACCAAGACACAGGA	FCAR	2204
AAACTCAGAATCTGCTGGCA	TMEM100	55273
AAACTCAGTGGGGTGTGTCG	ELOA2	51224
AAACTCCAAAAATTAATGGA	FAM24A	118670
AAACTCCAGAAATATCTAAA	ATP11AUN	400165
AAACTCCAGAATTATCTACC	OR10G9	219870
AAACTCCGTTGCTGTGGAGA	SPAG17	200162
AAACTCTAAAATCCGGGCAG	BCAR3	8412
AAACTCTGAAACGGACAAGA	ZNF207	7756
AAACTCTTGTGAACAAAGTC	OR4C46	119749
AAACTGACACCTCCCACGTG	ADPRHL1	113622
AAACTGACCTACCTATTCCT	TMPRSS12	283471
AAACTGAGGCACGAGGTGGC	TMIGD2	126259
AAACTGAGGCCCGGAACTTA	MICB	4277
AAACTGAGTCAGAGGAGTGA	LACTBL1	646262
AAACTGCAACAAACCGCCGG	C4orf22	255119
AAACTGCCACCTAGGTGGCA	GPBAR1	151306
AAACTGCGGTGGGCGGAGTA	C12orf45	121053
AAACTGCTTATGCAGTATAG	DCN	1634
AAACTGGGGCAGTATATAAG	KRTAP4-3	85290
AAACTGGGGGACCCTCTAGG	PYDC1	260434
AAACTGTAAACTCAAAATTG	ITK	3702
AAACTGTAGTGCAGGGTCAG	NO-TARGET	UNKNOWN_NO-TARGET
AAACTGTGTCCAGCAGCAAC	TNNI1	7135
AAACTGTTGTTTAGGGTGGG	ARRDC5	645432
AAACTTAACCAAACGAGAAC	RGS1	5996
AAACTTCTGAGGGAGTGGGC	PAIP2B	400961
AAACTTGAATAGAGCTGTCT	SMIM18	100507341
AAACTTGAGCATCCACGCAC	CERCAM	51148
AAACTTGCCCTCACTTAAGA	NDUFB5	4711
AAACTTGGGGGTGGCACAGT	NPY2R	4887
AAACTTGTCTCACCCCACAC	CST9L	128821
AAACTTTAAGGGGCAGAGCC	HTRA4	203100
AAACTTTCTGTTTATATGAA	OR8H2	390151
AAAGAAAAATATCAGAGTAT	FGL1	2267
AAAGAAAACAGCCCTGCGCC	MCUB	55013
AAAGAAAACTGCATCTTTGG	OR51B4	79339
AAAGAAAAGACAAGCACCGA	GOLPH3	64083
AAAGAAAAGGAGGGACAGGT	MAP3K7	6885
AAAGAAAATTAAACATACAG	RGS1	5996
AAAGAAAGACGGAAACCCCA	TMEM196	256130
AAAGAAAGCTTTATCACGTG	SLCO1C1	53919
AAAGAACCTGCCTTTCCGCC	RECQL5	9400
AAAGAACGAGACACGGGCGT	BIRC8	112401
AAAGAACGGCCAACTGGCGA	C20orf27	54976
AAAGAACTCTCCAAGGGGTG	MYL1	4632
AAAGAAGACTGCAGAAAAGG	SOSTDC1	25928
AAAGAAGCGACCTCACTTCC	CDRT15	146822
AAAGAAGCTGGGTCTTGGCG	ERMP1	79956
AAAGAATCTGTGCTTCTCCA	GDF2	2658
AAAGAATGGTAGGCTTGGTG	ARMCX5	64860
AAAGAATGTCACATCGGTGG	LMOD2	442721
AAAGACAACTACCGAGGTGG	ADAM7	8756
AAAGACACTCCTGTCCCCCA	CDHR1	92211
AAAGACAGCCTTTCCACGCT	GPR88	54112
AAAGACAGTGAAAAGATCAG	PPIAL4D	645142
AAAGACATTGTGAAATGCCC	IL1F10	84639
AAAGACCGAGAGCCGGAGAA	RGS20	8601
AAAGACGACGGAGTTGACCA	PPIAL4C	653598
AAAGACGGTTTATTACTTAA	RPS14	6208
AAAGACTAAGTGCGGAAGGA	LETMD1	25875
AAAGACTGCGCTGGAAAGGC	ATXN7L2	127002
AAAGACTTCCGGTTGAGGGC	TIMMDC1	51300
AAAGACTTGCTCCAAAACAC	NO-TARGET	UNKNOWN_NO-TARGET
AAAGAGAAAAACCACATCCA	GPR18	2841
AAAGAGAAACCTGGGAGGCT	CXorf36	79742
AAAGAGAAATCACAGGGGCG	C1orf167	284498
AAAGAGACAACTGTTTAAAA	RARRES3	5920
AAAGAGACCGCAGCTACTAA	KPNA6	23633
AAAGAGACTGTTTCACACAT	C2	717
AAAGAGAGGAGGTATCAAAG	TPRG1	285386
AAAGAGAGTCAGCAGTGGGG	PPFIBP1	8496
AAAGAGATAAACAGTAAGGG	BTN3A1	11119
AAAGAGATGAGTGTCTTACT	OR51I1	390063
AAAGAGCAATCTCCCTGTCC	ACSBG2	81616
AAAGAGCGCAAGCAGTGCCA	SLC17A6	57084
AAAGAGCTCAGGCGGGGACC	C19orf84	147646
AAAGAGGTCGGTGATGGTCG	CA13	377677
AAAGAGTCATTAAAATCATG	RNASE7	84659
AAAGATATCTAAAAAGTCTC	IFNA1	3439
AAAGATGGCCGCCCCCAGAG	ZNF432	9668
AAAGATGGCGCCCCGCGCCC	PHF19	26147
AAAGATGGCGCGCCGGAGTG	ACTR3B	57180
AAAGATGGTGAAAAAATGCG	GTF2H4	2968
AAAGATTATTATTTGGGGGC	ST6GALNAC5	81849
AAAGATTCAATGGGTAGGGC	PGLS	25796
AAAGCAAAACCTAATCTTTC	PRR4	11272
AAAGCAAACAGGTCAGGCCC	APOB	338
AAAGCAAATAGACTAGACAA	OR56A5	390084
AAAGCAAGCTCAGCAATATT	CXCL13	10563
AAAGCAAGCTCATCATTACA	ATP1B4	23439
AAAGCAATCTGAACAGGGGT	SERPINF2	5345
AAAGCAATGAAATCCTTTGT	DSG3	1830
AAAGCAATGCGCACGCGCAG	ZNF674	641339
AAAGCAATTGTTAGAAAAAT	NXF5	55998
AAAGCACCCAACTTACACTT	MTRNR2L8	100463486
AAAGCACCCTGCTTACACCT	MTRNR2L1	100462977
AAAGCACCGCCCCTCCGGCG	SESN1	27244
AAAGCACTTCCTTACTCCCA	ZUFSP	221302
AAAGCAGAGCACTTCGAAGA	IRF8	3394
AAAGCAGCAGTGGTGAGCTG	C12orf42	374470
AAAGCAGCGCGCCTGCGCCG	ZNF644	84146
AAAGCAGCGGTAGGTGGCGA	SPINK2	6691
AAAGCAGGAGTGGCCAGGCC	MAATS1	89876
AAAGCAGGCCAGACCTCCCC	SOD3	6649
AAAGCAGTCAGAAAAAGAAC	SGCD	6444
AAAGCATCCCAATCAGGCGG	FAM181A	90050
AAAGCCAAAGACGAAGAATC	CCDC70	83446
AAAGCCAATTTGCTTACTAC	CASP5	838
AAAGCCAGCAGCCTGCAATG	GPR171	29909
AAAGCCCAGAGCTCCGGGAA	TYW1	55253
AAAGCCCAGTCCAACGGCAG	ARHGAP35	2909
AAAGCCCATGATCCCGTGGG	TRAF4	9618
AAAGCCCCACGAACCCATAA	PSMD3	5709
AAAGCCCCATGACATTGGAG	GBP7	388646
AAAGCCCCCAGCGCCCACGT	FGGY	55277
AAAGCCCGAGGTCGTGCGTT	HACD4	401494
AAAGCCCGCCATCAGGTCAG	ZNF417	147687
AAAGCCCGGCTGCTTGAGGG	SLX1A	548593
AAAGCCGAGCGGGAACCAGA	CDC27	996
AAAGCCGCCTCCGAAAAGGG	RFX4	5992
AAAGCCGCGGAAGCTGCCTT	BTBD9	114781
AAAGCCGGAGACTCCTGGAA	PLRG1	5356
AAAGCCGGTCAGGGGGACAA	PEX11G	92960
AAAGCCTAGGAGAGGATGAG	MYT1L	23040
AAAGCCTCAGAGTAGACCGC	GSK3A	2931
AAAGCCTGAGAACATGGCCT	ZNF28	7576
AAAGCCTTGCGCAGTGGGGG	TMEM208	29100
AAAGCCTTTCCTTTGGACCC	TMEM114	283953
AAAGCGAACGAGGGGGAGAG	PRDM12	59335
AAAGCGAACTTGGGGACGTA	PSIP1	11168
AAAGCGAAGTGCAAGGGGCA	PLA2G2C	391013
AAAGCGCATCATGTGGGCGG	LRCH3	84859
AAAGCGCCGGAGGATTGGCT	PRPF19	27339
AAAGCGCCTGAAAGCCACTG	RGPD3	653489
AAAGCGCTCATAGGCGGGGT	PAPD4	167153
AAAGCGCTGGGGACGTGGAG	ARHGEF25	115557
AAAGCGGAGCCAAAAGGGGC	CACUL1	143384
AAAGCGGCCTTGGCGCAGGC	VPS54	51542
AAAGCGGTCGGCGGTGCCGG	FAAP100	80233
AAAGCGTGGGAGCTGGCGGA	ALDH5A1	7915
AAAGCGTTTCTGCAGGGAGC	C6orf226	441150
AAAGCTCCAGAACGCCTCAC	DDX42	11325
AAAGCTCCCCTTGCTTTCCG	CLU	1191
AAAGCTCCTCCCAGTCGCTC	CASP6	839
AAAGCTCGGCGATTAACCCC	TMEM37	140738
AAAGCTCTGGGGATGGGGGA	ZBTB37	84614
AAAGCTCTTCCTCTTGTGTG	LAIR1	3903
AAAGCTGCAGTGTGGATGGA	FXYD2	486
AAAGCTGCGCGGGGGAGGGG	ETV6	2120
AAAGCTGGAGGTAATGACGT	MAB21L3	126868
AAAGCTGTTGTTCCACGTTG	NEK3	4752
AAAGCTTCCCTTGGTGGGTC	RNASE3	6037
AAAGCTTGCGTGCAGGTTGG	C5orf24	134553
AAAGCTTTGTAGAGTTTGGA	VWF	7450
AAAGGAAAAGATTAATAAGG	SLC28A3	64078
AAAGGAAAAGCTCTGGATTC	CT47A7	653282
AAAGGAAACCGATTGCCCCA	CYBB	1536
AAAGGAAACTGGGGAGATAA	ARMC12	221481
AAAGGAAAGCGTCTGTTTAG	CSNK1G3	1456
AAAGGAAATTGGGAGTGGGC	ARL6IP5	10550
AAAGGAACAACCCGTGTGGT	CCDC22	28952
AAAGGAACGCACCTCCATCC	STXBP4	252983
AAAGGAAGAGTGGATGCAAG	OR2B11	127623
AAAGGAAGCGGAAGTGACGT	ZFPL1	7542
AAAGGAAGGAAGTGCCTGGT	THBD	7056
AAAGGAAGGCATTCAGAACA	OR8H1	219469
AAAGGAAGGTAACTGAAGGT	OR2M4	26245
AAAGGAAGTGCAAACAAACT	LPAR6	10161
AAAGGACACTCAGTTCTTCA	LOC646588	646588
AAAGGACGCGTGCGTGTGCG	ACKR2	1238
AAAGGAGAAGGCGAAGGGAT	EVI5	7813
AAAGGAGAGAAACAGACAGT	RIT2	6014
AAAGGAGAGACCCAAAGCCC	PRAMEF7	441871
AAAGGAGAGAGCAGCGCTTG	ABCG4	64137
AAAGGAGAGGCGAGGTTCAC	LDHD	197257
AAAGGAGCAGAGGCATGCCG	ATG7	10533
AAAGGAGCCTGCGCGGCCCG	ERLIN1	10613
AAAGGAGCGGGGCATCCCAA	SRSF11	9295
AAAGGAGTCTTCTAAACCCT	TEX36	387718
AAAGGAGTTAGAGGCATCCC	SDHAF4	135154
AAAGGAGTTGGGGGGTAGAA	UCN3	114131
AAAGGATACGAAAACGCCCC	SS18L2	51188
AAAGGATATTGCAGTCATTC	OR7C2	26658
AAAGGATGCGCTGCCCAGAA	THSD1	55901
AAAGGATTCTTTCTTGTCAT	DCAF7	10238
AAAGGCAAAGGCGCAGAGAG	PCDHGB3	56102
AAAGGCAAGGCTGGTTGCGG	NKD1	85407
AAAGGCACCGCTAGCGTCTG	PDHX	8050
AAAGGCAGAAATGAGAGGGG	CEACAM4	1089
AAAGGCAGAAGAAGAAGGTG	CAPN8	388743
AAAGGCAGTGGTCTCACCCG	MPC1L	347411
AAAGGCATGCAGGAGAGAAC	TFF3	7033
AAAGGCCAGCTGGGACGGCG	AKAP8	10270
AAAGGCCCAATGTATTTGAC	RNF138	51444
AAAGGCCCACATTCCGGGGT	PRKCI	5584
AAAGGCCGGAGGCTGGCAAG	CST8	10047
AAAGGCCTCCCGGGCTCCTG	PKD2L2	27039
AAAGGCGAACTAGTAGGTTG	MYH7B	57644
AAAGGCGCAGCGCCGCGAGG	ZNF419	79744
AAAGGCGCCCGCGCACCCGT	PLCG1	5335
AAAGGCGCGGGCAACGTCAG	XPO7	23039
AAAGGCGGAGCTAAAGGTGC	SNAPC1	6617
AAAGGCGGCGGTGGCCGGCG	TADA2B	93624
AAAGGCGGGGCTTCCGCTTG	CCDC28A	25901
AAAGGCGTGTCAGGGAAGGT	MTDH	92140
AAAGGCTAGCGCCTGGACGC	ST8SIA2	8128
AAAGGCTCCTGTCTTGGGCA	ADGRF2	222611
AAAGGCTGACGGGGACTTTG	AMIGO3	386724
AAAGGCTGCATTGGAATGTG	SERPINA12	145264
AAAGGCTTTGACACGGAGCC	ACSL5	51703
AAAGGGAGAGACTCAGCCGC	SPCS3	60559
AAAGGGAGAGGAGTGAAACG	PDCD4	27250
AAAGGGCAACTCTGCACCCT	VASP	7408
AAAGGGCCCTTTGATTCCAC	CNTF	1270
AAAGGGCCGCCTGTGGGGGA	ARID3C	138715
AAAGGGCCGGGGTCTCGGAT	STC2	8614
AAAGGGCCTCTCTGTTAAGG	OR9Q1	219956
AAAGGGCGAGAAATAACAGC	MYBPC2	4606
AAAGGGCGAGGCCTACTGAT	ATG2A	23130
AAAGGGCTCGCAGCCCAGCC	DNAJC8	22826
AAAGGGCTGCTGCAGAGGGC	CADPS	8618
AAAGGGCTGGGCCACGTGGG	MINDY2	54629
AAAGGGGAAGCTGGCTCAGC	CRYBB1	1414
AAAGGGGAATCGGGGCCGAA	CABP7	164633
AAAGGGGACCAGACTCTGGA	DDIT4L	115265
AAAGGGGAGGAGCGTTTCCA	FAM122B	159090
AAAGGGGAGTAAAAGTAGCT	CAMK1G	57172
AAAGGGGCGGCACCGACGGG	NMD3	51068
AAAGGGGCGGGAAGCCGGCG	CEP85	64793
AAAGGGGCGGGCCCTGACGG	USP9X	8239
AAAGGGGCTCCCGTGTTTAG	CHODL	140578
AAAGGGGGACGCGTTGCGCA	SGPP2	130367
AAAGGGGGAGTGGCTATCCC	HAND1	9421
AAAGGGGTCTCTCACAGAGT	MPV17	4358
AAAGGGGTGACGGACAGGCG	MEF2D	4209
AAAGGGGTGATGGCGGCGCA	PCMTD2	55251
AAAGGGGTTCGCTGGACACC	LGI4	163175
AAAGGGTAGTTGTTTCCTTA	KRTAP9-8	83901
AAAGGGTGGTCTCTAAGTAT	COQ5	84274
AAAGGGTGGTGCGTGGTCTA	CCNT2	905
AAAGGGTGGTTTAGCCAGCT	CA6	765
AAAGGGTGTGGACTAATTGC	AMBN	258
AAAGGGTTGGTGGGGATCGG	CHRNA5	1138
AAAGGTAACCGAAGCGGCTC	SUPT6H	6830
AAAGGTAATATACTGGATTT	GDPD4	220032
AAAGGTCCAGATACTAGAAG	KRTAP9-1	728318
AAAGGTCGGTTGGTTTGCAC	TMEM60	85025
AAAGGTGAGTGTGGGGAACT	ADGRG3	222487
AAAGGTGATGACAATGGCGC	GPR152	390212
AAAGGTGCAGATCACGTAGA	TXNDC12	51060
AAAGGTTAAATGGCTCTGCT	KNG1	3827
AAAGGTTGGAAGGAAATATC	SHC3	53358
AAAGTAAATATAGTGTATGT	OR2F2	135948
AAAGTAATGTTGAGCTCCTG	MGAT4C	25834
AAAGTAATTCCGGCTTCTCC	POC5	134359
AAAGTACCAGAGAGTGGACT	ABCD4	5826
AAAGTAGAAGGACTTTGAAT	LRRC39	127495
AAAGTATCAATCAGAGTGAA	DNAL4	10126
AAAGTCAACAGAAAAATCGA	OTOP3	347741
AAAGTCAAGGAGCATCCGGT	DCLRE1C	64421
AAAGTCACCGCGTCCGTGGG	CLUH	23277
AAAGTCAGGTAGGAGCCTCC	FAH	2184
AAAGTCAGTTATCAGTGGAA	OR2AG1	144125
AAAGTCATGGAGAGAACCCT	UCP2	7351
AAAGTCATTCAGGCTCCTCC	CTTNBP2NL	55917
AAAGTCCAGCCAAGGAAGAA	SLC3A1	6519
AAAGTCCCAAATGACATCAC	NCKAP5	344148
AAAGTCCCGCCCCTAGCCGA	ZDHHC13	54503
AAAGTCCGTGGAGGAAGTGC	CCNG2	901
AAAGTCCTGAAAACTCCAAA	ATF6	22926
AAAGTCGACTTCACTCAGCC	IFI35	3430
AAAGTCGGCGTCGCTCTGCT	CDK11A	728642
AAAGTCGTTAATGGGGACCT	XAGE1B	653220
AAAGTCTCCAGAAAACCTAG	IFNA7	3444
AAAGTCTCCCAGCGGGATAC	TPGS1	91978
AAAGTCTTAAATTAACACAA	SLC9C1	285335
AAAGTGAAAAGCATAATAAA	OR5AP2	338675
AAAGTGACTGGATTGAGACC	FAM20A	54757
AAAGTGCAGGTCTTAGATGA	TFDP2	7029
AAAGTGCGAATCACGACGGG	INIP	58493
AAAGTGCGTGCACCTTTAAG	DMAC2	55101
AAAGTGCTGGCGGCTTCTGG	C8orf86	389649
AAAGTGCTTAGAATTGTGCC	NAIP	4671
AAAGTGGAAAAACAACAGCT	YY2	404281
AAAGTGGAGGAGGGCGAGTA	MMP2	4313
AAAGTGGCAGATTGTTTGGC	C16orf47	388289
AAAGTGGTACCGCCATCTAC	SCN3A	6328
AAAGTGTGAACAAAAGCTCC	C8orf4	56892
AAAGTTAAAGGGAACCGGCC	NTN1	9423
AAAGTTAGAGGCCTCAAGTT	CPA6	57094
AAAGTTATAGCATGCTTGAA	APELA	100506013
AAAGTTATAGGGTATGGGAG	COPS5	10987
AAAGTTATTTCGGCCGGGCA	IL13RA2	3598
AAAGTTCCCGGAGAAAGGAA	ECHDC1	55862
AAAGTTCCGCGTCAGAGCCT	VGLL3	389136
AAAGTTCCTTGTAGGTGGGT	INSL4	3641
AAAGTTCTGGACAGGAGCCT	TEDDM1	127670
AAAGTTGTTCCATGGTAGTA	GPR34	2857
AAAGTTTATCTAGGGAAAAA	CDC40	51362
AAATAAAAAAAGTTTCTGTG	POU5F1	5460
AAATAAACACAGGGACAGGC	MARK1	4139
AAATAAACCTGTCCCATCAT	ZNF806	646915
AAATAAATGTTCTAGGTAGT	GCNT3	9245
AAATAAATTGGGCTCACACA	HRH4	59340
AAATAACAGACTGAAGGAAA	KRT31	3881
AAATAAGAACTGGCTCCGAT	PIM2	11040
AAATAAGCCCAACTGCCAAA	TNNI3K	51086
AAATAAGCCCTCATTGATCA	SALL4	57167
AAATAAGGTCCACCAATGGG	XDH	7498
AAATAATTGCTTGCGAGCGT	PCDHB6	56130
AAATACAAACTACATGTTCC	MAU2	23383
AAATACACAGCGGTGGAGCT	OTC	5009
AAATACGCTCTGCAGTGTGA	ADGRA1	84435
AAATACTCTAAAAGTGTTCC	C8A	731
AAATACTGAATTATTCTCTG	IL31RA	133396
AAATACTTAGCTTGGTGCTT	OR52D1	390066
AAATACTTTGTTCTTTCCTC	SPINK8	646424
AAATAGAGTCGCTGGGAGCG	ZNF701	55762
AAATAGCCTCGAACCTTCGG	SLN	6588
AAATAGCTGACTGCAGTCCC	ALG8	79053
AAATAGCTGTCACCTTGCTC	CYB5R4	51167
AAATAGTACTCAAACAAGGA	MBD3L1	85509
AAATATACCAAAGCGAGCGC	NR4A2	4929
AAATATATGCCATCATTTCA	GPR18	2841
AAATATCTACAATTGGTCTT	OR5AU1	390445
AAATATTGCTAAAGGTGAAT	FSIP2	401024
AAATATTTATGCAAACAACA	GBA3	57733
AAATCAAAGCGAGAGCGCCT	NUDT15	55270
AAATCAATCCACAACCTCGC	PKIA	5569
AAATCACAGCGGAGCGCGCA	TOP1	7150
AAATCAGTGGCCAGAGGTAT	MRGPRX1	259249
AAATCCAATGGGCGGAGACA	MBD3L4	653656
AAATCCACTCCGGGATTTCG	PLEKHA8	84725
AAATCCAGGACATGGCCGCA	NTAN1	123803
AAATCCAGTTTGCCGGGCGT	CD274	29126
AAATCCATACCAGCCACCTC	BCL2L1	598
AAATCCCAATGGAGTGGCAG	TEX13A	56157
AAATCCCACGCCCCCCTGGA	EARS2	124454
AAATCCCAGAATGAGTTGTC	FBXW12	285231
AAATCCCCAGCTAGAGGCCA	MBL2	4153
AAATCCCGAAAGGCACCGTG	GTF2H4	2968
AAATCCCGGACCCATACGTC	C3orf62	375341
AAATCCCTTTCCGTGGGCTG	MCM6	4175
AAATCCCTTTGCTGGTCATG	SOX5	6660
AAATCCGTAACCAAGACAAC	RPF2	84154
AAATCCTGTGGCGCGCCGCC	NEGR1	257194
AAATCCTGTTACCCCTTCCT	APOA5	116519
AAATCGACCTCCGCGACCGG	CAAP1	79886
AAATCGCGGTCAGGTGAAGC	PAK6	56924
AAATCGTGTGTGACCTTGGG	PXMP4	11264
AAATCTAACAGATATACCAG	GNRH1	2796
AAATCTATGAAACGTTCCGG	MED12	9968
AAATCTCATTGAAAAAATAG	ESR1	2099
AAATCTCCCAGGTGTAAGCA	MTRNR2L1	100462977
AAATCTCCTAAGTGTAAGTT	MTRNR2L2	100462981
AAATCTCGTGACGTCACTAC	RFC3	5983
AAATCTCTTGCGCTACATAC	SPI1	6688
AAATCTCTTTCAGGGGGTGT	FBXO11	80204
AAATCTGAAATATTGTGAAA	LRRIQ4	344657
AAATCTGACCAAACTACAAA	TMEM244	253582
AAATCTGGGACGGAGACACT	MROH6	642475
AAATCTGGGGCAGCCCCAAA	C3	718
AAATGAAAAAATCCATTTGC	KRT84	3890
AAATGAAAACAGCAGCCCTG	CYBB	1536
AAATGAAAATCCCTTCTCCC	GLP2R	9340
AAATGAAAGCAGTGAAGCAG	CASS4	57091
AAATGAACACGGCCCGGATT	TMEM256	254863
AAATGAATAGTTAATCGTGG	DNAJB4	11080
AAATGAATGAGGCCAGACCT	MROH8	140699
AAATGACATGCAAAATCCAG	CD1C	911
AAATGACGCACTGGCAGCTG	TBC1D32	221322
AAATGACGGAAAGAGACAGT	OR2S2	56656
AAATGAGATGTTGCTTGGCT	RAB3D	9545
AAATGAGCCATTCATGATCA	TAS2R4	50832
AAATGAGGCGAGCACAGGGC	CCNF	899
AAATGAGGCTAGTTTAGGGT	ICAM2	3384
AAATGAGGGGGCGCGTCACA	YPEL3	83719
AAATGATACACAAGCTAGGC	AZGP1	563
AAATGATCAAGCATAGGCCC	CLLU1OS	574016
AAATGATCTCAAGAAGCAAG	TMEM156	80008
AAATGATGTAAAGACCGAGT	DNAJC28	54943
AAATGATTAGTGGGTCCTGG	HRG	3273
AAATGCAAAAATGAAGAAGG	C7orf66	154907
AAATGCAAATTATGTTTCGA	CDX2	1045
AAATGCATGATTTAGTATTC	OR2Y1	134083
AAATGCCAGGTCTGAGGGAG	HEPACAM	220296
AAATGCGAGCGGCTTCGGCA	NUCB1	4924
AAATGCGCACGCGCAGACCG	MAJIN	283129
AAATGCTACAGCCATGGACA	TTC36	143941
AAATGCTCTTGGGGTGAGGA	TC2N	123036
AAATGCTGAGACACAGAAGT	RAB40A	142684
AAATGCTGCCGTGATGTCAA	MYLK3	91807
AAATGCTTTCCAAAATACAG	NANOGNB	360030
AAATGGAAGCTATGCCCTCA	PLEKHS1	79949
AAATGGACCCAGAACGCGAG	ST7	7982
AAATGGATCATGTGGCTGAA	GPR19	2842
AAATGGATCTATATTGGTGA	OR12D3	81797
AAATGGCGAGGGGTGGCGGG	AMBN	258
AAATGGCGCAGGCGGCCTCG	FAM193B	54540
AAATGGGGCTTTGGCAGTGG	SLC30A3	7781
AAATGGTCCACTGAAGAACA	OR8S1	341568
AAATGGTGAGATATCTTCTG	CLECL1	160365
AAATGGTTGGCCTCGGTGTG	DPP9-AS1	100131094
AAATGTACACAGAAACAGGT	CSH1	1442
AAATGTACTACTTGGGAACA	IQCG	84223
AAATGTAGCATAGTTCTTCC	CNBD1	168975
AAATGTAGTCCGGAGCGGCC	TRIM16L	147166
AAATGTCAGATTCTTCATGA	KRT222	125113
AAATGTCGCAACTCGCCCGG	ABHD16A	7920
AAATGTCTGCAAGATCTGCA	LDHD	197257
AAATGTCTGTGCATTATTCC	LAMB4	22798
AAATGTGAGTTTAAGAGAGT	LCE1B	353132
AAATGTGCCTTCATGGTGGG	PTPRB	5787
AAATGTTCATAAAAATCGGA	ADGRL2	23266
AAATGTTGACTGAATGTGTT	POU5F1B	5462
AAATGTTTGGTTTGAATGAT	C5orf46	389336
AAATTAAAGGGGGATTGGAC	TMUB2	79089
AAATTAATAAGTCAGGAGTT	CHRNB3	1142
AAATTACGGGGTGGCTGGCA	C5AR2	27202
AAATTAGCAGGTGATCCAAA	PAQR7	164091
AAATTATAATTCCCTGGGGG	IQCJ-SCHIP1	100505385
AAATTATAGAGCTTGTCCTA	OR2M3	127062
AAATTATAGGAGGTACAGAG	OR10H1	26539
AAATTCAATCCTCTTTACTG	HIST2H3D	653604
AAATTCAATTGCTCTGAATA	TAAR2	9287
AAATTCATTCTCCCCATGAA	OR5K1	26339
AAATTCCAAATTGGTGGCTC	TPH1	7166
AAATTCCAAGCCCCCTGGAG	TOP2B	7155
AAATTCCAATCACAATGGCG	CCDC140	151278
AAATTCCAGGAACGTTGGTG	HFE2	148738
AAATTCCATCCAATGATTGA	CGA	1081
AAATTCCTCTGAATAGAGAG	IFNB1	3456
AAATTCTACCTGGCTAATTC	SPTSSB	165679
AAATTCTAGTATTCTTACCC	ZNF333	84449
AAATTCTATGCTCTTAAAAA	PCDHB4	56131
AAATTCTCACATTATAGGCA	ENY2	56943
AAATTCTCGGCGAGTAGGGC	B4GALNT2	124872
AAATTCTGAGACAGGCTGCG	HLA-DPB1	3115
AAATTGAAAGCCGAGACACA	ERAL1	26284
AAATTGACCCCTACTGTGCT	APLNR	187
AAATTGAGACCTATTTACAC	ZSCAN5B	342933
AAATTGAGGAAAGCCATTTG	C4orf17	84103
AAATTGAGGAAGTGGACCCT	NCF4	4689
AAATTGATTCGGGTGGTTGT	TFAP2D	83741
AAATTGCCCCACTTCTTGAA	SFTPD	6441
AAATTGCTTTGAGTTTGTAT	LRRC31	79782
AAATTGTCATACATCATAGA	SSMEM1	136263
AAATTTCACACAAAGTTTGC	OR10K1	391109
AAATTTCACTTTCATTTCTC	TRIM34	53840
AAATTTCCACGGGCGGCCAA	OSM	5008
AACAAAAAAACACTGACAGC	ZNF510	22869
AACAAAAATAATAATTGCAA	NAA11	84779
AACAAAACAGCGCTGCGCTG	SPON1	10418
AACAAAAGAGTAAAGAGGGA	FAM19A1	407738
AACAAAAGTGGCGGTGGACG	PHF21B	112885
AACAAAATTAAATAACACCA	CA11	770
AACAAACAAATAGAGTCCTC	GUCY2F	2986
AACAAACACCTACCACTGAC	LRRC53	100144878
AACAAACAGGATCTCGGAAC	CFAP61	26074
AACAAACATGGCCCCCGGCG	COG1	9382
AACAAACCAAGCCAAGTCTT	OR5D14	219436
AACAAACTAATCAATCACTC	PRR13	54458
AACAAACTAGAAGAGGAAGC	RBM47	54502
AACAAAGCATTGCTTAAAAA	DLX5	1749
AACAAAGCCACGTGGCCTCC	FBXO32	114907
AACAAAGGAAGCGCTCTGCA	WDR33	55339
AACAAATCTAAAATCGTACT	GIMD1	100507096
AACAAATGAACAAATAGAAT	ZNF806	646915
AACAAATGCAGGTCTCTGAC	LGR6	59352
AACAACACAAAAGGGACCTG	CRYGA	1418
AACAACACCACGGCGATTGG	CDKN1C	1028
AACAACACGCGCGCGCGGCC	FOXP2	93986
AACAACATGAAGGGCCAGCA	PRR23D2	100133251
AACAACCCTTGATGGAGGAG	LOC389602	389602
AACAACGCCCACTTCTTGGT	ORAI1	84876
AACAACGGACACACAGGAAG	ZNF106	64397
AACAACTACACTCTAGGAAA	OR4C12	283093
AACAACTCCCCATGAAGCCC	ZNF444	55311
AACAACTCGTTGCTAAGGAA	SMC1B	27127
AACAACTGGTGGAACTTTCT	OR10H3	26532
AACAACTTTATTGGGAGCGC	ANGEL1	23357
AACAAGATGTGGGGCGAGAG	DYNLL2	140735
AACAAGCAAATTTGCTGAGA	CMTM6	54918
AACAAGCAGCCCAGCCTGGG	NLRX1	79671
AACAAGCTGTAAATGATTAG	HRG	3273
AACAAGGAAAGATCACGAGT	PIP	5304
AACAAGGAACTCTTTAACCC	AGR2	10551
AACAAGGCACGTCCGAGACA	C8orf89	100130301
AACAAGGCTGAGAATGCAAT	CCL23	6368
AACAAGTGTAGTGTGGCCTA	OR3A1	4994
AACAATAGTGTTAACAGGTG	ZNF124	7678
AACAATCACTCTGATCACTC	C1QTNF2	114898
AACAATCAGCCTGGAGTGGA	DLG1	1739
AACAATGGGAGAAGAACTCC	TGIF2LY	90655
AACAATGTGCGTGTCCTGGA	OLIG2	10215
AACAATTACTGTCACTGCCG	PPP2R3C	55012
AACAATTTAGTGTATTCATG	VAX1	11023
AACACAAACAAGGAAGGGGC	KRTAP10-7	386675
AACACAAATAGGCTAGCCAT	CLEC4E	26253
AACACAACAAGCGACCGGAC	BNIP3L	665
AACACAAGATCCTAACCTCC	LNPK	80856
AACACAAGGCATTCAGAAAA	IFNA5	3442
AACACACCCACAGCGCGCAC	SPCS3	60559
AACACAGAGGCTGGCTTAAG	SRPX2	27286
AACACAGCTCCATGTTGATT	ANXA8	653145
AACACATGAGCTGGCCAATC	TCF19	6941
AACACATTCACAAGAATGGG	KRTAP23-1	337963
AACACCAACGTCTATGATAC	RBMXL3	139804
AACACCACGGTTAATATCGC	PCDHB8	56128
AACACCACTGGTCGGAGCTA	FIGNL1	63979
AACACCAGTGCTCAGCAGGA	PIEZO2	63895
AACACCCCCGGAGCCGGAGA	ANXA7	310
AACACCCTGGAACTACTAGA	PTCD1	26024
AACACCGGGGACCTAAAAAA	CTSO	1519
AACACCTCCAAGCTGGCAGC	C10orf10	11067
AACACCTCCCGCGGAGACTG	IL15	3600
AACACCTCTGCCCAAGGCTG	ZNF558	148156
AACACGATTGGCTGAGCTCC	GTPBP4	23560
AACACGCACTAGCCCCGGGC	ISL2	64843
AACACGTGACCAAGGAGGGC	PRPF3	9129
AACACTAAGGGAGGTACGGC	BTN3A3	10384
AACACTGCCTTCACTGTTCT	ATP10B	23120
AACACTGGGCAGGTCAGACT	ART1	417
AACACTGTGAGGTTGCTGGG	CFP	5199
AACACTTTCTAAAATGCTCA	GZMM	3004
AACACTTTGGGAGGCCAACG	VHLL	391104
AACAGAAAGCAGAAAGGGGA	THSD4	79875
AACAGAACGGGAGTTTAGAA	HMHB1	57824
AACAGAAGCAGATGATGAAG	MPEG1	219972
AACAGAATACAGCCTCGCGC	SLC22A16	85413
AACAGAATCCATTTCCGGTC	ABCB7	22
AACAGACACACTGGGTGCCG	CCDC121	79635
AACAGACAGGAGCCGAACGG	COPA	1314
AACAGACCTCAGAGCTCCCA	LRIT2	340745
AACAGAGAAAAACCTGAGAT	BPIFA1	51297
AACAGATGCTCACATGGCAA	GRM5	2915
AACAGCAGATGGCGCTGTAG	SAAL1	113174
AACAGCAGTTGGCAGGAGTG	KRTAP17-1	83902
AACAGCATCATTCCGACCTC	DRP2	1821
AACAGCCCACCTCGTGACTG	APOE	348
AACAGCCCACTTATCACTCA	CCL2	6347
AACAGCCCTCCCAGCGGAAC	TNC	3371
AACAGCCCTGATCACCCAAC	RIMBP3C	150221
AACAGCCGGCTGGGAGAAGT	SDHAF1	644096
AACAGCGAAGCGCATCCCGA	MINPP1	9562
AACAGCGAGGGATCGGTCTG	HAVCR2	84868
AACAGCGCCCTTGATCCTCC	CYP7B1	9420
AACAGCGGCGTGCGCCGATC	UBE2F	140739
AACAGCTGCGTATTATAGCT	BCO2	83875
AACAGCTGGAATGAGAGGTA	C1orf116	79098
AACAGCTTAATACAATTCAG	OR5T2	219464
AACAGCTTTCTGCTTTCACC	LGI1	9211
AACAGGAAACGTGACTAAAG	NO-TARGET	UNKNOWN_NO-TARGET
AACAGGAAGGAGCTGGCCGT	ZG16B	124220
AACAGGACGGACTTGGAGTA	LSR	51599
AACAGGATCGGCAGGGATGG	HERPUD2	64224
AACAGGATGTGCTTCCTGAT	TMEM204	79652
AACAGGCACATTGTCAAATA	TTC22	55001
AACAGGCACTCCTACAGGAC	CST9L	128821
AACAGGCTCACCACCGCCTG	FAM162B	221303
AACAGGCTGCTCGGCTTCAG	OTOR	56914
AACAGGGTGTAACACACAGA	TMEM174	134288
AACAGGTCACAGAAACCCCC	TPRX1	284355
AACAGGTTAGCCATCCCAGT	ATP6V1G2	534
AACAGTACGATACGCTTCTA	ZNF654	55279
AACAGTAGCACCCGAGAGAG	POMT1	10585
AACAGTTACAGGATATTCCA	CUBN	8029
AACAGTTTATTGTCTCCGAT	TCEAL8	90843
AACATAATCCATGGCAGAGA	POU1F1	5449
AACATAGTTTACTTTATAAC	KCNJ1	3758
AACATCCACAAAACGCAAGG	PCDHB7	56129
AACATCCGGGTCCTGTGACT	NDUFS2	4720
AACATCCTACTTCCTTCATA	WDR64	128025
AACATCTCTGAAGGTCAGGA	IZUMO3	100129669
AACATGCACTAAGGTCTAAT	DRD3	1814
AACATGCCTATTGGGTAGTG	ISCA2	122961
AACATGGATTATCACTGGCG	PCDHA8	56140
AACATGGCGCCCCTCGAGCC	ZMYND11	10771
AACATGGGTGCTGCCTGCTG	ZSCAN26	7741
AACATGTGGCTGCCAGTTAC	VNN2	8875
AACATGTTTGAGTTGTGGGA	FAM177B	400823
AACATTACCAAGTATGTGGC	RNASE6	6039
AACATTAGAAAGCAGGAAGC	EGR3	1960
AACATTCAACTGCAAGGCAT	TRIM59	286827
AACATTCCGCAGGCTGGTGG	POMGNT2	84892
AACATTGAACAAGCGCGCTC	SHOX2	6474
AACATTTATTCTAGCGATTT	OR51B5	282763
AACATTTCCCATTGAGCTGT	GIMAP1	170575
AACATTTGAGGAACTCGCGC	IL6R	3570
AACCAAATAGCCAGTTGGGG	UXT	8409
AACCAACAGCCAAGTGCGGT	PLG	5340
AACCAACGCGCCTGCGCACA	ZNF514	84874
AACCAAGCCCAGGGCCGCGG	MAPK8IP1	9479
AACCAAGCCGGCTGTGCGGG	ARHGEF4	50649
AACCAATCGGAACGGCCGGA	POU3F3	5455
AACCAATGGCAGTTCGGGAT	ZDHHC9	51114
AACCAATGGCATGTGAGAGG	AKR1C1	1645
AACCAATGGCGCCATCGAGC	ADGRG3	222487
AACCAATTCCCTCCCAGCCG	MFGE8	4240
AACCAATTGTGACGACGGCT	MKRN2	23609
AACCACACCTCATTGGTCCC	IFITM1	8519
AACCACAGCGCATGCGCCGT	NEIL3	55247
AACCACAGTGCATCCCGCCC	PGLYRP1	8993
AACCACCAAGGTTCAGGGGA	PDE6G	5148
AACCACCCACTGAATGTCAG	NLRP10	338322
AACCACCTCGCCTGTGACGT	LARP7	51574
AACCACGACCAGGGTAACCC	TMEM238	388564
AACCACGAGTCGCCAAGTAA	YLPM1	56252
AACCACGCTCACTCAGCGCC	TRUB2	26995
AACCACGGCATTGAGAGGTG	NO-TARGET	UNKNOWN_NO-TARGET
AACCACTAATTAGAGATCCA	SP7	121340
AACCACTGCTGAAGCAGATG	SERPINB13	5275
AACCACTTCCGGCCTCAGTG	ZNHIT1	10467
AACCACTTGCCAGTGATCTG	ORM1	5004
AACCAGACGGAAAAGCCCGA	CDC27	996
AACCAGCATCTGAAAGGAGA	NUDT3	11165
AACCAGCATGAACAAGGGGT	CLRN3	119467
AACCAGCCCCGGAGAATCCG	HSPB8	26353
AACCAGCTGGCCTGACACAT	TMEM71	137835
AACCAGGAAGCGGAGTGGCG	KLHL18	23276
AACCAGGAAGGCGATGGCGA	RAB6A	5870
AACCAGGATGAGAGGCTGCC	LMAN2	10960
AACCAGGCAGGCATGTCACC	TMPRSS6	164656
AACCAGGCGCAGAGCGGTTG	ZNF619	285267
AACCAGGCTTGTGCGTCCGA	POLR3F	10621
AACCAGTGCCGACGGCCCTG	NT5C	30833
AACCATAGAGCCACTCGGCT	NOC2L	26155
AACCATATTATACTTTACAA	OR2B3	442184
AACCATCGGGGCAGAGCACG	CDT1	81620
AACCATTCCATAGCTGTTCC	RTN2	6253
AACCATTCTCTCGTGCGACT	DNAJC2	27000
AACCATTGCTTATTGGCTGC	METTL17	64745
AACCCAAGGCGCACCTGCTC	DTX2	113878
AACCCAAGGGGTGAGGAGCG	SYNCRIP	10492
AACCCAATGAGGGAGAGGCT	BPIFB3	359710
AACCCACCCACCTTCCGCGG	CPT1B	1375
AACCCAGAACAGCAGCCAGA	PNPLA7	375775
AACCCAGAGTCGAAGGAGCT	TUT1	64852
AACCCAGCCTGGAATAGAGA	CMTM5	116173
AACCCAGCTCCCCAAGCCCC	C1orf198	84886
AACCCAGGTACCTTTCTCTC	CC2D2B	387707
AACCCAGGTGCAAAGAAGTT	PDE6H	5149
AACCCATCTACCCTTGCGCG	HEXIM2	124790
AACCCATGAGCTGGCACCGG	KCNU1	157855
AACCCATGCCTTTCCCAACA	CA5A	763
AACCCATTCCTTGCTGGACC	OCRL	4952
AACCCCACACCTTGTTGCCC	GOLGA8B	440270
AACCCCAGAAGTTTGGACCC	ANKRD55	79722
AACCCCAGCCCGCCGCCCCG	TMEM184B	25829
AACCCCAGCCTTGCCCAACC	LYPD3	27076
AACCCCCACTCCTGCCTGCG	TRAF3IP1	26146
AACCCCCTCCTTCACATATC	OR13F1	138805
AACCCCGCATGTCATTAGGT	LAS1L	81887
AACCCCGCCCAAGGCCAACA	MATN3	4148
AACCCCGCCCCAGCCCCCGG	MCRIP2	84331
AACCCCGGGGGAGTGACAAG	C12orf65	91574
AACCCCTCCTCTAATACCCT	XXYLT1	152002
AACCCGAAAACTGAGGCCCT	ZNF765	91661
AACCCGACTCCGGAGAATCA	ABCC9	10060
AACCCGCGAGGTTGGCGGGA	RNF212	285498
AACCCGCGGAACCCCGGCCC	MAPK9	5601
AACCCGCTCTCCGTGATTGA	HCCS	3052
AACCCGCTTCCTGTATCACT	SLAMF1	6504
AACCCGGAGAACGGGTTGGG	ZNF468	90333
AACCCGGAGCCCCGCCCGGA	CCSAP	126731
AACCCGGTTCCAGGAGCGGA	BET1	10282
AACCCGTAACCCACCCATGC	WDR73	84942
AACCCGTGCGCACCAAAACA	HINFP	25988
AACCCTAGAATTGTGACATC	CCDC182	101927581
AACCCTCACAACACTGGTGA	GH1	2688
AACCCTCATCACATGCACCC	OR4F15	390649
AACCCTCCAGCCACCAATCG	PTP4A1	7803
AACCCTCTCATCGCCGCCCA	SPSB2	84727
AACCCTCTTTCGGATGGACG	SUPT16H	11198
AACCCTGAGAAGTCTGGAAC	ANO4	121601
AACCCTGCTCGGGCGAGCAC	C2orf76	130355
AACCCTTATTAAGTGTGTGC	DCANP1	140947
AACCGAAAAACAAGGCGGAA	CENPH	64946
AACCGAAAACCACGGGAAGT	BUB1	699
AACCGAAACCGCAGGGCCTA	POLR1B	84172
AACCGAACTGAAGGGGGAAG	NUP98	4928
AACCGAAGGTGGCGGCAGCG	NKTR	4820
AACCGAAGGTTTGGGATGCA	C1orf56	54964
AACCGAGAGCTAACAGGTCG	MTHFD1	4522
AACCGAGAGGAAGGCGGCTG	HERC1	8925
AACCGAGCACGCGCAGAGGG	TOMM34	10953
AACCGAGCTCGCCGAAAGGA	VMP1	81671
AACCGAGGACCTGTAGCCAC	ZNF597	146434
AACCGATAGTGTCTGGCACT	DRG2	1819
AACCGCAAAGCCCCAGAATG	NR1H4	9971
AACCGCAACCAACCGGAGGC	H2AFX	3014
AACCGCAATCCTCTAGCCTG	TFAM	7019
AACCGCATCTTTGGAAACTT	POPDC3	64208
AACCGCCCCAATGGAAGTGA	SNAPC2	6618
AACCGCCCCGGAACTGGCTA	TADA3	10474
AACCGCCCGCGCCCGCTGCG	FGF16	8823
AACCGCCGCGGACAGCACCC	PDS5B	23047
AACCGCCGCTCTGATTGGCC	PRDM2	7799
AACCGCCGGGAAGGGGACCC	TESC	54997
AACCGCGCACTGCCCGACAG	CBLB	868
AACCGCGTGGCTGGGGCTGG	URI1	8725
AACCGCTGTCGGCCAATCCC	TMEM57	55219
AACCGGAAACAGCAAAACTG	C14orf178	283579
AACCGGAAAGGTCTGCAAAA	MTAP	4507
AACCGGAAGAAGCACCTCAT	IGBP1	3476
AACCGGAAGGCAGACGAAAG	SDHAF3	57001
AACCGGAGGCCGTCCCAGGG	AGFG2	3268
AACCGGAGTGGGAGCCACAT	HMGN5	79366
AACCGGCAGAGGGAGGGCCC	ZNF600	162966
AACCGGCCAATGAGAGGAGT	BUD23	114049
AACCGGCCAATGGGTGGCGG	SUN2	25777
AACCGGCCGCGGAGAGGAGG	MAN1A2	10905
AACCGGCCTCTTCCGCCTCT	RPL23	9349
AACCGGCTCCGACCCCGGCG	KIFC3	3801
AACCGGGAGGCTCGACCGGT	ZNF396	252884
AACCGGGCCCCCCTCCGGAA	EVC	2121
AACCGGGCGATGGCAGCGGC	SLCO3A1	28232
AACCGGGCTGCTGTCCCGCA	PCDHGB6	56100
AACCGGTCCCTAGAAGGGGG	VWA5A	4013
AACCGGTTGGAAGGCTCCCG	TRHDE	29953
AACCGTCCCGGCCGCGCTCT	ZBTB4	57659
AACCGTCGGGAGCCGCTGTG	SRA1	10011
AACCGTGGGGAAGCCCACCC	SLAIN1	122060
AACCGTGTCATAAAGAACAA	DUSP26	78986
AACCGTTCGCGTCTTAAAGG	CACNA1A	773
AACCTAAACGAAGAGATGAG	DDX39B	7919
AACCTAACACTAACTGCAGG	CALCRL	10203
AACCTAATTCTGGGATCCCA	DBR1	51163
AACCTATCCATTGGATAGTG	NUMB	8650
AACCTCAACGCTTAGCCTCC	TMEM126A	84233
AACCTCACGGCACGGAGACT	N4BP2L2	10443
AACCTCAGAACTCCATGTGC	SMIM21	284274
AACCTCAGCTGCCGGTTACT	EML6	400954
AACCTCAGGGAGGCAGACTC	SCRG1	11341
AACCTCCAGAAAGCTCTGCC	PARVG	64098
AACCTCCCGAGAGGCAGTTT	UBB	7314
AACCTCGCCAGCCTAGGCGG	B3GAT1	27087
AACCTCGGCCCGCGCCGCTG	ACE	1636
AACCTCGTGGTGGAGCCCTG	LYPD6B	130576
AACCTCTCAGATTAGAAAAG	FCRLA	84824
AACCTCTCCACTCCTGAAGG	SEBOX	645832
AACCTCTCTCCCTTAGACTC	SPICE1	152185
AACCTCTGATGATATCACAA	CAPZA3	93661
AACCTCTTGCAGATAAGGAC	TPTE2	93492
AACCTGAGATCAGCGAGGGT	SLC36A4	120103
AACCTGAGATCCAAGCGCTC	UQCC3	790955
AACCTGAGCCCTCCGACACA	SLC22A20	440044
AACCTGAGGTGCTTTCCCAT	CDKL5	6792
AACCTGCACTTCAGGGGTCC	ABCG1	9619
AACCTGCCCGCGCGGCGCCG	ADRA2C	152
AACCTGCCCGTCAATCCGCT	ERCC2	2068
AACCTGCGCGCCCCGCTGGG	PPP3R1	5534
AACCTGCGGGCGGGGCCGGA	SMPD3	55512
AACCTGGCACCTCCTGGCCT	ASGR2	433
AACCTGGGCAAGAAAATCAA	PCDHGA6	56109
AACCTGGTAAGTTTACTGAT	IGFL3	388555
AACCTGGTATCTCAGCTCTG	MAS1L	116511
AACCTGGTGGTTACAGAAGG	A2ML1	144568
AACCTGTGCAGGCGGTGGAG	RAD51D	5892
AACCTGTTCCACGTGTGCCC	GSDMA	284110
AACCTGTTGAACGAGTCTTT	GRAMD2B	65983
AACCTTCGCGGAGGTTCCGG	DNAJA4	55466
AACCTTTGACCACAGCTTTG	MLN	4295
AACGAAAAGGACAGGATGGG	HIST1H3C	8352
AACGAACCATTCGCATATGG	MRPL46	26589
AACGAACCCCGGGGTTGCCA	NOV	4856
AACGAAGAGCCGGGCTGGCG	ZFPM1	161882
AACGAAGTACGGAGGTGCCG	PPM1B	5495
AACGAAGTCTCGCTGAAGAG	RPL18A	6142
AACGACCAGGAGAGGAGGAC	AP1G1	164
AACGACGGAGGCCGGTTGGG	TRAPPC8	22878
AACGAGTCGAACGTGGAAGT	RWDD1	51389
AACGAGTGGGTAGAAGTCAA	WDR13	64743
AACGATAATGGTAAAATGGA	C12orf54	121273
AACGATCCAACCAGCGGCGG	CDK17	5128
AACGATGATCTGATCCTGAT	HIST1H3B	8358
AACGCACGGCGAGGGACGAG	PSMD7	5713
AACGCAGAAATTCCCTCTCG	ZBTB26	57684
AACGCAGCCAGGCGGCAAGT	CSK	1445
AACGCATGCGTAGTTGATGT	TMEM143	55260
AACGCCAGCGAGCCCGCGAG	GRK2	156
AACGCCCACTTCTTGGTGGG	ORAI1	84876
AACGCCCACTTGTTCTGTCT	ZNF3	7551
AACGCCCAGAGTATCAAACT	NPY2R	4887
AACGCCCCCGGGGAGCTGGA	ZFP64	55734
AACGCCCCCTCCCCCAGTCC	SLC7A10	56301
AACGCCCTATCCGCCGCCAA	HNRNPA2B1	3181
AACGCCCTGTCTCCACCCAT	MBD3L2	125997
AACGCCGAGGATCAGGCGGA	PPM1N	147699
AACGCCGAGGCTCCGCCCCG	CD46	4179
AACGCCGTAAGGTCGCGCGC	CDKN2D	1032
AACGCCGTCCCGACTCCACC	SMIM13	221710
AACGCGAGACTGAGTCTACC	TMEM30B	161291
AACGCGAGATTACGCAAGCC	RC3H2	54542
AACGCGAGCGCAGCACTGAA	PSMF1	9491
AACGCGCACGCGCAAATCTA	SERP1	27230
AACGCGCAGCGTCAGGGACG	MYO15B	80022
AACGCGCAGGGCGGAGCCGG	AHCY	191
AACGCGGACTGGAGATACCG	ZNF764	92595
AACGCGGAGCCGAGGCCTGA	HIF1AN	55662
AACGCGGAGGACGCACGTCT	ALG14	199857
AACGCGGCTCGCTAGCGGGA	VDAC1	7416
AACGCGTGTGGCCAATCGCG	ACLY	47
AACGCTAGAACAGTGACGTC	MAGEB2	4113
AACGCTGCCAGACAAACAAA	SULF1	23213
AACGCTGCCTAGGCCGCCGG	DECR1	1666
AACGCTGCCTGAGCGAAGCC	NDC1	55706
AACGCTGTCGCGCGTGCGCA	BTF3	689
AACGCTGTCGTACGTGTATA	NO-TARGET	UNKNOWN_NO-TARGET
AACGCTGTTCCCTCCCCCCG	FMR1	2332
AACGGAAAACCAGGAAGGAC	GPX8	493869
AACGGAACGTGCGTGCCTGA	IBA57	200205
AACGGAAGCGCGCGGCCTCG	HSBP1	3281
AACGGACTGCTTCCGGCCAG	HMGXB3	22993
AACGGAGCCCCGTCCATAGG	C8orf59	401466
AACGGCACCCAGTCCCTAGC	MYH7	4625
AACGGCAGGCGCTCGCGAGG	MTCH2	23788
AACGGCCCCGCCTCCCGCGA	WRB	7485
AACGGCCCCGCGGTCCCCGG	FAM118A	55007
AACGGCGCCACCCGGTAGGG	GPR83	10888
AACGGCTTTACGGCGGAGAA	VPS29	51699
AACGGGAGCGCGTGCCTCTG	RAPGEF5	9771
AACGGGATGAGTGAGGATCC	SLC26A4	5172
AACGGGCGTGCGCCTGCGCG	SCAPER	49855
AACGGGCGTGTCCTAAGCCC	SUSD1	64420
AACGGGCTCGCCTCCCGGCG	PTTG1IP	754
AACGGGGAAACCGAGGCGCG	R3HDM4	91300
AACGGGGCCGGCGACGCTGG	SCD5	79966
AACGGGGGCGCAGCACTCCA	DDX10	1662
AACGGGTCGGCACAGAGTGT	MRO	83876
AACGGGTTCGAGCAGGTTAG	NBPF1	55672
AACGGTAGCGATAAAGGGAT	DDX3Y	8653
AACGGTCACTCCCTAAATCC	GALM	130589
AACGGTGACAGGAGGCTCAA	ASB3	51130
AACGGTGCATTCGCCCAGCG	DHDH	27294
AACGGTGCCCGGATCCAAGA	HOOK2	29911
AACGGTTCCGATGGAAGGAA	DDX1	1653
AACGTAGTATGAGTCCCGCG	CYB5D1	124637
AACGTAGTCTGGGCCGCTTG	ZNF485	220992
AACGTCACATCCGGTTTAGT	ANAPC15	25906
AACGTCACCAAAATCATGAA	LBH	81606
AACGTCACGAGCCCCGCCCC	PCF11	51585
AACGTCATCGGGGGAGTCAC	NEU4	129807
AACGTCGTAAAATGCCGGGC	COX4I1	1327
AACGTGACGCAAGGTTGAGG	RAB7A	7879
AACGTGATTCTAGAGCCAAG	IBSP	3381
AACGTGCTGACGATGCGGGC	NO-TARGET	UNKNOWN_NO-TARGET
AACGTGGTAGGCGCGTGCGC	PRPF6	24148
AACGTGGTCCGCATCCACCT	CCDC58	131076
AACGTTAGTGCGTCAGTTAT	GON4L	54856
AACGTTGAGCAGCCCAATCG	UBR5	51366
AACGTTGGGACACAAACCAC	MUCL1	118430
AACTAAATAACAGGTTAATG	KRT35	3886
AACTAACCACCCGACGATTG	TRIM23	373
AACTAAGGGACTCGTCTAGT	MED24	9862
AACTAATGGCTACACCAGGG	HESX1	8820
AACTACAAAGTTGACTCAGA	SLC17A3	10786
AACTACAACTCCCAGCCCGA	ATP5O	539
AACTACACTTCCCCGAATGC	ZNF354A	6940
AACTACCATCTATGAACTAT	ZP4	57829
AACTACCGAGGCGAAGGTAC	GSPT1	2935
AACTACCTGAAGTCAGTAGG	UGT3A1	133688
AACTACGCGACAGGGGCAGG	BAZ1B	9031
AACTACTGTGTCAGGAGTCG	PCYT1A	5130
AACTAGAGAGGAGGTGGCCG	ABHD12	26090
AACTAGCCCGAGCAGCTTCG	NO-TARGET	UNKNOWN_NO-TARGET
AACTAGCGCCTCTTGTAGAC	UBL7	84993
AACTAGGCTGTCCCAGTGAG	UGT1A6	54578
AACTAGGGAAATGATCTGCT	GNAT2	2780
AACTAGTGGTCCTGGCTCTA	TNFRSF8	943
AACTATATAGTCTTAACCTG	GJB3	2707
AACTATCTTGATTAAACAAA	HABP2	3026
AACTATGACGTTGAGGAGGG	FMO4	2329
AACTATGGCATCGGGGACAG	MYOM3	127294
AACTATGGTGGTTCTGTGAG	GPRASP1	9737
AACTCACCCTTGGATTCTCG	SPC25	57405
AACTCACGTGAATTCCCACA	CPA2	1358
AACTCAGCCCTCACCTCCAG	RBMS1	5937
AACTCAGGAGTCGCGCGCTA	C9orf72	203228
AACTCAGGCTCCGCACCTCA	INPP5A	3632
AACTCATCATCTTTGCCTTG	UGT1A7	54577
AACTCATTTATTATCACTGA	RGPD8	727851
AACTCATTTCTGGTTGCCGA	TPH2	121278
AACTCCAAAAATTAATGGAA	FAM24A	118670
AACTCCAAAGGAACCCAAAC	PRRT1	80863
AACTCCAGCAGCTCCGTGGT	WDFY4	57705
AACTCCCACAATGCATTCGA	UBR2	23304
AACTCCCAGAACGCAACGTG	PSMD4	5710
AACTCCCAGGAGGCGTCGGG	ORMDL3	94103
AACTCCCCACGCCGCCAACT	DNAJC28	54943
AACTCCCTTGAAATTACCCC	PLA2G4E	123745
AACTCCGACACCGCCCCCTA	STX10	8677
AACTCCGCGCAGACAGACCC	LHFPL6	10186
AACTCCGGAGGGAAGACGCT	CCDC94	55702
AACTCCGGGAGCGGCGCGGG	RAC1	5879
AACTCCTCCCTGATGTCCCA	ZSCAN21	7589
AACTCGCCTGGAGAGGGCGT	ESRP2	80004
AACTCGCGCGAGAGCAAGAC	PHF5A	84844
AACTCGCTAGTCGTCAGCAC	CKAP2L	150468
AACTCGGAGCCTGCTGAGCG	HMGXB4	10042
AACTCGGAGTTGCAGCCACT	GEM	2669
AACTCGGCACTGGGCATGTT	MAST4	375449
AACTCGTCTTGAACTTCAAT	PDC	5132
AACTCTAACAACGGGAATTT	KLHL41	10324
AACTCTAGATAAATGCTATG	OR4M1	441670
AACTCTCAACCCTGTCTAGG	MGAT5	4249
AACTCTCACCTTCTCCCATC	PDE6A	5145
AACTCTCCCCTCCCGGACAC	GLYCTK	132158
AACTCTCTAATCTGGGTGGC	ACTA2	59
AACTCTCTAGATAATTTAAC	SMARCAD1	56916
AACTCTGAAACTCACCATCC	TMEM234	56063
AACTCTGAGGAGGCCTGGCA	HRCT1	646962
AACTCTGTGAGATCGGGGCA	SLC38A11	151258
AACTCTGTTTCCTGAGGTGA	MSMP	692094
AACTCTTAACTTTATCCAGA	TRPC4	7223
AACTGAATGAATGGGCACTG	NHSL1	57224
AACTGAGACACATAAGAGCG	GLIPR1L1	256710
AACTGAGACAGAACAACTAC	SRFBP1	153443
AACTGAGACTGCACCCCTGG	BRAT1	221927
AACTGAGCGACGGAACGGGC	CCDC106	29903
AACTGAGGCCCGCGCCCCAG	ZNF692	55657
AACTGAGTCGACGACGCAGT	MORC1	27136
AACTGATTATCCGGTGTTCA	DEFB115	245929
AACTGATTGTCCCAACTCAG	PCDHA12	56137
AACTGCAAGCACCCCTGGGA	TRMT2B	79979
AACTGCACAGTTGTCATCCG	HIST1H2BC	8347
AACTGCAGAACACGCAGTGG	TBC1D21	161514
AACTGCAGAGGGGATTGGGC	SLC17A3	10786
AACTGCAGCATTTGTTCCGG	ICAM1	3383
AACTGCATTCCAACAAGTCT	ERBB2	2064
AACTGCCCTCCCCAAGAGCC	LILRB5	10990
AACTGCCCTGAGGGTAAGGG	TREML1	340205
AACTGCCCTGGTGTGTGTGA	GAP43	2596
AACTGCCGGAAACAGAATAA	NME7	29922
AACTGCCGTTCCCAAACGTA	MED18	54797
AACTGCCTCTTTGTCCTCTG	USP41	373856
AACTGCCTTCCCTTGCGTGG	ZKSCAN4	387032
AACTGCGACGAGTCTGGGAG	CMSS1	84319
AACTGCGCAGAAGGCCTCAG	MSLN	10232
AACTGCGCGGTCGAGGGCCA	RRP36	88745
AACTGCGGTCCACCAATGGC	RAB40B	10966
AACTGCGTCGCCCTCGCGGG	WRB	7485
AACTGGAACTAGGGAAAGCA	SCRN3	79634
AACTGGACGCCAGGAAATTG	ZSCAN9	7746
AACTGGAGCAAAAAAAGTCA	JCHAIN	3512
AACTGGATTCTGCCTGGATG	MAGEA6	4105
AACTGGCAGCCGCAGACGTG	CHMP2B	25978
AACTGGCCGCCGGCCCGTGG	BEX1	55859
AACTGGCCGGGAGGAATGGA	LOXL3	84695
AACTGGCTTCGTCCTCTGCT	NFKBIA	4792
AACTGGGAGCGCGGGCGGGC	HAS2	3037
AACTGGGGCGGGACTCGCAG	UMODL1	89766
AACTGGGGTGACACTCATAG	LGALS9C	654346
AACTGGTCAACAGCAGAGCT	C2orf48	348738
AACTGTAGTTTACGCTGCCC	MDH1	4190
AACTGTCAATAACGTGGCTG	PRG4	10216
AACTGTCAGTGAGCCTGCGC	SAMHD1	25939
AACTGTCCAATCAGGGGAGT	ZNF556	80032
AACTGTCTCTACCCAGGAAG	ARHGAP15	55843
AACTGTTGCTGAAGATATGG	MAGIX	79917
AACTGTTTAAGAGGAACGCT	SLC1A7	6512
AACTTAAAGTAGCGAATCCC	SSX3	10214
AACTTAGCGGAGCCGGGCCG	LDLRAD3	143458
AACTTAGGCTCCCTTGCACG	TOMM34	10953
AACTTAGGGCCAATCACGAG	MICA	100507436
AACTTAGTACAGTTGGGTGA	CCR4	1233
AACTTAGTTACCTGCTGTAT	SEC61B	10952
AACTTCAAGACAACGTATTT	PCDHB4	56131
AACTTCAGCCAAAGGACGGA	SMIM12	113444
AACTTCATCACTATCTACCC	OXTR	5021
AACTTCCCAGGTTCCTAGAG	ZNF620	253639
AACTTCGAAGTTCCCAGAGT	DGKA	1606
AACTTCGCAGGTTACGTCAG	RIPK2	8767
AACTTCGCGAGATCCGGACT	PPP1R12A	4659
AACTTCGCTTCCAGGCCTGT	NXPE3	91775
AACTTCTAATCGCTAACCCC	DEFB1	1672
AACTTCTCCATGTTGACTCC	ZNF81	347344
AACTTCTCCATTCAGTATTC	OR10V1	390201
AACTTGACCACAATGGGAGG	DDA1	79016
AACTTGACGAGCTAGGCCAC	HMGB2	3148
AACTTGACTCTTCTTTCAGT	GSTA1	2938
AACTTGAGCATCCACGCACA	CERCAM	51148
AACTTGAGTCGTGAGGAGGG	ATG7	10533
AACTTGAGTTAGAGAGGTGG	ACTL7B	10880
AACTTGCGGCTGTGGATTGG	NSUN6	221078
AACTTGGAGCGCCGGGTGTG	SMS	6611
AACTTGGATCGCTGGCGCCG	DEPDC7	91614
AACTTGGCGTAATGCTGTGC	DENND4B	9909
AACTTTAGTCACGTGGTGAC	GGT1	2678
AACTTTAGTTCAGAGCAGGT	CD1C	911
AACTTTATCCCGGGTTGTTC	TUBAL3	79861
AACTTTATTCCACATAAACA	HEPN1	641654
AACTTTCAGCAACTAAGAGC	PCDHB5	26167
AACTTTCGCCCTGAGAGAGG	RPS19	6223
AACTTTCGCGGGCGGTAGCG	VAV2	7410
AACTTTCTCACTGTAGAGCT	CASP10	843
AACTTTGATGTTTACCACAA	CFHR2	3080
AACTTTGGACTATACCTGAG	SELENOP	6414
AACTTTGGTTTGGCGACAGT	TAF11	6882
AACTTTGTAACCTGAATAAC	FAM3D	131177
AAGAAAAAAGATGCGGGGGG	BARHL2	343472
AAGAAAAAAGGTTGGTGGGT	LRP1	4035
AAGAAAAACCTTACAGAGCG	DSG4	147409
AAGAAAACATAGACCGGAGC	DTX2	113878
AAGAAAACATGAGTATGAAA	CD163	9332
AAGAAAAGAACGGATGAGAG	CARF	79800
AAGAAAAGGAAACTGAAAAC	B2M	567
AAGAAAAGTACAGTACTGCA	PSMB6	5694
AAGAAAATTCTGAAGTCTCC	GLIPR1	11010
AAGAAAATTTCTGTCAGGAT	OR10A6	390093
AAGAAACCAAGGCGCAGGCG	FAM208B	54906
AAGAAACCCACAATGTTAAG	DDRGK1	65992
AAGAAACCCTCGCGACACCT	METTL16	79066
AAGAAACCGCTTTGCATGTT	KBTBD7	84078
AAGAAACGCAATAGATAAAG	TMEM109	79073
AAGAAACTTACTTACATGAG	CHN1	1123
AAGAAAGAAACACAATGACG	OR4Q3	441669
AAGAAAGACGGAAACCCCAG	TMEM196	256130
AAGAAAGAGTGGAGACCTAC	C12orf77	196415
AAGAAAGCCTCGAGGAGGCG	RADIL	55698
AAGAAAGGAGGCGCGAAGCG	MAP3K14	9020
AAGAAAGGCAATACATGAGC	MFAP5	8076
AAGAAAGGGCGGGGAGCGAG	PLEKHF2	79666
AAGAAAGGTTGAGGAAGTCG	TTLL9	164395
AAGAAATAGTCAATTTAATT	OR4K1	79544
AAGAAATCAAGAAGACCACA	OR2B6	26212
AAGAAATCCACTGCCAGTTT	GABRA6	2559
AAGAAATCCGAGGAGCCACT	NLRP12	91662
AAGAAATGACACAAGTGAAA	IL18RAP	8807
AAGAAATTGACAGGCACAGG	MRLN	100507027
AAGAACAAACAGTCTCAAAG	OR2H1	26716
AAGAACCACGTGTGCTAACA	DHX58	79132
AAGAACCTGAAGCATTGTGC	OR5AN1	390195
AAGAACGAGACACGGGCGTG	BIRC8	112401
AAGAACGAGTGAGACATGGG	GUK1	2987
AAGAACGCGCGGCGGGCAGA	JADE3	9767
AAGAACTATATAATGTTTAT	SLCO1B7	338821
AAGAACTCCAGGAAGTGTAG	TGIF2LX	90316
AAGAACTCGAGGCTCAGCCT	YIPF1	54432
AAGAACTGGAGCCTGGAGGG	CNTNAP2	26047
AAGAACTTCCCCATCACGAG	TMEM26	219623
AAGAAGAAACTCAGTCACCA	OR10C1	442194
AAGAAGAATTGGGGATGATG	NO-TARGET	UNKNOWN_NO-TARGET
AAGAAGACTGGCGGGCATGT	NCAPG2	54892
AAGAAGAGCTGGTATGGCCC	ALG1L2	644974
AAGAAGCAGGACCAAAGTTC	HIST1H4H	8365
AAGAAGCCAGAGGACCCGAG	RNF40	9810
AAGAAGCCTTCACGCAGCCA	NKAPL	222698
AAGAAGCCTTGTGGTTCGTC	VIPAS39	63894
AAGAAGCGAGCATGAAGGGG	NR2C2AP	126382
AAGAAGCTGGCAGAAGGGAA	DMRTC2	63946
AAGAAGGAAGGATTGCAGGG	C5orf15	56951
AAGAAGGCGAATTAAACCAC	PCDHB3	56132
AAGAAGGCGGTGGAGGCGCG	AHI1	54806
AAGAAGGGCCGTACCCGAAA	NO-TARGET	UNKNOWN_NO-TARGET
AAGAAGGGGCGTGGTCTAGG	PMM1	5372
AAGAAGGTCCCAGAGCTTCG	PRR30	339779
AAGAAGTACTGGGATGGGAG	LOC283713	283713
AAGAAGTATCGCGTAGGAAG	SLC9A1	6548
AAGAAGTGGGTGGGGCTCTG	SCFD2	152579
AAGAAGTTAACTAAACTGGA	OLAH	55301
AAGAATATCTGACTCTAGCA	MYH15	22989
AAGAATCAAGAGGGAAAGGG	CWF19L1	55280
AAGAATCCGACGCGCCCAGA	CPOX	1371
AAGAATCCGCCCGCGCCCGG	HOXA7	3204
AAGAATCGCCACCACCAAGA	GPR142	350383
AAGAATGAGGACTAGCAAAG	C4BPA	722
AAGAATGATTGCATTGCACC	UGT2B28	54490
AAGAATGCCGCGGAAAGCAA	CLU	1191
AAGAATGCTGGTTTGTTAGG	KCNJ13	3769
AAGAATGGACGGAAGCCGAG	LRRC46	90506
AAGAATGGGGGTTTAGATGG	OTOA	146183
AAGAATGGTAGGCTTGGTGG	ARMCX5	64860
AAGAATTCCGGGTCAATGGG	PSMC5	5705
AAGACAAACGCCGGTGGCCG	COPS9	150678
AAGACAAAGGTCAAAAAGAG	TNFAIP8L2-SCNM1	100534012
AAGACAACTGACAACAGAGC	TCHHL1	126637
AAGACAACTTCCAGGTCCCA	ZBTB26	57684
AAGACACACCCCCTTGGGAG	IRGQ	126298
AAGACAGACAATAAATTGAC	IL5	3567
AAGACAGACAGGGGAAAGGG	RUSC1	23623
AAGACAGAGCTGACCTTCAG	RNF135	84282
AAGACAGCATAATCATCCTG	KRTAP19-8	728299
AAGACAGCCCTGGAAGTAGA	PRRC2A	7916
AAGACAGGGGCGGTAGAAGA	IGFLR1	79713
AAGACAGGGGGCGGGGCCAA	C4orf32	132720
AAGACAGGTTGTCCTCCCAG	CEACAM5	1048
AAGACATACGTACGACAGTT	EEF1G	1937
AAGACATTGAATGATCCCCT	C10orf120	399814
AAGACCAAGTACTAAAATCC	CHRNA10	57053
AAGACCACCAAGCCAGGCCC	CAND2	23066
AAGACCAGAGCGGGGCCGGG	ARRB2	409
AAGACCAGATGTCGCGCGGC	MTMR2	8898
AAGACCCCGCAGCTCTCCCG	NMI	9111
AAGACCCTACGAAGCTCCCC	SLC8B1	80024
AAGACCTGGACTGTGGGCGG	TMEM192	201931
AAGACCTTTATATACTTCCA	KRTAP21-2	337978
AAGACGACGCTCTGGACAGG	NAALADL1	10004
AAGACGCAAATCGACAGCGC	NT5M	56953
AAGACGCGCATGCGCGGGAG	FAM220A	84792
AAGACGCGTCGATGCCGCTC	DIP2A	23181
AAGACGCTGGGCCTGGCAAG	ATR	545
AAGACGCTTCTGGGGAGTGA	FAS	355
AAGACGGCATAATTTAATGC	MYO1H	283446
AAGACGGGTGGAAAAGACTC	CDCA5	113130
AAGACGGTGGGCGTGGCTTG	C2orf69	205327
AAGACGGTGTGAATCTCGTA	SH2B1	25970
AAGACTACTCCTGAGTGCAT	TBATA	219793
AAGACTCAGAGATTTGTTCC	LILRB1	10859
AAGACTGAGAGACCTGGGGC	ZNF836	162962
AAGACTGCGTCTGTGCTGAA	MC1R	4157
AAGACTGGATATAAAACACA	TCP10L	140290
AAGACTGGCAAGGGGGGCGC	UQCC1	55245
AAGACTGGGTAGTTCCGGCC	NPIPB8	728734
AAGACTGTCATCCATGGTAC	BHLHB9	80823
AAGACTTATACAGCAAATAC	OR5H2	79310
AAGACTTTGAGTTTGTCCTG	HNRNPCL2	440563
AAGAGAAAATTCCAGTGGGC	MICA	100507436
AAGAGAAACACCAACAAAGA	NR5A1	2516
AAGAGAAACCAACACTGCTG	GPR65	8477
AAGAGAAAGACGCCAACTGC	NIPSNAP3B	55335
AAGAGAACCTGTGAGGTTGG	OR6Q1	219952
AAGAGAACGCGGCTAAAGGT	ERGIC3	51614
AAGAGAAGCCTCTGACTCTG	BTBD18	643376
AAGAGAAGGAGGGGCGCGCA	LIPT1	51601
AAGAGAAGTCAGAGTTGAGC	TRIM21	6737
AAGAGAATGAAGGGAAAGCA	MRPL35	51318
AAGAGAATTTGTTCCACTGG	OR8D4	338662
AAGAGACATTGGAGCTAGGG	TP53TG3C	653550
AAGAGACCCAGGGTCAATTT	PRPS1L1	221823
AAGAGACTCGGTGGTTGCTA	TMEM53	79639
AAGAGACTGATTAGAGAGGT	IL7	3574
AAGAGACTGGACGCCGAGTG	MRPL10	124995
AAGAGAGAACGGCGGTGGCC	FGD1	2245
AAGAGAGCAAGGCCGCGCCG	EMC8	10328
AAGAGAGGGCATCTGCACAC	OR8B4	283162
AAGAGATAACTGGACTAAAT	OR8K5	219453
AAGAGATCACATCTAGGCCA	NO-TARGET	UNKNOWN_NO-TARGET
AAGAGATGGAGAGAGGCCCG	HERC2	8924
AAGAGATGGGCCTGCTGGAG	SYNJ1	8867
AAGAGCAAAGGACTGATATG	KRTAP1-5	83895
AAGAGCAATCTCCCCTCCCT	CCDC180	100499483
AAGAGCATGATAACTGATTA	F13B	2165
AAGAGCCACGCAATACTCAG	CNTN6	27255
AAGAGCCAGACCCTCCCTCT	RNASE2	6036
AAGAGCCAGTGGCAAAGGGA	OMP	4975
AAGAGCCGCGGAGTCGGGGA	IMMT	10989
AAGAGCCTTGCAAAGGGCGG	FRMD4A	55691
AAGAGCGAGGCGAGAAGGAG	CDK13	8621
AAGAGCGGACGCGCAGGAAG	TRAF5	7188
AAGAGCTAACAGCCCTCCTT	DCAF11	80344
AAGAGCTAATTCTGGTGGCG	SPARCL1	8404
AAGAGCTCAGAGAAGTAAGG	ROS1	6098
AAGAGCTGGACGACCAAGCA	DDR1	780
AAGAGCTGTCTAAACTTATG	MTRNR2L10	100463488
AAGAGCTTAATTCGTGGGTT	KRT71	112802
AAGAGCTTGAAAAAAACCTC	MDH1	4190
AAGAGCTTTGTTGCTGCAAA	KRT74	121391
AAGAGGAAAGGAAGTAGGCA	CLEC10A	10462
AAGAGGAAGCTGTTGGGAGG	NUP155	9631
AAGAGGAAGTGGGGTTTCAG	NPM2	10361
AAGAGGACTCTGACAATACC	CD3E	916
AAGAGGAGAAAGCGGAAGTG	HDDC2	51020
AAGAGGAGCGCGTCGGTCTG	CHMP4A	29082
AAGAGGATCTGAGGGAACGC	RBM4	5936
AAGAGGCAGTGGGAAGTCCC	CXorf21	80231
AAGAGGCCAAACTTATCATT	KRT32	3882
AAGAGGCCGGCGGGGCTGGA	DGKI	9162
AAGAGGCGGGCGGGACCCCG	PPP2R5A	5525
AAGAGGCTAACCGAGATCCC	LDHAL6B	92483
AAGAGGCTGAGGCAACCTGA	TCN1	6947
AAGAGGGAGGCGGAGCTGCC	CHST9	83539
AAGAGGGCATGCAATTCAGC	STC1	6781
AAGAGGGCATTTCCTAGGGA	AP3B2	8120
AAGAGGGCGTGGCTCGTGCC	CELF3	11189
AAGAGGGCTGCTCCCTTCAG	LRRN4CL	221091
AAGAGGGCTTTGCAGTTCCA	PGBD3	267004
AAGAGGTAAATTCATTCAGC	GPR182	11318
AAGAGGTAACCGCACACCAG	CLEC18A	348174
AAGAGGTAATTCATGCTCTA	HOXB5	3215
AAGAGGTATAGCTGGTTGGC	CAPZA3	93661
AAGAGGTCCCAACCAGGACG	ARL9	132946
AAGAGGTCGAACGGGGAGGG	DDX27	55661
AAGAGGTGAGTGCTGAGTGG	LOC100506388	100506388
AAGAGGTGCCACATTTCCAT	AP3D1	8943
AAGAGGTGCGTGCTGATTGG	SNRPF	6636
AAGAGTAAAGAGGGTTTAGA	VPS72	6944
AAGAGTAGTAGACGCCCGGG	NO-TARGET	UNKNOWN_NO-TARGET
AAGAGTCAAGTCAGACAGGA	TMEM40	55287
AAGAGTCAGGAAGACACTGC	SAMD15	161394
AAGAGTCCAGAAAAAGGAGG	SLC30A8	169026
AAGAGTCTTTCTGTTTCTTC	OR52E4	390081
AAGAGTGACAATGAGTAGGC	REG3A	5068
AAGAGTGGGGGCGGGCTCGC	GLIS3	169792
AAGAGTTAACCTGCTCTCCC	C14orf159	80017
AAGAGTTATTCTTTACTGTA	DLG2	1740
AAGAGTTGCATTATGTAAAC	GRAMD1B	57476
AAGATAAATCAACACACAAA	TAAR1	134864
AAGATAACAGCAAAAATAAC	CCDC141	285025
AAGATAACGAATTGATCAGC	GOSR1	9527
AAGATAACTACTTCCAGATG	OR2J3	442186
AAGATAATGCCTAGGAACTT	TSPAN12	23554
AAGATAATGTCGATTGTGTA	SPTA1	6708
AAGATACTGAGAGGAAGTCA	OR51G2	81282
AAGATAGACATGGGCTGTCG	PFKFB4	5210
AAGATAGTACTGGGAAGACT	PF4	5196
AAGATCCTGGGCCTGCCCTT	GGTLC2	91227
AAGATCGAATAACAAACACG	SULT2A1	6822
AAGATCGCAAACCCAGGTTA	TBC1D2	55357
AAGATCTACAATATTCATGA	FBXO47	494188
AAGATCTCAGAATGTGGCTT	PGA3	643834
AAGATCTCTAAGAGGGAGGT	BOD1L2	284257
AAGATCTGGGGGTGAGTCAG	KRTDAP	388533
AAGATCTTTAATGACTGAAA	GALNT8	26290
AAGATGAGAGTGTGGGAAAC	DEFB119	245932
AAGATGCCGAGGGAGGACTG	CSAG1	158511
AAGATGGACTGGAGGCTCTG	ADNP2	22850
AAGATGGAGCCCTTAGAGAA	PLP1	5354
AAGATGGAGGGGGTCCGACC	MRPL4	51073
AAGATGGCGCCCCGCGCCCG	PHF19	26147
AAGATGGCGCGCCGGAGTGG	ACTR3B	57180
AAGATGTAAAGAGAGGCACG	CD2	914
AAGATTAAGATGATGCTAAT	MYO3B	140469
AAGATTAGACTTGGACTCTC	SLC2A2	6514
AAGATTATTATTTGGGGGCG	ST6GALNAC5	81849
AAGATTCCTCCTTCTGAACA	SLAMF8	56833
AAGATTCTGAGGAGAGCCTA	TRIM60	166655
AAGATTGATTGCCAGTGGGT	GPR174	84636
AAGATTGCCCTATGAGGCGA	LIN52	91750
AAGCAAACAACTCGGCTCCG	SPRED2	200734
AAGCAAACGTCTATTGGCTG	MRS2	57380
AAGCAAAGGGCCCAGTAGCG	CD79A	973
AAGCAACCAATCGGAACGGC	POU3F3	5455
AAGCAAGATGGCGGCAACGG	NCDN	23154
AAGCAAGCAAACCATTAAAC	RAB3C	115827
AAGCAAGCATTTGTGGTCCC	FRMD7	90167
AAGCAAGCCGGAAAAGGCAA	ZFP3	124961
AAGCAAGCTCAGGGGTCCGG	SEC23A	10484
AAGCAAGGGGCTGTTATCTT	GC	2638
AAGCAAGGGTCGGACACCTT	TXNDC9	10190
AAGCAATGACGTAGCCCGGC	ING3	54556
AAGCAATGGCCAATAGGCAT	SPC24	147841
AAGCAATTAAAAAGATTGAC	TSHZ1	10194
AAGCAATTAAAGGGGCGGGG	ZC3H12D	340152
AAGCACACAGAGCCCTCCTC	SSUH2	51066
AAGCACACGATTGTCCTGGC	TINAGL1	64129
AAGCACACGCGCCGCGCCCG	C14orf93	60686
AAGCACAGATTCTTTACAGT	GDF2	2658
AAGCACAGGAGTCCCAGATC	TNFRSF1A	7132
AAGCACCGGCGCCAAGGTGT	TIMM8A	1678
AAGCACCGTGCGCGGGCGGC	CTSB	1508
AAGCACGCTTGTCCATTGTT	PTMA	5757
AAGCACGGCCTTTGTGTCGG	H3F3B	3021
AAGCACTAGTCCGTATGATG	NO-TARGET	UNKNOWN_NO-TARGET
AAGCACTCAGAAAAGGGGCA	TNFRSF10C	8794
AAGCACTGAGGCGGGAAGGG	MRPL51	51258
AAGCACTGGCCTCTTGGAAA	IGFL2	147920
AAGCACTGTGAAAACCCAGA	CXCL11	6373
AAGCACTTTCCTCTTTGGCA	YIPF5	81555
AAGCAGAAAAAATCCTGTGC	IL10	3586
AAGCAGAACGAGTGAGAGGG	ZNF720	124411
AAGCAGAAGCCTCTGGCCCT	ENO3	2027
AAGCAGAATCCGAAGTTGAT	CHAC1	79094
AAGCAGACCACGGTGTTCCA	ZNF569	148266
AAGCAGACTCAACTCCTAAC	FCGR2A	2212
AAGCAGAGTCCATTTAAAGT	JARID2	3720
AAGCAGCAGATGTGCAGCAA	C7orf71	285941
AAGCAGCCACACGCTGAGAA	CCKAR	886
AAGCAGCCCCCTCTCAGTCC	PHLDA3	23612
AAGCAGCCTATCACAGGCAG	SLC2A12	154091
AAGCAGCGAGATCCCGGGGC	CSTF3	1479
AAGCAGCGCGCCTGCGCCGT	ZNF644	84146
AAGCAGCGCGCCTTCGCTGA	CCDC171	203238
AAGCAGGCAAGAACCGGAAG	POLDIP3	84271
AAGCAGGCCCTAACTCCAAT	MIEF2	125170
AAGCAGGCGCAGGCTCCGTG	CSAG1	158511
AAGCAGGCGGGCTTGCGGAG	GPR108	56927
AAGCAGGGACTCTTCGGCCT	TFG	10342
AAGCAGGTGGGTGTTGGATC	KRTAP5-4	387267
AAGCAGTGCCTGTGAGTTGA	PSMA8	143471
AAGCAGTTGGCAAAGGGGCG	SEPT2	4735
AAGCATCTGCAGATGGCATA	OR51G1	79324
AAGCATCTGGCTGTCCTGGT	GJD4	219770
AAGCATCTTTCATAAAGGCA	LCE5A	254910
AAGCATGCATTGAGATGCAC	OR6A2	8590
AAGCATGCTGAGGTGGCGTC	CCDC144NL	339184
AAGCATTCTTTAGTGATTTA	KRTAP2-3	730755
AAGCATTGCTCAGGGTGCTG	CHRM4	1132
AAGCATTTGAGTTATTCTAT	OR5AR1	219493
AAGCCAACCTTGTATTTGTG	C9orf92	100129385
AAGCCAAGTGATCTAGTTCT	SLC9C2	284525
AAGCCAATTGCCGGCCTGGG	SHOX	6473
AAGCCACAATCAAGGTTTCC	IL10	3586
AAGCCACCACCACTCTCTGC	RTF1	23168
AAGCCACCTAACAGTCGCCT	WDR54	84058
AAGCCACGCCCATCCTCTCT	HCFC1R1	54985
AAGCCACTAAGCTCTCGTGA	FAM72B	653820
AAGCCAGAGCTGTAGTCGTG	PCDHA11	56138
AAGCCAGAGGAGGGAAAAGC	NEUROG2	63973
AAGCCAGCTCAGCTCCGCAT	PLAA	9373
AAGCCAGCTCCAGCCCTCTC	NPC2	10577
AAGCCAGCTGCTGAAATGGT	TAS2R30	259293
AAGCCAGGAAAGAGCCTCCT	C15orf32	145858
AAGCCATACAGAAGGTCTGA	ZFP92	139735
AAGCCATAGACTCGTGGGGA	POLQ	10721
AAGCCATAGCCAGTCAGCTG	KCNJ16	3773
AAGCCATCTCGACTCTTGAT	DCAF15	90379
AAGCCATCTCTCCTCTTTAT	CCL3L3	414062
AAGCCATTAACAGGCAGGAC	MYO16	23026
AAGCCATTGTATAACTCCAG	NO-TARGET	UNKNOWN_NO-TARGET
AAGCCATTGTGATTGTGAAG	GRIP1	23426
AAGCCCACAGGTTGTGCGCA	NUDT12	83594
AAGCCCACGGTTTCGGACAC	CPED1	79974
AAGCCCACGTGCTCGGAGGA	FEZ1	9638
AAGCCCAGAGAAGACCGCCA	ZNF772	400720
[truncated: 54,758 more rows]

## Sheet: pXPR_109 Mel Sel SetA analysis
Gene Symbol	Average LFC	Average -log(p-values)	Number of perturbations	Perturbations	Individual LFCs	Ascending ranks	Individual ascending -log(p-values)	Descending ranks	Individual descending -log(p-values)
[truncated: 19,052 more rows]

[truncated: 7 more sheets: pXPR_109 Mel Sel SetB analysis, pXPR_109 Mel Sel SetAB analysis, pXPR_109 A375 Vem SetA analysis, pXPR_118 A375 Vem SetA analysis, SAM Zeo Vem analysis, SAM Puro Vem analysis, pXPR_109+pXPR_118+SAM analysis]
