# Supplementary material for: Optimized libraries for CRISPR-Cas9 genetic screens with multiple modalities
Source: Nat Commun. 2018 Dec 21;9:5416. doi: 10.1038/s41467-018-07901-8 (PMC6303322; doi:10.1038/s41467-018-07901-8)
Supplement: Supplementary file 9 — Supplementary Data 6 [file 41467_2018_7901_MOESM9_ESM.xlsx]

## Sheet: Screening Data_dCas9-VP64
Supplementary Data 6. Secondary CRISPRa screen for vemurafenib resistance in A375 cells with a customized follow-up library.
		Cas9:	dCas9-VP64	dCas9-VP64	dCas9-VP64	dCas9-VP64	dCas9-VP64	dCas9-VP64		dCas9-VP64	dCas9-VP64	dCas9-VP64	dCas9-VP64	dCas9-VP64	dCas9-VP64			dCas9-VP64
		Replicate:	A	B	C	A	B	C	pDNA	A	B	C	A	B	C	pDNA		Med ABC
		Condition:	Vemurafenib	Vemurafenib	Vemurafenib	No drug	No drug	No drug	pDNA	Vemurafenib	Vemurafenib	Vemurafenib	No drug	No drug	No drug	pDNA		Vemurafenib - No drug
		Time Point:	Day 21	Day 21	Day 21	Day 21	Day 21	Day 21	pDNA	Day 21	Day 21	Day 21	Day 21	Day 21	Day 21	pDNA		Day 21
Construct Barcode	Gene Symbol		Reads	Reads	Reads	Reads	Reads	Reads	Reads	LogNorm	LogNorm	LogNorm	LogNorm	LogNorm	LogNorm	LogNorm	pDNA filter	Med LFC
AAAAAAAAAGAGAGAGAGGC	WISP1		1283	188	31	1980	2346	1157	2120	5.85921	2.79517	1.24966	6.99068	6.99961	6.5089	6.92019	pass	-4.20445
AAAAAAAAAGGCCTTGAGCA	ATF7IP		7	66	47	622	1044	599	663	0.390953	1.6256	1.62714	5.34472	5.84552	5.57382	5.26915	pass	-4.21992
AAAAAAAAATTAGCAGCCGA	HELT		288	365	298	2223	1929	2240	2484	3.78724	3.64784	3.8324	7.15645	6.7197	7.45433	7.14704	pass	-3.36921
AAAAAAAATTAGCAGCCGAG	HELT		66	709	251	2333	3443	1566	2883	1.97627	4.54878	3.60362	7.22565	7.54948	6.94146	7.36054	pass	-3.33784
AAAAAAACACAGACCAGAGA	RAD52		291	1378	610	4574	4874	2854	3251	3.80111	5.47726	4.81315	8.19219	8.04866	7.80205	7.53286	pass	-2.9889
AAAAAAATGATACACAAGCT	AZGP1		35	264	70	1102	1613	738	1411	1.35406	3.22386	2.03959	6.15431	6.46427	5.86917	6.33881	pass	-3.82958
AAAAAAATTAGCAGCCGAGG	HELT		330	6044	45	508	1132	659	1900	3.97027	7.58496	1.58502	5.06058	5.96032	5.70879	6.7635	pass	-1.09031
AAAAAACCAGAATTTGCATG	ATF7IP		51	1693	79	1059	1569	757	1166	1.7083	5.76823	2.17354	6.09772	6.42483	5.90523	6.0674	pass	-3.73168
AAAAAAGAGAGCTAGAAAGA	AXDND1		110	2871	153	1884	1471	1273	1758	2.55857	6.5193	2.96354	6.91956	6.3329	6.6453	6.65251	pass	-3.68176
AAAAAAGAGCTGAGTAATGC	SLC7A11		3187	1379	6580	1611	1345	1484	1567	7.15696	5.47828	8.19702	6.69573	6.20538	6.86451	6.48833	pass	0.461231
AAAAAAGCCTAAGATGGGAG	ACIN1		1335	369	192	3351	4005	2550	2877	5.91556	3.66232	3.25305	7.74512	7.76654	7.64033	7.35755	pass	-4.10422
AAAAAATAAGGCTGCGTGGG	LENG8		1118	5566	158	3179	4737	2700	3670	5.66427	7.46675	3.00407	7.66947	8.00768	7.72239	7.70686	pass	-2.0052
AAAAAATTAGCAGCCGAGGG	HELT		117	1932	21	310	351	109	1423	2.63285	5.95546	0.951129	4.37537	4.32165	3.24571	6.35088	pass	-1.74253
AAAAACAAGCCCTCTACTGG	CENPF		6	41	70	329	310	335	1101	0.341182	1.19891	2.03959	4.45717	4.15196	4.7591	5.98592	pass	-2.95304
AAAAACGAAATATCCTTTCT	PCDHGA12		7	52	76	946	431	658	772	0.390953	1.40233	2.13026	5.93744	4.60441	5.70664	5.48345	pass	-3.57638
AAAAACTACGGCGGCCGAGA	SIAE		87	112	75	743	2148	1112	1234	2.28348	2.1825	2.11554	5.59538	6.87344	6.45231	6.14799	pass	-4.33677
AAAAACTCCCAAATCCTAAC	PCSK9		73	200	155	1405	1328	1147	1423	2.0861	2.87191	2.97989	6.50039	6.18728	6.49652	6.35088	pass	-3.51663
AAAAAGAAAGGAAGGAAGGA	OR7G3		741	2145	825	2616	1372	1037	1329	5.0853	6.10403	5.23529	7.38978	6.23367	6.35276	6.25354	pass	-1.11747
AAAAAGCTTCCGCCTGATGG	Non-targeting		293	316	146	2222	2532	2237	1740	3.81028	3.45761	2.90482	7.1558	7.10886	7.45241	6.63781	pass	-3.65125
AAAAAGGAAAAGAAAGTCAC	EOMES		277	114	243	843	1037	1124	1860	3.7352	2.20245	3.56079	5.774	5.83599	6.46762	6.73309	pass	-2.90683
AAAAAGGACCTCAAAACTGA	TNP1		3954	132	72	2160	3765	1827	2566	7.46612	2.37056	2.07045	7.11527	7.67781	7.16217	7.19357	pass	-5.09172
AAAAAGTATTCCATTCCTGC	ANO1		5	196	147	866	1711	1068	1512	0.289632	2.84678	2.91336	5.81214	6.54843	6.39475	6.43736	pass	-3.70165
AAAAAGTTAAACCTTGCTCA	ATF7IP		383	62	5521	2037	1396	851	1351	4.17236	1.56526	7.94481	7.03131	6.25836	6.07143	6.27692	pass	-2.85895
AAAAATCCAACCTGCCCAGG	CALML4		201	1197	73	948	1606	569	1850	3.3129	5.27899	2.08564	5.94044	6.45807	5.50129	6.72539	pass	-2.62754
AAAACAGGACGATGTGCGGC	Non-targeting		287	214	36	957	1026	961	1548	3.78258	2.95657	1.37856	5.95385	5.82087	6.24435	6.47092	pass	-2.86431
AAAACATCGACCGAAAGCGT	Non-targeting		62	80	154	860	1527	854	1466	1.90953	1.8189	2.97174	5.80229	6.38614	6.07643	6.39331	pass	-3.89276
AAAACCAAATTGCATAAGGG	OR8D1		67	67	107	572	995	523	1280	1.99248	1.6403	2.52502	5.22692	5.77741	5.38247	6.20006	pass	-3.23445
AAAACCCACGAAGAAGCATT	TMEM230		650	1208	170	3079	4628	3551	3082	4.9022	5.29185	3.09693	7.62359	7.97423	8.11602	7.45627	pass	-2.72138
AAAACGATGTGATAAAGAGA	FAT4		49	116	113	1889	1670	826	1660	1.66849	2.22212	2.59036	6.92335	6.51382	6.02906	6.5706	pass	-4.29169
AAAACTACGGCGGCCGAGAA	SIAE		977	60	2126	1047	1766	799	1265	5.47388	1.53411	6.57734	6.08152	6.59359	5.98186	6.18329	pass	-0.607633
AAAACTATCGGCGGTGGCCC	EMC3		183	966	415	509	790	312	1075	3.19175	4.97852	4.28136	5.06334	5.45137	4.66041	5.95199	pass	-0.472847
AAAACTCTGGAGGGCATGTA	GBA		77	656	764	1582	1444	1148	1613	2.1453	4.44166	5.12753	6.66978	6.30651	6.49776	6.52961	pass	-1.86485
AAAACTTGCTGAGGATACAG	SHPRH		1035	130	53	1517	988	1297	1546	5.55526	2.35282	1.74661	6.60986	5.76741	6.67198	6.46908	pass	-3.41459
AAAAGAAACTGCTCCTAGCC	CYP2J2		540	177	547	1216	1627	917	1108	4.64452	2.72104	4.66178	6.29443	6.4766	6.17765	5.99492	pass	-1.64992
AAAAGACCGGAAATGAACAT	WDR5B		270	156	321	1519	1485	1235	1435	3.70108	2.568	3.93239	6.61174	6.3464	6.60202	6.36285	pass	-2.91067
AAAAGATAAGGAAGAGAGGG	CARD11		20	3	1341	257	94	119	1187	0.917862	0.130674	5.92132	4.11914	2.6058	3.35951	6.09278	pass	-2.47513
AAAAGCAAAGAGTAGAAAGT	MMP8		100	353	141	1325	1612	1064	1705	2.44535	3.60352	2.86136	6.41677	6.46339	6.3894	6.60879	pass	-3.52803
AAAAGCAGCTTTCAGCCTAT	NEMP1		164	163	160	847	1353	700	1254	3.05178	2.62084	3.01997	5.78071	6.21382	5.79425	6.17086	pass	-2.77428
AAAAGGAAGAAACGCCAGCA	MYL4		44	498	120	810	1805	937	1425	1.56388	4.06502	2.66303	5.71747	6.62478	6.20835	6.35288	pass	-3.54532
AAAAGGAGGAATACTTGACA	KRT33B		87	65	2	891	1702	654	1031	2.28348	1.61075	0.122863	5.85248	6.5409	5.69801	5.8927	pass	-4.93015
AAAAGGATGGAGTTGGGAAA	SPATA31D3		649	937	318	6732	5891	4014	3601	4.90006	4.93597	3.91973	8.74819	8.32112	8.29224	7.67961	pass	-3.84813
AAAAGGATTCCCGAGGGGAG	FAM120C		67	76	64	132	266	258	1749	1.99248	1.76627	1.94283	3.23446	3.94448	4.39813	6.64518	pass	-2.17821
AAAAGGCAGCTTCACCAAAG	CD74		36	27	0	299	122	101	1533	1.37894	0.890053	0	4.32581	2.9265	3.14774	6.45703	pass	-2.94687
AAAAGGGCTGCAGTGGCTGC	BANF2		257	461	49	974	1475	911	1805	3.63548	3.96054	1.66807	5.97884	6.33677	6.16831	6.6902	pass	-2.37622
AAAAGGGGCAGCGGCTTTCC	PIGF		8645	137	82	830	800	520	1176	8.59023	2.41398	2.21557	5.752	5.46911	5.37437	6.07954	pass	-3.05513
AAAAGTCCAAGAGGCCTCTT	APOA4		102	164	41	485	1052	463	827	2.46871	2.62823	1.49688	4.99579	5.85635	5.21115	5.58059	pass	-3.22812
AAAAGTGGTTGAAGTTCCTT	SMIM2		343	174	13541	2599	2679	1617	1959	4.02252	2.70015	9.23567	7.38043	7.1897	6.98732	6.80722	pass	-3.35791
AAAATAGCAGTAAACTCAAC	Non-targeting		67	53	357	614	765	726	1373	1.99248	1.41948	4.07618	5.32651	5.40606	5.84593	6.29992	pass	-3.33403
AAAATAGGTTACAGGTAAGG	SLC39A5		88	638	76	1319	1433	1163	2458	2.2966	4.40339	2.13026	6.4103	6.29561	6.51628	7.13197	pass	-4.1137
AAAATCGATGGGCTGAATCT	Non-targeting		144	1032	209	2868	3909	2098	2857	2.88812	5.07094	3.36309	7.52171	7.7317	7.36041	7.34755	pass	-3.99732
AAAATTAGAAACACATCCTT	PNLIP		102	113	50	2085	1413	1642	1103	2.46871	2.19251	1.68811	7.06466	6.2756	7.00928	5.9885	pass	-4.59594
AAAATTATCGGAAACGGTAG	Non-targeting		2049	109	577	1173	1060	563	1052	6.52529	2.15205	4.73584	6.24317	5.86709	5.48634	5.9213	pass	-0.7505
AAAATTCATAAAGGGACCCT	RPP21		219	9659	191	1680	2150	1500	1377	3.42465	8.25852	3.24631	6.75567	6.87477	6.87985	6.30406	pass	-3.33102
AAAATTCGGGCCTTAACGAG	COX17		33	1049	161	1443	1407	1006	1414	1.30297	5.09382	3.02785	6.53847	6.26954	6.30952	6.34184	pass	-3.28167
AAAATTTAGAAATGTGATTC	INTS2		58	92	10	601	924	738	819	1.83956	1.96619	0.530539	5.29641	5.67262	5.86917	5.56686	pass	-3.70643
AAAATTTCAAAAACCTGTAC	KRT222		65	82	312	483	1875	517	918	1.95987	1.84452	3.89408	4.99001	6.67913	5.36623	5.7282	pass	-3.03014
AAACAAAACCAAATTGCATA	OR8D1		60	163	121	1767	1878	2007	1732	1.87497	2.62084	2.67312	6.82785	6.68141	7.29683	6.63123	pass	-4.62371
AAACAAAAGCTGTTTCTGCT	PKD1L1		8	390	48	825	1107	564	870	0.439065	3.73602	1.64775	5.74344	5.92863	5.48884	5.65222	pass	-3.84109
AAACACGGACGTCAGAAAAC	WRB		51	69	88	928	1285	519	1196	1.7083	1.66926	2.29611	5.91018	6.14046	5.37166	6.10351	pass	-4.20188
AAACACTATAAATAACAAAA	CTAGE8		172	10395	269	1600	2357	1064	1370	3.11238	8.36413	3.69557	6.68594	7.00631	6.3894	6.29681	pass	-2.69382
AAACAGACCGACAGGCCTCT	MDM1		184	320	62	640	1110	757	1009	3.19876	3.47411	1.90908	5.38488	5.93247	5.90523	5.86211	pass	-2.45836
AAACAGAGCGGGGCCCCGAT	CSE1L		252	251	49	1077	1364	533	1116	3.60944	3.15899	1.66807	6.12168	6.22535	5.40915	6.00514	pass	-3.06636
AAACAGCAGGCAGGACTGGG	SMC5		291	8339	88	1115	1662	585	1590	3.80111	8.04727	2.29611	6.171	6.50696	5.54043	6.50912	pass	-2.36989
AAACATATCACTTTACCATC	UNC93A		1343	185	47	2468	2702	2123	2762	5.92404	2.77533	1.62714	7.30628	7.20195	7.37739	7.29906	pass	-4.42663
AAACATCCGAGGACATCCGG	ACIN1		1988	148	80	642	664	333	1195	6.48217	2.50514	2.18769	5.38928	5.20695	4.75078	6.10233	pass	-2.5631
AAACCAATGGTAAGAGGTCG	PACRGL		59	83	8	815	1014	631	1144	1.85737	1.85716	0.438905	5.72618	5.8042	5.64737	6.04034	pass	-3.94704
AAACCACTGGCCAGGAATGG	GRIPAP1		3282	160	729	905	1761	1193	1575	7.19905	2.59843	5.06185	5.87458	6.58955	6.55263	6.49559	pass	-1.49078
AAACCCACGAAGAAGCATTC	TMEM230		379	728	115	1739	1400	1608	1949	4.15805	4.58532	2.6115	6.80501	6.26244	6.97933	6.7999	pass	-2.64696
AAACCCAGGCCTCCGGAAGA	FKBP1A		82	152	235	530	1153	1062	1104	2.21605	2.53691	3.51665	5.11995	5.98642	6.38671	5.98978	pass	-2.9039
AAACCCAGGTCAGGTCCGGT	NEIL1		75	86	34	871	571	385	704	2.11601	1.89443	1.32837	5.8203	4.9956	4.95287	5.35353	pass	-3.62449
AAACCCCGCCCGCCCGCTGA	BACH1		1582	158	84	497	906	599	1579	6.15673	2.58329	2.24292	5.02996	5.6448	5.57382	6.49921	pass	-3.06151
AAACCCTATGCCCAAATGAG	Non-targeting		53	173	63	1094	1032	969	1547	1.74704	2.69312	1.92606	6.14395	5.82914	6.25615	6.47	pass	-4.3301
AAACCGTCCAAGCTAGCGCC	SDCCAG8		59	514	38	1249	800	494	1338	1.85737	4.10796	1.42706	6.33258	5.46911	5.3022	6.26315	pass	-3.87514
AAACCTAGCCCCAATACTTA	Non-targeting		290	1559	288	3720	2496	1980	2032	3.7965	5.65154	3.78667	7.89517	7.08835	7.27741	6.85954	pass	-3.49075
AAACCTCCGGCCGGTCCAGG	TAGLN3		129	24	146	566	445	337	961	2.75191	0.814296	2.90482	5.21212	4.64866	4.76738	5.79303	pass	-2.46021
AAACCTCTTCTCCCTCGCAG	GABRG1		59	97	12	762	2214	891	1118	1.85737	2.02338	0.616699	5.63106	6.91674	6.13673	6.00768	pass	-4.89336
AAACCTGATCCTCCAGTCCG	PCSK9		155	62	1254	452	1036	356	1093	2.98042	1.56526	5.8262	4.89742	5.83462	4.84367	5.97557	pass	-1.917
AAACGAAAGAAGCCCACAGT	LRRCC1		484	125	58	1343	893	970	1399	4.49322	2.30749	1.83912	6.43601	5.62437	6.25762	6.32665	pass	-3.31688
AAACGAGATCGAGAAAGGTA	Non-targeting		366	28	65	599	1109	1362	1142	4.11057	0.914447	1.95942	5.29173	5.93119	6.74185	6.03785	pass	-4.78244
AAACGCCTACCGTTGCAGCC	ABCB4		125	336	45	568	716	505	941	2.7133	3.53831	1.58502	5.21707	5.31288	5.33318	5.76324	pass	-2.50377
AAACGGCCCCGCCTCCCGCG	WRB		240	98	742	615	839	463	1266	3.54495	2.03455	5.0866	5.3288	5.53626	5.21115	6.18441	pass	-1.78385
AAACGGCGACTGGAGCGAGG	GLRA3		53	76	528	526	636	567	1244	1.74704	1.76627	4.61282	5.10934	5.14651	5.49633	6.15947	pass	-3.3623
AAACGGCTCGGGTTTCAGTG	FGFR2		158	276	65	823	1285	916	1266	3.0046	3.28126	1.95942	5.74001	6.14046	6.1761	6.18441	pass	-2.8592
AAACGGGCCCTCATCTTCAG	SPTBN2		27	56	202	647	1248	673	1440	1.13788	1.46973	3.31879	5.4002	6.09891	5.73854	6.36781	pass	-4.26232
AAACGGTACGACAGCGTGTG	Non-targeting		371	170	2124	1117	1532	988	2848	4.12902	2.67181	6.576	6.17355	6.3908	6.2838	7.34302	pass	-2.04453
AAACGGTGGGCTGGGCGAAG	TMEM156		414	340	173	1290	2345	1872	1816	4.27864	3.55392	3.11924	6.37861	6.999	7.19703	6.69888	pass	-3.44508
AAACGTGACTCCCTTCTCTC	TMEM27		46	58	182	762	1752	721	1524	1.60664	1.50228	3.18417	5.63106	6.58223	5.83613	6.44864	pass	-4.02442
AAACTACGGCGGCCGAGAAG	SIAE		134	649	84	1345	1506	1221	1654	2.79876	4.4269	2.24292	6.43813	6.36641	6.58575	6.56543	pass	-3.63938
AAACTATTTCAGTTTGCTAG	EVI2B		155	61	63	744	1548	728	1054	2.98042	1.54977	1.92606	5.59728	6.40562	5.84983	5.924	pass	-3.92377
AAACTCCCAGCCAAGGCGCG	ALX4		15415	363	469	3579	3223	1326	1228	9.42299	3.64055	4.44927	7.83966	7.45474	6.70357	6.14106	pass	-2.2543
AAACTCTAAAATCCGGGCAG	BCAR3		630	3281	546	1078	1962	1053	2026	4.85865	6.70991	4.65924	6.123	6.74394	6.37458	6.85531	pass	-1.26435
AAACTGACCTACCTATTCCT	TMPRSS12		732	2166	3640	6250	6247	4234	3094	5.06819	6.11789	7.34684	8.64127	8.40552	8.36898	7.46184	pass	-2.28763
AAACTGCTCCTGTACAACTT	HACE1		3732	467	377	4126	4552	2817	3043	7.38324	3.97801	4.15027	8.04401	7.95044	7.78331	7.438	pass	-3.63303
AAACTGCTGAGTAAAATTTC	OGN		37	92	73	299	937	518	1011	1.40339	1.96619	2.08564	4.32581	5.69239	5.36895	5.86491	pass	-3.28331
AAACTGCTTCCCGGGCGTGT	LRRCC1		495	138	247	2785	2001	1519	1851	4.52422	2.42251	3.58236	7.47957	6.77207	6.89786	6.72616	pass	-3.31549
AAACTGTAGTGCAGGGTCAG	Non-targeting		245	62	148	830	935	729	1759	3.57217	1.56526	2.92184	5.752	5.68936	5.85178	6.65332	pass	-2.92993
AAACTGTTCTTAAAGCTGCT	OGN		162	155	164	2993	3147	2666	2942	3.03623	2.56029	3.05125	7.58293	7.42052	7.7042	7.38959	pass	-4.65295
AAAGAAAAAGAAAGGAAGGA	OR7G3		73	781	38	1918	902	1308	1684	2.0861	4.68262	1.42706	6.94515	5.63855	6.68405	6.5911	pass	-4.85905
AAAGAAAGAGGAATAGTAGC	Non-targeting		48	140	94	1482	1426	1427	2044	1.64817	2.43942	2.3724	6.57653	6.28864	6.8085	6.86796	pass	-4.4361
AAAGAACTTTAACCAATCCA	ARID4B		88	98	7	1234	1410	977	2694	2.2966	2.03455	0.390809	6.31536	6.27257	6.26786	7.26333	pass	-4.23802
AAAGAAGCTGGGTCTTGGCG	ERMP1		133	284	45	1557	1722	1005	1646	2.78951	3.3183	1.58502	6.64703	6.55758	6.3081	6.55851	pass	-3.85752
AAAGAAGGAACTAAGTGAGA	TULP4		16	111	14	1089	1444	1025	1129	0.77522	2.17242	0.698002	6.13744	6.30651	6.33618	6.02159	pass	-5.36222
AAAGAATCTATCGCTGGATC	ZNF433		293	380	12	1395	471	1099	1387	3.81028	3.7014	0.616699	6.49019	4.72741	6.43554	6.31437	pass	-2.67991
AAAGACTCAGTGAAGCAACG	IKBIP		90	208	62	1578	1542	923	1657	2.32248	2.92089	1.90908	6.66616	6.40008	6.18693	6.56802	pass	-4.27784
AAAGACTTGCTCCAAAACAC	Non-targeting		3687	83	63	868	1292	898	1951	7.36584	1.85716	1.92606	5.81541	6.14818	6.14786	6.80137	pass	-4.22181
AAAGAGAAAAGAGGGGCTGT	ADAM30		13	544	49	1618	1402	913	1239	0.658146	4.18518	1.66807	6.70193	6.26447	6.17143	6.15374	pass	-4.50336
AAAGAGAAGACGCGGAGAAG	ECHDC1		24	242	1168	933	1481	928	1242	1.04766	3.1123	5.72558	5.9178	6.34255	6.19461	6.15718	pass	-3.23025
AAAGAGCTGAGTAATGCTGG	SLC7A11		880	12712	906	4099	5428	4145	3341	5.3266	8.65363	5.36698	8.03458	8.20342	8.33842	7.57204	pass	-2.70797
AAAGAGGGGCTGTTGGCACG	ADAM30		90	101	379	677	1601	731	1313	2.32248	2.06756	4.15748	5.46408	6.45362	5.85566	6.23629	pass	-3.1416
AAAGATAAGGAAGAGAGGGA	CARD11		97	25091	16	118	126	120	1125	2.40957	9.63284	0.774966	3.09078	2.96701	3.37041	6.01655	pass	-0.681208
AAAGATATAGCAAATTATGG	Non-targeting		65	1180	196	3650	3668	3565	2368	1.95987	5.25889	3.27971	7.86788	7.64034	8.12168	7.07854	pass	-4.84197
AAAGATGGGGTTAGGAGTCA	SIRPB1		149	608	137	1925	1810	1409	2433	2.93081	4.33727	2.82563	6.95036	6.62874	6.79035	7.11733	pass	-3.96472
AAAGATTGCCCTATGAGGCG	LIN52		44	115	22	489	1000	538	1359	1.56388	2.21232	0.98392	5.00727	5.78451	5.4223	6.28532	pass	-3.57219
AAAGCAAGGAGGCGGAGTCA	MRPL35		181	285	177	1338	1434	1091	2284	3.17764	3.32286	3.14846	6.43069	6.29661	6.42512	7.02683	pass	-3.25305
AAAGCAATGTATTGCAGGCT	DNASE2B		62	147	14	949	1973	869	1058	1.90953	2.49709	0.698002	5.94193	6.75193	6.10118	5.92937	pass	-4.25485
AAAGCACAGTGTGCTGCTCA	MRGPRX4		43	4571	12	1840	3265	1522	1379	1.54202	7.18439	0.616699	6.88575	7.47332	6.90068	6.30613	pass	-5.34373
AAAGCACCGCCCCTCCGGCG	SESN1		17	3730	271	370	355	233	729	0.812224	6.89329	3.70544	4.61931	4.33719	4.25841	5.40267	pass	-0.552973
AAAGCACTTCCTTACTCCCA	ZUFSP		1580	760	460	2553	3066	1610	1290	6.15493	4.64485	4.42261	7.35483	7.38312	6.98111	6.21114	pass	-2.5585
AAAGCAGACCTGCCCCTTTA	SLC39A5		2008	134	265	2270	1991	2035	2219	6.49645	2.38808	3.67564	7.18642	6.76491	7.31669	6.9855	pass	-3.64105
AAAGCCGGAGACTCCTGGAA	PLRG1		91	163	287	961	1379	1000	1269	2.33525	2.62084	3.78202	5.95977	6.24092	6.301	6.18778	pass	-3.62008
AAAGCGACGTAGGCATACTT	Non-targeting		346	1934	63	1483	1465	1056	1458	4.03431	5.95693	1.92606	6.5775	6.32708	6.37864	6.38551	pass	-2.54318
AAAGCGCCTTTCCGCCGGCT	LMLN		10	114	104	937	601	519	963	0.530727	2.20245	2.49121	5.92387	5.06722	5.37166	5.79597	pass	-2.88046
AAAGCGCTCATAGGCGGGGT	PAPD4		119	82	18	1267	1411	1172	1116	2.65338	1.84452	0.848032	6.35297	6.27358	6.52728	6.00514	pass	-4.42906
AAAGCGGCGGCACCACCCCG	CKB		53	1137	45	126	297	261	820	1.74704	5.20676	1.58502	3.17463	4.0937	4.41402	5.56858	pass	-1.42759
AAAGCTCACCCTGTTACCAC	SPTBN2		361	335	49	1644	1099	1117	1806	4.09188	3.53438	1.66807	6.72471	5.91834	6.45871	6.69099	pass	-2.63283
AAAGGAAATTGGGAGTGGGC	ARL6IP5		1924	3786	94	1910	2056	923	2821	6.43549	6.91461	2.3724	6.93917	6.81084	6.18693	7.32937	pass	-0.503675
AAAGGAAGTCGCGCCACCTG	LIN54		85	6569	131	2414	2319	1064	1743	2.25688	7.70453	2.77031	7.27457	6.98304	6.3894	6.64027	pass	-3.61909
AAAGGACAGGATGGGCGGTG	HIST1H3C		1671	8739	355	1099	1437	1322	1559	6.23462	8.11461	4.06855	6.15044	6.29958	6.69926	6.48102	pass	0.0841815
AAAGGAGAAAGGTCAAGTTA	GSTA5		51	134	31	1190	1797	1145	1502	1.7083	2.38808	1.24966	6.26365	6.61844	6.49403	6.4279	pass	-4.55536
AAAGGATCTGAAGGGGGCGT	AMT		92	748	126	695	1540	289	1097	2.3479	4.62281	2.72253	5.50109	6.39823	4.55447	5.98075	pass	-1.83193
AAAGGCAAATTGAGACAAGA	LHPP		127	175	519	1963	2410	1587	2090	2.73273	2.70715	4.58904	6.97834	7.03814	6.96052	6.8998	pass	-4.24561
AAAGGCAGCTTCACCAAAGT	CD74		9	42	0	184	340	80	1114	0.485624	1.21864	0	3.66964	4.27805	2.85356	6.00259	pass	-3.05941
AAAGGCCGAGGCGGCGCGCG	PAWR		172	96	35	323	652	309	952	3.11238	2.01212	1.35369	4.43184	5.18135	4.64703	5.7797	pass	-3.16923
AAAGGCTCTCTGCGTGCTAA	OXA1L		95	115	62	1978	2062	853	1601	2.38522	2.21232	1.90908	6.98923	6.81501	6.07477	6.51895	pass	-4.60269
AAAGGCTGACAGAGCAAAAG	CLDN34		61	636	1144	1369	1708	1511	1527	1.89235	4.39908	5.6962	6.46336	6.54592	6.8903	6.45144	pass	-2.14685
AAAGGGAAGGCTTTGACTGT	RIPK3		745	178	761	1219	1730	831	1398	5.09284	2.72794	5.12201	6.29794	6.56419	6.03764	6.32563	pass	-1.2051
AAAGGGACCAGAGGCCTCCG	SYPL2		40	75	48	533	782	587	990	1.47437	1.7528	1.64775	5.12786	5.43702	5.54525	5.83516	pass	-3.68422
AAAGGGATGGAGTTGGGAAA	SPATA31D1		7573	6887	652	5462	10347	6125	4320	8.39976	7.77242	4.9059	8.44736	9.13181	8.90032	7.94108	pass	-1.35939
AAAGGGGAGGAGGATAGAAG	TMEM30A		36	0	59	182	386	229	1242	1.37894	0	1.85693	3.65512	4.45222	4.23474	6.15718	pass	-2.37781
AAAGGGGAGGGCATTCCTGG	PRMT1		52	84	50	1460	1445	989	1085	1.7278	1.86969	1.68811	6.55518	6.30749	6.28525	5.96514	pass	-4.59713
AAAGGGGCGGCACCGACGGG	NMD3		921	251	50	1229	1251	923	1300	5.3907	3.15899	1.68811	6.30958	6.10233	6.18693	6.22213	pass	-2.94334
AAAGGTCTATAACTTATAAC	OR7G3		61	51	3	846	880	904	1074	1.89235	1.38498	0.180582	5.77904	5.60365	6.15734	5.95067	pass	-4.21867
AAAGTCACCCAAATCTGGGT	STARD8		32	114	136	808	639	416	909	1.27674	2.20245	2.81655	5.71397	5.15311	5.06112	5.71426	pass	-2.95066
AAAGTCAGCCATGAACCAGA	SAMD13		96	153	612	1414	1553	993	1623	2.39745	2.54475	4.8177	6.5095	6.41021	6.29099	6.53843	pass	-3.86547
AAAGTCCAGCCTTTGAGGCG	TREH		338	1381	147	768	713	389	1274	4.00265	5.48033	2.91336	5.64215	5.30698	4.9673	6.19338	pass	-1.6395
AAAGTCTTAAATTAACACAA	SLC9C1		79	172	27	724	1341	649	932	2.17402	2.68605	1.13755	5.55879	6.20114	5.68715	5.74963	pass	-3.5151
AAAGTGCAAAATAAAGAGGG	ANXA1		10	27	60	507	182	97	1856	0.530727	0.890053	1.87453	5.05783	3.4396	3.09613	6.73001	pass	-2.54955
AAAGTTAGCTGTGGCCGGCG	MIS12		402	201	47	627	1074	711	1552	4.23842	2.87812	1.62714	5.35599	5.8857	5.81634	6.4746	pass	-3.00757
AAAGTTCAAATCTCTCTCCT	OR8B12		678	1464	146	5524	7689	6657	2304	4.96105	5.56269	2.90482	8.4636	8.70435	9.02024	7.03931	pass	-3.50254
AAAGTTCCCGGAGAAAGGAA	ECHDC1		67	27	27	955	958	751	955	1.99248	0.890053	1.13755	5.95088	5.72375	5.89394	5.78415	pass	-4.75639
AAAGTTTTCCATAGTAGTTG	PNLIP		185	593	272	3765	3484	2349	2640	3.20573	4.30303	3.71034	7.91244	7.56647	7.5225	7.23431	pass	-3.81216
AAATAAAGTGGAGAAAGGGG	INTS2		28	15	11	159	280	285	2403	1.16674	0.559761	0.574262	3.47668	4.01379	4.53522	7.09956	pass	-3.45403
AAATAAGGTCCACCAATGGG	XDH		80	380	178	1644	1653	724	1292	2.18816	3.7014	3.15568	6.72471	6.49922	5.84202	6.21334	pass	-2.79782
AAATAATATGCATCTCTCGA	Non-targeting		218	34	66	1464	476	905	1306	3.41866	1.05273	1.97581	6.55909	4.74207	6.15891	6.22868	pass	-3.68934
AAATACAAGCTATAGCGATA	Non-targeting		4	53	23	260	672	802	798	0.236171	1.41948	1.01598	4.13492	5.22376	5.98718	5.53018	pass	-3.89875
AAATACACAGCGGTGGAGCT	OTC		192	80	1	958	712	556	1011	3.2536	1.8189	0.0627391	5.95533	5.305	5.46869	5.86491	pass	-3.4861
AAATACACCCCCGCTCGGCG	RAB26		1062	930	89	1119	1380	885	1223	5.59164	4.9255	2.30911	6.17609	6.24195	6.12712	6.13526	pass	-1.31645
AAATAGCCTCAGAAAAGGCT	OXA1L		21	55	5	873	568	574	548	0.951423	1.45317	0.289521	5.82355	4.98824	5.51364	5.00214	pass	-4.87212
AAATATTTATAAGTCGCCGG	LRRC56		60	555	67	1132	1342	906	1610	1.87497	4.21248	1.99202	6.19253	6.20221	6.16048	6.52695	pass	-4.16846
AAATCAAAGGGCAGGCCACA	C11orf86		175	101	50	1637	1843	1415	2107	3.13447	2.06756	1.68811	6.71861	6.65454	6.79643	6.91139	pass	-4.58698
AAATCAGGGTGGTGGAAAGG	SMIM23		53	58	1447	441	535	376	2190	1.74704	1.50228	6.02933	4.86309	4.90469	4.91985	6.96667	pass	-3.11605
AAATCCCAGCCCTACAACTT	GBP1		1508	261	254	2494	2747	1686	2217	6.08861	3.20915	3.61936	7.3213	7.22562	7.04714	6.98421	pass	-3.42778
AAATCCTATTGTATGGGGTG	ARHGEF38		65	269	99	1112	1377	773	1583	1.95987	3.24806	2.43302	6.16717	6.23885	5.9349	6.50282	pass	-3.50188
AAATCTTCCAAGAGCCTCCC	BDKRB2		14270	8826	3637	3506	3258	2779	2282	9.31181	8.12885	7.34566	7.81006	7.47024	7.7638	7.02558	pass	0.658613
AAATCTTTAAACCCTCCCAC	GBP1		35	141	88	796	1075	398	1083	1.35406	2.4478	2.29611	5.6928	5.88702	4.99925	5.96252	pass	-3.43922
AAATGAAGGTCTAAAATGAG	KRTAP21-3		54	200	18	1479	1353	1262	908	1.76602	2.87191	0.848032	6.57364	6.21382	6.63291	5.7127	pass	-4.80762
AAATGACAGAAAGCAACTAG	ARL6IP5		38	62	16	654	951	313	1621	1.42744	1.56526	0.774966	5.41536	5.71337	4.66485	6.53667	pass	-3.98792
AAATGAGACCTCGACAGCAA	CWC25		296	301	161338	2439	2496	1696	2266	3.82394	3.39398	12.8082	7.28933	7.08835	7.05561	7.0155	pass	-3.4654
AAATGAGGCTGGCTGAGTTT	HIST1H2BI		4776	4429	152	1600	1829	1542	1924	7.7372	7.13918	2.9553	6.68594	6.64365	6.91936	6.78144	pass	0.495531
AAATGATACACAAGCTAGGC	AZGP1		2117	355	38	637	455	680	1211	6.57189	3.61101	1.42706	5.37827	4.67946	5.75319	6.12124	pass	-1.06845
AAATGATCTCAAGAAGCAAG	TMEM156		316	417	249	3259	2878	2743	2880	3.9118	3.82557	3.59303	7.70515	7.29239	7.74508	7.35904	pass	-3.79335
AAATGCAAAAATGAAGAAGG	C7orf66		91	121	23	724	699	621	1953	2.33525	2.27017	1.01598	5.55879	5.2791	5.62479	6.80283	pass	-3.22354
AAATGCACAGATCGCTGATC	Non-targeting		214	750	67	759	1413	952	1446	3.39447	4.62651	1.99202	5.62549	6.2756	6.23096	6.37373	pass	-2.23102
AAATGCGCCCTTGGCCGAGC	GABRA5		246	106	36	1238	1976	806	2000	3.57756	2.12094	1.37856	6.31997	6.7541	5.99425	6.83684	pass	-4.61569
AAATGCTGAGACACAGAAGT	RAB40A		39	56	455	504	994	718	1080	1.4511	1.46973	4.40758	5.04952	5.77598	5.83022	5.95858	pass	-3.59842
AAATGCTGCCCTTCGGAATT	GRIPAP1		205	62	47	1023	1145	928	1181	3.33849	1.56526	1.62714	6.04856	5.97654	6.19461	6.08557	pass	-4.41128
AAATGGCTCAGTCACTTTAT	DCSTAMP		151	770	152	1029	1673	1568	1586	2.94754	4.66296	2.9553	6.05687	6.51638	6.94328	6.50552	pass	-3.10933
AAATGGGAAATCTGGAGAGG	CRYAB		15	394	37	236	331	196	1471	0.737241	3.74965	1.40301	4.00352	4.24136	4.02309	6.39817	pass	-2.62008
AAATGGGCCCGCTTTCCCAG	MESP2		32	148	27	1577	1478	1100	1448	1.27674	2.50514	1.13755	6.66526	6.33966	6.43684	6.3757	pass	-5.29929
AAATGTCAGATTCTTCATGA	KRT222		180	108	441	1763	2043	1135	1985	3.17054	2.14175	4.36465	6.82461	6.80177	6.48151	6.82607	pass	-3.65407
AAATTAGCTGAGCGTGGTGG	FCGRT		87	198	265	1016	1885	991	1677	2.28348	2.8594	3.67564	6.0388	6.68673	6.28812	6.58515	pass	-3.75532
AAATTCGGGCCTTAACGAGA	COX17		84	173	51	754	1084	794	1213	2.2434	2.69312	1.70787	5.61615	5.89884	5.97295	6.12358	pass	-3.37275
AAATTCTTGTGGGAATGAGA	KRTAP21-3		33	71	23	691	1187	549	1126	1.30297	1.69765	1.01598	5.49295	6.0277	5.45083	6.01781	pass	-4.33005
AAATTGAGCACTTTGAGGGG	KRT222		69	105	36	553	808	565	1797	2.02437	2.11042	1.37856	5.17951	5.48314	5.49134	6.68385	pass	-3.37272
AAATTGAGGGTACCCCGCTC	ARCN1		51	258	175	1232	1894	1789	1856	1.7083	3.19428	3.13393	6.31305	6.69354	7.13206	6.73001	pass	-3.99813
AAATTGGCTTTCGTTCGTGC	Non-targeting		2867	38	80	676	1350	456	1329	7.00543	1.13807	2.18769	5.46199	6.21066	5.18977	6.25354	pass	-3.00208
AACAAAAATCCTATTGTATG	ARHGEF38		36	65	100	692	979	550	1078	1.37894	1.61075	2.44485	5.49499	5.75445	5.4534	5.95595	pass	-4.11605
AACAAAACCAAATTGCATAA	OR8D1		616	386	210	1958	1889	1613	1976	4.82735	3.72227	3.36931	6.97469	6.68976	6.98378	6.81957	pass	-2.96749
AACAAAAGCTGTTTCTGCTT	PKD1L1		304	189	167	1418	1404	1129	1312	3.85973	2.80172	3.07427	6.51353	6.2665	6.47395	6.23521	pass	-3.39968
AACAAAAGTCCAGAATGCTA	TLR4		547	160	85	2020	2121	1587	2199	4.66236	2.59843	2.2564	7.01931	6.85535	6.96052	6.97254	pass	-4.25692
AACAAAGGAGAACGTGTTAA	ADAM30		97	984	153	879	2160	741	1385	2.40957	5.00432	2.96354	5.83326	6.88141	5.87493	6.31232	pass	-2.91138
AACAAATACACAAACTGCAT	TIGIT		56	389	24	1412	1531	952	1586	1.80326	3.7326	1.04735	6.50748	6.38987	6.23096	6.50552	pass	-4.70422
AACAACTCTCTGGATGGCAT	NOS2		145	2480	870	923	1669	1213	2394	2.89676	6.31056	5.30993	5.90252	6.51296	6.57636	7.09418	pass	-1.26643
AACAATATTCCTAGTGGAAC	GABRB1		2	30	38	343	419	423	821	0.122913	0.96203	1.42706	4.51461	4.56537	5.08447	5.5703	pass	-3.65741
AACACCTCTGCCCAAGGCTG	ZNF558		7	107	122	608	791	603	1269	0.390953	2.13138	2.68314	5.3127	5.45316	5.58323	6.18778	pass	-3.32177
AACACGTTCCGGGTTTCTCC	WRB		26	818	12	1205	1537	1055	1571	1.10843	4.74686	0.616699	6.28149	6.39545	6.37729	6.49196	pass	-5.17306
AACAGAACACTTGGTTGTCC	SERPINA3		1208	68	382	610	735	546	1171	5.77385	1.65485	4.16822	5.31732	5.34973	5.44311	6.07349	pass	-1.27489
AACAGAGCAGAAAACTGGAA	CALB1		745	79	14	1738	1900	2034	1685	5.09284	1.80592	0.698002	6.80419	6.69805	7.31599	6.59194	pass	-4.89213
AACAGAGTTAAGGACCAGTG	SENP1		248	71	79	2910	2570	1577	1944	3.58826	1.69765	2.17354	7.54257	7.1302	6.95147	6.79623	pass	-4.77793
AACAGGAAACGTGACTAAAG	Non-targeting		92	94	60	1389	1781	1037	2291	2.3479	1.98934	1.87453	6.48405	6.60567	6.35276	7.03121	pass	-4.47824
AACAGTACTCAGCTAAGCAC	SMIM2		5	174	47	879	1028	1372	1388	0.289632	2.70015	1.62714	5.83326	5.82363	6.75231	6.3154	pass	-5.12517
AACAGTTCCCTAGAGATTGG	DLG3		1257	79	281	1192	2465	1592	2074	5.83019	1.80592	3.75377	6.26604	7.07045	6.96502	6.8888	pass	-3.21125
AACATCAAGTGCAACTCAAG	SPATA16		71	135	8380	1684	2360	1767	1981	2.05556	2.39677	8.54483	6.75907	7.00813	7.11434	6.82319	pass	-4.61136
AACATCTCGTTAGGGGTATC	Non-targeting		89	58	83	430	493	732	1022	2.3096	1.50228	2.22931	4.82791	4.79083	5.8576	5.88026	pass	-3.28856
AACATGCTCAAAGGGATGAA	VPS11		602	624	1569	13208	18104	11205	1792	4.79537	4.37291	6.1444	9.71884	9.9378	9.77031	6.67987	pass	-4.92348
AACATGGGTGCTGCCTGCTG	ZSCAN26		69	1888	121	1555	1575	1498	2049	2.02437	5.92277	2.67312	6.64519	6.43027	6.87794	6.87146	pass	-4.20482
AACATTTATTCTAGCGATTT	OR51B5		159	59	141	921	950	1153	1447	3.01258	1.51828	2.86136	5.89944	5.71188	6.50396	6.37472	pass	-3.6426
AACCACAGAACCACAAGGCC	RUNX3		510	298	155	1093	1337	994	3017	4.56544	3.38091	2.97989	6.14265	6.19689	6.29243	7.42569	pass	-2.81599
AACCACGGCATTGAGAGGTG	Non-targeting		257	40	47	347	421	258	1398	3.63548	1.17892	1.62714	4.53061	4.57195	4.39813	6.32563	pass	-2.77099
AACCACTGGCCAGGAATGGA	GRIPAP1		416	26237	140	2091	1996	1345	1649	4.28523	9.6972	2.85251	7.06877	6.7685	6.7239	6.56111	pass	-2.78354
AACCACTTCCGGCCTCAGTG	ZNHIT1		291	834	77	1726	2741	1752	2170	3.80111	4.77377	2.14483	6.79428	7.22249	7.10213	6.95354	pass	-2.99317
AACCACTTTGCTCTCTGAGG	RIOK2		46	10821	14	511	391	254	1672	1.60664	8.4219	0.698002	5.06882	4.46995	4.37666	6.58089	pass	-3.46218
AACCAGCTCAGCTTCCTCAT	SLC7A11		1095	43	25	2659	2273	1445	1410	5.63488	1.2381	1.07804	7.41316	6.95437	6.82642	6.3378	pass	-5.71627
AACCAGGCAGGCATGTCACC	TMPRSS6		111	1503	1672	1256	1345	1308	1854	2.56942	5.59983	6.23487	6.34054	6.20538	6.68405	6.72847	pass	-0.605552
AACCAGGCGCCAGGAGTTCA	PACRGL		1358	298	878	3042	3836	2856	2952	5.9398	3.38091	5.32281	7.60623	7.70463	7.80306	7.39445	pass	-2.48025
AACCCACGCCCAGCGCCGGA	RAD52		24	177	14	943	1520	962	1261	1.04766	2.72104	0.698002	5.93293	6.3796	6.24583	6.17878	pass	-4.88527
AACCCCTCCCACTGGCAGGG	MATN4		128	75	366	510	1022	295	725	2.74235	1.7528	4.10999	5.06608	5.81534	4.58286	5.39492	pass	-2.32373
AACCCGAGCCGTTTCCTGGA	FGFR2		590	925	6090	1971	2012	1474	2175	4.76738	4.91798	8.08577	6.98416	6.77991	6.85484	6.95684	pass	-1.86193
AACCCGCCCAACCCAACCTC	RSG1		277	101	47	896	982	934	1482	3.7352	2.06756	1.62714	5.86041	5.75878	6.20379	6.40879	pass	-3.69122
AACCCGCCCCTATCAACCAA	NEMP1		1479	337	185	6209	5895	4066	4661	6.06101	3.54223	3.20519	8.63179	8.3221	8.31075	8.05025	pass	-4.77987
AACCCGCGCGCCGTCGTCCC	MAFG		60	65	63	506	972	365	1204	1.87497	1.61075	1.92606	5.05506	5.74429	4.87845	6.11299	pass	-3.18009
AACCCGCTCCCAGGACGAGG	HS3ST3B1		41	107	22	381	370	300	1618	1.49728	2.13138	0.98392	4.65988	4.39399	4.60611	6.53403	pass	-3.16261
AACCCGGAAGGAGCCCGGAG	EMID1		132	10	281	1117	1449	1322	1076	2.7802	0.396178	3.75377	6.17355	6.31143	6.69926	5.95331	pass	-3.39335
AACCCGGGAACCCTGGACTG	AURKC		404	260	678	1113	1356	841	1970	4.2452	3.20421	4.96046	6.16844	6.21698	6.05463	6.81523	pass	-1.92324
AACCCGTCCCGGACTTCCCT	TMPRSS2		246	728	218	1003	1883	1122	1632	3.57756	4.58532	3.41811	6.02051	6.68521	6.46508	6.54632	pass	-2.44295
AACCGAGATTAGCAAGGACC	C6orf47		53	586	785	1746	1600	1408	2382	1.74704	4.28677	5.16554	6.81075	6.45273	6.78933	7.08699	pass	-2.16595
AACCGCAAAGCCGACCGAGA	ARL6IP5		64	35	34	1561	1313	1045	1710	1.94328	1.07454	1.32837	6.65069	6.17112	6.36371	6.61297	pass	-5.03534
AACCGCGGAAAACCCGCGGG	TNFAIP2		1	147	40	1209	628	295	713	0.0627651	2.49709	1.47398	6.28621	5.12876	4.58286	5.37141	pass	-3.10888
AACCGGAACCTGGAGCCGGG	NDUFS7		93	316	96	1631	1354	997	1143	2.36045	3.45761	2.39695	6.71336	6.21487	6.29672	6.03909	pass	-3.89977
AACCGGGCCCCCCTCCGGAA	EVC		169	123	36	1951	1609	812	1204	3.08996	2.28895	1.37856	6.96956	6.46073	6.00478	6.11299	pass	-4.17178
AACCGTAAATCAAGTCGGAG	RAD52		2	56	21	1135	1824	1143	1134	0.122913	1.46973	0.951129	6.19629	6.63974	6.49153	6.02786	pass	-5.54041
AACCTAGTAGCTGCGCGTGC	FAM46D		72	158	226	854	1593	1492	2257	2.07091	2.58329	3.46532	5.79237	6.44648	6.8722	7.00981	pass	-3.72145
AACCTCCAGAAAGCTCTGCC	PARVG		56	116	7	914	1499	881	1296	1.80326	2.22212	0.390809	5.88862	6.35977	6.12068	6.21774	pass	-4.13765
AACCTCGGAGCGCGCCCGTT	MRPS23		101	102	192	672	1888	1131	1189	2.45708	2.07839	3.25305	5.45363	6.689	6.47648	6.09517	pass	-3.22343
AACCTGATCCTCCAGTCCGG	PCSK9		80	163	16	586	288	542	1647	2.18816	2.62084	0.774966	5.26089	4.05195	5.43274	6.55938	pass	-3.07273
AACCTGCGCCCTCCGGATCT	FKBP11		114	677	20	644	804	397	820	2.60148	4.48506	0.917575	5.39366	5.47614	4.99574	5.56858	pass	-2.79218
AACGAAAAGGACAGGATGGG	HIST1H3C		32	114	76	1535	1798	1385	2436	1.27674	2.20245	2.13026	6.6267	6.61924	6.76579	7.11909	pass	-4.63553
AACGAAAGAAGCCCACAGTT	LRRCC1		787	444	143	1954	3904	2293	3401	5.1697	3.90988	2.8789	6.97176	7.72986	7.48788	7.59759	pass	-3.81998
AACGATGGAGCACAGGGAAT	LPAR4		565	1784	1904	4401	6018	3802	2195	4.70725	5.84241	6.41999	8.13676	8.3518	8.21421	6.96994	pass	-2.50939
AACGCCCACCCTTAAGAGCG	STUB1		710	101	43	806	1404	928	1180	5.0255	2.06756	1.54162	5.71046	6.2665	6.19461	6.08437	pass	-4.19894
AACGCCTACCGTTGCAGCCA	ABCB4		58	123	101	786	921	511	1291	1.83956	2.28895	2.45658	5.67491	5.66802	5.3498	6.21224	pass	-3.37907
AACGCCTAGCAAAGATAGGC	PSMB5		0	32	44	262	658	306	540	0	1.00809	1.56348	4.14535	5.19421	4.63351	4.98159	fail	-4.14535
AACGCGAGTCCGGTGGCTAG	Non-targeting		53	103	30	783	856	452	1096	1.74704	2.08915	1.22244	5.6695	5.56459	5.17741	5.97946	pass	-3.92247
AACGCGGAGGAAGTCCCTGA	MTIF3		187	661	857	840	1242	639	1119	3.21957	4.45211	5.28876	5.76896	6.09206	5.66519	6.00895	pass	-1.63995
AACGCTGTCGTACGTGTATA	Non-targeting		226	3572	626	2493	3023	2359	3450	3.46588	6.83138	4.84919	7.32073	7.36286	7.5286	7.61812	pass	-2.67941
AACGGCCCCGCCTCCCGCGA	WRB		193	287	236	1313	1021	903	1188	3.26031	3.33194	3.52224	6.4038	5.81395	6.15576	6.09397	pass	-2.63352
AACGGCCTAGGCTTCTTTCC	IPO8		28	135	76	487	1417	435	1284	1.16674	2.39677	2.13026	5.00154	6.27962	5.12366	6.2045	pass	-3.8348
AACGGCCTTCCCGGGCAGCA	MCRIP2		86	165	100	960	1139	1008	1212	2.27024	2.63559	2.44485	5.95829	5.96908	6.31235	6.12241	pass	-3.68805
AACGGCTCGGGTTTCAGTGG	FGFR2		596	4169	1667	2744	3348	2858	2807	4.78144	7.05254	6.23061	7.4583	7.50933	7.80406	7.32223	pass	-1.57346
AACGGTGTCGTCAGAGGGGG	HIST2H2BF		94	14	33	262	266	133	858	2.37289	0.528494	1.30261	4.14535	3.94448	3.5051	5.63259	pass	-2.20249
AACGTGAAAATGCCCCGTGC	LPAR1-tiling		31	177	135	1670	1298	1261	1373	1.25001	2.72104	2.80742	6.74713	6.15478	6.63178	6.29992	pass	-3.82435
AACGTGCAGCAGCTGGGGGC	IDH1		74	55	29	456	448	326	1385	2.10113	1.45317	1.19469	4.90971	4.65797	4.72128	6.31232	pass	-3.2048
AACGTGCTGACGATGCGGGC	Non-targeting		135	332	234	1164	1440	1028	1348	2.80795	3.52253	3.51103	6.2322	6.30256	6.34034	6.27375	pass	-2.82931
AACGTGTTAACCGCTCCAAC	WRB		104	1382	270	1697	712	1129	1785	2.49171	5.48135	3.70051	6.77006	5.305	6.47395	6.67428	pass	-2.77344
AACTACAAGTAAAAGTATCG	Non-targeting		115	835	219	1231	1139	1180	1816	2.61201	4.77544	3.4241	6.3119	5.96908	6.53699	6.69888	pass	-3.11289
AACTAGAATAGGCGGGCTTG	Non-targeting		10154	249	6244	1165	630	722	1557	8.82179	3.14874	8.12167	6.23342	5.13322	5.8381	6.47919	pass	2.28357
AACTAGCCCGAGCAGCTTCG	Non-targeting		64	323	42	664	553	676	938	1.94328	3.48637	1.51943	5.43675	4.95086	5.74484	5.75872	pass	-3.49346
AACTAGGCATTTGGGAAGGT	SLC39A5		93	38	37	1232	1156	1373	1456	2.36045	1.13807	1.40301	6.31305	5.99011	6.75335	6.38356	pass	-4.85204
AACTATCTTGATTAAACAAA	HABP2		3623	3770	67	1490	1908	1321	1482	7.34073	6.90855	1.99202	6.58422	6.70406	6.69818	6.40879	pass	0.204493
AACTCACTTTATGATTCAGA	PP2D1		61	181	12	976	719	940	1225	1.89235	2.74844	0.616699	5.98176	5.31876	6.2129	6.13758	pass	-4.0894
AACTCCCGACGTGCAAAGCG	SDCCAG8		38	125	121	1130	1168	923	1553	1.42744	2.30749	2.67312	6.19001	6.00478	6.18693	6.47552	pass	-3.69729
AACTCCCGGAGCTGGCGCCA	TCAIM		157	139	43	712	1130	1164	1328	2.99659	2.43099	1.54162	5.53519	5.95781	6.51751	6.25247	pass	-3.52683
AACTCGCCGCCTGGACGGTA	SEPSECS		131	371	123	1767	1936	1506	1697	2.77083	3.6695	2.69309	6.82785	6.72488	6.88556	6.60208	pass	-4.05702
AACTCTCACCTGCATTGCGG	SZT2		527	651	280	1260	1720	1708	2553	4.61078	4.43113	3.74901	6.34507	6.55592	7.0657	7.18629	pass	-2.12478
AACTCTGTGGGTTACCGCGC	RPL10A		157	33	71	1029	1279	665	1821	2.99659	1.03059	2.0551	6.05687	6.1338	5.72161	6.70281	pass	-3.66651
AACTGAGACTGCACCCCTGG	BRAT1		323	227	149	3087	3223	2344	1931	3.94133	3.03097	2.93028	7.62731	7.45474	7.51944	6.78664	pass	-4.42378
AACTGATTCTGAAGTTGCTA	TPRX1		261	76785	297	1132	1539	1565	1770	3.65599	11.2453	3.82789	6.19253	6.3973	6.94054	6.66223	pass	-2.53654
AACTGCACATGAGGACTTCT	VPREB3		141	460	316	2679	4654	1728	2225	2.86189	3.95761	3.91123	7.42391	7.98228	7.08237	6.98937	pass	-4.02467
AACTGCAGCATTTGTTCCGG	ICAM1		932	538	335	1044	1296	666	2133	5.40742	4.17006	3.99002	6.07744	6.15258	5.72374	6.92893	pass	-1.73372
AACTGCATGAGGGTCTACAC	LOC100129083		75	86	75	856	988	817	1401	2.11601	1.89443	2.11554	5.79568	5.76741	6.0135	6.32868	pass	-3.87298
AACTGCGTCGCCCTCGCGGG	WRB		137	94	93	849	437	475	1408	2.82615	1.98934	2.35996	5.78405	4.62354	5.24708	6.33578	pass	-2.88712
AACTGCTGAGTAAAATTTCA	OGN		103	152	9	928	2009	670	1276	2.48026	2.53691	0.485449	5.91018	6.77778	5.73222	6.19561	pass	-4.24087
AACTGGTGGGGAGGGTGGCC	CXCL5		509	226	121	634	761	593	1286	4.56273	3.02538	2.67312	5.37162	5.39867	5.55961	6.20672	pass	-2.37329
AACTTAATTATGGATGGCGT	POMC		206	821	194	2720	2461	1630	2577	3.34482	4.75194	3.26644	7.4457	7.06813	6.99878	7.1997	pass	-3.73234
AACTTAGAGCTGCTAGCACA	OR51B5		72	83	339	1094	1883	1117	1484	2.07091	1.85716	4.00607	6.14395	6.68521	6.45871	6.41071	pass	-4.07304
AACTTATTCAGTCCAGTGAC	LPAR4		16288	5950	19199	4555	4805	2513	1036	9.50235	7.56247	9.73866	8.1862	8.02817	7.61935	5.89956	pass	1.31614
AACTTGACACCAGTGGGCTC	TULP4		764	98	39	1300	1777	858	1511	5.12812	2.03455	1.45071	6.38961	6.60246	6.08307	6.43642	pass	-4.56791
AACTTGCAGGAATTAAATGA	KRTAP21-3		487	50	82	1809	1662	1428	1989	4.50174	1.36742	2.21557	6.86144	6.50696	6.8095	6.82895	pass	-4.59393
AACTTGTGCAGACAAAGCGC	ZNF286A		80	358	62	1442	2397	1793	2402	2.18816	3.62216	1.90908	6.53748	7.0304	7.13526	7.09896	pass	-4.34931
AACTTTCTACTCTTTGCTTT	MMP8		2194	821	820	4323	5575	4131	4654	6.6229	4.75194	5.22676	8.11105	8.24184	8.33356	8.04809	pass	-3.1068
AAGAAACAGCATTCCTTGCG	TMPRSS6		135	25	1890	642	1158	444	944	2.80795	0.839993	6.40947	5.38928	5.99257	5.15236	5.76775	pass	-2.58133
AAGAAAGAAAGAAAGAAGGA	OR7G3		734	1162	620	5888	6507	4488	5839	5.07201	5.2373	4.83578	8.55541	8.46418	8.45278	8.37424	pass	-3.4834
AAGAAAGAAAGAAGGAAGGA	OR7G3		3857	10485	6462	24761	24219	19549	3639	7.43049	8.37653	8.17101	10.6247	10.3573	10.5726	7.69468	pass	-2.40155
AAGAAAGAAGGAAGGAAGGA	OR7G3		1377	2795	2819	6933	8198	6222	4472	5.95952	6.48102	6.98066	8.79053	8.79661	8.92294	7.99076	pass	-2.31559
AAGAACCACAACCCCTCGAG	OXA1L		552	168	69	3226	2368	1904	1599	4.67497	2.65743	2.02391	7.69054	7.01298	7.22132	6.51717	pass	-4.35555
AAGAAGAATTGGGGATGATG	Non-targeting		4045	372	385	3616	3372	2617	3295	7.49876	3.67308	4.17888	7.85443	7.51958	7.67756	7.55215	pass	-3.49869
AAGAAGACCGGGTGCAAACC	LHPP		135	178	2399	862	1312	653	1058	2.80795	2.72794	6.74991	5.80558	6.17004	5.69584	5.92937	pass	-2.99763
AAGAAGGACCCGACACAAGT	HLA-B		180	221	108	2902	3596	1763	2911	3.17054	2.99711	2.53612	7.53862	7.61188	7.11109	7.3744	pass	-4.57497
AAGAAGGAGGGACATGGGGA	TMEM30A		107	3161	45	1520	1565	857	1715	2.52552	6.65668	1.58502	6.61268	6.42119	6.08142	6.61714	pass	-4.08716
AAGAAGGCGGAACTGAACCC	LCAT		177	134	62	675	834	730	1661	3.149	2.38808	1.90908	5.45991	5.52783	5.85372	6.57146	pass	-3.13974
AAGAAGGGCCGTACCCGAAA	Non-targeting		96	41	72	1408	1001	1035	1303	2.39745	1.19891	2.07045	6.50343	5.78592	6.35001	6.22541	pass	-4.27956
AAGAAGGGGTTGGTGGAGGG	CXCL6		60	171	389	676	950	445	2792	1.87497	2.67895	4.19297	5.46199	5.71188	5.15552	7.31455	pass	-3.03294
AAGAATCTCAAGGACCCCCA	NRF1		444	481	547	1692	2304	1201	3539	4.37454	4.01796	4.66178	6.76584	6.97376	6.56217	7.65468	pass	-2.3913
AAGAATGAGGGCTGAGCCGA	CLDN14		465	220	40	542	672	693	1162	4.43806	2.99138	1.47398	5.15133	5.22376	5.78001	6.06252	pass	-2.23238
AAGAATTAGGCACGGTTACT	Non-targeting		1927	702	337	1289	2210	1190	2054	6.43772	4.53508	3.99807	6.3775	6.91415	6.54904	6.87494	pass	-2.37907
AAGACCGAGGGAGAGCCCTG	AGPAT1		74	10	7	278	215	57	990	2.10113	0.396178	0.390809	4.22617	3.65945	2.4429	5.83516	pass	-2.12504
AAGAGAAGGAGGGGCGCGCA	LIPT1		57	15	2	679	1017	518	883	1.82152	0.559761	0.122863	5.46824	5.80839	5.36895	5.6732	pass	-5.24609
AAGAGAATGAAGGGAAAGCA	MRPL35		1062	835	92	2564	2370	1747	1687	5.59164	4.77544	2.34741	7.36099	7.01418	7.09803	6.59364	pass	-2.23874
AAGAGACATAATATGACAGA	CTAGE8		2153	316	54	1121	996	890	1157	6.59596	3.45761	1.76559	6.17863	5.77883	6.13514	6.05639	pass	-2.32122
AAGAGAGAACGGCGGTGGCC	FGD1		72	142	1113	471	1057	380	1170	2.07091	2.45613	5.65734	4.95487	5.86307	4.93462	6.07227	pass	-2.88396
AAGAGAGCAAGGCCGCGCCG	EMC8		6	32	30	617	541	855	620	0.341182	1.00809	1.22244	5.33337	4.92024	6.0781	5.175	pass	-4.85566
AAGAGAGCGAGTGGGAGAGG	PCDH7		19	1	1	23	47	114	2090	0.883502	0.044886	0.0627391	1.30198	1.82523	3.30373	6.8998	pass	-1.78035
AAGAGAGGGAGGCGGCCGCC	FOXF2		39	72	28	440	506	338	773	1.4511	1.71164	1.1664	4.85992	4.82704	4.77149	5.48527	pass	-3.40883
AAGAGATCACATCTAGGCCA	Non-targeting		64	651	589	1403	1455	843	1972	1.94328	4.43113	4.76443	6.49835	6.31732	6.05801	6.81668	pass	-1.88618
AAGAGCAGGAAGCCAGGCAG	OBSL1		124	85	134	199	474	158	3724	2.70349	1.88211	2.79823	3.77413	4.73622	3.73335	7.72784	pass	-1.07065
AAGAGCCAGCATCCTTGCTG	GPR35-tiling		67380	145397	49407	5198	5749	3458	1179	11.5493	12.1661	11.1013	8.3761	8.28603	8.07787	6.08316	pass	3.17325
AAGAGCCGCAAAGCCTTCTG	RAD52		24	85	50	1770	1222	596	1301	1.04766	1.88211	1.68811	6.83028	6.06899	5.56673	6.22322	pass	-4.18688
AAGAGCGAATCGATTTCGTG	Non-targeting		297	79	225	895	1060	832	1112	3.82846	1.80592	3.4595	5.85883	5.86709	6.03934	6.00004	pass	-2.57984
AAGAGGACACTGGTAGATGT	AGPAT1		36	148	45	1306	1700	929	1770	1.37894	2.50514	1.58502	6.39618	6.53922	6.19615	6.66223	pass	-4.61113
AAGAGGCCCAAGCTGTGGGA	OBSL1		2352	94	85	604	1183	917	1498	6.72224	1.98934	2.2564	5.30342	6.0229	6.17765	6.4241	pass	-3.92125
AAGAGGCTGGATACCAGGGC	LPAR5		102	744	177	333	413	391	1263	2.46871	4.61539	3.14846	4.47382	4.54545	4.97446	6.18104	pass	-1.826
AAGAGGGAAATTCCGTCTCA	AXDND1		17	34	0	212	250	74	256	0.812224	1.05273	0	3.85895	3.86097	2.75718	3.95457	fail	-2.80823
AAGAGGGGCTGTTGGCACGT	ADAM30		242	132	21	795	1348	1093	1381	3.5559	2.37056	0.951129	5.69102	6.20855	6.42773	6.3082	pass	-3.83799
AAGAGGTCGGCGGGGGGCGG	TMEM44		17	224	81	297	412	225	1638	0.812224	3.01414	2.2017	4.31661	4.5421	4.21068	6.55156	pass	-2.00899
AAGAGTAGTAGACGCCCGGG	Non-targeting		21	102	80	1317	1338	1020	1209	0.951423	2.07839	2.18769	6.40814	6.19796	6.32921	6.11889	pass	-4.14152
AAGAGTGAGAGTACTTTCGA	LUZP6		499	4106	180	1746	1896	1077	1634	4.53533	7.03074	3.17	6.81075	6.69504	6.40671	6.54807	pass	-2.27542
AAGAGTGATACCTGATCCTG	WFDC2		1633	123	112	1412	2081	1500	2750	6.20188	2.28895	2.57968	6.50748	6.82812	6.87985	7.29282	pass	-4.30017
AAGAGTGGGGGCGGGCTCGC	GLIS3		117	238	115	1165	1495	914	1159	2.63285	3.09106	2.6115	6.23342	6.35596	6.17299	6.05885	pass	-3.56148
AAGATAAGGAAGAGAGGGAG	CARD11		12	18	2	309	150	131	1885	0.616911	0.649689	0.122863	4.37094	3.18872	3.48518	6.75217	pass	-3.36231
AAGATAAGTGATTGGAGTCA	MRGPRX2		2377	1965	1903	3426	4131	4186	1740	6.73735	5.9795	6.41924	7.77691	7.81102	8.35258	6.63781	pass	-1.83152
AAGATAGACCAGTGTTCTCA	PYROXD1		146	125	208	1170	1812	1060	1582	2.90535	2.30749	3.35684	6.23952	6.63031	6.38403	6.50192	pass	-3.33417
AAGATCTGACGTCAGGGTGA	WISP1		20	15	69	332	669	235	1047	0.917862	0.559761	2.02391	4.46967	5.21748	4.2701	5.91454	pass	-3.55181
AAGATGCCAAGGGTAGATAC	CELA2B		24	24	93	732	830	515	1144	1.04766	0.814296	2.35996	5.57431	5.52104	5.36077	6.04034	pass	-4.52665
AAGATGGAGCGTTTCCCTCC	C2CD5		156	484	50168	962	1139	1079	1439	2.98853	4.02637	11.1234	5.96124	5.96908	6.40935	6.36682	pass	-1.9427
AAGATTAGCCTGCTGCAGGG	HCRT		215	5165	1074	1780	2970	1616	1317	3.40055	7.35951	5.60691	6.83833	7.3375	6.98643	6.24062	pass	-1.37952
AAGATTGCCCTATGAGGCGA	LIN52		3	913	144	948	893	701	1164	0.180653	4.89977	2.88759	5.94044	5.62437	5.79627	6.06496	pass	-2.90868
AAGCAAAGCGCTCATAGGCG	PAPD4		113	42	35	510	927	404	1210	2.59087	1.21864	1.35369	5.06608	5.67721	5.02017	6.12006	pass	-3.66648
AAGCAAATGAAGCAACTAAA	CLDN34		50	147	773	1371	1722	1244	1408	1.68853	2.49709	5.14394	6.46544	6.55758	6.61239	6.33578	pass	-4.06049
AAGCAACTTCCGTGGGTGCC	TMEM161B		386	874	18082	1050	1322	1001	1993	4.18299	4.83894	9.65229	6.08558	6.18084	6.30242	6.83182	pass	-1.3419
AAGCAAGTGATAGGCCGAAC	MRPS23		52	65	6	736	1217	660	1250	1.7278	1.61075	0.341054	5.58201	6.06316	5.71093	6.16632	pass	-4.45241
AAGCACTAGTCCGTATGATG	Non-targeting		109	181	152	1462	1513	1309	2061	2.54764	2.74844	2.9553	6.55714	6.37302	6.68514	6.87981	pass	-3.72984
AAGCACTCAAATGATGGAAG	CADM2		7120	206	89	2011	2047	1532	1619	8.31105	2.9088	2.30911	7.01292	6.80457	6.91005	6.53491	pass	-3.89577
AAGCAGAGAAGGGCTTTGTG	C2orf82		329	248	682	2488	2861	1930	1914	3.96617	3.14359	4.96868	7.31785	7.2839	7.24076	6.774	pass	-3.35168
AAGCAGCTTCCTCTGGCGGC	NAA20		75	537	66	1133	956	695	1318	2.11601	4.16753	1.97581	6.19378	5.72079	5.78409	6.2417	pass	-3.80828
AAGCAGGGGATGCGTGACTG	APOC1		272	233	1049	862	1535	890	2159	3.71091	3.06405	5.57364	5.80558	6.39359	6.13514	6.94627	pass	-2.09467
AAGCAGTTGGCAAAGGGGCG	SEPT2		137	27	575	430	428	466	1239	2.82615	0.890053	4.73102	4.82791	4.59475	5.22022	6.15374	pass	-2.00176
AAGCATATAAAGTCTTCATC	CALD1		122	8678	209	1886	1922	1360	2282	2.68365	8.10454	3.36309	6.92108	6.7145	6.73975	7.02558	pass	-3.37667
AAGCCACCTGGGAAAGTCAG	GLRA3		62	63	73	827	832	423	1471	1.90953	1.58058	2.08564	5.74687	5.52444	5.08447	6.39817	pass	-3.83734
AAGCCAGCGAGGAGGCGCCG	IRX5		27051	199	72	622	1065	654	1220	10.2334	2.86567	2.07045	5.34472	5.87376	5.69801	6.13177	pass	-3.00809
AAGCCAGGCTATGTCCCAGG	PIANP		2457	68	65	563	756	757	1539	6.78466	1.65485	1.95942	5.20466	5.38939	5.90523	6.46261	pass	-3.73453
AAGCCATTGTATAACTCCAG	Non-targeting		101	160	57	1972	2682	1876	2453	2.45708	2.59843	1.82109	6.98489	7.19131	7.20009	7.12905	pass	-4.59288
AAGCCCAGCTGTGTCCGCCA	BBS5		214	45	1446	1113	1364	510	1732	3.39447	1.27624	6.02835	6.16844	6.22535	5.34704	6.63123	pass	-2.77398
AAGCCCATGGCTACTCGGGA	VPS39		54	64	23	1168	1132	547	1043	1.76602	1.59574	1.01598	6.23709	5.96032	5.44569	5.90911	pass	-4.4297
AAGCCCGAGGAGGCCGCGCG	FAM221A		65	115	15	1148	1331	903	834	1.95987	2.21232	0.736997	6.2125	6.19049	6.15576	5.59249	pass	-4.25263
AAGCCGCCGCTGAGGCCGGA	FAM114A2		77	285	52	1347	1358	849	1165	2.1453	3.32286	1.72737	6.44025	6.21907	6.06809	6.06619	pass	-4.29495
AAGCCGGAAGTGCCCTAGGG	CCDC73		24	500	25	368	368	423	320	1.04766	4.07046	1.07804	4.61181	4.38655	5.08447	4.25776	fail	-3.56415
AAGCCGGCCGCATGGGGGAG	SEPT2		534	433	77	819	662	627	1752	4.62905	3.87613	2.14483	5.73311	5.20271	5.63838	6.64763	pass	-1.32659
AAGCCTCAGTAAAGTTAAAG	EVC		54	148	52	776	1577	2069	1196	1.76602	2.50514	1.72737	5.6568	6.43208	7.34045	6.10351	pass	-3.92694
AAGCCTTGCTCGCAACGTTC	STX16		182	97	63	1186	1298	802	1420	3.18472	2.02338	1.92606	6.25886	6.15478	5.98718	6.34787	pass	-4.06113
AAGCGCAATTAACTAGAAGC	UNC93A		197	99	2	606	1147	491	1409	3.28684	2.04564	0.122863	5.30806	5.97901	5.29364	6.33679	pass	-3.93337
AAGCGCAGGAGGGGCGGGGG	LPAR1-tiling		90	100	59	248	636	262	1600	2.32248	2.05664	1.85693	4.07072	5.14651	4.41928	6.51806	pass	-2.56235
AAGCGCTTTACAGCGCCAGA	RIOK2		38	73	20	586	610	670	928	1.42744	1.72549	0.917575	5.26089	5.08803	5.73222	5.74354	pass	-3.83345
AAGCGGCAACCTTAGCATTC	TLR4		18	33	42	849	630	644	1225	0.848303	1.03059	1.51943	5.78405	5.13322	5.67621	6.13758	pass	-4.15679
AAGCGGGAGGACACGACCCC	PIPOX		319	104	60	1195	1354	849	1431	3.92453	2.09982	1.87453	6.26962	6.21487	6.06809	6.35887	pass	-4.11505
AAGCGGGCACACATGACAAG	Non-targeting		1373	159	44	1348	1280	1188	1632	5.95539	2.59088	1.56348	6.44131	6.13491	6.54664	6.54632	pass	-3.54403
AAGCGGTACCCGCCCCCTGG	DEXI		70	168	312	754	1879	1393	1201	2.04005	2.65743	3.89408	5.61615	6.68218	6.77402	6.10945	pass	-3.5761
AAGCGTCTGCGCTCTAGCGA	STYX		106	173	308	1781	1530	952	1462	2.51434	2.69312	3.87673	6.83913	6.38894	6.23096	6.38942	pass	-3.69583
AAGCTAAACTGTGGTTGAGG	FLJ44635		115	113	20	515	575	430	1156	2.61201	2.19251	0.917575	5.07974	5.00536	5.10746	6.05516	pass	-2.81285
AAGCTCCCTTCCGCCGCTCC	TMA16		194	82	1034	797	674	668	1036	3.26699	1.84452	5.5533	5.69457	5.22793	5.72798	5.89956	pass	-2.42759
AAGCTGACCGTGTGGCGGCC	ITGB5		693	2286	908	743	1334	810	1170	4.99162	6.19459	5.37009	5.59538	6.1937	6.00128	6.07227	pass	-0.603757
AAGCTGCACCAACTGCCTTC	SAMD13		49	106	23	952	1659	1406	1240	1.66849	2.12094	1.01598	5.94641	6.50439	6.7873	6.15489	pass	-4.38345
AAGCTGCATGGTGATTGGTG	PAX9		4061	374	215	3875	3640	3102	3505	7.50442	3.68021	3.4	7.95382	7.62934	7.92175	7.64082	pass	-3.94912
AAGCTGGAATCTGACCCTGG	CALML4		185	142	261	3128	4550	3205	2202	3.20573	2.45613	3.65542	7.64625	7.94981	7.96868	6.97449	pass	-4.44052
AAGCTTCTGGTTGCTGCCTG	TSPEAR		360	353	10628	3084	3553	2818	2963	4.08811	3.60352	8.88686	7.62592	7.59461	7.78382	7.39979	pass	-3.53781
AAGGAACCAGGGGGCGGGCT	LRCH2		318	189	183	1094	1696	809	1394	3.9203	2.80172	3.19121	6.14395	6.53586	5.99952	6.32154	pass	-2.80831
AAGGAAGAAAGAAAGAAAGA	OR7G3		1486	1586	360	2796	3311	1886	2615	6.06772	5.67582	4.08754	7.48523	7.49339	7.20771	7.22068	pass	-1.81757
AAGGAAGCGGAGGTGCCGGG	ARHGEF1		3223	2091	17445	5216	7536	4768	1061	7.17306	6.06779	9.60061	8.38107	8.67542	8.53985	5.93339	pass	-1.20801
AAGGAAGGAGCGCACATTCC	CDH20		152	64	173	725	1388	956	1536	2.95583	1.59574	3.11924	5.56074	6.25018	6.23692	6.45982	pass	-3.11768
AAGGAAGTCACATGGAAGAG	SCAMP3		513	178	814	1927	2449	1388	3412	4.57355	2.72794	5.21645	6.95185	7.06113	6.76888	7.60222	pass	-2.3783
AAGGACGCCGTCGAGGTCCG	BANF1		46	96	144	733	986	402	1250	1.60664	2.01212	2.88759	5.57624	5.76454	5.01323	6.16632	pass	-3.75241
AAGGACGCGCCCGGCTAGGG	MAP4K5		158	187	49	472	618	439	1425	3.0046	2.78858	1.66807	4.95783	5.10627	5.13649	6.35288	pass	-2.31769
AAGGACTGGAATATGGAGAG	Non-targeting		151	57	73	1294	2485	1115	5240	2.94754	1.48609	2.08564	6.38302	7.08203	6.45615	8.21858	pass	-4.37052
AAGGAGAGAGATTTGAACTT	OR8B12		410	234	77	1595	1510	1163	1433	4.26536	3.06949	2.14483	6.68147	6.37019	6.51628	6.36086	pass	-3.30069
AAGGAGAGATCGGTGCGGGG	FRRS1L		113	568	69	842	1312	434	2129	2.59087	4.24411	2.02391	5.77232	6.17004	5.12043	6.92625	pass	-3.09653
AAGGAGCAGCGCGCGCTGCC	WT1		85	193	276	140	194	342	605	2.25688	2.82764	3.72981	3.31056	3.52347	4.78785	5.14066	pass	-1.05368
AAGGAGCGCGTGCGCAGAAG	COX17		1210	170	83	1032	1888	602	1168	5.77619	2.67181	2.22931	6.06101	6.689	5.58088	6.06984	pass	-3.35157
AAGGAGCTCCGCGGTGCGGG	C11orf98		106	557	17	667	672	661	1011	2.51434	4.21739	0.811962	5.4431	5.22376	5.71307	5.86491	pass	-2.92876
AAGGAGGAATACAGCACCAG	AGPAT1		124	501	131	1822	1813	1591	2166	2.70349	4.07317	2.77031	6.87169	6.6311	6.96412	6.9509	pass	-4.1682
AAGGAGGCAGAGCTACACCG	PRPS1		116	31	4236	1198	1195	677	1275	2.62247	0.985246	7.56436	6.27319	6.03724	5.74693	6.19449	pass	-3.65073
AAGGAGTTAAGACCTCAGGT	SIRPB1		26	30	37	556	292	222	895	1.10843	0.96203	1.40301	5.1871	4.07065	4.19237	5.6923	pass	-3.10862
AAGGATAACCTGACAGACTC	BRICD5		5392	263	3781	1454	2708	1116	1989	7.91145	3.21897	7.40134	6.54931	7.20513	6.45743	6.82895	pass	0.943904
AAGGCAAAGCATACCTATGG	ISLR		245	50	16	2443	2107	1136	1067	3.57217	1.36742	0.774966	7.29168	6.84588	6.48277	5.94139	pass	-5.47846
AAGGCAATTTACTGGATCCT	Non-targeting		424	2720	205	4841	3910	3114	2585	4.31132	6.44222	3.33794	8.27377	7.73206	7.92729	7.20414	pass	-3.96245
AAGGCAGAAACGATGAGATC	TAGLN3		39	106	64	930	1472	468	1124	1.4511	2.12094	1.94283	5.91323	6.33387	5.22623	6.01528	pass	-4.21293
AAGGCAGCTTCACCAAAGTG	CD74		0	0	1	105	224	183	1320	0	0	0.0627391	2.9432	3.71401	3.93037	6.24386	pass	-3.71401
AAGGCATTATGGAAAACTCA	INSL5		416	49	64	1465	1588	956	1212	4.28523	1.34964	1.94283	6.56006	6.44199	6.23692	6.12241	pass	-4.29409
AAGGCCGAAGCTATTTATGG	KRTAP12-3		156	130	901	1920	2256	1512	1593	2.98853	2.35282	5.35919	6.94664	6.94363	6.89125	6.5118	pass	-3.95811
AAGGCCGCGCTTCTCGGGGT	RPL10A		113	46	40	1454	1638	1269	1185	2.59087	1.29494	1.47398	6.54931	6.48621	6.64081	6.09038	pass	-5.16683
AAGGCCTCGACAGCGGAGCC	CWC25		86	128	73	565	762	243	1085	2.27024	2.33486	2.08564	5.20964	5.40052	4.31593	5.96514	pass	-2.93939
AAGGCCTTGGCCATTGTGAC	TNP1		184	60	18	1907	1223	923	1607	3.19876	1.53411	0.848032	6.93692	6.07015	6.18693	6.52429	pass	-4.53604
AAGGCGAAGAAGACTGACTC	IL1A		905	52	80	1532	1918	1536	1874	5.36602	1.40233	2.18769	6.62391	6.71153	6.91378	6.74381	pass	-4.72609
AAGGCGCGCGAATGTGGCAG	Non-targeting		61	115	108	584	1411	558	1738	1.89235	2.21232	2.53612	5.25609	6.27358	5.47376	6.63617	pass	-3.36373
AAGGCGCTGCCGTACCGTCC	SEPSECS		4612	201	113	2147	3095	1452	2112	7.68703	2.87812	2.59036	7.10662	7.39662	6.83333	6.91478	pass	-4.24297
AAGGCGGGGGGAGGGGGCAA	TAF1L		26	96	2191	504	1002	471	947	1.10843	2.01212	6.62034	5.04952	5.78734	5.2352	5.77224	pass	-3.77521
AAGGCGTGGAGCGGACTGAC	PIGN		86	1888	565	1085	1619	905	1606	2.27024	5.92277	4.70667	6.1322	6.46957	6.15891	6.5234	pass	-1.45224
AAGGCTATCGTCCACGTAGT	MOK		12	73	12930	454	776	548	911	0.616911	1.72549	9.16917	4.90358	5.42617	5.44826	5.71737	pass	-3.70068
AAGGCTCAAAATGGCAAGGG	WFDC12		12	15	4	423	568	217	1127	0.616911	0.559761	0.236079	4.80507	4.98824	4.16132	6.01907	pass	-4.18816
AAGGCTCGCGGCGGAGAGCT	FAM167A		6130	2101	3616	784	974	734	1250	8.09579	6.07457	7.33735	5.67131	5.7472	5.86147	6.16632	pass	1.47589
AAGGCTTGCGAGCGTCGCAG	STX16		33	124	105	686	1025	656	1210	1.30297	2.29825	2.50257	5.4827	5.81949	5.70233	6.12006	pass	-3.52124
AAGGGAAGGGGCGGAGGCCA	ITGB5		661	622	400	719	931	640	1164	4.92561	4.3685	4.23103	5.549	5.6833	5.6674	6.06496	pass	-1.31479
AAGGGAGGATGCTGGATTGT	ADAM8		123	1395	1040	3270	3790	2348	3807	2.6936	5.49455	5.56147	7.70999	7.68731	7.52189	7.75949	pass	-2.19275
AAGGGATCAGCCTGTCCTAG	MYL4		85	132	56	548	589	432	1753	2.25688	2.37056	1.80282	5.16677	5.039	5.11396	6.64844	pass	-2.90989
AAGGGCAGGGCACGGAAGGG	CCNA1		57	125	0	358	465	360	1129	1.82152	2.30749	0	4.57371	4.70961	4.85924	6.02159	pass	-2.75219
AAGGGCCGTGCAAGTGCACA	LIN54		30224	151	175	1335	1684	919	1763	10.3933	2.52903	3.13393	6.42749	6.52573	6.18075	6.65657	pass	-3.04682
AAGGGCGGGGCGAAAAAGAC	WDR5B		110	72	38	769	479	689	1215	2.55857	1.71164	1.42706	5.64399	4.7508	5.77181	6.12593	pass	-3.08542
AAGGGCGTGCCCTGCGTTGT	Non-targeting		467	238	89	718	1308	313	1374	4.44397	3.09106	2.30911	5.54704	6.16569	4.66485	6.30096	pass	-2.35574
AAGGGGACGCACCGCCCAGG	VEGFB		75	952	31	480	597	514	1146	2.11601	4.95814	1.24966	4.98131	5.05787	5.35804	6.04282	pass	-2.8653
AAGGGGAGGAGGATAGAAGC	TMEM30A		243	402	2310	2636	2234	1658	2520	3.56135	3.77651	6.69589	7.4007	6.9296	7.02316	7.16765	pass	-3.15309
AAGGGGCGGTGCCGCAGAGG	PSME1		450	70	65	258	627	221	1159	4.39297	1.68352	1.95942	4.12442	5.12653	4.18621	6.05885	pass	-2.2268
AAGGGGCGTGGCGGAGCTCG	FCGRT		67	327	77	1068	871	993	1382	1.99248	3.50255	2.14483	6.10975	5.58912	6.29099	6.30923	pass	-4.11727
AAGGGGCGTGGCTATACTTA	LIN52		145	192	5739	1239	1477	843	1378	2.89676	2.8212	8.00045	6.32113	6.3387	6.05801	6.3051	pass	-3.42436
AAGGGGGCACCCTCTCGTTA	COX17		29	78	45	898	943	512	1091	1.19504	1.79283	1.58502	5.86357	5.70142	5.35255	5.97297	pass	-3.90859
AAGGGGTCCAGCTTGGGAGC	LPAR1-tiling		134	142	77	1291	1189	1089	1214	2.79876	2.45613	2.14483	6.37971	6.03009	6.42251	6.12475	pass	-3.58096
AAGGGTATGCTTCTGTGAGA	STRC		175	141	82	978	1628	1046	1550	3.13447	2.4478	2.21557	5.98466	6.47748	6.36508	6.47277	pass	-4.02968
AAGGGTCTTGCTGCTGCTCT	MGA		127	308	251	2510	2163	2356	2741	2.73273	3.42402	3.60362	7.33047	6.8834	7.52677	7.28812	pass	-3.92315
AAGGGTTAGCCCGGGAAGCT	TMEM230		124	112	85	1049	805	603	1662	2.70349	2.1825	2.2564	6.08423	5.47789	5.58323	6.57232	pass	-3.32682
AAGGTCGCCTGTGTCAAAGG	MOK		26	82	92	428	451	503	1296	1.10843	1.84452	2.34741	4.82142	4.66722	5.3276	6.21774	pass	-2.98018
AAGGTCGGTCTCCGAGGCCT	LOC100129083		1187	281	247	733	585	769	1157	5.74902	3.30452	3.58236	5.57624	5.02946	5.92754	6.05639	pass	-1.72494
AAGGTCTGAATCATACCTTT	AMT		32	76	292	848	964	751	1075	1.27674	1.76627	3.80514	5.78238	5.73259	5.89394	5.95199	pass	-3.96632
AAGGTGGGAAGTGCATGTCA	TMEM27		90	113	61	1063	1153	1144	2078	2.32248	2.19251	1.89191	6.10307	5.98642	6.49278	6.89156	pass	-3.79392
AAGGTGGGGAGGCAGTGGTG	C11orf86		1211	629	424	945	1508	1044	2489	5.77736	4.38387	4.31074	5.93594	6.3683	6.36235	7.14992	pass	-1.98443
AAGGTGTCGCCGCCGCCTTT	SSU72		30	58	20	509	739	451	938	1.22279	1.50228	0.917575	5.06334	5.35737	5.1743	5.75872	pass	-3.85509
AAGGTGTGGCCGGAAGCTGG	TBRG4		2083	2302	155	1173	1350	1221	1285	6.54878	6.20451	2.97989	6.24317	6.21066	6.58575	6.20561	pass	-0.00615183
AAGGTTACCACGGGAAGTGT	BECN1		151	321	507	2681	2106	1196	1783	2.94754	3.47821	4.55671	7.42498	6.8452	6.55622	6.67268	pass	-3.36699
AAGGTTGGCCCCTGCTTGGG	TMEM63C		135	910	176	1044	870	548	1539	2.80795	4.89518	3.14121	6.07744	5.5875	5.44826	6.46261	pass	-2.30705
AAGGTTTCCCTCCCCCAACA	PPIE		1808	158	143	1601	1556	1275	1559	6.34685	2.58329	2.8789	6.68684	6.41297	6.64754	6.48102	pass	-3.76864
AAGGTTTTTACCACTCACTG	OR8B12		422	85	23	1065	857	849	1437	4.30484	1.88211	1.01598	6.10575	5.56623	6.06809	6.36483	pass	-3.68412
AAGTAAAATTAGCCTCCACT	CACNA1S		263	1034	410	1414	2362	1318	1883	3.66613	5.07365	4.26478	6.5095	7.00934	6.69493	6.75065	pass	-2.43015
AAGTAGCTGACATAGCCCCC	HABP2		41	120	96	430	771	632	1630	1.49728	2.26069	2.39695	4.82791	5.41706	5.64961	6.54457	pass	-3.25266
AAGTATGAATTACCTTAACA	OR8D1		30	129	81	611	629	521	1042	1.22279	2.34387	2.2017	5.31962	5.13099	5.37708	5.90775	pass	-3.17538
AAGTCACCATATTCCTTTAA	CADM2		175	506	235	885	1308	1202	1186	3.13447	4.08665	3.51665	5.8429	6.16569	6.56336	6.09158	pass	-2.70843
AAGTCACTGCTCGTGTTGCT	TMEM67		4315	257	10431	2499	2734	1807	2480	7.59148	3.18929	8.85992	7.32417	7.21882	7.1464	7.14473	pass	0.267307
AAGTCATCCATCTCCCGGCG	PAX2		332	596	172	1608	1826	1414	1807	3.97843	4.30995	3.11184	6.69307	6.6413	6.79541	6.69178	pass	-2.71464
AAGTCATCTATTCCCCTAAT	DNASE2B		323	137	90	2708	2587	2746	2488	3.94133	2.41398	2.32199	7.43936	7.13964	7.74665	7.14935	pass	-4.72566
AAGTCCCGCCCCTTTCTGGA	PHB2		49	602	1118	2004	2222	1660	1777	1.66849	4.32367	5.66368	7.00793	6.9219	7.02489	6.66786	pass	-2.59823
AAGTCGCCAATGTTCATTTC	WDR5B		2375	310	184	1864	2017	1892	2136	6.73614	3.43249	3.19822	6.90429	6.78346	7.21226	6.93095	pass	-3.35097
AAGTCGGCAGCCTGCCGGGA	RB1CC1		181	1345	48	480	566	606	1331	3.17764	5.44308	1.64775	4.98131	4.98331	5.59024	6.25568	pass	-1.80366
AAGTCTTGGATGCGAAATGG	C6orf47		223	2363	627	4111	4245	2327	3228	3.44835	6.24174	4.85141	8.03878	7.85012	7.509	7.52267	pass	-2.65759
AAGTCTTGTGTCATTTTGAG	CNTN3		247	138	137	1767	1445	1394	1997	3.58292	2.42251	2.82563	6.82785	6.30749	6.77505	6.83469	pass	-3.88498
AAGTGAAGGAGGGCAGGGGA	MB		31	285	164	381	397	192	1564	1.25001	3.32286	3.05125	4.65988	4.49093	3.99519	6.48559	pass	-1.16807
AAGTGACAGATGGGCAGGCG	Non-targeting		758	4604	438	3310	4990	3512	2604	5.11707	7.1947	4.35528	7.72745	8.08246	8.10015	7.21464	pass	-2.61038
AAGTGACGGTGTCATGCGGG	Non-targeting		347	7363	36	1218	957	594	1226	4.03822	7.86841	1.37856	6.29677	5.72227	5.56199	6.13874	pass	-2.25855
AAGTGCGTCACTCAACGGAC	NSMCE1		123	233	86	1921	2618	1705	1482	2.6936	3.06405	2.26976	6.94739	7.1567	7.06319	6.40879	pass	-4.25378
AAGTGCGTGGGCAGGAAGGC	LENG8		259	54	95	325	421	629	1303	3.64577	1.43642	2.38473	4.44033	4.57195	5.64288	6.22541	pass	-3.13553
AAGTGCTGAAGGAATGGCCT	KIAA1324L		211	953	9133	895	1185	922	1932	3.37605	4.9596	8.66865	5.85883	6.0253	6.18539	6.78738	pass	-1.0657
AAGTGCTGTCTGTCATCTGT	CHRNB1		220	759	202	2575	3002	2133	2884	3.43061	4.64303	3.31879	7.36713	7.35287	7.38413	7.36104	pass	-3.93652
AAGTGGAAAACTATCGGCGG	EMC3		348	78	1837	1412	1361	952	1992	4.04212	1.79283	6.36892	6.50748	6.22221	6.23096	6.83111	pass	-2.46535
AAGTGGCCTGCAGAACCCCG	PARVG		27	116	16	297	565	211	1686	1.13788	2.22212	0.774966	4.31661	4.98084	4.12316	6.59279	pass	-3.17873
AAGTGGCGTACGCGGCCCCC	CYB561		43	105	451	265	551	449	1636	1.54202	2.11042	4.39544	4.16085	4.9458	5.16807	6.54982	pass	-2.61883
AAGTGGGAAGGGGCGGAACA	FAM76A		111	568	6	1410	978	1281	1480	2.56942	4.24411	0.341054	6.50545	5.753	6.65425	6.40686	pass	-3.93604
AAGTGGGCTAAACGATCTCC	RGS5		110	238	1	1130	809	967	1150	2.55857	3.09106	0.0627391	6.19001	5.48488	6.25321	6.04777	pass	-3.63144
AAGTGGGCTGGGGAGGAGGA	GPR35-tiling		86	15	68	265	373	463	1499	2.27024	0.559761	2.00805	4.16085	4.40509	5.21115	6.42505	pass	-3.2031
AAGTGTCAGCTTGTGTTGGC	RPL21		54	347	85	1466	1632	1514	2410	1.76602	3.58084	2.2564	6.56104	6.48098	6.89314	7.10372	pass	-4.63674
AAGTGTGGGTGTTTCTCTGA	BANF1		344	12	107	744	1706	987	1670	4.02646	0.463852	2.52502	5.59728	6.54425	6.28236	6.57918	pass	-3.75734
AAGTGTGTGCATAGCAGGGT	Non-targeting		360	173	1352	1954	1526	1122	1796	4.08811	2.69312	5.93292	6.97176	6.38521	6.46508	6.68306	pass	-2.88365
AAGTTAAAGGGGTGGAAACC	EVC		332	30	34	717	957	519	1134	3.97843	0.96203	1.32837	5.54507	5.72227	5.37166	6.02786	pass	-4.04329
AAGTTAGCTATATTTATACA	TCAIM		102	98	73	1315	1856	1267	1578	2.46871	2.03455	2.08564	6.40597	6.66458	6.63855	6.49831	pass	-4.55292
AAGTTCGCCGCAGAAGATGA	LMLN		117	26	76	1087	1316	1389	2012	2.63285	0.86524	2.13026	6.13482	6.17437	6.76991	6.84539	pass	-4.63965
AAGTTCTAGTTTGGGGTGAG	SH2D2A		38	104	166	812	927	578	1908	1.42744	2.09982	3.06664	5.72096	5.67721	5.52344	6.76951	pass	-3.57738
AAGTTGTATGAAGTAAACTT	PP2D1		514	95	774	919	1238	662	935	4.57624	2.00078	5.14575	5.89636	6.08748	5.71521	5.75418	pass	-1.32011
AAGTTTGTGTCAGGAACACC	SEPSECS		67	1050	17	948	773	587	1021	1.99248	5.09515	0.811962	5.94044	5.42071	5.54525	5.87887	pass	-3.94796
AATAAAAGCTCATCCCCGAT	ZMYND8		364	344	1995	2289	3079	1946	2934	4.10312	3.56937	6.48658	7.19837	7.38919	7.25259	7.38568	pass	-3.09525
AATAAACCTCCGGCCGGTCC	TAGLN3		1750	222	32	1354	1329	1153	1574	6.3004	3.0028	1.27638	6.44764	6.18835	6.50396	6.49468	pass	-3.18555
AATAAAGTGGAGAAAGGGGC	INTS2		11	7	26	566	289	320	1111	0.574462	0.288313	1.1081	5.21212	4.05664	4.69551	5.99876	pass	-3.76833
AATAAATGCAAAAATGAAGA	C7orf66		166	131	13	1119	1289	818	1171	3.06717	2.36172	0.657923	6.17609	6.14488	6.01524	6.07349	pass	-3.78316
AATAACTGCAGCATTTGTTC	ICAM1		616	1312	1203	718	906	320	1118	4.82735	5.40808	5.76738	5.54704	5.6448	4.69551	6.00768	pass	-0.236724
AATAAGGTCCACCAATGGGA	XDH		882	96	15	992	1134	916	1809	5.3298	2.01212	0.736997	6.00485	5.96283	6.1761	6.69336	pass	-3.95071
AATACCGCACCCTTCCCTGG	ALPP		173	267	61	1504	1918	897	1714	3.11978	3.23843	1.89191	6.59757	6.71153	6.14628	6.61631	pass	-3.47779
AATACCTTTTACCTGCTGGC	ATMIN		877	172	176	1181	1873	989	2489	5.3218	2.68605	3.14121	6.25284	6.67761	6.28525	7.14992	pass	-3.14403
AATACTCCACCCACTTAAAG	TRIM49D2		196	579	227	1592	2184	1416	2064	3.28025	4.27033	3.47112	6.67878	6.89722	6.79744	6.88189	pass	-3.32632
AATACTTTGAGAAGATGCCA	CELA2B		3285	130	354	1083	1447	973	1921	7.20036	2.35282	4.06473	6.12958	6.30946	6.26202	6.77921	pass	-2.19729
AATAGAAGCCCTTGGTAACG	ZNF433		111	222	8063	2900	2214	1312	2244	2.56942	3.0028	8.48935	7.53763	6.91674	6.68841	7.00154	pass	-3.91393
AATAGACGTGAAGCCGAGGC	AKAP8L		36	159	13	797	862	663	845	1.37894	2.59088	0.657923	5.69457	5.57445	5.71735	5.61101	pass	-4.31564
AATAGCCCGAGGGCTCCGCG	DDX17		26	27	0	287	746	310	862	1.10843	0.890053	0	4.26972	5.37064	4.6515	5.63916	pass	-4.48058
AATAGCTATGGCGTGTGGTT	KCNJ9		131	566	65	1413	1490	1499	2228	2.77083	4.23929	1.95942	6.50849	6.35119	6.8789	6.99129	pass	-3.73766
AATAGGAACAGTGTATAGGC	ARID4B		140	433	229	2031	2475	1644	2860	2.85304	3.87613	3.48263	7.02709	7.07625	7.01102	7.34905	pass	-3.52839
AATAGGAAGTGAAGCTGTGA	PSMB5		133	11	99	1620	1743	2339	1702	2.78951	0.430412	2.43302	6.70369	6.57488	7.51638	6.60628	pass	-5.08335
AATAGTGATTGAAAGTACTC	PPP1R17		140	72	35	1310	1205	779	1542	2.85304	1.71164	1.35369	6.40054	6.04908	5.94588	6.46538	pass	-4.33744
AATAGTTGCAGTTGCCAGTT	OPRPN		161	285	85	1671	2141	1281	2107	3.02839	3.32286	2.2564	6.74799	6.86877	6.65425	6.91139	pass	-3.7196
AATAGTTTCTGTAGAAAAAG	EVI2B		41	61	46	643	669	489	710	1.49728	1.54977	1.60623	5.39147	5.21748	5.2879	5.36548	pass	-3.68167
AATATAATGATGTGCAGCAG	RAB40A		59	22	10	685	1209	612	1313	1.85737	0.761486	0.530539	5.48064	6.05379	5.60416	6.23629	pass	-5.07362
AATATCCTCCCCGGCACAGA	ZNF564		660	203	708	2123	2382	1337	2452	4.9235	2.89047	5.02096	7.09052	7.02141	6.71538	7.12847	pass	-2.16702
AATATCTGATCCTTTAGCTC	STRC		63	83	38	1512	2135	1578	1814	1.92651	1.85716	1.42706	6.60515	6.86476	6.95238	6.69731	pass	-5.0076
AATATCTGCTAATGATAATG	BEND4		186	1616	220	2452	2351	1287	2091	3.21266	5.70233	3.43006	7.29695	7.00266	6.66093	6.90048	pass	-3.23087
AATATTCTCCAGTTTAAAGA	TULP4		71	10	0	618	963	588	899	2.05556	0.396178	0	5.33565	5.73112	5.54765	5.6986	pass	-5.33494
AATATTTGGCTCGGCTGCGC	Non-targeting		31	44	66	328	920	756	1090	1.25001	1.2573	1.97581	4.45298	5.66649	5.90335	5.97166	pass	-3.92754
AATCAAGGCCTGAGAGGGTG	ZNF117		153	109	12	450	741	446	1461	2.96407	2.15205	0.616699	4.89124	5.36117	5.15867	6.38844	pass	-3.20912
AATCACAGCCATATTTCTAA	GBA		81	285	4883	2094	3004	1800	2050	2.20217	3.32286	7.76841	7.07082	7.35382	7.14084	6.87215	pass	-4.03096
AATCACCTGCTGTTTAGCCC	MTR		244	2009	85	1009	1730	762	1126	3.56677	6.01095	2.2564	6.02898	6.56419	5.91457	6.01781	pass	-2.46221
AATCAGAGCTGGCGGCGTGC	FOXG1		3682	158	56	1277	846	458	1539	7.36389	2.58329	1.80282	6.36417	5.54799	5.19591	6.46261	pass	-2.9647
AATCAGCAAAGGAGGTAAAA	KRT33B		29	22	687	128	428	289	920	1.19504	0.761486	4.97888	3.19485	4.59475	4.55447	5.73128	pass	-1.99981
AATCAGCCGACTGCCATTTG	GPR158		47	103	235	1838	1610	859	1635	1.62755	2.08915	3.51665	6.88419	6.46162	6.08473	6.54894	pass	-4.37247
AATCAGGCCCAGACACCCAG	TYROBP		794	947	265	9106	7587	7367	2492	5.18213	4.95078	3.67564	9.18309	8.68513	9.16618	7.15165	pass	-4.00097
AATCAGGGAGCAGCGGCCGG	ITPR2		147	24677	2272	789	698	1151	1788	2.91389	9.60887	6.67219	5.6803	5.27709	6.50148	6.67668	pass	0.170705
AATCAGGGTGGTGGAAAGGT	SMIM23		42	294	394	1359	1942	1941	2842	1.51982	3.36329	4.21039	6.4529	6.7293	7.2489	7.34	pass	-3.366
AATCAGTAGCCCAAGGAGGC	GABRG1		824	25587	94	864	971	827	1505	5.23418	9.66105	2.3724	5.80886	5.74283	6.03078	6.43075	pass	-0.574679
AATCATGGAGGAGTCGTGGG	PIGN		93	366	79	1280	1803	1174	1901	2.36045	3.65148	2.17354	6.36751	6.6232	6.52972	6.76425	pass	-4.00706
AATCCAACCTGCCCAGGTGG	CALML4		149	591	1677	892	649	660	978	2.93081	4.29841	6.23912	5.85407	5.17488	5.71093	5.81787	pass	-0.876476
AATCCCACAATGATTAGCAG	CLEC18B		174	89	7	1397	2254	1281	1974	3.12714	1.93075	0.390809	6.49224	6.94236	6.65425	6.81813	pass	-5.0116
AATCCCAGACATGAGCCCTG	ANKK1		58	162	6	659	1380	801	1416	1.83956	2.61341	0.341054	5.42609	6.24195	5.98541	6.34385	pass	-3.62854
AATCCCCACGTGTCGTGGGG	CLDN14		21	66	28	506	490	399	844	0.951423	1.6256	1.1664	5.05506	4.78235	5.00276	5.60934	pass	-3.83636
AATCCCCCACGCCCTCTAGC	GPR35-tiling		272	3613	134	1705	1342	1132	1736	3.71091	6.84771	2.79823	6.77678	6.20221	6.47774	6.63452	pass	-3.06587
AATCCCCTCCTCCAGTTGCA	NPLOC4		94	169	29	1244	1757	1575	1899	2.37289	2.66464	1.19469	6.32686	6.5863	6.94966	6.76275	pass	-3.95397
AATCCCGACTGCTAGAGCAG	FKBP3		3763	78	229	874	1148	1286	1485	7.3951	1.79283	3.48263	5.82517	5.98025	6.65981	6.41167	pass	-3.17718
AATCCTATTGTATGGGGTGA	ARHGEF38		63	21	8	734	431	302	1282	1.92651	0.734339	0.438905	5.57816	4.60441	4.6153	6.20228	pass	-3.87007
AATCCTTGATGACGTGTCCC	HMGB1		1135	4440	55	1415	1543	1306	2154	5.68562	7.14273	1.78433	6.5105	6.401	6.68186	6.94295	pass	-0.824886
AATCGACTCGAACTTCGTGT	Non-targeting		88	176	5553	1441	1692	1724	2308	2.2966	2.71411	7.95311	6.53649	6.53249	7.07905	7.0418	pass	-3.81838
AATCGCAGGTATCCCAGAGC	Non-targeting		1168	90	58	1355	1290	713	1311	5.72617	1.94266	1.83912	6.4487	6.14598	5.82032	6.23412	pass	-3.9812
AATCGCTGCTCTATTTTGGC	CXCL6		465	321	658	1139	818	924	1640	4.43806	3.47821	4.91867	6.2013	5.50049	6.18847	6.5533	pass	-1.76324
AATCGGAACTGGAAATTTAG	BCKDHB		93	70	146	1121	1333	889	1592	2.36045	1.68352	2.90482	6.17863	6.19263	6.13354	6.51091	pass	-3.81818
AATCGGCGGAGCCCCCATCG	RUNX3		1427	726	72	423	501	251	1193	6.01016	4.58152	2.07045	4.80507	4.81323	4.36035	6.09994	pass	-0.231706
AATCTCTCTCTTTACGGCCT	ZNF552		458	1060	416	1913	2186	2025	3268	4.4172	5.10843	4.28466	6.94141	6.89853	7.30963	7.54034	pass	-2.52422
AATCTGACCCTGGTGGCGTC	CALML4		19	242	7	591	1101	1087	1279	0.883502	3.1123	0.390809	5.27283	5.92092	6.41989	6.19895	pass	-4.38933
AATCTGACGCTGTTTGGGGA	PCSK9		149	100	81	1851	2003	1335	2303	2.93081	2.05664	2.2017	6.89428	6.7735	6.71324	7.03869	pass	-4.51154
AATCTGTCGCTCGCGATCCT	ZBED3		77	391	83	1702	2180	1734	1714	2.1453	3.73944	2.22931	6.77426	6.8946	7.08734	6.61631	pass	-4.62896
AATCTGTTGCCTGTTCCACT	GABRB1		430	1490	206	5341	6528	4021	5383	4.33058	5.58756	3.34427	8.41513	8.46881	8.29474	8.25729	pass	-4.08456
AATCTTACTCGTCCTCCTTG	Non-targeting		173	117	104	2846	2001	1936	2227	3.11978	2.23186	2.49121	7.51066	6.77207	7.2452	6.99065	pass	-4.54021
AATGAAATAAGGTCCACCAA	XDH		105	59	40	1310	2092	2043	1114	2.50307	1.51828	1.47398	6.40054	6.83566	7.32232	6.00259	pass	-5.31738
AATGACCAGATGATAATTTC	SERPINA3		74	33	37	569	1002	769	1126	2.10113	1.03059	1.40301	5.21954	5.78734	5.92754	6.01781	pass	-4.52453
AATGACCCAATTTATGGATC	SYNDIG1		1248	185	342	750	1587	604	1486	5.82	2.77533	4.018	5.60863	6.44109	5.58557	6.41263	pass	-1.56757
AATGACCTATGACCTATGAT	RNF125		143	181	2753	2370	2812	1788	2825	2.87943	2.74844	6.94676	7.2482	7.25914	7.13126	7.3314	pass	-4.36877
AATGAGGTCACGTGGGTGAG	PCGF2		320	433	160	2124	1740	832	2474	3.92875	3.87613	3.01997	7.09119	6.57242	6.03934	7.14126	pass	-3.01938
AATGATACACAAGCTAGGCT	AZGP1		582	184	200	1118	1693	1321	1503	4.74841	2.76865	3.30588	6.17482	6.53333	6.69818	6.42885	pass	-3.3923
AATGATGATGCAAATTCTCC	SLC7A11		1557	1166	516	4085	4716	2526	2315	6.13408	5.24213	4.58103	8.02966	8.0013	7.62676	7.04613	pass	-2.75917
AATGATGTTGCAGATGAGAC	KCNJ4		0	0	0	96	41	76	113	0	0	0	2.83139	1.68658	2.79003	2.88794	fail	-2.79003
AATGATTAACACCCATCATT	TMEM27		189	118	164	1625	1825	1399	1489	3.23328	2.24153	3.05125	6.7081	6.64052	6.78017	6.41551	pass	-3.72892
AATGATTAGCAGGGGCCGCG	CLEC18B		0	101	41	661	553	531	1220	0	2.06756	1.49688	5.43036	4.95086	5.40385	6.13177	pass	-3.90697
AATGCAAAGGGAAGTTTGGG	CUX2		165	315	100	2673	4335	1934	2737	3.0595	3.45345	2.44485	7.4207	7.88026	7.24372	7.28603	pass	-4.42681
AATGCAACTCGCCGCCTGGA	SEPSECS		205	877	102	1546	1556	886	1669	3.33849	4.84371	2.46821	6.6369	6.41297	6.12873	6.57832	pass	-3.29841
AATGCAGGTGAGAGTTGCGT	SZT2		23	230	1921	986	1322	817	1809	1.01629	3.0476	6.43267	5.99623	6.18084	6.0135	6.69336	pass	-3.13323
AATGCCACATGAATGGTATG	KRTAP22-1		1757	15341	67	782	872	737	1100	6.30608	8.92422	1.99202	5.6677	5.59074	5.86725	5.98463	pass	0.638387
AATGCCCGCACGCCACGTAC	DTWD2		116	40	48	1341	907	740	1270	2.62247	1.17892	1.64775	6.43389	5.64636	5.87301	6.1889	pass	-4.22526
AATGCCTGGAGGGAGAAAGG	BEND4		25	46	8	42	168	105	1108	1.07836	1.29494	0.438905	1.87832	3.33517	3.19755	5.99492	pass	-2.04022
AATGCGAGTGTATCCGCAGT	Non-targeting		964	75	52	1016	1374	750	1428	5.45499	1.7528	1.72737	6.0388	6.23575	5.89205	6.35588	pass	-4.16468
AATGCGCCCTTGGCCGAGCT	GABRA5		51	128	392	985	731	628	1172	1.7083	2.33486	4.20345	5.99479	5.34205	5.64063	6.0747	pass	-3.00719
AATGCTAAGAATCTTTGTGA	MCF2		218	3878	55	3679	4705	2868	3367	3.41866	6.94896	1.78433	7.87925	7.99794	7.80908	7.58317	pass	-4.46058
AATGCTAGCTCTTCTAAAGA	ECHDC1		45	79	36	1026	1651	749	1069	1.58542	1.80592	1.37856	6.05272	6.49749	5.89016	5.94405	pass	-4.5116
AATGCTATCTCCGGCAAGCG	SSU72		309	141	87	479	1250	346	1163	3.88165	2.4478	2.283	4.9784	6.10119	4.80402	6.06374	pass	-2.52102
AATGCTGAGACACAGAAGTG	RAB40A		56	213	33	1428	1482	1062	1352	1.80326	2.95068	1.30261	6.52355	6.34351	6.38671	6.27797	pass	-4.7203
AATGCTGGAGGCTTCTCATG	SLC7A11		9110	246	56	1399	1650	880	1119	8.66563	3.13324	1.80282	6.49428	6.49662	6.11907	6.00895	pass	-3.36339
AATGCTGGCGGCGGATGGAG	SLC5A11		488	514	142	5199	4430	3241	2560	4.50457	4.10796	2.87016	8.37637	7.9114	7.98473	7.19022	pass	-3.8718
AATGGAAAAATCAGCAAAGG	KRT33B		46	103	433	989	936	782	2212	1.60664	2.08915	4.33953	6.00055	5.69088	5.95133	6.98098	pass	-3.60173
AATGGAGCGGCCGAGCCTCC	WT1		167	145	222	428	785	276	1097	3.07481	2.48084	3.44191	4.82142	5.44242	4.49096	5.98075	pass	-1.74662
AATGGCAGGAGCCGTTTCAT	TBR1		62	60	5	913	829	941	1087	1.90953	1.53411	0.289521	5.88706	5.51934	6.21441	5.96775	pass	-3.98523
AATGGCGTGAACCCGGGAGG	ZUFSP		73	15	28	78	90	18	859	2.0861	0.559761	1.1664	2.57787	2.55356	1.26379	5.63423	pass	-0.491765
AATGGCTCAGTCACTTTATG	DCSTAMP		77	158	182	1841	1930	1661	2448	2.1453	2.58329	3.18417	6.88653	6.72044	7.02575	7.12613	pass	-4.13715
AATGGGGAGGCGCAGCGTTG	HLA-B		90	170	55	1216	982	1208	1830	2.32248	2.67181	1.78433	6.29443	5.75878	6.57047	6.70985	pass	-3.97195
AATGGGGTTTCACCTACAAA	TAGLN3		125	142	67	1438	1232	621	1044	2.7133	2.45613	1.99202	6.53351	6.08057	5.62479	5.91047	pass	-3.63277
AATGGGTTGCCGGGAGTAAA	Non-targeting		1407	10480	270	1949	1817	1160	1815	5.99012	8.37584	3.70051	6.96809	6.63425	6.5126	6.69809	pass	-0.977975
AATGGGTTTCACAAAAGGAT	CLDN22		95	115	97	1753	2163	1544	1741	2.38522	2.21232	2.40908	6.81647	6.8834	6.92121	6.63863	pass	-4.51213
AATGGTGAACAAAGAAGACA	SMIM2		97	216	87	1649	1596	1293	1617	2.40957	2.96827	2.283	6.72905	6.44916	6.66757	6.53314	pass	-4.31947
AATGTCCCCAGGCCAATCAG	CLEC18B		133	58	505	1158	1526	848	1373	2.78951	1.50228	4.55125	6.22485	6.38521	6.06641	6.29992	pass	-3.43534
AATGTGATTCCACGGGCTCA	TM2D1		651	272	69	1274	1462	725	1914	4.90435	3.26238	2.02391	6.36082	6.32415	5.84398	6.774	pass	-3.06177
AATGTGCAATGCCAAGGGAT	AGPAT1		180	89	54	448	548	489	1753	3.17054	1.93075	1.76559	4.88503	4.93818	5.2879	6.64844	pass	-3.00743
AATGTTAATCTTGGAGAAAG	CALD1		17	50	168	972	1466	826	1428	0.812224	1.36742	3.08186	5.97593	6.32805	6.02906	6.35588	pass	-4.96063
AATGTTCAGGGAATTTCAAT	STARD8		4	96	6652	841	1124	639	1729	0.236171	2.01212	8.21267	5.77064	5.95026	5.66519	6.62875	pass	-3.93813
AATGTTCATGCGTAAGTGCG	LENG8		47	37	15	1910	803	976	1614	1.62755	1.1172	0.736997	6.93917	5.47439	6.2664	6.53049	pass	-5.31162
AATTACACTTTAATAAAGCT	ACYP2		69	450	77	959	1174	866	776	2.02437	3.92797	2.14483	5.95681	6.01205	6.09627	5.49074	pass	-3.93244
AATTAGCACTGTCCTGCCGA	POMC		257	198	5242	2361	2845	2198	2105	3.63548	2.8594	7.87031	7.24275	7.27586	7.42718	6.91003	pass	-3.60726
AATTAGTGGAGTGTGCCAGT	GBP1		566	160	50	2234	1361	1290	1973	4.70971	2.59843	1.68811	7.16352	6.22221	6.66425	6.8174	pass	-3.62379
AATTATGACAGAAAGGGGCC	MIS12		1100	1363	230	1017	1570	1020	1833	5.64132	5.46182	3.48836	6.0402	6.42574	6.32921	6.71219	pass	-0.963912
AATTCACGTCTGAAATAAAG	MYOT		76	89	58	1435	1380	1548	1975	2.13073	1.93075	1.83912	6.53053	6.24195	6.92491	6.81885	pass	-4.3998
AATTCGAAATGCTATTTCCG	ITIH5		115	164	12	1114	1637	691	1742	2.61201	2.62823	0.616699	6.16972	6.48534	5.77592	6.63945	pass	-3.85711
AATTCTCAGAAGAAAGCGAT	TMC5		139	110	10	1457	1460	807	1269	2.84413	2.16227	0.530539	6.55225	6.3222	5.99601	6.18778	pass	-4.15994
AATTCTGGGTCGGGGGAGAG	BCAR3		1787	187	58	1255	994	866	3536	6.3302	2.78858	1.83912	6.33941	5.77598	6.09627	7.65346	pass	-2.9874
AATTGATGTCCACTGATCAT	PCDH15		151	238	29	1899	3002	1621	1800	2.94754	3.09106	1.19469	6.9309	7.35287	6.99086	6.68624	pass	-4.26181
AATTGCCGAGGTCCTCTTCC	HAND2		221	95	435	1201	1545	1471	1838	3.43655	2.00078	4.34585	6.27676	6.40285	6.85193	6.71609	pass	-2.84021
AATTGCTTGAACCCGGGAGG	PSMA6		41	261	14	309	424	478	1161	1.49728	3.20915	0.698002	4.37094	4.58177	5.25593	6.0613	pass	-2.87366
AATTGGCGTGTGGCGATTGG	IDH1		120	45	117	1025	1505	1591	1996	2.66354	1.27624	2.63233	6.05134	6.36546	6.96412	6.83397	pass	-4.33179
AATTGGTCCAGGCCCTCAGA	STARD5		158	219	49	1553	862	465	1152	3.0046	2.98564	1.66807	6.64335	5.57445	5.2172	6.05024	pass	-3.54913
AATTGGTGGGAGAGGAACCG	FAM13B		495	951	374	2084	2721	1318	1398	4.52422	4.95667	4.1394	7.06397	7.21199	6.69493	6.32563	pass	-2.53975
AATTGTAGCCGCAGATCAGG	OXA1L		48	95	101	738	1233	681	1919	1.64817	2.00078	2.45658	5.58584	6.08172	5.75527	6.77772	pass	-3.93767
AATTTAAAAGGTTTATGCCA	LRRTM4		21	5033	90	861	1211	1084	1397	0.951423	7.32239	2.32199	5.80393	6.05614	6.41595	6.32461	pass	-4.09395
AATTTAAGACTTTGGGACAG	SLC9C1		128	101	64	2767	2382	1348	1614	2.74235	2.06756	1.94283	7.47027	7.02141	6.72709	6.53049	pass	-4.78425
AATTTAAGCTTCGTAACTGG	Non-targeting		134	144	86	1993	1850	1133	1751	2.79876	2.47265	2.26976	7.00005	6.65996	6.479	6.64681	pass	-4.20129
AATTTACGTCTCGGCACAGT	RIT1		0	0	0	8	10	5	76	0	0	0	0.594359	0.624055	0.474295	2.40759	fail	-0.594359
AATTTATCGTCAACATTAAT	Non-targeting		71	705	50	1436	1315	852	1162	2.05556	4.54097	1.68811	6.53153	6.17329	6.0731	6.06252	pass	-4.38499
AATTTATGACTGTGACTGCC	NOS2		277	1166	85	839	1151	912	1279	3.7352	5.24213	2.2564	5.76727	5.98396	6.16987	6.19895	pass	-2.03207
AATTTATGCCACCATCCTCT	GABRG1		3311	308	8384	2565	2733	2009	2889	7.21165	3.42402	8.54552	7.36155	7.2183	7.29826	7.36352	pass	-0.149897
AATTTCGGTCCGGGCTGTGC	B4GALNT1		126	425	196	699	1067	729	1712	2.72305	3.85107	3.27971	5.50919	5.87642	5.85178	6.61464	pass	-2.57207
AATTTGAGAAACCTAGAATG	GBP1		94	128	23	912	773	818	1220	2.37289	2.33486	1.01598	5.88551	5.42071	6.01524	6.13177	pass	-3.51262
AATTTGCTGCTTGCTTCACA	WIPF1		74	110	109	851	1553	1049	1494	2.10113	2.16227	2.54713	5.78738	6.41021	6.36916	6.42029	pass	-3.82203
AATTTGCTTAACGTGATTCC	SSTR5		29	327	335	1312	811	941	1401	1.19504	3.50255	3.99002	6.40271	5.48837	6.21441	6.32868	pass	-2.22439
AATTTGGGATCTAACCCACG	NSMCE1		143	54	5127	529	690	691	1031	2.87943	1.43642	7.83844	5.11731	5.26089	5.77592	5.8927	pass	-2.23788
ACAAAAAACTACGGTGATTA	Non-targeting		42	38	63	779	1088	829	898	1.51982	1.13807	1.92606	5.66226	5.90407	6.03421	5.69703	pass	-4.14244
ACAAAAATAATAATAACTTG	CLEC1B		139	134	37	878	568	873	902	2.84413	2.38808	1.40301	5.83164	4.98824	6.10771	5.70332	pass	-2.98751
ACAAAACCCAAGAAAGAATC	TYROBP		114	426	86	2065	2054	1567	2130	2.60148	3.85423	2.26976	7.05086	6.80945	6.94237	6.92692	pass	-4.44938
ACAAAATGCCGTGCGTCAAT	Non-targeting		283	196	193	1216	2718	1145	1657	3.76381	2.84678	3.25976	6.29443	7.21041	6.49403	6.56802	pass	-3.23427
ACAAAATGTCCATAGTTCCA	EBLN2		124	203	2	288	626	419	1987	2.70349	2.89047	0.122863	4.27447	5.12429	5.07117	6.82751	pass	-2.23382
ACAAACAGGCTTCAAAGCCA	SFTPC		12	48	30	196	487	326	1201	0.616911	1.33164	1.22244	3.75383	4.77381	4.72128	6.10945	pass	-3.44218
ACAAACGACCTTGAGCAGGG	Non-targeting		325	2433	18	588	1415	942	1109	3.94966	6.28331	0.848032	5.26568	6.27761	6.21592	5.9962	pass	-1.31602
ACAAACTGGTGCTACAGCTT	PEX26		95	187	2218	2193	2847	1906	1574	2.38522	2.78858	6.63783	7.13698	7.27687	7.22282	6.49468	pass	-4.48829
ACAAAGATCGCATGGCATAC	Non-targeting		373	97	39	1249	1439	1225	1973	4.13633	2.02338	1.45071	6.33258	6.30157	6.59042	6.8174	pass	-4.27818
ACAAAGGACTGCTCTGTGTG	RHAG		164	547	237	1319	2444	855	2099	3.05178	4.19268	3.52781	6.4103	7.0582	6.0781	6.90594	pass	-2.86553
ACAAAGGGTCCTGCTCACCC	AHCYL1		283	60	12	510	633	386	1480	3.76381	1.53411	0.616699	5.06608	5.13988	4.95649	6.40686	pass	-3.60577
ACAAATACACAAACTGCATA	TIGIT		443	192	845	1822	2573	1532	1927	4.37144	2.8212	5.26894	6.87169	7.13187	6.91005	6.78367	pass	-2.50025
ACAAATGGAAAAATCAGCAA	KRT33B		441	332	193	2070	1855	1212	1649	4.36523	3.52253	3.25976	7.05432	6.66381	6.57518	6.56111	pass	-3.14128
ACAAATGGCAACTTTGGGGC	HABP2		58	33	131	810	1410	1384	1731	1.83956	1.03059	2.77031	5.71747	6.27257	6.76476	6.6304	pass	-3.99445
ACAAATGTGTGCCCTCAGCA	GPR35-tiling		207145	224641	47012	8176	9341	5814	1098	13.1693	12.7936	11.0297	9.02795	8.98452	8.8253	5.98205	pass	3.80909
ACAACAACAACTCGTCCAGC	DACH1		1180	3035	478	4779	5719	4168	3822	5.74064	6.59859	4.47545	8.25523	8.27851	8.34638	7.76514	pass	-2.51459
ACAACATGCCAGCGTGACTC	DNASE2B		73	311	227	1730	1438	1785	2112	2.0861	3.43671	3.47112	6.79759	6.30058	7.12885	6.91478	pass	-3.65774
ACAACCAAGTGTTCTGTTCT	SERPINA3		216	627	61	2171	1906	1724	2147	3.40662	4.3795	1.89191	7.12254	6.70256	7.07905	6.9383	pass	-3.71593
ACAACCAATCCAGTTTCTAA	AMELX		197	194	226	1127	2350	2323	1953	3.28684	2.83405	3.46532	6.18623	7.00205	7.50653	6.80283	pass	-4.04121
ACAACTCTCTGGATGGCATG	NOS2		112	74	91	945	1176	849	2388	2.58018	1.73921	2.33476	5.93594	6.01447	6.06809	7.09059	pass	-3.73333
ACAAGACCATGACAAGTCAC	CRYAB		1291	186	21	1701	1287	1277	1872	5.86802	2.78197	0.951129	6.77342	6.14267	6.64978	6.74228	pass	-3.3607
ACAAGAGCAAAAGAGAATGA	MRPL35		146	5279	167	2673	2313	1942	2531	2.90535	7.39081	3.07427	7.4207	6.97934	7.24964	7.17389	pass	-4.17537
ACAAGCAGGGGATGCGTGAC	APOC1		481	128	107	884	1734	752	1327	4.48465	2.33486	2.52502	5.8413	6.56749	5.89583	6.25139	pass	-3.3708
ACAAGGCGGTGCAGAGCGTC	ARPIN		45	11	105	714	652	498	1314	1.58542	0.430412	2.50257	5.53915	5.18135	5.31354	6.23738	pass	-3.95373
ACAAGGTTCCTGATATGATT	OR51B5		168	99119	150	1769	2298	1129	1418	3.0824	11.6135	2.93867	6.82947	6.97002	6.47395	6.34587	pass	-3.53528
ACAAGTGCGTCGTCAAAACG	IL1A		16	137	36	752	1150	537	1358	0.77522	2.41398	1.37856	5.61239	5.98272	5.41968	6.28428	pass	-4.04112
ACAATATTTGCTAAGCACAT	INSL5		209	138	83	2042	1748	1743	1498	3.36364	2.42251	2.22931	7.03482	6.57897	7.09475	6.4241	pass	-4.15646
ACAATCTTGAACTCCCAGAA	PCDHGA12		539	264	79	2447	1861	1432	1657	4.64195	3.22386	2.17354	7.29403	6.66842	6.8135	6.56802	pass	-3.44456
ACAATGATTAGCAGGGGCCG	CLEC18B		2042	335	96	1306	1182	901	1525	6.5204	3.53438	2.39695	6.39618	6.0217	6.15261	6.44957	pass	-2.48732
ACAATGCCTTCTTAGCCCAG	RAB40A		66	274	130	2047	1996	1973	1964	1.97627	3.27185	2.76088	7.03832	6.7685	7.27234	6.81086	pass	-4.51146
ACAATGGCTATTGGCTGATA	AGPAT1		67	80	167	1235	1469	1494	1622	1.99248	1.8189	3.07427	6.31652	6.33096	6.87412	6.53755	pass	-4.32404
ACACAAGCTAGGCTGGGCAG	AZGP1		55	132	18	78	86	144	1561	1.78476	2.37056	0.848032	2.57787	2.49936	3.61	6.48285	pass	-0.793107
ACACAATCTTGGCCACACCT	CLDN22		440	2858	2561	9193	11143	6958	5105	4.36211	6.51282	6.84334	9.19679	9.23855	9.08392	8.18105	pass	-2.72573
ACACACAAGGACACTGTGTA	GRHPR		688	2572	2480	2778	4082	2330	1994	4.9815	6.36246	6.79738	7.47596	7.79388	7.51085	6.83254	pass	-1.43142
ACACACAGAGCCTGGCACGG	HOXD10		177	82	90	1336	1887	783	1768	3.149	1.84452	2.32199	6.42856	6.68824	5.95315	6.66061	pass	-3.63115
ACACACTCCCTAGCTCCGAG	DSCR3		57	983	101	4694	3775	3584	2702	1.82152	5.0029	2.45658	8.22942	7.68161	8.12932	7.26758	pass	-5.67274
ACACACTCCGAAGAGCTCCG	ZNF551		45	52	134	525	644	426	1502	1.58542	1.40233	2.79823	5.10667	5.16404	5.09437	6.4279	pass	-3.52125
ACACAGCGACGTTACTCCAG	P2RY8		9228	6344	11873	8947	9827	7196	1837	8.68415	7.6545	9.04635	9.15772	9.05755	9.13235	6.71531	pass	-0.473574
ACACAGTGGAAACAACCACA	KRTAP12-3		41	85	67	1070	1266	1021	2083	1.49728	1.88211	1.99202	6.11241	6.11927	6.33061	6.895	pass	-4.33858
ACACATCCCGGCGGCCCATG	TSC2		243	169	75	2305	2269	1311	1450	3.56135	2.66464	2.11554	7.20835	6.95185	6.68732	6.37767	pass	-4.28721
ACACCAGATTGTCAGTCACT	IL4		54	785	60	2129	1736	1483	1824	1.76602	4.68971	1.87453	7.09456	6.56913	6.86355	6.70516	pass	-4.98902
ACACCAGCCAATCGGCGCTC	TM7SF2		58	4645	39	1648	850	562	1289	1.83956	7.2074	1.45071	6.72818	5.55465	5.48383	6.21003	pass	-4.03312
ACACCCAGGCCACGCCCCCA	HDAC3		206	360	106	1835	2466	1180	1588	3.34482	3.62954	2.51384	6.88186	7.07103	6.53699	6.50732	pass	-3.53704
ACACCCATTCTCATAACGGA	Non-targeting		523	646	120	3126	2917	2328	2114	4.60024	4.42053	2.66303	7.64533	7.31169	7.50961	6.91613	pass	-3.04509
ACACCCCAAGCCCCAAGGGG	IKBIP		16	12	7	303	239	90	755	0.77522	0.463852	0.390809	4.34403	3.80061	3.00114	5.45205	pass	-3.33676
ACACCCCCTCGTCCTGGGAG	HS3ST3B1		69	35	66	401	398	285	1151	2.02437	1.07454	1.97581	4.73085	4.4944	4.53522	6.049	pass	-2.70648
ACACCGAAGCACCTGTACGT	Non-targeting		262	185	24	2086	2116	994	1757	3.66107	2.77533	1.04735	7.06534	6.85198	6.29243	6.6517	pass	-4.07665
ACACCGCGACCCAGCTGCGA	KAT5		35	228	3472	1359	1457	1285	1489	1.35406	3.03653	7.2791	6.4529	6.31927	6.6587	6.41551	pass	-3.28274
ACACCGCGCAGGCGCCCCAC	SENP1		54	49	208	691	902	392	1169	1.76602	1.34964	3.35684	5.49295	5.63855	4.97803	6.07106	pass	-3.72692
ACACCTAATCTGGCTGCGGC	RIPK3		73	315	945	1071	647	960	1032	2.0861	3.45345	5.42634	6.11374	5.17055	6.24287	5.89407	pass	-1.7171
ACACCTCAATTATGACAGAA	MIS12		387	1667	227	4401	5175	2796	2680	4.18652	5.74631	3.47112	8.13676	8.13479	7.77256	7.25586	pass	-3.95024
ACACCTGTGTCAAAGAGCAC	XDH		130	4213	3386	1549	1037	634	1371	2.7614	7.06757	7.24315	6.63967	5.83599	5.65408	6.29784	pass	1.23158
ACACGCACCGGTCTCAGAAA	CYP2J2		275	139	95	1334	1949	1440	1606	3.72553	2.43099	2.38473	6.42642	6.73444	6.82147	6.5234	pass	-4.30345
ACACGCCAATTCCCGTGGGA	IDH1		236	1175	381	1061	2865	812	1850	3.5228	5.25293	4.16465	6.1004	7.2859	6.00478	6.72539	pass	-2.03297
ACACGCGCAGGAAGAGCACT	ZNF792		62	60	41	1503	1540	662	1494	1.90953	1.53411	1.49688	6.59662	6.39823	5.71521	6.42029	pass	-4.68709
ACACGGATTGGCGAGCGTCT	PAF1		103	129	534	1682	1103	1326	1474	2.48026	2.34387	4.62846	6.75737	5.92349	6.70357	6.40107	pass	-3.57963
ACACGTTCCGGGTTTCTCCT	WRB		133	1499	887	3288	4173	2341	2421	2.78951	5.59607	5.33715	7.71787	7.82555	7.5176	7.11024	pass	-2.22948
ACACTAGGAGCACGCAAGAT	CELA2B		78	139	85	2406	3055	1667	1850	2.15973	2.43099	2.2564	7.26981	7.37796	7.03091	6.72539	pass	-4.94698
ACACTAGTACCCAAGGGCTC	ZNF197		164	135	3	664	984	252	1337	3.05178	2.39677	0.180582	5.43675	5.76166	4.36581	6.26208	pass	-3.36489
ACACTCGGTAAGGGTTAGCC	TMEM230		82	262	51	560	1057	740	1454	2.21605	3.21407	1.70787	5.19716	5.86307	5.87301	6.3816	pass	-2.98112
ACACTGAAAAACCTTGCCTG	KIDINS220		951	33940	41	2577	3695	2454	2745	5.43586	10.0682	1.49688	7.36824	7.65086	7.58525	7.29021	pass	-1.93239
ACACTGGCTGCTCTAGCGCC	MAFG		135	144	93	1226	1860	988	1481	2.80795	2.47265	2.35996	6.3061	6.66766	6.2838	6.40783	pass	-3.92384
ACACTGGGCCCGCGACGTCG	STUB1		59	262	29	1221	1344	1143	1083	1.85737	3.21407	1.19469	6.30028	6.20432	6.49153	5.96252	pass	-4.4429
ACACTGTTAAAAACTTGCTG	SHPRH		251	955	50	2352	1469	1348	1617	3.60418	4.96253	1.68811	7.23727	6.33096	6.72709	6.53314	pass	-3.6331
ACAGAATCGCACAATTACAT	DNASE2B		84	3983	44	2169	2266	1323	1563	2.2434	6.9872	1.56348	7.12122	6.94996	6.70034	6.48468	pass	-4.87782
ACAGACAACGGCGCAAACAG	EXO5		138	76	17	587	1101	714	1339	2.83517	1.76627	0.811962	5.26329	5.92092	5.82231	6.26421	pass	-4.15465
ACAGACATAATGAAGTCTAA	ZNF705A		81	151	57	1906	2244	1053	2053	2.20217	2.52903	1.82109	6.93617	6.936	6.37458	6.87425	pass	-4.5535
ACAGACGCGCCTCCCAGCCC	EVC		28	54	106	1828	2834	982	1272	1.16674	1.43642	2.51384	6.87639	7.27031	6.27513	6.19114	pass	-5.70965
ACAGAGCCCAGGGAAAGTCT	MESP2		1285	14085	521	2094	2271	1606	1726	5.86142	8.80125	4.59436	7.07082	6.95311	6.97755	6.62627	pass	-1.20941
ACAGAGCCTGGCACGGAGGT	HOXD10		64	149	160	1219	770	1059	1314	1.94328	2.51315	3.01997	6.29794	5.41523	6.38268	6.23738	pass	-3.36271
ACAGAGCTTGCTGGCCAGGG	SPHKAP		218	931	119	1982	2801	1258	1562	3.41866	4.927	2.65287	6.99213	7.25352	6.62837	6.48377	pass	-3.57346
ACAGAGGCAAAGTGCCAGGA	SLC5A11		117	1468	18	2381	1859	1438	1618	2.63285	5.56655	0.848032	7.25484	6.66689	6.81948	6.53403	pass	-4.62199
ACAGAGGGAGAGGAGACCGC	PRKCE		211	355	117	758	2120	1020	1345	3.37605	3.61101	2.63233	5.62362	6.85468	6.32921	6.27058	pass	-3.24367
ACAGATCAGGGAGCCGGAGA	CARD11		115	454	16	955	1610	524	1445	2.61201	3.9399	0.774966	5.95088	6.46162	5.38516	6.37275	pass	-3.33887
ACAGATGAGTGGGTGCAGAA	CD74		76	598	24	1133	2137	2001	1982	2.13073	4.31454	1.04735	6.19378	6.8661	7.29254	6.82391	pass	-4.06305
ACAGATTGCACATTAAAGAC	LRRTM4		119	290	84	1508	2348	1313	1781	2.65338	3.34546	2.24292	6.60136	7.00083	6.6895	6.67108	pass	-3.94798
ACAGCAGAGCAAAGGAAATT	ARL6IP5		1661	213	340	1225	1321	1052	1237	6.22607	2.95068	4.01006	6.30494	6.17976	6.37323	6.15145	pass	-2.36317
ACAGCAGCCAGGCGCGCGAA	TTC7A		208	73	66	967	1325	1107	1248	3.35739	1.72549	1.97581	5.9686	6.18406	6.44588	6.16404	pass	-4.45858
ACAGCATCAGATGACGCGGG	MAP3K11		978	1050	708	2262	2018	1500	1576	5.47533	5.09515	5.02096	7.18136	6.78417	6.87985	6.4965	pass	-1.70604
ACAGCCAGCCTGGCTCCAGC	BDKRB2		21623	56236	24583	8614	17626	7109	1519	9.91061	10.7962	10.0949	9.1031	9.89924	9.11484	6.44395	pass	0.896924
ACAGCCCAGTCCTGAGGTCG	SIAE		28	41	226	865	1148	756	930	1.16674	1.19891	3.46532	5.8105	5.98025	5.90335	5.74659	pass	-4.64376
ACAGCCCTCACGAGCCCGAA	Non-targeting		260	87	50	1895	1319	2089	1095	3.65089	1.90664	1.68811	6.92789	6.17761	7.35424	5.97816	pass	-4.27097
ACAGCCGCAAAGCGTAAGGC	RIOK2		37	157	787	699	1417	719	1518	1.40339	2.57567	5.16911	5.50919	6.27962	5.8322	6.44301	pass	-3.70396
ACAGCGCCCTCTTTAGCCAG	DUSP11		132	301	334	1130	1233	821	1449	2.7802	3.39398	3.98598	6.19001	6.08172	6.02044	6.37669	pass	-2.68775
ACAGCGCTCTCGTGTACTAT	Non-targeting		89	42	17	1357	1204	931	1563	2.3096	1.21864	0.811962	6.4508	6.0479	6.19921	6.48468	pass	-4.82926
ACAGCTCATGACCCGCCACC	CALML4		6057	309	141	1552	2111	1035	2098	8.07857	3.42826	2.86136	6.64243	6.84859	6.35001	6.90526	pass	-3.42033
ACAGCTCTCTCTTCACCTCT	MYL4		107	5437	113	2559	2277	1855	2425	2.52552	7.43311	2.59036	7.35819	6.95689	7.18396	7.11261	pass	-4.5936
ACAGCTGGACCGGCCCGCCA	COL16A1		212	531	386	1132	1582	1016	1819	3.38221	4.15222	4.18241	6.19253	6.43659	6.32361	6.70124	pass	-2.28437
ACAGGAAGTCTGATTACTCA	ZNF705A		49	159	19	1292	1517	852	1335	1.66849	2.59088	0.883223	6.38081	6.37678	6.0731	6.25995	pass	-4.71232
ACAGGACACAAACACAATCT	CLDN22		70	189	19	1353	2366	1662	1431	2.04005	2.80172	0.883223	6.44659	7.01177	7.02661	6.35887	pass	-4.40654
ACAGGCATGTGCCATCACAC	RPEL1		86	92	128	1048	409	767	1587	2.27024	1.96619	2.74183	6.08287	4.53201	5.92385	6.50642	pass	-3.18201
ACAGGCTGGCCTCCGCGCGG	PHAX		244	1002	134	749	928	1171	1493	3.56677	5.02967	2.79823	5.60674	5.67873	6.52607	6.41933	pass	-2.03997
ACAGGGCGCAGGGCCAGAGA	MPC1		113	40	1734	417	544	372	1863	2.59087	1.17892	6.28671	4.78521	4.92796	4.90494	6.73539	pass	-2.19433
ACAGGGTGCCCGGGCCGAGA	ICAM1		402	2482	41794	286	349	325	1009	4.23842	6.31171	10.86	4.26494	4.31382	4.71702	5.86211	pass	1.99789
ACAGGGTTCTGCAGAATTCG	DEFB136		217	721	34	1419	1972	1717	1964	3.41265	4.57197	1.32837	6.51453	6.75121	7.07323	6.81086	pass	-3.10188
ACAGGTTCTTATTCATTGAC	Non-targeting		334	440	1855	2237	2625	2014	3249	3.98655	3.8977	6.38282	7.16544	7.16053	7.30182	7.53197	pass	-3.17889
ACAGTACTCAGCTAAGCACA	SMIM2		86	192	43	1449	1069	1585	1475	2.27024	2.8212	1.54162	6.54439	5.87908	6.95871	6.40204	pass	-4.27415
ACAGTACTCTTAAGTAAAGT	RUNX2		253	1876	189	177	433	24	1239	3.61469	5.91372	3.23273	3.61816	4.61082	1.52022	6.15374	pass	1.3029
ACAGTCCAATTCTAGGAGCC	OR2V2		85	490	65	1053	1329	676	1375	2.25688	4.04306	1.95942	6.08964	6.18835	5.74484	6.30199	pass	-3.78542
ACAGTCTATGATTAACTTGC	KRTAP21-3		77	133	5	1033	1697	699	1630	2.1453	2.37935	0.289521	6.06238	6.5367	5.79222	6.54457	pass	-4.15735
ACAGTGAAATAAAACCAGGC	SAMD13		232	318	631	1496	1557	1212	2176	3.5003	3.46589	4.86027	6.58996	6.41388	6.57518	6.9575	pass	-2.948
ACAGTTGTTGGTGCTCATCT	TNFAIP2		47	132	95	1632	2239	1118	1317	1.62755	2.37056	2.38473	6.71424	6.9328	6.45999	6.24062	pass	-4.56224
ACATACCCCCCTGGTTCAGA	Non-targeting		88	153	459	1599	2211	961	1730	2.2966	2.54475	4.41961	6.68505	6.9148	6.24435	6.62958	pass	-4.37005
ACATAGATGTCTTCCGGGAT	LGALS3BP		89	4546	2	308	552	741	1185	2.3096	7.17653	0.122863	4.36649	4.94833	5.87493	6.09038	pass	-2.05689
ACATAGTCGACGGCTCGATT	Non-targeting		89	502	1049	2053	2211	1576	2381	2.3096	4.07588	5.57364	7.04251	6.9148	6.95056	7.08638	pass	-2.83892
ACATATTAGCATGGAGCACA	C7orf66		1428	92	1843	1629	2287	1443	1873	6.01116	1.96619	6.37357	6.71161	6.96316	6.82444	6.74304	pass	-0.70045
ACATCACGCCCCTGCTGCCC	NFATC1		71	99	101	1034	1579	633	2094	2.05556	2.04564	2.45658	6.06376	6.43389	5.65185	6.90253	pass	-4.00819
ACATCCGGGCGGGAAAAGGG	TBC1D15		137	889	71	1086	1557	912	2987	2.82615	4.86264	2.0551	6.13351	6.41388	6.16987	7.41136	pass	-3.30736
ACATCTCCCAGAGAGCCCCG	MTR		21	1	22	396	234	232	1157	0.951423	0.044886	0.98392	4.71343	3.77232	4.25253	6.05639	pass	-3.72743
ACATCTCCCGTCCTGCTTCG	FOXO4		101	207	8672	1814	2217	1397	1929	2.45708	2.91486	8.59411	6.86539	6.91868	6.77812	6.78516	pass	-4.00382
ACATGCCAGCGGCCTAAGGC	TSPEAR		569	159	68	1406	1570	1382	1250	4.71704	2.59088	2.00805	6.5014	6.42574	6.76269	6.16632	pass	-3.83486
ACATGGACTATGTTGTCATT	OGN		132	3379	196	2196	2259	1716	1788	2.7802	6.75197	3.27971	7.13894	6.94553	7.07239	6.67668	pass	-3.79269
ACATGGCCTCCAGGCAGCAA	MCRIP2		180	220	21	443	530	266	1060	3.17054	2.99138	0.951129	4.86939	4.8916	4.44012	5.93205	pass	-1.90021
ACATGGCTTAAACTCCAACT	IL1A		985	255	169	1226	1806	774	1263	5.48538	3.17926	3.08942	6.3061	6.62558	5.93674	6.18104	pass	-2.84732
ACATGTAACTCATAGGTAGA	CNTN3		2370	86025	479	1554	1724	1571	1613	6.73313	11.4091	4.47833	6.64427	6.55923	6.94602	6.52961	pass	0.0888589
ACATGTCAGAGTCATTCTCA	RPGRIP1		143	910	190	2194	1544	1272	1836	2.87943	4.89518	3.23954	7.13764	6.40193	6.64418	6.71453	pass	-3.40464
ACATGTGGCGGGGCGGCGGG	WIPF1		68	209	49	170	405	171	2034	2.00851	2.9269	1.66807	3.56478	4.51845	3.83915	6.86095	pass	-1.59155
ACATTAGAGGAAAATTACCC	OXA1L		34	122	57	941	998	457	1945	1.32874	2.27959	1.82109	5.92992	5.78167	5.19284	6.79696	pass	-3.50208
ACATTTACAAAGCTATTCTC	WWTR1		59	32	113	1302	1056	897	1564	1.85737	1.00809	2.59036	6.39181	5.86173	6.14628	6.48559	pass	-4.53443
ACATTTGGGAAGAAAAGGCT	VPREB3		120	80	153	3907	3990	2328	2012	2.66354	1.8189	2.96354	7.96564	7.76115	7.50961	6.84539	pass	-5.30209
ACCAAACCACTGGCCAGGAA	GRIPAP1		140	53	176	2183	2976	1314	1590	2.85304	1.41948	3.14121	7.13044	7.3404	6.69059	6.50912	pass	-4.2774
ACCAACAGGCATGAATATAA	HIST3H3		30	98	36	1119	1103	1094	1196	1.22279	2.03455	1.37856	6.17609	5.92349	6.42904	6.10351	pass	-4.95331
ACCAACTGCCTTCTGGTTCA	SAMD13		1	33	87	973	1547	1181	1233	0.0627651	1.03059	2.283	5.97739	6.4047	6.5382	6.14684	pass	-5.37411
ACCAACTTGGAGAAGGCCCA	OR8D1		64	85	64	1085	1605	1144	1886	1.94328	1.88211	1.94283	6.1322	6.45718	6.49278	6.75293	pass	-4.54995
ACCAATCACGACCGCACAGC	GLRA3		23116	286	12341	2717	2163	1658	2820	10.0068	3.32741	9.10203	7.44411	6.8834	7.02316	7.32886	pass	2.07886
ACCAATCATGGAGGAGTCGT	PIGN		134	779	78	1552	1876	1214	1826	2.79876	4.67907	2.15926	6.64243	6.67989	6.57754	6.70673	pass	-3.84368
ACCAATCCCCCGCCTCCCTC	STIM2		512	319	52	1521	1546	1084	1759	4.57085	3.47001	1.72737	6.61362	6.40377	6.41595	6.65332	pass	-2.93377
ACCAATCGGGGAGAGAAAAG	PCDHGA12		51	30	7	484	370	197	1108	1.7083	0.96203	0.390809	4.9929	4.39399	4.02998	5.99492	pass	-3.43196
ACCAATGAATGTCTCCTCCG	HCN1		49	939	10	1455	1519	1151	2492	1.66849	4.93894	0.530539	6.55029	6.37866	6.50148	7.15165	pass	-4.8818
ACCAATGCCGGCTCCCTAAA	MTUS2		2286	70	18	1046	1269	1066	1084	6.68157	1.68352	0.848032	6.08016	6.12264	6.39207	5.96383	pass	-4.43912
ACCACACTCAACAGACAGAA	SMIM23		155	2436	330	4906	5908	4332	3060	2.98042	6.28506	3.9697	8.29295	8.32527	8.40189	7.44599	pass	-4.43219
ACCACGCCCACGGGCTGGAG	ARHGAP28		35	293	18	305	652	847	1013	1.35406	3.35886	0.848032	4.35305	5.18135	6.06473	5.86772	pass	-2.999
ACCACTAATGAGATTCTTGT	Non-targeting		142	7842	202	2321	2156	1668	2449	2.87069	7.95896	3.31879	7.21826	6.87876	7.03177	7.12671	pass	-3.71298
ACCACTGGCCAGGAATGGAG	GRIPAP1		462	7196	139	4321	4530	3137	2863	4.42916	7.83545	2.84361	8.11039	7.94348	7.93787	7.35056	pass	-3.68123
ACCAGAATTTGCATGGGGAA	ATF7IP		357	655	573	2405	1805	1747	2979	4.07675	4.43956	4.72618	7.26921	6.62478	7.09803	7.40751	pass	-2.37185
ACCAGAGGACCTTCAGCGGT	RIT1		119	280	95	1163	1008	1038	1155	2.65338	3.2999	2.38473	6.23098	5.79579	6.35414	6.05393	pass	-3.57759
ACCAGAGGCGGCTAGACTGC	COL16A1		1164	598	227	3103	3509	2159	2899	5.72132	4.31454	3.47112	7.63473	7.57673	7.40151	7.36847	pass	-3.26219
ACCAGATTGTCAGTCACTTG	IL4		77	477	138	2952	4075	2070	3087	2.1453	4.00666	2.83464	7.56313	7.79142	7.34114	7.45859	pass	-4.5065
ACCAGCCAATCGGCGCTCGG	TM7SF2		1	15	15	457	793	291	833	0.0627651	0.559761	0.736997	4.91276	5.45672	4.564	5.5908	pass	-4.85
ACCAGCCCAGCTGACTCTCC	SPATA31D1		78	190	434	1564	1189	1388	1314	2.15973	2.80824	4.34269	6.65344	6.03009	6.76888	6.23738	pass	-3.22185
ACCAGCCTGGACGGGGACAC	STUB1		8885	174	151	844	1096	789	1387	8.62964	2.70015	2.94701	5.77568	5.91446	5.96398	6.31437	pass	-3.01697
ACCAGGATGTGGCAGGGGAG	ONECUT3		115	36	9	49	96	62	1661	2.61201	1.09603	0.485449	2.04353	2.63123	2.54265	6.57146	pass	-1.5352
ACCAGGCAGCTGCTGCCCTG	GNRH2		26	39	22	620	454	424	1304	1.10843	1.15864	0.98392	5.34019	4.67641	5.08778	6.2265	pass	-4.10386
ACCAGGCCAGCCAATGGCGA	HOXD4		160	188	96	1630	925	1203	1673	3.0205	2.79517	2.39695	6.71249	5.67415	6.56455	6.58174	pass	-3.69198
ACCAGGCGCCAGGAGTTCAG	PACRGL		2703	118	239	1467	1922	971	2999	6.92113	2.24153	3.53889	6.56201	6.7145	6.25909	7.41711	pass	-2.7202
ACCAGGTAAGGGGTCCAGCT	LPAR1-tiling		559	260	383	2228	3220	1980	1665	4.69244	3.20421	4.17178	7.15967	7.45341	7.27741	6.5749	pass	-3.10564
ACCAGTATGTGAGGAAAGAC	SMIM2		107	158	32	878	925	902	1700	2.52552	2.58329	1.27638	5.83164	5.67415	6.15419	6.6046	pass	-3.30612
ACCAGTCTTTCCTCACATAC	SMIM2		232	108	45	2089	2270	2093	2767	3.5003	2.14175	1.58502	7.0674	6.95248	7.35698	7.30166	pass	-4.81073
ACCAGTGGGCTCAGGAGCCC	TULP4		59	100	890	414	657	148	1468	1.85737	2.05664	5.3419	4.77517	5.19207	3.64633	6.39526	pass	-2.91779
ACCATAGATGGAGCAATGGG	MDM4		311	175	126	1765	2335	1713	1475	3.89033	2.70715	2.72253	6.82623	6.99289	7.06989	6.40204	pass	-4.28574
ACCATGGGTGAGATAGGTTT	LOC339862		359	94	4318	4098	3570	2361	2585	4.08433	1.98934	7.59187	8.03423	7.60146	7.52981	7.20414	pass	-3.94989
ACCCAACCCCACACGGGCCA	LPAR5		206	1812	139	1500	1983	1610	1953	3.34482	5.86449	2.84361	6.59377	6.75916	6.98111	6.80283	pass	-3.24895
ACCCAAGCCGCAGCTGGCGA	ARID1A		5460	223	1735	1725	2079	695	1789	7.92945	3.00848	6.28753	6.79345	6.82675	5.78409	6.67748	pass	0.503443
ACCCAATGGGAGTGGGAAGT	HLA-B		0	128	58	440	534	739	1450	0	2.33486	1.83912	4.85992	4.90208	5.87109	6.37767	pass	-4.03197
ACCCAATGTGGCGGAGCCGA	Non-targeting		1531	50	55	1219	1412	931	1676	6.11013	1.36742	1.78433	6.29794	6.27459	6.19921	6.5843	pass	-4.41488
ACCCACCGAACATGGGCTTG	SHPRH		115	11278	103	776	1063	569	1476	2.61201	8.48141	2.47976	5.6568	5.8711	5.50129	6.403	pass	-3.02154
ACCCACCGCTGAAGGTCCTC	RIT1		87	27	33	487	797	278	1429	2.28348	0.890053	1.30261	5.00154	5.46381	4.50091	6.35688	pass	-3.1983
ACCCACGACTCCTCCATGAT	PIGN		431	249	125	3158	3087	2715	2998	4.33376	3.14874	2.71279	7.65995	7.39291	7.73035	7.41663	pass	-4.24417
ACCCACGAGGCGGAACCACC	NSMCE1		16	72	49	756	1327	550	1105	0.77522	1.71164	1.66807	5.61989	6.18621	5.4534	5.99107	pass	-4.47458
ACCCACGCCCAGCGCCGGAG	RAD52		78	34	23	1244	1523	1276	1128	2.15973	1.05273	1.01598	6.32686	6.38241	6.64866	6.02033	pass	-5.32967
ACCCACTCCCACACATTTCA	GSTA5		205	149	117	1642	3222	2309	2358	3.33849	2.51315	2.63233	6.72297	7.4543	7.49786	7.07248	pass	-4.86552
ACCCATATATGCTGCCGCAC	Non-targeting		653	1233	511	3682	3778	3707	3745	4.90862	5.32066	4.56757	7.88042	7.68275	8.17783	7.73591	pass	-2.97179
ACCCATGAGTTAAGTTTTCT	Non-targeting		1335	282	42	1317	1902	1104	1711	5.91556	3.30913	1.51943	6.40814	6.69956	6.44201	6.61381	pass	-3.39043
ACCCATTGAGAGTCGCCTGA	Non-targeting		121	275	28	1335	1838	1295	1495	2.67363	3.27656	1.1664	6.42749	6.65066	6.66978	6.42124	pass	-3.75386
ACCCCAAATAGGAACTTTAG	GABRB1		292	101	403	1659	1859	1588	2320	3.8057	2.06756	4.24124	6.73769	6.66689	6.96142	7.04922	pass	-2.93199
ACCCCAAGCGCTCCACCCTG	CXCL1		23	412	20	755	792	453	1561	1.01629	3.8094	0.917575	5.61802	5.45494	5.18051	6.48285	pass	-4.26293
ACCCCAATGAAGTTTTAAGC	SAMD13		6650	258	176	2649	2138	1609	2565	8.21284	3.19428	3.14121	7.40776	6.86677	6.98022	7.19301	pass	-3.67249
ACCCCAGCCGAGGCCCGGAA	ELOA		63	86	11	486	1081	386	1034	1.92651	1.89443	0.574262	4.99867	5.89491	4.95649	5.89682	pass	-4.00048
ACCCCAGGGCGACGCGGACC	FNBP1		422	416	228	1461	1675	1284	1550	4.30484	3.82235	3.47689	6.55616	6.51808	6.65759	6.47277	pass	-2.69573
ACCCCCAGCACGCCGCGCCC	PEX26		230	227	1368	1214	1555	782	1957	3.48891	3.03097	5.94961	6.29209	6.41205	5.95133	6.80576	pass	-2.80318
ACCCCCATATCTTCCCCATC	ZNF292		159	265	3396	1835	2813	1359	2743	3.01258	3.22873	7.24737	6.88186	7.25965	6.7387	7.28917	pass	-3.86928
ACCCCCCTTATCCTGGAATG	TMEM88		1244	244	1028	2185	1736	1290	1625	5.81545	3.12281	5.54508	7.13175	6.56913	6.66425	6.54019	pass	-1.31629
ACCCCGACTCAGGAGCTCCT	VPS11		252	441	397	8244	6309	4435	3196	3.60944	3.90075	4.22075	9.03988	8.41972	8.43569	7.50837	pass	-4.51897
ACCCCGCTGGAAGATTTCAT	PRMT1		784	586	99	1833	2887	1297	1424	5.16435	4.28677	2.43302	6.8803	7.29687	6.67198	6.35188	pass	-3.01009
ACCCCGGCGGGGTGGGCGCA	LPAR1-tiling		122	507	211	515	1379	949	1157	2.68365	4.08933	3.3755	5.07974	6.24092	6.22646	6.05639	pass	-2.39609
ACCCCGGCTCCGCCCCCGGC	DPYSL4		41	158	6	470	637	644	801	1.49728	2.58329	0.341054	4.95191	5.14871	5.67621	5.53548	pass	-3.45463
ACCCCGGTCCCGCTCCGGCT	SCN1B		15	33	16	344	791	156	1396	0.737241	1.03059	0.774966	4.51863	5.45316	3.71636	6.32359	pass	-3.78139
ACCCCGTCGTGTATTCTTCC	GLIS3		3382	30	89	1320	1127	561	1352	7.24206	0.96203	2.30911	6.41138	5.95404	5.48132	6.27797	pass	-3.17221
ACCCCTCAAGGCCGCCCCCC	GALNT9		84	45	37	364	168	240	987	2.2434	1.27624	1.40301	4.59669	3.33517	4.29891	5.83085	pass	-2.35329
ACCCCTGAAGCGGCGCAGGC	CBLN2		33	185	198	1022	1191	535	1144	1.30297	2.77533	3.29285	6.04717	6.03248	5.41443	6.04034	pass	-3.25715
ACCCGAGGCGCCGCGTGCCG	SLC39A13		55	32	43	965	295	687	640	1.78476	1.00809	1.54162	5.96566	4.08453	5.76769	5.21955	pass	-4.1809
ACCCGATAATAGCTACTGGT	Non-targeting		275	21	49	1366	1827	1184	1660	3.72553	0.734339	1.66807	6.46023	6.64209	6.54182	6.5706	pass	-4.87375
ACCCGCCCCTATCAACCAAT	NEMP1		226	119	142	1999	2326	1746	1995	3.46588	2.25114	2.87016	7.00435	6.98736	7.09721	6.83326	pass	-4.22705
ACCCGCGCTAGCTCCGCCTA	ERI1		181	249	26	1587	1063	839	1414	3.17764	3.14874	1.1081	6.67429	5.8711	6.05125	6.34184	pass	-3.49664
ACCCGCTCAGGGCAGCTCTG	FERMT2		318	1321	169	1547	2485	1752	1275	3.9203	5.41771	3.08942	6.63783	7.08203	7.10213	6.19449	pass	-2.71752
ACCCGCTGCAGCACCCGCCG	PTPRU		333	136	72	1356	1135	915	1272	3.9825	2.4054	2.07045	6.44975	5.96408	6.17454	6.19114	pass	-3.55868
ACCCGCTGCTCGCCGTCCCT	CALHM2		113	178	84	1028	1314	375	1348	2.59087	2.72794	2.24292	6.05549	6.1722	4.91614	6.27375	pass	-3.44426
ACCCGGAGAGGCCGGTGCAG	SCN1B		21	47	579	445	635	755	793	0.951423	1.31341	4.74064	4.87567	5.1443	5.90147	5.52131	pass	-3.83089
ACCCGGCCGGGGGAGCCCGG	FNBP1		5	134	43	279	449	127	1240	0.289632	2.38808	1.54162	4.23107	4.66106	3.44449	6.15489	pass	-2.27298
ACCCGGCTGCAGGGAGGAGG	SOX13		0	12	30	39	269	257	1077	0	0.463852	1.22244	1.80128	3.95961	4.39279	5.95463	pass	-3.17035
ACCCGGGACGGGCGGGCTGG	ARID1A		78	500	440	368	846	586	1343	2.15973	4.07046	4.36153	4.61181	5.54799	5.54284	6.26846	pass	-1.47753
ACCCGTATCCGACTCCACCC	CXCL3		2308	515	248	2578	2439	2144	4390	6.69525	4.1106	3.5877	7.3688	7.05527	7.39151	7.96417	pass	-2.94467
ACCCGTCCCGGACTTCCCTT	TMPRSS2		206	1792	904	1657	2073	1599	1685	3.34482	5.84875	5.36387	6.73596	6.82261	6.9713	6.59194	pass	-1.60743
ACCCTCCGAATCGTAACGGA	Non-targeting		80	185	4	1567	1359	1130	1333	2.18816	2.77533	0.236079	6.65617	6.22012	6.47522	6.25782	pass	-4.46801
ACCCTCCGCAGCCGCTGGCC	CADM2		101	102	274	1055	884	694	1574	2.45708	2.07839	3.72011	6.09234	5.61006	5.78205	6.49468	pass	-3.53166
ACCCTCCTATTGGCTGGTGG	EOMES		137	478	139	990	1331	1320	1577	2.82615	4.00949	2.84361	6.00198	6.19049	6.69709	6.4974	pass	-3.17583
ACCCTGATTGGCTGTACGGA	CDK5RAP3		308	374	157	1545	2680	1482	1681	3.8773	3.68021	2.99606	6.63598	7.19024	6.86258	6.58855	pass	-3.51002
ACCCTGGGAGGGCTGGGCCC	GPR35-tiling		40783	6181	12565	1142	1122	1199	1427	10.8253	7.61714	9.12793	6.20504	5.94773	6.55979	6.35488	pass	2.56814
ACCCTTCCGGTCTGAAACAG	ZNF197		597	218	94	1350	1129	515	1284	4.78377	2.97987	2.3724	6.44342	5.95656	5.36077	6.2045	pass	-2.97669
ACCGAAGCTGTCTTGTGAAA	PEX26		213	1208	285	984	1997	921	1417	3.38835	5.29185	3.77266	5.99335	6.76921	6.18384	6.34486	pass	-2.41118
ACCGAATGTAAATGTCTCGG	BCAR3		1083	1004	409	2630	3223	2136	2039	5.6193	5.03246	4.26144	7.39744	7.45474	7.38615	6.86446	pass	-2.42229
ACCGACAGGGCGCTAGGACC	FAM167A		2489	50657	655	3249	5429	3161	2399	6.80316	10.6455	4.9123	7.70074	8.20368	7.94882	7.09717	pass	-0.897576
ACCGAGCCGAGATGACCAAT	WDR5B		182	235	2555	2065	2315	1960	2246	3.18472	3.07491	6.83998	7.05086	6.98057	7.26286	7.00281	pass	-3.86614
ACCGATTTAAAGGGCAAAGT	RASGRF2		120	410	204	1633	2456	1770	2268	2.66354	3.80288	3.33159	6.71511	7.06522	7.11677	7.01677	pass	-3.78518
ACCGCAGACCCTGGGAGGGC	GPR35-tiling		3567	4890	10550	1249	1286	1143	1136	7.3184	7.28107	8.87625	6.33258	6.14156	6.49153	6.03037	pass	1.1395
ACCGCCCCCAGCCCACAACC	TMEM161B		71	637	63	589	828	350	1356	2.05556	4.40124	1.92606	5.26806	5.51764	4.82001	6.28218	pass	-2.89395
ACCGCCCCCTACTCCCTTCC	TSC22D1		84	83	1102	825	1217	647	1398	2.2434	1.85716	5.64329	5.74344	6.06316	5.68279	6.32563	pass	-3.50004
ACCGCCCGGGAGAGAGACCC	ZFX		49	4	51	644	373	507	904	1.66849	0.171728	1.70787	5.39366	4.40509	5.33874	5.70645	pass	-3.72517
ACCGCGAAGAGGTCGGCGGG	TMEM44		44	46	2	946	1090	322	1024	1.56388	1.29494	0.122863	5.93744	5.90667	4.70415	5.88303	pass	-4.58129
ACCGCGCCGATGCCTGATTT	RPS24		140	1543	256	1182	1342	1629	1865	2.85304	5.63695	3.62975	6.25405	6.20221	6.9979	6.73693	pass	-3.36815
ACCGCGGCACCTGCTGCGCT	SLC22A23		352	1323	71	1162	1017	653	1322	4.05762	5.41984	2.0551	6.22975	5.80839	5.69584	6.24602	pass	-2.17214
ACCGCGGCGGGCCCCGCGGA	KIF1A		114	97	282	886	782	512	1097	2.60148	2.02338	3.75852	5.8445	5.43702	5.35255	5.98075	pass	-3.24302
ACCGCGGTCCTCAAGCTTGC	FAM13B		31	117	82	1137	1211	1009	1337	1.25001	2.23186	2.21557	6.1988	6.05614	6.31376	6.26208	pass	-4.09819
ACCGCGTCGGGAGGGGCAGG	PIANP		381	173	39	629	600	349	1802	4.16522	2.69312	1.45071	5.36047	5.06489	4.81603	6.68782	pass	-2.37177
ACCGCTCATATAGGTAAAAA	Non-targeting		320	173	40	754	1253	1096	1098	3.92875	2.69312	1.47398	5.61615	6.1046	6.43164	5.98205	pass	-3.41148
ACCGCTCCCCGCCTCCAACC	TAF12		2075	266	653	1991	1789	1359	1962	6.54328	3.23359	4.90804	6.99861	6.61207	6.7387	6.80941	pass	-1.83067
ACCGCTCCCTCTCAGGCGCA	ITGB3		211	4227	30	860	868	845	1293	3.37605	7.07232	1.22244	5.80229	5.58425	6.06137	6.21444	pass	-2.42624
ACCGCTGAAGGCAGCCCCTA	AXDND1		55	129	87	883	738	384	1227	1.78476	2.34387	2.283	5.83969	5.35546	4.94923	6.1399	pass	-3.0116
ACCGCTGGATAGGAGGCTCT	GALNT4		663	146	82	2025	2003	2113	2585	4.92983	2.48899	2.21557	7.02285	6.7735	7.37062	7.20414	pass	-4.28451
ACCGCTGGGCCAATCAGAGC	FOXG1		35	89	35	955	1080	342	1142	1.35406	1.93075	1.35369	5.95088	5.8936	4.78785	6.03785	pass	-3.96284
ACCGGAAGTGCGTCACTCAA	NSMCE1		704	98	114	1846	2371	1276	1850	5.01363	2.03455	2.60097	6.89041	7.01479	6.64866	6.72539	pass	-4.04769
ACCGGCCAATGGGAAGCCCG	TMCC2		13	563	115	775	781	915	1628	0.658146	4.23203	2.6115	5.65498	5.43522	6.17454	6.54282	pass	-3.56304
ACCGGCCTAATAAACATGTG	TM7SF2		105	680	630	4254	5059	3395	2691	2.50307	4.49116	4.85806	8.08792	8.1022	8.05145	7.26174	pass	-3.61105
ACCGGGGGGGGCGCGGACGC	TMEM8A		338	1441	98	624	688	694	1175	4.00265	5.54034	2.4211	5.34924	5.25681	5.78205	6.07833	pass	-1.34659
ACCGTAAATGTCAGAATAGC	CD320		70	915	19	1064	1478	1003	1957	2.04005	4.90282	0.883223	6.10441	6.33966	6.30527	6.80576	pass	-4.06436
ACCGTAAGCGACTTCTTTCT	RPL21		63443	7382	257	1806	2561	1931	2717	11.4625	7.87211	3.63492	6.85907	7.12517	7.2415	7.27552	pass	0.746939
ACCGTGAGGCTGCGCTTGCC	GSR		268	144	65	732	1383	431	1574	3.69118	2.47265	1.95942	5.57431	6.24504	5.11071	6.49468	pass	-3.1513
ACCGTTGGCCCCGCTCCTAT	SLC17A9		57	6716	16	1354	1981	1114	1396	1.82152	7.73631	0.774966	6.44764	6.75772	6.45487	6.32359	pass	-4.62612
ACCGTTTAGAGCCTCTCCTG	CDC25B		200	179	220	1246	1113	1007	3049	3.30643	2.73481	3.43006	6.32915	5.9363	6.31094	7.44083	pass	-3.02272
ACCTACAAGAACGGAGGACA	ECHDC1		129	149	141	1676	2573	1770	2012	2.75191	2.51315	2.86136	6.75226	7.13187	7.11677	6.84539	pass	-4.2554
ACCTATAATCGACCACATTT	Non-targeting		2044	455	108	3129	4580	2769	3882	6.5218	3.94287	2.53612	7.64671	7.95925	7.75863	7.78751	pass	-4.01638
ACCTATTGTCCCTTCAAGCT	Non-targeting		1672	91	363	1668	1447	973	1813	6.23547	1.95448	4.09881	6.74542	6.30946	6.26202	6.69652	pass	-2.16321
ACCTCAATTATGACAGAAAG	MIS12		1046	56	56	1899	2164	1149	1740	5.57019	1.46973	1.80282	6.9309	6.88406	6.499	6.63781	pass	-4.69618
ACCTCAGAGGCCGGGGGTGG	PANK4		74	99	38	286	624	486	1188	2.10113	2.04564	1.42706	4.26494	5.11981	5.27925	6.09397	pass	-3.07417
ACCTCATTCCTTCAGGATGC	PCGF2		315	192	235	2268	1873	1212	1925	3.90753	2.8212	3.51665	7.18516	6.67761	6.57518	6.78219	pass	-3.27763
ACCTCGACGGCGTCCTTAGT	BANF1		772	498	89	993	1641	868	1785	5.14272	4.06502	2.30911	6.00628	6.48882	6.09955	6.67428	pass	-2.4238
ACCTCGCGAGGCTGCGGCTG	EXO5		170	147	47	847	701	507	1136	3.09747	2.49709	1.62714	5.78071	5.28311	5.33874	6.03037	pass	-2.78603
ACCTCGTGTATATGCAAATG	HIST1H2BI		153	725	35	2109	1398	1769	1820	2.96407	4.57961	1.35369	7.08105	6.2604	7.11596	6.70202	pass	-4.11697
ACCTCTGGCCCTGGATTGCG	LURAP1		154	190	111	2089	3465	1541	2061	2.97227	2.80824	2.56891	7.0674	7.55862	6.91843	6.87981	pass	-4.34952
ACCTGACATAGATGTCTTCC	LGALS3BP		377	107	133	879	1255	509	1387	4.15085	2.13138	2.78899	5.83326	6.10687	5.34428	6.31437	pass	-2.55529
ACCTGCGTGCTCGCCGGGAG	TMA16		468	657	7	227	205	96	902	4.44691	4.44376	0.390809	3.95099	3.59629	3.08294	5.70332	pass	0.495921
ACCTGCTGCCGGCTGCGTTT	PYROXD1		446	108	351	1325	1563	1744	1324	4.38071	2.14175	4.05319	6.41677	6.41937	7.09557	6.24817	pass	-3.04239
ACCTGCTGTCCTGGGGTCCC	GALNT9		83	179	49	830	812	540	1472	2.22979	2.73481	1.66807	5.752	5.49011	5.42753	6.39914	pass	-3.52221
ACCTGGAAGGGAGTAGGGGG	TSC22D1		7	7	22	130	284	160	1266	0.390953	0.288313	0.98392	3.21479	4.03299	3.75014	6.18441	pass	-2.82384
ACCTGGCGGCGGCGGAGGGC	STYX		14	1	6	113	71	45	1076	0.698236	0.044886	0.341054	3.03579	2.27576	2.17094	5.95331	pass	-2.23087
ACCTGGGAGGGGCGGGAAGA	RIT1		280	80	16	606	554	482	1367	3.74958	1.8189	0.774966	5.30806	4.95338	5.26764	6.29368	pass	-3.13448
ACCTGGTGAGCTGGGCGCTC	TPM1		209	168	54	560	698	900	1321	3.36364	2.65743	1.76559	5.19716	5.27709	6.15103	6.24494	pass	-2.61966
ACCTGTCTACCCCCAGCTCC	CUX2		70	140	1129	906	1551	891	1266	2.04005	2.43942	5.67752	5.87615	6.40838	6.13673	6.18441	pass	-3.8361
ACCTGTGCAAGGGAGGATGC	ADAM8		60	66	59	787	668	598	1697	1.87497	1.6256	1.85693	5.67671	5.21538	5.57146	6.60208	pass	-3.71453
ACCTTACAATAAGTTATATT	Non-targeting		453	94	99	1258	2118	962	1697	4.4021	1.98934	2.43302	6.34281	6.85333	6.24583	6.60208	pass	-3.81281
ACCTTATATTTAGAAGCCCC	C8orf22		127	200	4358	2572	2278	1535	2774	2.73273	2.87191	7.60511	7.36546	6.95751	6.91285	7.30528	pass	-4.08561
ACCTTGATCAATTAAATGGT	ACYP2		3887	1386	3626	753	1016	865	2334	7.4416	5.48542	7.34131	5.61427	5.80699	6.09462	7.05783	pass	1.24669
ACCTTGGCATTACTGGTTGG	CLDN22		192	218	135	2539	2348	1420	2655	3.2536	2.97987	2.80742	7.34694	7.00083	6.80147	7.24243	pass	-4.02096
ACCTTGTCCCCACCTCCGAA	FKBP11		239	683	384	3082	3345	2290	2558	3.53944	4.49722	4.17533	7.62499	7.50805	7.486	7.1891	pass	-3.31067
ACCTTTCCTTTAAAGGACGC	MTIF3		19	57	96	382	498	234	721	0.883502	1.48609	2.39695	4.66352	4.80487	4.26427	5.38712	pass	-3.31878
ACGAAGCAGTGGGTAGAATC	CAMKK1		212	90	106	1024	854	942	1193	3.38221	1.94266	2.51384	6.04995	5.56128	6.21592	6.09994	pass	-3.61862
ACGACTCCCAAACCCGGGCC	TRAM1		112	172	27	502	542	713	1135	2.58018	2.68605	1.13755	5.04396	4.92282	5.82032	6.02912	pass	-2.46378
ACGAGGAAACCCGACGTGTC	NEIL1		29	1631	36	293	397	218	542	1.19504	5.71541	1.37856	4.29803	4.49093	4.16759	4.98676	fail	-2.78902
ACGAGGCGCCGCGGAAGAGG	LIN54		2	0	0	40	18	22	145	0.122913	0	0	1.82742	0.98124	1.4397	3.20401	fail	-1.4397
ACGAGGCTCCCGGAAAGAGG	HES7		10	8	0	41	33	4	751	0.530727	0.325171	0	1.85309	1.47818	0.391098	5.44456	pass	-1.153
ACGAGGTGGAGCAGCCCAGG	CRB2		663	2023	149	554	557	775	600	4.92983	6.02082	2.93028	5.18205	4.96092	5.93857	5.12902	pass	-0.252221
ACGATCGGTAATGGTCTGTT	Non-targeting		203	1489	65	2816	2976	1131	1937	3.32575	5.58661	1.95942	7.49546	7.3404	6.47648	6.79107	pass	-4.16971
ACGATGGAGCACAGGGAATT	LPAR4		8142	3931	2543	7621	6498	5560	1912	8.50398	6.96839	6.83325	8.92674	8.46218	8.761	6.7725	pass	-1.49379
ACGATTAGTCATGTTTAGCT	SSTR5		571	167	81	2308	2306	1788	2179	4.72191	2.65018	2.2017	7.21021	6.975	7.13126	6.95947	pass	-4.32481
ACGATTTAATAGGGTCTAGT	BRS3		4225	4219	3647	15099	24484	13770	1835	7.56123	7.06961	7.34959	9.91167	10.3729	10.0674	6.71375	pass	-2.71779
ACGCAGAGGTGAAGATACGC	TMEM161B		133	31	23	471	1029	691	1011	2.78951	0.985246	1.01598	4.95487	5.82501	5.77592	5.86491	pass	-4.75993
ACGCAGATTGAGACGTCTGC	CDK5RAP3		0	0	0	0	14	65	27	0	0	0	0	0.813673	2.59934	1.33898	fail	-0.813673
ACGCAGCTCCCCTAATCCTA	HELT		71	70	1	149	117	247	1431	2.05556	1.68352	0.0627391	3.39164	2.87422	4.33831	6.35887	pass	-1.33607
ACGCAGGTCTGGCTGTCCGT	TMA16		98	698	481	1845	2441	1856	2089	2.4216	4.52719	4.48407	6.88963	7.05644	7.18473	6.89911	pass	-2.70066
ACGCATGCTTCCCAAAGCGT	Non-targeting		104	50	53	527	1002	731	1057	2.49171	1.36742	1.74661	5.112	5.78734	5.85566	5.92803	pass	-4.10905
ACGCCACCGCGCGCCTTGGC	ALX4		67	1484	26	724	1131	647	895	1.99248	5.58186	1.1081	5.55879	5.95907	5.68279	5.6923	pass	-3.56631
ACGCCATATTTCTGGCTCTA	Non-targeting		1782	202	717	1094	1275	898	1280	6.32621	2.88431	5.03863	6.14395	6.12935	6.14786	6.20006	pass	-1.10923
ACGCCCACCCTTAAGAGCGC	STUB1		39	1150	17	613	862	873	1106	1.4511	5.22272	0.811962	5.32422	5.57445	6.10771	5.99235	pass	-3.87312
ACGCCCACGGGCTGGAGTGG	ARHGAP28		10597	14340	3854	2791	2129	1200	1208	8.88326	8.82708	7.42876	7.48266	6.86074	6.56098	6.11771	pass	1.4006
ACGCCCCCTCACCGGCGTCA	MTCH1		42	177	52	455	526	369	698	1.51982	2.72104	1.72737	4.90665	4.88104	4.89365	5.34149	pass	-3.16628
ACGCCCCGCACAGCCTGGAC	FOXL2		29452	33059	73483	3419	3194	3496	1049	10.356	10.0303	11.6738	7.77397	7.44178	8.09358	5.91725	pass	2.5885
ACGCCCCTTCCGCCCCCCTC	FCGRT		3	78	4217	700	1234	419	886	0.180653	1.79283	7.5579	5.5112	6.08288	5.07117	5.678	pass	-4.29005
ACGCCCGCGCGGCCTGAGGA	RIC1		2	327	73	461	357	216	1360	0.122913	3.50255	2.08564	4.92492	4.34489	4.15503	6.28637	pass	-2.0694
ACGCCGAACCTATTGCGTCC	TSEN34		323	21	46	523	610	644	1088	3.94133	0.734339	1.60623	5.10133	5.08803	5.67621	5.96906	pass	-4.06998
ACGCCGAGACCTTTCACCCC	LIN54		627	131	148	2156	2821	2023	2674	4.852	2.36172	2.92184	7.11261	7.26372	7.30821	7.25265	pass	-4.38637
ACGCCGCGCACCTGAGCGCC	PAWR		41	120	368	467	451	689	724	1.49728	2.26069	4.1174	4.94297	4.66722	5.77181	5.39297	pass	-2.40653
ACGCCGCTCTGACGCCACTG	EMC3		249	939	50	1211	1698	682	1608	3.59359	4.93894	1.68811	6.28856	6.53754	5.75735	6.52518	pass	-2.69498
ACGCCTAGCAAAGATAGGCC	PSMB5		24	72	320	548	852	544	1664	1.04766	1.71164	3.92818	5.16677	5.55797	5.43793	6.57404	pass	-3.84634
ACGCCTAGGCGGCTGGAGCG	GNL2		66	132	9886	1238	2664	1391	1332	1.97627	2.37056	8.78268	6.31997	7.18166	6.77197	6.25675	pass	-4.34371
ACGCCTCAGGCCGCTGGGAC	PHAX		95	106	58	1666	2106	2079	849	2.38522	2.12094	1.83912	6.74371	6.8452	7.34736	5.61768	pass	-4.72426
ACGCCTCCTCAAATTAGCTC	Non-targeting		502	83	59	1472	1685	656	1508	4.5436	1.85716	1.85693	6.56687	6.52658	5.70233	6.43359	pass	-3.8454
ACGCCTCGGGAACTGGCGGG	POP7		136	76	11	950	1347	1312	1195	2.81708	1.76627	0.574262	5.94343	6.2075	6.68841	6.10233	pass	-4.44123
ACGCGAGAGACTGGGCGGAC	KCTD11		167	363	128	826	773	702	895	3.07481	3.64055	2.74183	5.74516	5.42071	5.79829	5.6923	pass	-2.67035
ACGCGCAGCAGCTGCAGAAC	CALHM2		139	63	12605	1542	1427	1097	1391	2.84413	1.58058	9.13251	6.6332	6.28964	6.43294	6.31847	pass	-3.78907
ACGCGCATGCTCGCAGTCGG	ZFAT		96	2842	9	475	877	317	634	2.39745	6.50481	0.485449	4.96668	5.59882	4.68245	5.20633	pass	-2.56923
ACGCGCGGGAAGCGGCTCAG	AP1S2		2	1138	2	956	953	602	1189	0.122913	5.208	0.122863	5.95236	5.71634	5.58088	6.09517	pass	-5.45802
ACGCGGAGCTCCCAGCGCCG	DEPDC1B		25	1095	30	266	380	472	423	1.07836	5.15396	1.22244	4.16598	4.43066	5.23818	4.64187	fail	-3.08762
ACGCGGAGGAAGTCCCTGAG	MTIF3		129	833	95	2265	2235	2022	980	2.75191	4.77211	2.38473	7.18326	6.93025	7.3075	5.82077	pass	-4.43136
ACGCGGCAGTCTGAGTGCGC	CENPF		44	95	94	1224	812	807	983	1.56388	2.00078	2.3724	6.30377	5.49011	5.99601	5.8251	pass	-3.62361
ACGCGGCGGGCGCAGGGCAG	FAM129B		27	15	14	73	89	37	1510	1.13788	0.559761	0.698002	2.49875	2.5402	1.95619	6.43548	pass	-1.36087
ACGCGGGAAAATAAGATGTT	KRTAP12-3		156	134	94	1817	2952	1922	2001	2.98853	2.38808	2.3724	6.86776	7.32879	7.2348	6.83755	pass	-4.86241
ACGCGGTGGGTGGGACGCAA	ITGB3		6305	140	81	2248	1701	1642	1893	8.13625	2.43942	2.2017	7.17247	6.54006	7.00928	6.75823	pass	-4.10064
ACGCGGTTCGGTCGGCCGCT	RAN		93	1212	163	1038	877	995	1038	2.36045	5.2965	3.04349	6.06925	5.59882	6.29386	5.90229	pass	-3.25037
ACGCGTACAGCCAGCACGCT	DMTF1		103	139	13	985	771	718	1076	2.48026	2.43099	0.657923	5.99479	5.41706	5.83022	5.95331	pass	-3.51453
ACGCTAGGCGCGGCGTAGCG	RTFDC1		47	20	12	533	582	278	950	1.62755	0.70667	0.616699	5.12786	5.02227	4.50091	5.77672	pass	-3.88421
ACGCTCAAAGCCCCAGATAC	HDAC3		190	1184	305	2872	2675	1644	1214	3.24008	5.26365	3.86357	7.52371	7.18756	7.01102	6.12475	pass	-3.14745
ACGCTCAGCACCCGCTATGC	Non-targeting		195	74	42	771	1248	721	1114	3.27364	1.73921	1.51943	5.64766	6.09891	5.83613	6.00259	pass	-4.31671
ACGCTCCAAGGCGCAATGGT	TSEN34		20	93	60	549	388	320	1108	0.917862	1.97781	1.87453	5.16933	4.45934	4.69551	5.99492	pass	-2.82098
ACGCTCCTCACTTTCCAGAC	HYAL1		10	66	124	554	901	646	1300	0.530727	1.6256	2.70297	5.18205	5.63698	5.6806	6.22213	pass	-4.01138
ACGCTCTCCTGGCAACAAGT	Non-targeting		72	199	178	1119	2074	1124	1868	2.07091	2.86567	3.15568	6.17609	6.8233	6.46762	6.73922	pass	-3.95764
ACGCTGACGAGTAAAAGCGG	Non-targeting		55	51	5	471	863	684	1165	1.78476	1.38498	0.289521	4.95487	5.57609	5.7615	6.06619	pass	-4.19111
ACGCTGGGAACCACGCCCAC	ARHGAP28		2342	36	73	1436	870	468	1112	6.71615	1.09603	2.08564	6.53153	5.5875	5.22623	6.00004	pass	-3.14059
ACGCTGGTCGTGGCGTAGCG	RTFDC1		5	293	79	895	1650	793	1456	0.289632	3.35886	2.17354	5.85883	6.49662	5.97116	6.38356	pass	-3.79762
ACGGAAAGACCTCGCTATTC	Non-targeting		24	1591	70	1290	957	1071	1098	1.04766	5.68027	2.03959	6.37861	5.72227	6.39874	5.98205	pass	-4.35916
ACGGAGGCTAAGCGTCGCAA	Non-targeting		18	2171	44	1378	1466	861	1503	0.848303	6.12116	1.56348	6.4727	6.32805	6.08804	6.42885	pass	-4.52455
ACGGCACAGGGGCGGCTTCC	PEX26		148	253	117	1303	1419	1242	1511	2.92237	3.16916	2.63233	6.3929	6.28163	6.61009	6.43642	pass	-3.47053
ACGGCCACGCCCCGAGAGGA	SMTN		58	134	11	540	716	373	1057	1.83956	2.38808	0.574262	5.14615	5.31288	4.90868	5.92803	pass	-3.30659
ACGGCGAGAAGGATGCTAGA	CCDC105		51	193	0	833	679	865	1289	1.7083	2.82764	0	5.75711	5.23831	6.09462	6.21003	pass	-4.04881
ACGGCGAGCAGCGGGTCGGT	CALHM2		20	37	0	309	284	293	671	0.917862	1.1172	0	4.37094	4.03299	4.57346	5.286	pass	-3.45308
ACGGCGCAACACGACCACGG	NDUFS7		36	439	37	964	820	289	889	1.37894	3.89464	1.40301	5.96419	5.50394	4.55447	5.68278	pass	-3.15145
ACGGCGCCGAGCACGTACAA	ZNF292		51	36	35	752	1635	452	1035	1.7083	1.09603	1.35369	5.61239	6.4836	5.17741	5.89819	pass	-3.90409
ACGGCGGCAGGAGAGCGGCG	FOXO4		1458	1454	506	729	507	331	1107	6.04069	5.55302	4.55398	5.56851	4.82979	4.74242	5.99364	pass	0.472186
ACGGCGTCGCGGGACGCTCC	EPB41L4B		114	1763	70	1489	942	733	1314	2.60148	5.82563	2.03959	6.58326	5.69992	5.85953	6.23738	pass	-3.81995
ACGGGCCGCGGGCGGATTGA	CGNL1		47	1378	33	1040	1795	1471	2060	1.62755	5.47726	1.30261	6.07198	6.61685	6.85193	6.87911	pass	-4.44443
ACGGGCGGCCTGGCAGCTGG	MRRF		120	169	287	945	2258	901	1456	2.66354	2.66464	3.78202	5.93594	6.9449	6.15261	6.38356	pass	-3.27239
ACGGGCGGCTATCGCTGACT	Non-targeting		188	319	103	1027	2494	1311	1872	3.22644	3.47001	2.47976	6.05411	7.0872	6.68732	6.74228	pass	-3.6172
ACGGGCTCTGGTCAGGACAA	HMGB1		120	167	106	465	873	275	1304	2.66354	2.65018	2.51384	4.93698	5.59236	4.48595	6.2265	pass	-2.27343
ACGGGGCACAAAGGACCACA	SH2D3C		35	34	68	1225	1217	1145	1292	1.35406	1.05273	2.00805	6.30494	6.06316	6.49403	6.21334	pass	-4.95088
ACGGGGGCGGTCTATTCGCA	C6orf47		21320	99	34	923	829	669	1568	9.89028	2.04564	1.32837	5.90252	5.51934	5.7301	6.48924	pass	-3.4737
ACGGGGTGAAACCATGTCGT	Non-targeting		26	1172	55	1301	1459	1067	1396	1.10843	5.24934	1.78433	6.39071	6.32123	6.39341	6.32359	pass	-4.60908
ACGGTACATGCGCATGAGTC	Non-targeting		320	40	9	295	485	444	1064	3.92875	1.17892	0.485449	4.30735	4.76809	5.15236	5.9374	pass	-3.58918
ACGGTAGGCGTTTCCCGGGC	ABCB4		37	268	71	1165	1166	793	1432	1.40339	3.24325	2.0551	6.23342	6.00234	5.97116	6.35987	pass	-3.91606
ACGGTCTCTAAGTCCCTGCT	ACTL6B		64	504	165	1719	1755	728	1306	1.94328	4.08127	3.05896	6.78847	6.58467	5.84983	6.22868	pass	-2.79087
ACGGTGACCTCCGTGCGGCC	EMC8		1106	300	357	487	834	242	1090	5.64901	3.38963	4.07618	5.00154	5.52783	4.31028	5.97166	pass	-0.234103
ACGGTGGGGATGGACCTACT	Non-targeting		498	361	949	2333	4290	1725	2916	4.53256	3.63322	5.43229	7.22565	7.86527	7.07988	7.37686	pass	-2.69309
ACGGTTATGGTCTCATGGGG	Non-targeting		63836	1242	346	1087	1370	1161	2744	11.4714	5.33089	4.03374	6.13482	6.2316	6.51383	7.28969	pass	-0.900706
ACGTATCCCTGCCAGCCCTC	WFDC9		104	217	99	1790	1826	1069	1934	2.49171	2.97408	2.43302	6.84634	6.6413	6.39608	6.78886	pass	-3.96306
ACGTATGTAAGGCTATGTAA	LRRCC1		75	143	430	1653	1849	1642	1769	2.11601	2.46442	4.33	6.73251	6.65918	7.00928	6.66142	pass	-4.19477
ACGTATTAAAGGGACCGGAG	ALX1		6	34	1	1273	1740	1435	1227	0.341182	1.05273	0.0627391	6.3597	6.57242	6.81649	6.1399	pass	-6.01852
ACGTCAACTGCTGGAGTGGG	Non-targeting		673	1029	85	1924	3625	2142	1778	4.95072	5.06687	2.2564	6.94962	7.62341	7.39017	6.66867	pass	-2.55654
ACGTCAAGGCTGTGCTATGA	FKBP3		140	2867	203	1193	1932	1187	1866	2.85304	6.51731	3.3252	6.26724	6.72192	6.54543	6.73769	pass	-3.22023
ACGTCACGGGAGGACGACCC	DHX36		90	90	18	989	826	655	1379	2.32248	1.94266	0.848032	6.00055	5.51422	5.70017	6.30613	pass	-3.67807
ACGTCCATACTGTCGGCTAC	Non-targeting		37	25	70	1018	1081	1160	1253	1.40339	0.839993	2.03959	6.0416	5.89491	6.5126	6.16973	pass	-4.63821
ACGTCCCACACCGTTGCGGG	NTN5		38	97	33	1610	2208	1309	1399	1.42744	2.02338	1.30261	6.69485	6.91286	6.68514	6.32665	pass	-5.2674
ACGTCGTTTAGCACCCGGCT	Non-targeting		17	139	1	823	827	559	1843	0.812224	2.43099	0.0627391	5.74001	5.51593	5.47628	6.71997	pass	-4.92778
ACGTCTAGCTGGGGCTCGCC	ADAM17		436	192	71	562	786	811	1543	4.34958	2.8212	2.0551	5.20216	5.44422	6.00303	6.46631	pass	-2.62301
ACGTGAAAATGCCCCGTGCC	LPAR1-tiling		99	64	484	921	1035	635	1473	2.43352	1.59574	4.49264	5.89944	5.83325	5.65631	6.4001	pass	-3.46592
ACGTGACCCCTCCCCCCTAC	TMEM8A		91	249	229	1383	1696	732	1309	2.33525	3.14874	3.48263	6.47787	6.53586	5.8576	6.23195	pass	-3.38712
ACGTGCACCGGGTAGCCACG	DUSP28		136	61	48	819	1111	562	759	2.81708	1.54977	1.64775	5.73311	5.93375	5.48383	5.4595	pass	-3.83608
ACGTGGGGACATATACGTGT	Non-targeting		153	82	188	2059	2963	1663	2650	2.96407	1.84452	3.22589	7.04669	7.33412	7.02747	7.23973	pass	-4.08261
ACGTGTACATAAGTTGTAGC	RPGRIP1		16661	99	89	944	1354	598	1491	9.53497	2.04564	2.30911	5.93444	6.21487	5.57146	6.41742	pass	-3.26235
ACGTGTCTTAGTGGTATTTA	MYOT		48	133	813	1471	1465	1570	1384	1.64817	2.37935	5.21472	6.5659	6.32708	6.94511	6.31129	pass	-3.94773
ACGTTCGAGTACGACCAGCT	Non-targeting		361	2812	1498	2274	1858	1493	1852	4.09188	6.48967	6.07856	7.18895	6.66612	6.87316	6.72693	pass	-0.794604
ACGTTTAGAGAAGGAAGAGG	MEIS2		0	30	0	21	161	0	1281	0	0.96203	0	1.22542	3.27997	0	6.20117	pass	-1.22542
ACTAAAACAAACAGGGCAGG	FOXA2		179	175	25	1178	1321	902	1634	3.16339	2.70715	1.07804	6.24922	6.17976	6.15419	6.54807	pass	-3.47262
ACTAACACTAAGCTGCTAGC	PCDH15		914	143	77	764	857	712	1246	5.37995	2.46442	2.14483	5.63477	5.56623	5.81833	6.16176	pass	-3.10182
ACTAATGATAGGGGATCCCA	STRC		856	663	122	3165	2937	2109	2062	5.28772	4.45627	2.68314	7.66313	7.32148	7.3679	6.8805	pass	-2.86521
ACTACACACCTGTTAGAATC	FAM47C		42	2	29	1286	845	1075	1285	1.51982	0.0884175	1.19469	6.37418	5.54632	6.40406	6.20561	pass	-5.20937
ACTACAGAATTTCACATTTC	RPGRIP1		155	369	2155	1356	1590	1055	1671	2.98042	3.66232	6.59668	6.44975	6.44379	6.37729	6.58003	pass	-2.78147
ACTACATCCAGATATCAGTA	XDH		552	250	68	1578	2096	1369	1439	4.67497	3.15387	2.00805	6.66616	6.83839	6.74918	6.36682	pass	-3.68452
ACTACCATAAATGGAATTAG	GBP1		42	116	128	1195	1357	696	1355	1.51982	2.22212	2.74183	6.26962	6.21802	5.78613	6.28113	pass	-3.9959
ACTACCCAGCTCTGCTCCGC	PIPOX		258	388	154	2028	1655	1544	2519	3.64064	3.72917	2.97174	7.02497	6.50094	6.92121	7.16709	pass	-3.38433
ACTACCTGGGGTACTGCGCC	BCL2L10		74	73	1189	844	1512	817	1619	2.10113	1.72549	5.7508	5.77568	6.37207	6.0135	6.53491	pass	-3.67455
ACTACTCCGGCAAATACTCG	Non-targeting		36	41	55	851	1808	948	1432	1.37894	1.19891	1.78433	5.78738	6.62716	6.22496	6.35987	pass	-4.44063
ACTACTGGCTATCCGCGCCA	Non-targeting		51	109	34	605	681	666	1259	1.7083	2.15205	1.32837	5.30574	5.24244	5.72374	6.17652	pass	-3.59744
ACTAGACCCTCTAGATCTGC	CLDN34		95	163	42	1009	1582	744	1324	2.38522	2.62084	1.51943	6.02898	6.43659	5.88066	6.24817	pass	-3.81576
ACTAGACGGTATTCTCAGAC	PRMT1		85	208	13	1172	1556	1075	1622	2.25688	2.92089	0.657923	6.24195	6.41297	6.40406	6.53755	pass	-3.98507
ACTAGAGTCATGATCAGCGA	Non-targeting		87	195	72	1430	1599	1405	2112	2.28348	2.84043	2.07045	6.52555	6.45184	6.78629	6.91478	pass	-4.24207
ACTAGCCTGTTCGCGAGTAG	Non-targeting		24	25	0	567	1018	966	1085	1.04766	0.839993	0	5.2146	5.80978	6.25174	5.96514	pass	-4.96979
ACTAGCTCCTGACACACAGT	FKBP11		68	134	256	1297	1335	1348	1849	2.00851	2.38808	3.62975	6.38632	6.19476	6.72709	6.72461	pass	-3.80668
ACTAGGAGGACAGTTGCGGA	SPATA7		130	230	264	2369	2083	2461	2191	2.7614	3.0476	3.67061	7.24759	6.8295	7.58934	6.96733	pass	-3.91873
ACTAGGCGGTTGCTATGAAC	GNL2		447	30	102	778	1338	938	1600	4.38378	0.96203	2.46821	5.66044	6.19796	6.20987	6.51806	pass	-3.74165
ACTAGGGCAGTGTGTCTGCA	Non-targeting		33	112	41	652	1362	916	1368	1.30297	2.1825	1.49688	5.41105	6.22326	6.1761	6.29472	pass	-4.10807
ACTAGTGAGTGAGGTTTTTG	DACH1		3311	1011	3452	4398	6949	3222	3977	7.21165	5.04217	7.27082	8.13578	8.55873	7.97628	7.82223	pass	-0.924125
ACTATCATGGCACCCAATTG	Non-targeting		116	57	103	3181	2056	1837	2606	2.62247	1.48609	2.47976	7.67037	6.81084	7.16999	7.21574	pass	-5.04791
ACTATTTAATATTGGTAAGT	Non-targeting		23	27964	516	694	833	760	816	1.01629	9.78906	4.58103	5.49906	5.52613	5.91084	5.56168	pass	-1.32981
ACTCAAAGGAATGCAGATGC	WWTR1		2263	1643	2059	6057	5091	3356	1745	6.66712	5.72578	6.53163	8.59613	8.11127	8.03484	6.64191	pass	-1.929
ACTCAAGCTTTGGGATGCTG	CXCL5		17	103	177	883	2217	1385	1589	0.812224	2.08915	3.14846	5.83969	6.91868	6.76579	6.50822	pass	-4.82953
ACTCACGTCCCACACCGTTG	NTN5		162	1086	424	2480	2060	1520	1902	3.03623	5.14239	4.31074	7.31323	6.81362	6.8988	6.765	pass	-2.58806
ACTCACTAAACCAATTCAAC	ANXA1		1055	603	49	1344	1597	995	1700	5.58229	4.32595	1.66807	6.43707	6.45005	6.29386	6.6046	pass	-2.12411
ACTCACTGTCGCAGGAGGAA	C2CD5		53	153	62	471	369	137	1261	1.74704	2.54475	1.90908	4.95487	4.39028	3.54413	6.17878	pass	-1.84553
ACTCAGACGCTAGGGCCCCG	DEXI		78	69	112	522	321	324	1802	2.15973	1.66926	2.57968	5.09864	4.19948	4.71274	6.68782	pass	-2.53022
ACTCAGCCATTTTATTAGAA	Non-targeting		906	48	81	1156	1392	1090	1269	5.36758	1.33164	2.2017	6.22239	6.25428	6.42382	6.18778	pass	-4.22212
ACTCAGCCCTGCGCCCGCGT	HACE1		128	91	75	1011	1574	998	1374	2.74235	1.95448	2.11554	6.0318	6.42937	6.29815	6.30096	pass	-4.18261
ACTCAGCGAGTTTGGAACGC	ZSCAN31		119	126	44	1075	1317	765	1474	2.65338	2.31667	1.56348	6.11904	6.17545	5.92014	6.40107	pass	-3.85878
ACTCCACCCACTTAAAGAGG	TRIM49D2		27	49	21	323	224	350	1177	1.13788	1.34964	0.951129	4.43184	3.71401	4.82001	6.08075	pass	-3.29396
ACTCCATCCCGAGTAGCCAT	VPS39		890	145	112	1989	2425	1495	1445	5.3425	2.48084	2.57968	6.99717	7.04703	6.87507	6.37275	pass	-4.2954
ACTCCCACCTTCTCTATAAC	USP26		174	3884	4285	800	712	556	1274	3.12714	6.95118	7.58086	5.69989	5.305	5.46869	6.19338	pass	1.64617
ACTCCCAGTGGGCAACGCGC	CHMP4B		67	1803	208	1669	2293	1097	1830	1.99248	5.85743	3.35684	6.74628	6.96691	6.43294	6.70985	pass	-3.0761
ACTCCCCAACTGGGGTGCGC	TSEN34		3403	43	17	640	983	790	1036	7.25093	1.2381	0.811962	5.38488	5.76022	5.96578	5.89956	pass	-4.52213
ACTCCCCGCCTGGAGCCTCT	MAP3K11		4204	2701	3006	1066	1342	515	1265	7.55408	6.43223	7.07261	6.10708	6.20221	5.36077	6.18329	pass	1.447
ACTCCCGACGTGCAAAGCGA	SDCCAG8		721	111	644	756	957	905	1387	5.047	2.17242	4.88868	5.61989	5.72227	6.15891	6.31437	pass	-1.27022
ACTCCCGCCTACCCCAAACC	PIGF		61	31	7	1616	1728	1543	1437	1.89235	0.985246	0.390809	6.70016	6.56254	6.92028	6.36483	pass	-5.57729
ACTCCGAGAGCGCGAGACAC	DACH1		50	155	98	579	657	554	947	1.68853	2.56029	2.4211	5.24401	5.19207	5.46361	5.77224	pass	-3.04251
ACTCCGCGCTTCCCGCCTAG	MDM1		50	1	104	460	412	282	1100	1.68853	0.044886	2.49121	4.92189	4.5421	4.52062	5.98463	pass	-3.23336
ACTCCTGCCCAGCTGGAGCC	BDKRB2		8023	33541	2082	2953	3352	1629	560	8.4828	10.0511	6.54749	7.56362	7.51105	6.9979	5.03243	pass	0.919181
ACTCCTTGACCCAGAAGGTG	C11orf86		75	41	22	369	701	330	1807	2.11601	1.19891	0.98392	4.61557	5.28311	4.73822	6.69178	pass	-3.7543
ACTCGAAATCACCTATGGTA	Non-targeting		140	249	274	2286	2027	662	1173	2.85304	3.14874	3.72011	7.19649	6.79053	5.71521	6.07591	pass	-3.64179
ACTCGCTCGCACACCGACAG	PRKCE		355	466	539	1527	2296	1023	1457	4.06913	3.97511	4.64137	6.61924	6.96878	6.33339	6.38453	pass	-2.55011
ACTCGGCACCGTTAGCCAGT	STARD8		56	92	35	1011	584	737	1341	1.80326	1.96619	1.35369	6.0318	5.02707	5.86725	6.26634	pass	-4.22854
ACTCGGGATGGAGTAGCTAT	VPS39		389	283	39	1258	1640	1325	1334	4.19355	3.31372	1.45071	6.34281	6.48795	6.7025	6.25888	pass	-3.17423
ACTCGGGTTAGATCCGCGCG	ABHD1		10	31	1	665	740	735	789	0.530727	0.985246	0.0627391	5.43887	5.35927	5.8634	5.51418	pass	-4.90814
ACTCTAAAACATACATAGGT	SPATA16		385	19	35	866	1169	610	1120	4.17945	0.678461	1.35369	5.81214	6.00599	5.59953	6.01022	pass	-4.24585
ACTCTCTCCTTGGCCCGTGT	LPAR5		9735	5134	3809	5620	8180	5600	2798	8.76113	7.35088	7.41192	8.48838	8.79345	8.77132	7.31763	pass	-1.3594
ACTCTGCCCCTCCTTAAGGT	GPR35		24	127	48	1609	1835	1803	1185	1.04766	2.32579	1.64775	6.69396	6.64833	7.14323	6.09038	pass	-5.49547
ACTCTGCCTTCATGCAGCCA	USP26		120	60	101	773	734	647	1475	2.66354	1.53411	2.45658	5.65133	5.34781	5.68279	6.40204	pass	-3.22621
ACTCTGGCGGGGGCGGGGCA	MRPS24		136	110	321	1227	1005	797	1659	2.81708	2.16227	3.93239	6.30726	5.79157	5.9783	6.56974	pass	-3.49018
ACTCTGTACTCTGGCGGGGG	MRPS24		43	76	104	553	891	637	1655	1.54202	1.76627	2.49121	5.17951	5.6212	5.66075	6.5663	pass	-3.63749
ACTCTGTGATTCGCCAGCGC	PAX2		344	1493	437	807	1057	847	1200	4.02646	5.5904	4.35214	5.71222	5.86307	6.06473	6.10826	pass	-1.68575
ACTGAACAGGGCATTGATCT	SLC36A1		222	114	146	1527	1812	1864	1965	3.44246	2.20245	2.90482	6.61924	6.63031	7.1909	6.81159	pass	-4.28607
ACTGAACCAGTACTCCCAGG	WFDC9		123	115	66	1132	1744	863	2563	2.6936	2.21232	1.97581	6.19253	6.5757	6.09133	7.1919	pass	-4.11552
ACTGAACCCAGGCCCAGAGC	LCAT		396	712	647	679	539	889	1254	4.21788	4.55461	4.89516	5.46824	4.91508	6.13354	6.17086	pass	-1.23837
ACTGACAGCGAAGGAGCGCG	C2CD5		407	89	96	1302	1512	1016	1340	4.25531	1.93075	2.39695	6.39181	6.37207	6.32361	6.26527	pass	-3.92666
ACTGACGGCAAATGAGCCCC	NMD3		28	167	1	715	645	586	1249	1.16674	2.65018	0.0627391	5.54113	5.16621	5.54284	6.16518	pass	-4.37439
ACTGACGGGAACACACGTGC	ERI1		155	987	48	1545	1855	1686	2218	2.98042	5.00858	1.64775	6.63598	6.66381	7.04714	6.98486	pass	-3.65555
ACTGACTCCTGCACCCCAGC	OAS2		170	8120	120	2417	2896	2988	3021	3.09747	8.00902	2.66303	7.27635	7.30133	7.86795	7.42759	pass	-4.17888
ACTGACTGATGGGGAGGGGG	SH2D3C		0	18	5	114	131	106	1361	0	0.649689	0.289521	3.04696	3.01609	3.20975	6.28742	pass	-2.92022
ACTGAGAGAAGAGCCTTTGA	BCL2L10		237	1679	136	1924	3280	1637	2250	3.52837	5.75647	2.81655	6.94962	7.47989	7.00492	7.00536	pass	-3.42125
ACTGAGAGCATAGGGTGGGC	ZNF665		121	6181	78	1326	1997	1943	2180	2.67363	7.61714	2.15926	6.41785	6.76921	7.25038	6.96012	pass	-3.74421
ACTGAGCCTCTGAGAAAAGA	TIGIT		968	104	792	2646	2559	2730	2816	5.46083	2.09982	5.17799	7.40614	7.12405	7.73826	7.32682	pass	-2.56026
ACTGAGGACGCCGCCGCTCG	ITGA9		279	185	310	2313	2668	2510	945	3.7448	2.77533	3.88543	7.21331	7.18381	7.61764	5.76925	pass	-3.73221
ACTGAGGCTTTGTGTGTGCC	AZGP1		1437	68228	133	970	1277	1120	2025	6.02008	11.0749	2.78899	5.973	6.13158	6.46254	6.8546	pass	0.0470825
ACTGAGTCACTTAGTGATTA	TM2D1		282	487	76	1826	1798	1192	1456	3.75908	4.03474	2.13026	6.87482	6.61924	6.55143	6.38356	pass	-3.11574
ACTGAGTGGGTAACACGCAT	Non-targeting		63	237	78	1073	1356	856	1336	1.92651	3.08569	2.15926	6.11639	6.21698	6.07976	6.26102	pass	-3.9205
ACTGATGGAGCGAGCGAGAA	DYNC1LI1		356	326	9100	1768	2873	1639	2031	4.07294	3.49852	8.66344	6.82866	7.2899	7.00666	6.85884	pass	-2.75571
ACTGCACATCACAACTATCT	OPRPN		526	283	82	3261	3585	2619	3042	4.60816	3.31372	2.21557	7.70603	7.60748	7.67866	7.43753	pass	-4.29376
ACTGCACTCCATGTGGCGCG	FAM221A		44	210	64	662	935	730	1110	1.56388	2.93288	1.94283	5.43249	5.68936	5.85372	5.99748	pass	-3.86861
ACTGCAGCATTTGTTCCGGA	ICAM1		1214	3088	1020	2474	2263	1330	2187	5.78087	6.62331	5.53406	7.30976	6.94806	6.70788	6.96471	pass	-1.17382
ACTGCCCGGCTTTGGCGCGC	LPAR1-tiling		122	125	148	1303	1590	1133	1241	2.68365	2.30749	2.92184	6.3929	6.44379	6.479	6.15604	pass	-3.70925
ACTGCCGAGGGGCGGGCGGA	LPAR1-tiling		4625	3257	1375	2601	2127	2514	987	7.69107	6.69942	5.95686	7.38154	6.85939	7.61992	5.83085	pass	-0.159971
ACTGCGCAGGAAGAGAGCTG	HS3ST3B1		315	84	25	1247	1430	932	1141	3.90753	1.86969	1.07804	6.33029	6.29263	6.20074	6.03661	pass	-4.42294
ACTGCGCGTGCGTGGCTGCC	DYNC1LI1		60	247	44	917	1116	1055	1618	1.87497	3.13842	1.56348	5.89326	5.94012	6.37729	6.53403	pass	-4.01829
ACTGCGGAGCGCCCAATATC	Non-targeting		246	94	0	1274	971	1029	1202	3.57756	1.98934	0	6.36082	5.74283	6.34173	6.11063	pass	-3.75349
ACTGCGGCCAGGATGTGGGA	ISLR		386	640	382	1146	3203	1962	1868	4.18299	4.4077	4.16822	6.21002	7.44581	7.26432	6.73922	pass	-3.03812
ACTGCGGTGAGGGCTGTGGC	SLC5A11		351	62	34	850	740	427	1306	4.05376	1.56526	1.32837	5.78572	5.35927	5.09765	6.22868	pass	-3.76928
ACTGCTCCCGGTCGCCCCTC	Non-targeting		131	412	532	2023	2127	1290	1575	2.77083	3.8094	4.62327	7.02144	6.85939	6.66425	6.49559	pass	-3.04999
ACTGCTGCTGACATCTCTTA	Non-targeting		221	259	99	3182	3399	2535	2349	3.43655	3.19925	2.43302	7.67082	7.53102	7.63186	7.06701	pass	-4.33177
ACTGCTGCTGCGAGAGGAGG	FOXG1		1	15	10	62	221	55	724	0.0627651	0.559761	0.530539	2.30771	3.69605	2.40098	5.39297	pass	-2.24494
ACTGCTGCTGTCTTCTAAAT	Non-targeting		770	2557	139	5026	5173	3486	4645	5.13908	6.35412	2.84361	8.3277	8.13424	8.08946	8.04531	pass	-3.18862
ACTGCTGGCTGGCTCCGGGA	TNS1		1119	9648	2557	3682	2625	18968	2340	5.66554	8.25688	6.8411	7.88042	7.16053	10.5291	7.06151	pass	-2.21488
ACTGGACGTTCCCTAACCTG	GBA		100	262	142	1873	1560	1047	2373	2.44535	3.21407	2.87016	6.91118	6.41663	6.36644	7.08156	pass	-3.49628
ACTGGAGAGGCAGAATCATG	RUNX2		129	306	209	715	1194	768	2081	2.75191	3.4155	3.36309	5.54113	6.03605	5.92569	6.89362	pass	-2.62055
ACTGGCCTCTATCCTATGCG	TM2D1		692	61	95	992	1056	1300	1394	4.9896	1.54977	2.38473	6.00485	5.86173	6.67528	6.32154	pass	-4.29055
ACTGGCTGAAGGGAGTGGCA	ALPP		11	24	0	513	374	169	1676	0.574462	0.814296	0	5.07429	4.40877	3.82337	6.5843	pass	-3.82337
ACTGGGAGGCAGAATGAAGG	LUZP6		133	152	85	1112	1785	958	2667	2.78951	2.53691	2.2564	6.16717	6.60887	6.2399	7.2489	pass	-3.9835
ACTGGGAGTTAGGTAGGCTT	OR5C1		174	419	275	2059	2962	1957	2452	3.12714	3.83199	3.72497	7.04669	7.33364	7.26067	7.12847	pass	-3.5357
ACTGGGCGGACTGGCTGGAC	KCTD11		264	302	298	953	1295	1514	2176	3.67117	3.39831	3.8324	5.9479	6.15148	6.89314	6.9575	pass	-2.75317
ACTGGGTTAGAGGTATCACG	SCAMP3		26	58	87	485	868	1223	2709	1.10843	1.50228	2.283	4.99579	5.58425	6.58808	7.27129	pass	-4.08197
ACTGGTGACTAAGGGAACGA	LPAR4		18422	121509	12416	9932	12464	8515	3048	9.67974	11.9072	9.11075	9.30815	9.39992	9.37477	7.44035	pass	0.371584
ACTGTAAGTGATAACCCAAC	EVI2B		20	40	38	834	640	488	1016	0.917862	1.17892	1.42706	5.7588	5.1553	5.28502	5.87191	pass	-3.97638
ACTGTCAGAGCTGGGGAGGC	WISP1		2920	9191	1403	3870	3358	2710	1733	7.03166	8.18711	5.98548	7.95196	7.51361	7.7277	6.63205	pass	-0.920306
ACTGTCATTCCCCCAGGTAT	SMTN		390	460	133	2308	2299	1669	2065	4.19705	3.95761	2.78899	7.21021	6.97065	7.03263	6.88258	pass	-3.01316
ACTGTGCAGGCTTTGGCAGC	GPR35-tiling		2794	182	214	1096	753	669	1482	6.96852	2.75521	3.39391	6.14655	5.38379	5.7301	6.40879	pass	-2.33619
ACTGTGCCCTGAGAGCAGGA	TREH		1	24	10	95	34	125	203	0.0627651	0.814296	0.530539	2.81842	1.50593	3.42371	3.644	fail	-2.75565
ACTGTGCTAAGCCCCCAGCC	ARPIN		1205	105	421	547	661	741	1421	5.77033	2.11042	4.30101	5.16421	5.20059	5.87493	6.34888	pass	-1.57391
ACTGTTGCCGCGCCAACTGC	Non-targeting		49	73	107	800	852	767	1047	1.66849	1.72549	2.52502	5.69989	5.55797	5.92385	5.91454	pass	-3.83248
ACTTAAAGGAACAGAGGCAG	DLG3		63	11	1	1112	655	584	1243	1.92651	0.430412	0.0627391	6.16717	5.18779	5.53801	6.15833	pass	-4.75738
ACTTAAATTCTGGACCAACT	OR8D1		327	160	140	2309	2670	2874	2249	3.95794	2.59843	2.85251	7.21083	7.18488	7.81208	7.00472	pass	-4.58645
ACTTAAGTTCAAGTATCTTG	FAM46D		108	335	382	1568	2100	1237	1680	2.53662	3.53438	4.16822	6.65708	6.84112	6.60433	6.5877	pass	-3.30674
ACTTACAACGGTGTCGTCAG	HIST2H2BF		298	125	95	1028	930	538	978	3.83297	2.30749	2.38473	6.05549	5.68178	5.4223	5.81787	pass	-3.03758
ACTTACGGCACTCGCATGCC	Non-targeting		302	768	1319	898	2153	816	1967	3.85086	4.65936	5.89786	5.86357	6.87677	6.01176	6.81305	pass	-2.01271
ACTTAGTTCCTTCTTTAAAC	TULP4		37	136	151	1790	2279	987	1903	1.40339	2.4054	2.94701	6.84634	6.95814	6.28236	6.76576	pass	-4.55274
ACTTCAACCAAGGAGAGATA	FAM47C		97	197	128	1020	1534	1044	1010	2.40957	2.8531	2.74183	6.04439	6.39266	6.36235	5.86351	pass	-3.62052
ACTTCAGTTCGGCGTAGTCA	Non-targeting		65	252	81	1407	1159	1048	1445	1.95987	3.16408	2.2017	6.50242	5.99379	6.3678	6.37275	pass	-4.1661
ACTTCCCACTTCTTAGGTTG	Non-targeting		189	125	425	1604	1787	1158	1921	3.23328	2.30749	4.31397	6.68951	6.61047	6.51014	6.77921	pass	-3.45624
ACTTCCTATTAAATCTATTC	PSMB5		133	1314	34	1142	643	417	900	2.78951	5.41022	1.32837	6.20504	5.16186	5.06448	5.70018	pass	-3.41554
ACTTCCTCTTGAACTAAGGG	SIRPB1		49	92	33	291	171	105	1103	1.66849	1.96619	1.30261	4.28866	3.35819	3.19755	5.9885	pass	-1.89494
ACTTCTCAGAGCTGGAGTGG	SPTBN2		3385	19264	2782	6796	6620	3850	1776	7.24333	9.25213	6.96175	8.7618	8.48894	8.23225	6.66706	pass	-1.2705
ACTTGAATATGTTGGTTGAG	CNTN3		432	216	2796	1345	2164	1211	1283	4.33694	2.96827	6.96894	6.43813	6.88406	6.57401	6.20339	pass	-2.10119
ACTTGAATCATCACCCAATC	ZNF564		40	147	157	1728	2485	856	2031	1.47437	2.49709	2.99606	6.79594	7.08203	6.07976	6.85884	pass	-4.58494
ACTTGAGGACTGGCTCCTTG	BCAR3		965	13329	5058	1719	2440	1188	1286	5.45646	8.72185	7.81898	6.78847	7.05586	6.54664	6.20672	pass	1.27234
ACTTGATAGGCTGAGAGTCC	FCGRT		132	10	179	750	1160	462	1461	2.7802	0.396178	3.16285	5.60863	5.99502	5.20812	6.38844	pass	-2.82843
ACTTGATCCAACTCTGACCA	RPGRIP1		363	148	109	1186	1787	1546	1690	4.09938	2.50514	2.54713	6.25886	6.61047	6.92306	6.59617	pass	-4.10533
ACTTGGGTCGTGGCGCTTTC	PSMA6		413	1165	59	1984	1374	1180	1839	4.27533	5.24092	1.85693	6.99357	6.23575	6.53699	6.71686	pass	-2.71824
ACTTGGTGAGGTGATTATTT	MPC2		271	13642	87	1201	2534	918	1707	3.706	8.75525	2.283	6.27676	7.10999	6.1792	6.61047	pass	-2.57076
ACTTGTCTCATGCCTGCGAT	CD164		281	173	99	2078	1894	1386	1862	3.75434	2.69312	2.43302	7.05984	6.69354	6.76682	6.73463	pass	-4.00042
ACTTGTGCAGACAAAGCGCG	ZNF286A		45	455	130	829	1170	1037	1213	1.58542	3.94287	2.76088	5.75029	6.00721	6.35276	6.12358	pass	-3.59188
ACTTGTGTGTCATCTCTGAG	CNDP1		148	20262	6876	2292	3685	2653	1788	2.92237	9.32488	8.26029	7.20024	7.64697	7.69718	6.67668	pass	0.563115
ACTTTAGGGAGACAAAGCAG	OR8D1		21	76	19	782	1141	910	1662	0.951423	1.76627	0.883223	5.6677	5.97157	6.16675	6.57232	pass	-4.71627
ACTTTATGGGGGAAATAAAG	DCSTAMP		110	488	158	965	1638	577	1164	2.55857	4.03752	3.00407	5.96566	6.48621	5.52099	6.06496	pass	-2.51692
ACTTTCCACATGAACCTCAC	MSH4		45	80	258	923	1105	958	2518	1.58542	1.8189	3.64008	5.90252	5.92606	6.2399	7.16652	pass	-4.10716
ACTTTCGCAAACTAACCACC	GALNT4		67938	195	87	410	1016	569	1194	11.5612	2.84043	2.283	4.76167	5.80699	5.50129	6.10113	pass	-2.96657
ACTTTGCCACTGGAGTCCTC	MTUS2		117	49	1	790	914	659	1309	2.63285	1.34964	0.0627391	5.68209	5.65723	5.70879	6.23195	pass	-4.3076
ACTTTGGAATTTCTGAAAGA	PP2D1		290	1189	2752	1289	1134	1008	1119	3.7965	5.26957	6.94624	6.3775	5.96283	6.31235	6.00895	pass	-0.693261
ACTTTGGCTAAAAATAGCTA	KCNJ9		124	79	10	1865	962	973	1054	2.70349	1.80592	0.530539	6.90506	5.72965	6.26202	5.924	pass	-4.20157
AGAAAAAATGCCTCACAAAC	IL4		10	127	89	967	1512	455	1269	0.530727	2.32579	2.30911	5.9686	6.37207	5.18669	6.18778	pass	-4.04628
AGAAAAACAACCGGAACCGG	SIAE		109	92	151	688	756	572	1068	2.54764	1.96619	2.94701	5.48681	5.38939	5.50871	5.94272	pass	-2.93917
AGAAAAAGATAAGGAAGAGA	CARD11		137	156	99	1725	1506	1539	1889	2.82615	2.568	2.43302	6.79345	6.36641	6.91657	6.7552	pass	-3.9673
AGAAAACGCCTGCAGACCAG	TLR4		69	113	391	3444	3769	3069	2015	2.02437	2.19251	4.19997	7.78444	7.67933	7.90638	6.84752	pass	-5.48682
AGAAAATGCGGAGAACGCGG	MTIF3		764	150	17	1226	1214	1051	1602	5.12812	2.52111	0.811962	6.3061	6.05965	6.37187	6.51984	pass	-3.53854
AGAAACCAGTTTGGCCGGTC	ATP8B1		192	249	28	983	1514	898	1402	3.2536	3.14874	1.1664	5.9919	6.37396	6.14786	6.3297	pass	-3.22522
AGAAACGGGAGCCTCAGTCC	AURKC		70280	322	83	1184	699	976	914	11.6101	3.4823	2.22931	6.25646	5.2791	6.2664	5.72202	pass	-1.7968
AGAAACTGAACTATCCTACT	Non-targeting		201	239	9141	2528	2134	1815	1585	3.3129	3.0964	8.66991	7.34072	6.86409	7.15273	6.50462	pass	-3.76769
AGAAAGAAGTCGCTTACGGT	RPL21		15	58	7	1347	1177	650	1319	0.737241	1.50228	0.390809	6.44025	6.01568	5.68933	6.24278	pass	-5.29852
AGAACAGAGTTAAGGACCAG	SENP1		94	151	70	4555	4483	2919	2970	2.37289	2.52903	2.03959	8.1862	7.92849	7.83439	7.40317	pass	-5.79481
AGAACAGTAAACTCCGGCGC	CENPF		13	39	107	848	648	518	1495	0.658146	1.15864	2.52502	5.78238	5.17272	5.36895	6.42124	pass	-4.01408
AGAACCAGAGTGCCGCCCTG	MAP4K5		44	32	57	612	630	625	1133	1.56388	1.00809	1.82109	5.32192	5.13322	5.63386	6.02661	pass	-3.81278
AGAACCCAGACGCCAGCGGT	Non-targeting		55	73	18	1188	783	859	1192	1.78476	1.72549	0.848032	6.26126	5.43883	6.08473	6.09875	pass	-4.4765
AGAACGAGCAGGCAATGGAA	B4GALNT1		85	535	398	1211	1799	1732	1876	2.25688	4.16244	4.22418	6.28856	6.62003	7.08568	6.74533	pass	-2.8615
AGAACGCGAGGCCGGGATCG	FAM167A		112	31	27	583	545	263	1086	2.58018	0.985246	1.13755	5.25368	4.93052	4.42452	5.96644	pass	-3.28697
AGAACGGGGGCGTCCCGAGC	SMTN		165	185	64	423	658	411	1368	3.0595	2.77533	1.94283	4.80507	5.19421	5.0442	6.29472	pass	-2.41888
AGAAGAAAAAAATGTCTACG	Non-targeting		130	109	72	1485	1874	1380	1703	2.7614	2.15205	2.07045	6.57942	6.67837	6.76062	6.60712	pass	-4.52632
AGAAGAAAGCATCCTGTACT	OR5C1		241	328	1207	2216	2266	2297	2032	3.55044	3.50657	5.77208	7.15193	6.94996	7.49038	6.85954	pass	-3.44339
AGAAGACAGAAAGGTACCGA	ECHDC1		175	196	408	2562	2023	1943	2315	3.13447	2.84678	4.25809	7.35987	6.78771	7.25038	7.04613	pass	-3.94093
AGAAGACCGAGGCGCTTCAA	Non-targeting		52	18	77	990	1054	892	1013	1.7278	0.649689	2.14483	6.00198	5.85904	6.13833	5.86772	pass	-4.27418
AGAAGACGTGCTCAGATGCT	ZNF117		398	766	16447	4001	4274	2628	3558	4.22476	4.65574	9.51574	7.9998	7.8599	7.68358	7.66237	pass	-3.20416
AGAAGCCCACAGTTGGGACG	LRRCC1		1812	106	64	806	520	608	1121	6.35	2.12094	1.94283	5.71046	4.86505	5.59489	6.01149	pass	-2.74411
AGAAGCCTGTTTGTTTTTCC	CADM2		194	1784	157	2235	2112	1853	2489	3.26699	5.84241	2.99606	7.16416	6.84927	7.18241	7.14992	pass	-3.89717
AGAAGCGAAGGGACTGGAGA	EMILIN2		140	803	23	1045	1580	1395	1417	2.85304	4.72116	1.01598	6.0788	6.43479	6.77607	6.34486	pass	-3.22576
AGAAGCTATGATCAGACATA	AMELX		363	559	134	1028	1050	924	1135	4.09938	4.22229	2.79823	6.05549	5.85365	6.18847	6.02912	pass	-1.95611
AGAAGCTCAGGCCCGGCAGC	CACNA1S		592	89869	116	1181	1490	606	1322	4.77208	11.4722	2.62196	6.25284	6.35119	5.59024	6.24602	pass	-1.48076
AGAAGGACCCGACACAAGTT	HLA-B		349	848	471	3370	3067	1574	2124	4.04601	4.79692	4.45513	7.75324	7.38359	6.94875	6.92288	pass	-2.58667
AGAAGGACGGCGGCGTGAGG	DBF4		61	161	92	1449	420	702	1648	1.89235	2.60594	2.34741	6.54439	4.56867	5.79829	6.56025	pass	-3.45087
AGAAGGAGAAGAGCATGCCC	CDC37		83	2	52	911	911	697	1488	2.22979	0.0884175	1.72737	5.88395	5.65258	5.78816	6.41455	pass	-4.06079
AGAAGGAGGGACATGGGGAG	TMEM30A		2059	303	26	1450	1627	650	1854	6.53224	3.40263	1.1081	6.54537	6.4766	5.68933	6.72847	pass	-3.07397
AGAAGGCAGGGGAGGGCGGG	ABHD1		21	83	48	269	204	238	1270	0.951423	1.85716	1.64775	4.18127	3.58982	4.28746	6.1889	pass	-2.6397
AGAAGGCCACTCCGCCCACT	CD74		431	397	80	1950	2164	1395	1491	4.33376	3.75978	2.18769	6.96883	6.88406	6.77607	6.41742	pass	-3.12428
AGAAGGCCCAGGGAACTTTA	OR8D1		144	19	30	1790	1570	1639	1277	2.88812	0.678461	1.22244	6.84634	6.42574	7.00666	6.19672	pass	-5.74728
AGAAGGCTGGTGAGAGCAAG	CALB1		31	136	56	1319	2120	539	1174	1.25001	2.4054	1.80282	6.4103	6.85468	5.42492	6.07712	pass	-4.44928
AGAATAAAGGAAGGAATGTG	AGPAT1		526	1497	392	4534	5446	3410	2383	4.60816	5.59418	4.20345	8.17956	8.20818	8.05778	7.08759	pass	-3.57141
AGAATACCCGTAGTTCCCCG	DDX17		132	274	56	518	767	678	2452	2.7802	3.27185	1.80282	5.08787	5.40973	5.74902	7.12847	pass	-2.30767
AGAATCAGGCCCAGACACCC	TYROBP		3190	239	117	932	2889	1380	3033	7.15831	3.0964	2.63233	5.91628	7.29786	6.76062	7.43328	pass	-4.12829
AGAATCGTTGACGTGTGGAG	ALDOA		299	282	138	5821	9332	5100	2937	3.83746	3.30913	2.83464	8.53894	8.98313	8.63671	7.38715	pass	-5.67401
AGAATGAAGGGAAAGCAAGG	MRPL35		64	168	69	1274	1322	1415	3035	1.94328	2.65743	2.02391	6.36082	6.18084	6.79643	7.43422	pass	-4.41753
AGAATGAATTGACTATAGCA	PSMA6		78	253	26	1530	3215	1889	1508	2.15973	3.16916	1.1081	6.62204	7.45118	7.20999	6.43359	pass	-4.46231
AGAATGCCATCTAGTTAGTA	Non-targeting		282	370	48	2031	2507	1576	2022	3.75908	3.66592	1.64775	7.02709	7.09465	6.95056	6.85248	pass	-3.42873
AGAATTGAGCCAGTTCCTGC	TMC5		2791	246	126	1184	2087	748	1475	6.96698	3.13324	2.72253	6.25646	6.83224	5.88826	6.40204	pass	-3.16573
AGACAAAAGAGAGGGGCCCT	LGALS3BP		600	1002	346	1673	1830	1770	1330	4.79074	5.02967	4.03374	6.7497	6.64443	7.11677	6.25461	pass	-1.95896
AGACAACTTTGCTGTTTCTC	KRTAP22-1		25	914	26	905	1759	351	1163	1.07836	4.9013	1.1081	5.87458	6.58792	4.82398	6.06374	pass	-3.71588
AGACACAAACACGTCTGAGC	CRYAB		25	151	41	880	792	941	1043	1.07836	2.52903	1.49688	5.83487	5.45494	6.21441	5.90911	pass	-4.71753
AGACACAAACGGGCATCCTT	CDK5RAP3		329	54602	357	1770	1750	1640	1586	3.96617	10.7536	4.07618	6.83028	6.5806	7.00754	6.50552	pass	-2.8641
AGACACGTCACCGGTCAAAA	Non-targeting		176	78	37	1298	2105	810	1424	3.14175	1.79283	1.40301	6.38742	6.84452	6.00128	6.35188	pass	-4.59826
AGACACGTTCCCAGCCAGCA	MAP4K5		72	157	79	1469	2257	1319	3408	2.07091	2.57567	2.17354	6.56396	6.94426	6.69601	7.60054	pass	-4.49304
AGACAGCGCGGGGTATACGG	C6orf47		203	124	54	2188	2937	1754	3077	3.32575	2.29825	1.76559	7.13371	7.32148	7.10376	7.45394	pass	-5.02323
AGACAGGTGCAAGCGGGGGT	CUX2		175	146	55	2100	1902	721	2845	3.13447	2.48899	1.78433	7.07492	6.69956	5.83613	7.34151	pass	-4.05181
AGACCCAGGAAAATGCGGAA	ZFX		23	71	51	1498	1627	1079	1735	1.01629	1.69765	1.70787	6.59186	6.4766	6.40935	6.6337	pass	-4.77895
AGACCCAGGAGGATGCCCAG	GSR		16	173	2	1482	1656	1510	1338	0.77522	2.69312	0.122863	6.57653	6.5018	6.88935	6.26315	pass	-5.80131
AGACCCCGTAGGCAGGACGT	Non-targeting		339	151	381	1123	1405	1130	1942	4.00664	2.52903	4.16465	6.18117	6.26751	6.47522	6.79476	pass	-2.31057
AGACCCGGCTTGCAATTACC	EPB41L4B		110	58	525	1442	2009	1366	1618	2.55857	1.50228	4.60494	6.53748	6.77778	6.74605	6.53403	pass	-3.97891
AGACCCGGGCGCGCGCCACG	SGSM2		114	266	2	496	1093	358	1018	2.60148	3.23359	0.122863	5.02714	5.91057	4.85148	5.8747	pass	-2.67698
AGACCCGTGGCCGCCAGCTC	LPAR1-tiling		77	1556	28	464	488	298	1520	2.1453	5.64882	1.1664	4.93397	4.77666	4.59685	6.44489	pass	-2.78867
AGACCGACAGGCCTCTAGGC	MDM1		84	91	123	821	892	1240	1489	2.2434	1.95448	2.69309	5.73656	5.62279	6.60779	6.41551	pass	-3.66831
AGACCGGTGCGTGTCCTCCC	CYP2J2		6	45	6255	242	209	323	887	0.341182	1.27624	8.1242	4.03751	3.62189	4.70845	5.67959	pass	-2.34564
AGACCTCAGAGGCCGGGGGT	PANK4		88	1112	224	2010	2548	1610	1280	2.2966	5.17557	3.45366	7.01221	7.11788	6.98111	6.20006	pass	-3.52745
AGACCTGCAAGCGCAGCTCC	CMTM3		104	10	3	755	1061	804	1044	2.49171	0.396178	0.180582	5.61802	5.86843	5.99072	5.91047	pass	-5.47225
AGACCTGGCACAGAGCAGGC	SLC22A12		62	77	21	522	391	321	606	1.90953	1.77961	0.951129	5.09864	4.46995	4.69984	5.14297	pass	-3.18911
AGACGCAGCGCCACCACCTC	ATF7IP		44	62	30	42	435	96	211	1.56388	1.56526	1.22244	1.87832	4.61719	3.08294	3.69538	fail	-1.8605
AGACGCTCCAGCCCCGCCCA	GPR35-tiling		28	0	0	66	1	78	268	1.16674	0	0	2.38014	0.0760392	2.82215	4.01648	fail	-1.2134
AGACTCGTATTGTCATATTA	Non-targeting		7129	74	1623	1899	1408	749	1374	8.31286	1.73921	6.19254	6.9309	6.27055	5.89016	6.30096	pass	0.30238
AGACTGACATTTCAACTGGC	KLHL33		1594	723	2364	1499	2149	705	1528	6.16748	4.5758	6.72891	6.59282	6.87411	5.80433	6.45238	pass	-0.425333
AGACTGACCAGAACTCTGCA	MSH4		30	45	89	1021	1351	927	1212	1.22279	1.27624	2.30911	6.04578	6.21172	6.19308	6.12241	pass	-4.82299
AGACTGCCCCTGTGACTCGG	KAT5		95	41	15	1194	456	572	951	2.38522	1.19891	0.736997	6.26843	4.6825	5.50871	5.77821	pass	-3.88321
AGACTGGGCCCGACGCCACC	CALML4		556	131	888	990	1012	683	998	4.68498	2.36172	5.33874	6.00198	5.80141	5.75942	5.84657	pass	-1.317
AGAGAAAAAAAAGATGCAGC	AGPAT1		26759	215	239	1828	2298	2552	2681	10.2178	2.96243	3.53889	6.87639	6.97002	7.64146	7.2564	pass	-4.0076
AGAGAAAATCAAATCAACCA	ZNF547		461	297	118	2686	2512	1773	2714	4.42618	3.37652	2.64264	7.42765	7.0975	7.11919	7.27393	pass	-3.72098
AGAGAAAGAAAGAAAGACGG	OR7G3		306	845	83	1366	1576	927	2072	3.86854	4.79199	2.22931	6.46023	6.43118	6.19308	6.88742	pass	-2.59169
AGAGAAAGAGAAAGAGAGAG	OR7G3		222	103	83	369	623	307	2689	3.44246	2.08915	2.22931	4.61557	5.11756	4.63803	7.26067	pass	-2.40872
AGAGAAAGTGAAGGAGGGCA	MB		149	21	534	534	555	225	1224	2.93081	0.734339	4.62846	5.13049	4.9559	4.21068	6.13642	pass	-2.19968
AGAGAACTCCTCACTTTAAA	MECOM		77	174	112	1655	1481	1297	1047	2.1453	2.70015	2.57968	6.73424	6.34255	6.67198	5.91454	pass	-4.09231
AGAGAAGGCCGCGCTTCTCG	RPL10A		71	90	3	429	805	445	873	2.05556	1.94266	0.180582	4.82467	5.47789	5.15552	5.65709	pass	-3.53523
AGAGAAGGGGAGGGGCAGAC	FAM120C		56	60	58	1176	1529	680	1029	1.80326	1.53411	1.83912	6.2468	6.38801	5.75319	5.88994	pass	-4.44354
AGAGAATCATCAATGTCATG	MS4A2		81	382	39	1695	1710	1416	1540	2.20217	3.70839	1.45071	6.76837	6.54759	6.79744	6.46353	pass	-4.5662
AGAGACACTCTCCAGCTCAG	Deprecated		281	69	16	1391	1469	994	1775	3.75434	1.66926	0.774966	6.4861	6.33096	6.29243	6.66626	pass	-4.6617
AGAGACAGGGGTGGAGTCAG	SMIM20		741	712	93	353	1740	436	2368	5.0853	4.55461	2.35996	4.55428	6.57242	5.12688	7.07854	pass	-2.01781
AGAGAGAACGGCGGTGGCCG	FGD1		261	646	222	1068	824	693	1457	3.65599	4.42053	3.44191	6.10975	5.5108	5.78001	6.38453	pass	-2.3381
AGAGAGAGGGAGTGGAGCCC	FOXA2		34	123	14	144	436	253	1641	1.32874	2.28895	0.698002	3.34716	4.62037	4.37125	6.55417	pass	-2.33142
AGAGAGATTTGAACTTTGGT	OR8B12		105	113	109	1920	2423	1618	1952	2.50307	2.19251	2.54713	6.94664	7.04585	6.98821	6.8021	pass	-4.44357
AGAGAGTGGGAAGGAACCAG	LRCH2		66	64	63	1221	1287	688	1975	1.97627	1.59574	1.92606	6.30028	6.14267	5.76975	6.81885	pass	-4.32401
AGAGATCGGTGCGGGGAGGA	FRRS1L		0	61	55	67	50	88	1754	0	1.54977	1.78433	2.39769	1.88986	2.9728	6.64926	pass	-1.18848
AGAGATGAAAGACAGGACCC	ZNF197		140	659	40	1486	1895	980	2774	2.85304	4.44794	1.47398	6.58038	6.69429	6.27223	7.30528	pass	-3.72734
AGAGATGAGCCAGTGGTAAC	SPTBN2		6703	170	267	1497	1874	1621	2205	8.22426	2.67181	3.68564	6.59091	6.67837	6.99086	6.97644	pass	-3.30522
AGAGATTAAGAAATGAGTCG	C2orf15		51	97	128	1820	1377	901	1605	1.7083	2.02338	2.74183	6.87012	6.23885	6.15261	6.52251	pass	-4.21547
AGAGATTTGCTTTCTTTATA	RAB40A		55	229	131	981	1007	822	1327	1.78476	3.04208	2.77031	5.98901	5.79439	6.02217	6.25139	pass	-3.25186
AGAGCAAAGGAAATTGGGAG	ARL6IP5		1498	70	155	1354	1403	965	1877	6.07916	1.68352	2.97989	6.44764	6.26548	6.25026	6.74609	pass	-3.27037
AGAGCAAGAGGCGGGGAGTG	CALB1		9922	15939	14370	4496	4633	4291	2012	8.78852	8.97928	9.32126	8.16746	7.97578	8.38821	6.84539	pass	0.933044
AGAGCACCCCGACTCCTCCG	SAMD12		2	144	190	885	1138	588	1597	0.122913	2.47265	3.23954	5.8429	5.96783	5.54765	6.51538	pass	-3.49518
AGAGCAGAAAACTGGAAGGG	CALB1		32	26	37	274	568	569	2010	1.27674	0.86524	1.40301	4.20639	4.98824	5.50129	6.84397	pass	-4.09828
AGAGCAGGAAGCCAGGCAGC	OBSL1		30	118	24	538	848	653	1327	1.22279	2.24153	1.04735	5.14095	5.55133	5.69584	6.25139	pass	-3.91816
AGAGCAGGTAATTAGCAGGC	TAGLN3		101	226	112	1111	1646	978	1529	2.45708	3.02538	2.57968	6.16589	6.49316	6.26932	6.45331	pass	-3.68964
AGAGCATGATGACCCGTGAC	Non-targeting		124	2039	1124	3557	4256	3802	3647	2.70349	6.03201	5.67125	7.8308	7.85384	8.21421	7.69784	pass	-2.54296
AGAGCCAAACTCTAAAATCC	BCAR3		1196	235	66	2261	893	1898	1055	5.75971	3.07491	1.97581	7.18073	5.62437	7.2168	5.92534	pass	-2.54946
AGAGCCAGCATCCTTGCTGA	GPR35-tiling		106753	144465	47300	11492	13207	12353	1737	12.2131	12.1568	11.0385	9.51832	9.48334	9.91087	6.63534	pass	2.67348
AGAGCCCAGACTGGCTCCAC	OBSL1		18	136	0	879	881	692	818	0.848303	2.4054	0	5.83326	5.60525	5.77796	5.56513	pass	-4.98495
AGAGCCGCATTCCAGGATAA	TMEM88		29	207	64	1632	1877	1210	1845	1.19504	2.91486	1.94283	6.71424	6.68065	6.57283	6.72152	pass	-4.62999
AGAGCCGCGCGTTTCCGGGT	TAF12		89	79	105	1310	1180	1077	1505	2.3096	1.80592	2.50257	6.40054	6.0193	6.40671	6.43075	pass	-4.09094
AGAGCCTGCTGCCAAGAGAC	SDCCAG8		9	14	0	231	321	55	164	0.485624	0.528494	0	3.97458	4.19948	2.40098	3.3634	fail	-3.48895
AGAGCCTTAGAGGAAACTGC	RGS5		7	137	72	1148	718	958	1332	0.390953	2.41398	2.07045	6.2125	5.31681	6.2399	6.25675	pass	-4.16945
AGAGCGAGCGAGAGCTGGGG	TAB2		142	17772	125	829	427	453	1770	2.87069	9.13603	2.71279	5.75029	4.59152	5.18051	6.66223	pass	-2.46772
AGAGCGAGGCGCGAGAAGGA	DBF4		15	16	4	697	938	258	877	0.737241	0.590364	0.236079	5.50514	5.6939	4.39813	5.66356	pass	-4.7679
AGAGCGCAGACGCTTGGGGG	STYX		70	90	50	515	363	334	1461	2.04005	1.94266	1.68811	5.07974	4.36776	4.75495	6.38844	pass	-3.03969
AGAGCGCATGCGCCTTTCCC	ARSK		578	131	181	1203	1583	1003	1582	4.73883	2.36172	3.1771	6.27913	6.4375	6.30527	6.50192	pass	-3.12816
AGAGCGCGAGACACTGGAGA	DACH1		205	136	598	1065	1872	1210	1788	3.33849	2.4054	4.78551	6.10575	6.67684	6.57283	6.67668	pass	-2.76726
AGAGCGTCCTTCCCTGCCGG	SH2D3C		281	83	745	233	486	293	622	3.75434	1.85716	5.09225	3.98623	4.77095	4.57346	5.17952	pass	-0.231889
AGAGCGTCTTCGTGACAAAC	Non-targeting		38	4624	20	682	766	507	1085	1.42744	7.20091	0.917575	5.47445	5.4079	5.33874	5.96514	pass	-4.04701
AGAGCGTGCAAGAGAGCGAG	PCDH7		42	63	171	879	456	840	1082	1.51982	1.58058	3.10441	5.83326	4.6825	6.05294	5.96121	pass	-3.10192
AGAGCTCTCTTTTCAGAAAG	PACSIN2		89	198	38	425	1029	779	1308	2.3096	2.8594	1.42706	4.81164	5.82501	5.94588	6.23086	pass	-2.96561
AGAGCTGAGACAAAAGAGAG	LGALS3BP		41	37	20	600	1075	841	2672	1.49728	1.1172	0.917575	5.29407	5.88702	6.05463	7.25158	pass	-4.76981
AGAGCTGAGGCAAGACCACT	BPIFB6		883	162	136	2511	2777	1530	2255	5.33139	2.61341	2.81655	7.33104	7.24119	6.90818	7.00854	pass	-4.09162
AGAGCTGCCCTGAGCGGGTC	FERMT2		130	2	21	224	258	317	366	2.7614	0.0884175	0.951129	3.93305	3.90333	4.68245	4.44203	fail	-3.73132
AGAGCTGGGCTGGGCTGCGA	DEFB136		49	577	326	1005	1392	1190	1507	1.66849	4.2656	3.95324	6.02334	6.25428	6.54904	6.43264	pass	-2.5958
AGAGCTTAAAAGCCCAACAC	TMA16		20	347	18	552	413	501	882	0.917862	3.58084	0.848032	5.17697	4.54545	5.32199	5.6716	pass	-4.25911
AGAGCTTTTCGAGTGGGAAG	LPAR1-tiling		127	949	17	1670	1374	1313	1693	2.73273	4.95373	0.811962	6.74713	6.23575	6.6895	6.59871	pass	-4.0144
AGAGGAAAAAGACTAGGCCC	SLC39A5		2878	1615	1275	1346	2051	1650	3466	7.01092	5.70146	5.84974	6.43919	6.80736	7.01624	7.62476	pass	-1.1059
AGAGGAAGGCCAAGATGTCT	C1QTNF9		47	477	134	1358	1341	1672	1810	1.62755	4.00666	2.79823	6.45185	6.20114	7.0352	6.69415	pass	-4.23697
AGAGGAAGTTTATCAATAGC	EVI2B		116	131	56	909	1062	906	1880	2.62247	2.36172	1.80282	5.88084	5.86976	6.16048	6.74838	pass	-3.50804
AGAGGACACTGGTAGATGTG	AGPAT1		70	291	2928	3945	4958	3311	2204	2.04005	3.34994	7.03497	7.97954	8.07322	8.01544	6.97579	pass	-4.72327
AGAGGAGCCCTGGAGAGGTG	ITPR2		272	10	1461	1095	1515	2114	1124	3.71091	0.396178	6.04301	6.14525	6.3749	7.3713	6.01528	pass	-2.43434
AGAGGAGGAGAAGACGCCAC	SLC39A2		2572	58496	397689	10396	12812	12113	1343	6.85007	10.853	14.1096	9.37392	9.4396	9.8826	6.26846	pass	1.41338
AGAGGCACACGCAGGCAGGC	LPAR1-tiling		170	1849	41	926	920	633	1655	3.09747	5.89315	1.49688	5.90712	5.66649	5.65185	6.5663	pass	-2.80965
AGAGGCAGGCTCTTTCCTAG	YIPF6		3166	77	183	505	824	667	1459	7.14749	1.77961	3.19121	5.05229	5.5108	5.72586	6.38649	pass	-2.53465
AGAGGCCCAAGCTGTGGGAG	OBSL1		36	50	1	732	1076	612	1637	1.37894	1.36742	0.0627391	5.57431	5.88833	5.60416	6.55069	pass	-4.52092
AGAGGCGGAGCGAAGGAAGC	LIN54		35	256	109	536	989	716	1181	1.35406	3.18428	2.54713	5.13573	5.76884	5.82627	6.08557	pass	-3.27914
AGAGGCGGGGCCTCAAGGCT	SMIM20		89	96	116	1198	1266	678	1438	2.3096	2.01212	2.62196	6.27319	6.11927	5.74902	6.36583	pass	-3.9636
AGAGGGAACGGGCGTGCAGG	TAF1C		2967	106	84	883	1712	1296	2191	7.05452	2.12094	2.24292	5.83969	6.54926	6.67088	6.96733	pass	-4.42796
AGAGGGAGACAGTGAGTGTC	KRTAP10-12		72	401	369	1113	1731	1887	2153	2.07091	3.77318	4.12109	6.16844	6.56502	7.20847	6.94229	pass	-3.08738
AGAGGGAGAGGAGACCGCGG	PRKCE		293	757	178	548	794	450	977	3.81028	4.63937	3.15568	5.16677	5.45849	5.17119	5.81642	pass	-1.35649
AGAGGGAGCACCCTGCTGGT	TRIM14		3682	3720	73	1458	1283	635	1435	7.36389	6.88945	2.08564	6.55323	6.13824	5.65631	6.36285	pass	0.751208
AGAGGGAGCGCGAGAGAGGG	FOXA2		26	27	0	7	84	74	1948	1.10843	0.890053	0	0.532144	2.47147	2.75718	6.79917	pass	-1.58142
AGAGGGATTGGGAGCTTGAC	Non-targeting		2062	236	139	2707	5143	3348	3694	6.53431	3.08031	2.84361	7.43883	8.12588	8.03141	7.71622	pass	-5.04556
AGAGGGCGAGGCGCGCCTGG	IRX5		314	367	290	339	890	266	963	3.90325	3.6551	3.79593	4.49843	5.61961	4.44012	5.79597	pass	-0.64419
AGAGGGCGTGGGGGATTTCT	GPR35-tiling		136	4079	86	1815	2371	1094	2328	2.81708	7.02129	2.26976	6.86618	7.01479	6.42904	7.05415	pass	-4.0491
AGAGGGGCGGTAGTTGGTTG	SCAMP3		370	234	133	1542	1683	793	4280	4.12534	3.06949	2.78899	6.6332	6.52488	5.97116	7.92771	pass	-3.18217
AGAGGGTATAGGCCGCGAGA	SLIRP		0	36	211	642	1187	1286	1365	0	1.09603	3.3755	5.38928	6.0277	6.65981	6.2916	pass	-4.93167
AGAGGGTTGCCCAGGCAACC	PACRGL		80	74	9	508	1183	753	931	2.18816	1.73921	0.485449	5.06058	6.0229	5.89771	5.74811	pass	-4.28369
AGAGGTCAGCGCTGCTTTTG	CBLN2		192	113	66	1213	1305	770	1546	3.2536	2.19251	1.97581	6.29092	6.16243	5.92938	6.46908	pass	-3.95357
AGAGGTGCTTCTGTGATTGG	PAF1		68	194	1742	1023	1296	1110	1346	2.00851	2.83405	6.29327	6.04856	6.15258	6.44974	6.27164	pass	-3.31853
AGAGTCAGGGACCAGCCCTG	GPR35-tiling		8745	2324	638	1251	802	966	1555	8.60678	6.21805	4.87564	6.33486	5.47263	6.25174	6.47736	pass	0.745421
AGAGTCCCAGGAAGCGGCTC	RPS7		40	71	272	1928	2035	1036	1182	1.47437	1.69765	3.71034	6.95259	6.79616	6.35139	6.08678	pass	-5.09851
AGAGTGAGACCCGCCCCGAC	FAM183A		31	37	180	1711	2680	2173	1903	1.25001	1.1172	3.17	6.7818	7.19024	7.41078	6.76576	pass	-5.53179
AGAGTGATACCTGATCCTGG	WFDC2		224	1414	272	6071	8731	5123	5535	3.45422	5.51364	3.71034	8.59945	8.88729	8.64319	8.29734	pass	-4.93284
AGAGTTCCTCTACTTACGAT	TMEM67		524	82	88	1812	890	1024	1077	4.60288	1.84452	2.29611	6.86381	5.61961	6.33479	5.95463	pass	-3.77509
AGATAAGCTTCGCCTATAAA	PNLIP		1670	201	133	2085	3009	1476	1954	6.23377	2.87812	2.78899	7.06466	7.35621	6.85678	6.80357	pass	-4.06779
AGATAATGAATGGGAGGCTA	LPAR1-tiling		1183	194	334	1497	3082	1144	2418	5.74424	2.83405	3.98598	6.59091	7.39058	6.49278	7.10847	pass	-2.5068
AGATACCGGGAGAGCTGAGC	HDAC3		5	22	132	861	1311	739	1495	0.289632	0.761486	2.77968	5.80393	6.16895	5.87109	6.42124	pass	-5.40747
AGATACTGAAATTGTAAAGT	CLEC1B		426	329	455	1671	1649	1231	1858	4.31777	3.51057	4.40758	6.74799	6.49576	6.59739	6.73155	pass	-2.43022
AGATCACTGGGACCAGAGGA	TNNC1		72	117	65	377	233	187	1823	2.07091	2.23186	1.95942	4.64526	3.76659	3.95954	6.70438	pass	-2.00013
AGATCAGAGAGGACGGCGGG	SPHKAP		1819	8727	115	1039	2142	1146	1289	6.35549	8.11264	2.6115	6.07061	6.86944	6.49527	6.21003	pass	0.284879
AGATCAGCGCAGAAACAGAG	CSE1L		62	116	167	6662	4624	3367	1936	1.90953	2.22212	3.07427	8.73314	7.97299	8.03954	6.79033	pass	-5.75087
AGATCGACCCCCGTCAGGGT	ITFG2		202	170	75	1072	1072	635	1109	3.31934	2.67181	2.11554	6.11506	5.88305	5.65631	5.9962	pass	-3.21124
AGATCGATCCCGAGTCCGGA	CXCL1		33	168	25	1272	949	722	1347	1.30297	2.65743	1.07804	6.35858	5.71039	5.8381	6.27269	pass	-4.76005
AGATCGATCCGGAGTCCCGA	CXCL3		1592	530	972	2831	3267	2804	2849	6.1657	4.14966	5.46605	7.50308	7.4742	7.77667	7.34353	pass	-2.31061
AGATCGGAACAAAACAGAAT	APOC1		19	40	44	727	1100	657	709	0.883502	1.17892	1.56348	5.56463	5.91963	5.70449	5.36349	pass	-4.68113
AGATCTAGGACTACCCCGCG	VPS11		6392	838	11558	1608	733	795	1627	8.15595	4.78042	9.00764	6.69307	5.34589	5.97474	6.54194	pass	1.46288
AGATCTGAGAGCTGGATGGG	KCNJ4		600	270	173	2393	3386	2200	2706	4.79074	3.25285	3.11924	7.26204	7.52553	7.42849	7.2697	pass	-4.27268
AGATCTGTTCCATGTTACCA	LRRC37B		356	765	598	1341	2102	1397	2158	4.07294	4.65393	4.78551	6.43389	6.84248	6.77812	6.94561	pass	-2.18855
AGATGCCATTTGGGTGAGTG	ALPP		213	298	109	3432	4631	2154	1531	3.38835	3.38091	2.54713	7.77942	7.97516	7.39818	6.45517	pass	-4.59425
AGATGGTCAGATCTAGTAGT	Non-targeting		59	119	376	1559	1601	1365	1834	1.85737	2.25114	4.14666	6.64886	6.45362	6.745	6.71297	pass	-4.20248
AGATGGTGGCGCGGACTGGC	MPC1		3264	800	169	715	1704	639	1654	7.19117	4.71597	3.08942	5.54113	6.54258	5.66519	6.56543	pass	-1.82661
AGATGGTTCCTGGTAGCGAC	TMEM63C		435	17906	180	2978	1722	1621	2167	4.34643	9.14685	3.17	7.57572	6.55758	6.99086	6.95156	pass	-3.22929
AGATGTCGGCTTCCGGCGGG	GTF3C6		307	502	117	2745	2420	1579	2157	3.87292	4.07588	2.63233	7.45882	7.04407	6.95329	6.94494	pass	-3.5859
AGATGTGCCTGGGCTGCGTC	ADAMTS6		57	346	741	1081	1539	1259	1523	1.82152	3.57703	5.08471	6.12695	6.3973	6.62951	6.4477	pass	-2.82028
AGATTACTTCTGCTCGTCCT	NPLOC4		79	282	607	2535	2783	2891	1761	2.17402	3.30913	4.80629	7.34468	7.24428	7.82055	6.65494	pass	-3.93515
AGATTATGTTAATGAGGCGC	PANK4		103	60	34	633	796	606	1403	2.48026	1.53411	1.32837	5.3694	5.46204	5.59024	6.33071	pass	-3.92793
AGATTCATTCACGAGTTGGG	Non-targeting		91	225	210	3506	2902	2755	3036	2.33525	3.01977	3.36931	7.81006	7.3043	7.75135	7.4347	pass	-4.38204
AGATTGCCTGTCAGGAGGTT	RPGRIP1		129	360	139	1159	2052	1130	2193	2.75191	3.62954	2.84361	6.22607	6.80806	6.47522	6.96863	pass	-3.47417
AGATTGGAATCCTAATCTCC	RNF125		86	95	33	715	867	605	1065	2.27024	2.00078	1.30261	5.54113	5.58262	5.5879	5.93873	pass	-3.58184
AGATTGGTCCAGTGAGGGAA	DCTPP1		1014	652	2875	1974	2858	1634	2207	5.52632	4.43324	7.00882	6.98634	7.2824	7.00229	6.97774	pass	-1.46001
AGATTGTGCAGTAATTGGTT	PCDHGA12		283	102	93	2279	2672	1467	1940	3.76381	2.07839	2.35996	7.19209	7.18595	6.84803	6.79328	pass	-4.48807
AGATTTACACCTCCACACTG	ZNHIT1		2206	54	36	1126	1944	765	1613	6.63069	1.43642	1.37856	6.18497	6.73077	5.92014	6.52961	pass	-4.54158
AGATTTGAACTTTGGTAGGA	OR8B12		84	389	54	3081	3174	2134	1968	2.2434	3.7326	1.76559	7.62452	7.43277	7.3848	6.81377	pass	-5.38112
AGCAAACGGGGACTAGAAAT	PAF1		227	208	501	971	2072	1252	1652	3.47167	2.92089	4.54027	5.97446	6.82192	6.62155	6.56371	pass	-2.50279
AGCAAAGCAGCTTCCTCTGG	NAA20		142	142	82	2693	2653	2750	1636	2.87069	2.45613	2.21557	7.43139	7.17573	7.74874	6.54982	pass	-4.7196
AGCAACACCTAATCTGGCTG	RIPK3		92	86	87	758	727	523	1354	2.3479	1.89443	2.283	5.62362	5.33433	5.38247	6.28007	pass	-3.27572
AGCAACCAGAAGTTAGTAAT	ANXA1		50	149	259	2556	2486	1747	2108	1.68853	2.51315	3.64521	7.35651	7.0826	7.09803	6.91207	pass	-4.56945
AGCAAGCCTGCTCCTCCACG	MEIS2		954	227	277	1165	1388	910	1721	5.4403	3.03097	3.73463	6.23342	6.25018	6.16675	6.62213	pass	-2.43211
AGCACAAGGAGCAGCTCCCC	POMC		0	24	20	201	30	81	1436	0	0.814296	0.917575	3.78751	1.39155	2.86902	6.36384	pass	-1.95144
AGCACAGAGCTAGGCAAAGC	ARHGEF38		21	100	60	1054	1250	1137	1569	0.951423	2.05664	1.87453	6.09099	6.10119	6.48403	6.49015	pass	-4.6095
AGCACAGGGAGCGGGGGTGC	ELOA		265	81	187	861	708	758	1664	3.6762	1.83177	3.21902	5.80393	5.29708	5.9071	6.57404	pass	-2.68807
AGCACCAAGCAGGCCGAAGT	ONECUT3		60	187	14	603	946	1044	1244	1.87497	2.78858	0.698002	5.30109	5.70591	6.36235	6.15947	pass	-3.42612
AGCACCCGCCGTGGCCAGCA	PTPRU		54	117	37	759	866	656	1566	1.76602	2.23186	1.40301	5.62549	5.58099	5.70233	6.48742	pass	-3.85947
AGCACGAGCACGGCCTCCCG	SMPD1		19	510	160	148	99	71	1828	0.883502	4.09734	3.01997	3.38285	2.66855	2.70646	6.70829	pass	0.313506
AGCACGGGACCCCGGCGGGG	LPAR1-tiling		240	252	89	490	544	707	1262	3.54495	3.16408	2.30911	5.01012	4.92796	5.80834	6.17991	pass	-1.76388
AGCACGTAATGTCCGTGGAT	Non-targeting		55	29	125	962	947	723	1217	1.78476	0.938435	2.71279	5.96124	5.70741	5.84006	6.12826	pass	-4.17648
AGCACGTACAAAGGGCCCGA	ZNF292		74	99	50	1350	1413	1140	1187	2.10113	2.04564	1.68811	6.44342	6.2756	6.48778	6.09278	pass	-4.34229
AGCACGTCACCGGAAATGCG	DEPDC1B		33	138	54	767	1202	779	1407	1.30297	2.42251	1.76559	5.64031	6.04554	5.94588	6.33477	pass	-4.18029
AGCACGTCACGTCACCGCCC	ZFX		99	92	1	543	904	692	1722	2.43352	1.96619	0.0627391	5.15392	5.64168	5.77796	6.62296	pass	-3.67549
AGCACGTCTTCTGTCAATCA	ZNF117		41	352	39	1882	2372	2153	2321	1.49728	3.59977	1.45071	6.91804	7.01539	7.39752	7.04984	pass	-5.42076
AGCACTGCAGGGGTTAAAGG	TNS1		102	1038	215	2312	2554	2234	2027	2.46871	5.07906	3.4	7.21269	7.12125	7.45049	6.85602	pass	-4.05048
AGCACTTCTAACTATTAACA	RIOK2		190	131	292	3039	3438	1420	2182	3.24008	2.36172	3.80514	7.60482	7.54739	6.80147	6.96144	pass	-4.36474
AGCAGAAAACTGGAAGGGAG	CALB1		415	275	112	118	208	128	1505	4.28194	3.27656	2.57968	3.09078	3.61553	3.45477	6.43075	pass	-0.338968
AGCAGAAATGACATTGGGGA	LGALS16		322	1012	520	2907	1528	2345	2004	3.93715	5.04356	4.5917	7.54109	6.38708	7.52005	6.83969	pass	-2.92835
AGCAGAATCCGGCGAAGGGC	TRNP1		195	191	63	564	743	540	1903	3.27364	2.81474	1.92606	5.20715	5.36497	5.42753	6.76576	pass	-2.55023
AGCAGAGAAGGGCTTTGTGG	C2orf82		200	243	455	2590	4032	1996	2468	3.30643	3.11756	4.40758	7.37546	7.77618	7.28895	7.13778	pass	-4.06903
AGCAGAGCGGCGCAGAAGGG	BACH1		25	19	23	375	85	216	1859	1.07836	0.678461	1.01598	4.6379	2.48548	4.15503	6.73232	pass	-3.13905
AGCAGATTGTTTGATCTCCT	OGN		283	633	274	2729	5253	2335	1926	3.76381	4.39258	3.72011	7.45044	8.1563	7.51392	6.78293	pass	-3.76372
AGCAGCAAAGCAGCTTCCTC	NAA20		56	166	35	2092	1705	1514	1162	1.80326	2.6429	1.35369	7.06946	6.54341	6.89314	6.06252	pass	-5.2662
AGCAGCAGCAGTGGGCCCTG	RGS5		57	98	28	1019	594	482	2050	1.82152	2.03455	1.1664	6.04299	5.05082	5.26764	6.87215	pass	-4.10123
AGCAGCAGTGGGCCCTGAGG	RGS5		170	41	37	507	298	421	1599	3.09747	1.19891	1.40301	5.05783	4.09827	5.07784	6.51717	pass	-2.89935
AGCAGCATGGCGGCCGCCGA	IPO8		67	76	506	403	780	690	929	1.99248	1.76627	4.55398	4.73775	5.43342	5.77386	5.74506	pass	-2.74528
AGCAGCCCAGGAGGCCTGGG	CRB2		2017	2858	1267	2316	1990	1763	1451	6.50283	6.51282	5.84082	7.21517	6.76419	7.11109	6.37865	pass	-0.712341
AGCAGGAAGACTTATCTGTT	MTUS2		93	558	382	2500	3320	2220	2079	2.36045	4.21984	4.16822	7.32475	7.49728	7.44147	6.89225	pass	-3.27744
AGCAGGAGGGGGAATCGCTG	FXYD5		2259	155	98	876	1185	964	1623	6.6646	2.56029	2.4211	5.82841	6.0253	6.24879	6.53843	pass	-3.46501
AGCAGGCGTCCCAACCCAGC	TMC5		103	114	0	880	1407	1208	1196	2.48026	2.20245	0	5.83487	6.26954	6.57047	6.10351	pass	-4.06709
AGCAGGCTTGCTGATTTGCT	MEIS2		419	527	212	2759	4828	3374	2341	4.29507	4.14193	3.38166	7.46612	8.03503	8.04253	7.06212	pass	-3.8931
AGCAGGGAAAAGAGAATTAG	CD320		1863	278	143	1399	1803	1416	2439	6.38956	3.29061	2.8789	6.49428	6.6232	6.79744	7.12085	pass	-3.33259
AGCAGGGAAGCGGGAGGACC	TSC22D1		106	10	38	426	479	256	1232	2.51434	0.396178	1.42706	4.81491	4.7508	4.38743	6.14569	pass	-2.96037
AGCAGGGACCGACGTCAGCA	SLC17A9		46	305	109	1475	1288	1404	2019	1.60664	3.41122	2.54713	6.56977	6.14377	6.78527	6.85036	pass	-4.23814
AGCAGGGCGCAGCGCAGACT	MPC2		107	58	26	717	1630	525	1389	2.52552	1.50228	1.1081	5.54507	6.47923	5.38785	6.31643	pass	-4.27975
AGCAGGGGATGCGTGACTGG	APOC1		349	1589	71	2207	3721	2172	2818	4.04601	5.67849	2.0551	7.1461	7.66093	7.41012	7.32784	pass	-3.10009
AGCAGGGTAGTGTGAAGGAG	NEIL1		88	32	18	602	679	543	2365	2.2966	1.00809	0.848032	5.29875	5.23831	5.43534	7.07673	pass	-4.23022
AGCAGGTCTCGGCTCCAATC	F10		51	98	40	1237	1573	727	1554	1.7083	2.03455	1.47398	6.31882	6.42846	5.84788	6.47644	pass	-4.3939
AGCAGTGAGGGTCCATGTTA	OR8D1		676	1413	446	3015	4190	3124	3389	4.95693	5.51264	4.38013	7.59344	7.83139	7.9319	7.59252	pass	-2.63651
AGCAGTTCAACTTCCTATTA	FZD6		5467	225	164	1814	2008	1755	1725	7.93129	3.01977	3.05125	6.86539	6.77707	7.10458	6.62544	pass	-3.7573
AGCATACCTATGGGGGGCTC	ISLR		12	49	128	498	494	603	1091	0.616911	1.34964	2.74183	5.03277	4.79365	5.58323	5.97297	pass	-3.44402
AGCATAGGGTGGGCGGGGCC	ZNF665		51	85	55	660	1305	650	1186	1.7083	1.88211	1.78433	5.42823	6.16243	5.68933	6.09158	pass	-3.905
AGCATCCTGTACTGGGAGTT	OR5C1		1591	1056	1054	1435	2324	1094	1807	6.1648	5.10313	5.58036	6.53053	6.98613	6.42904	6.69178	pass	-0.848682
AGCATGTGTGGAGAGCGGAC	HCN1		10	69	2164	1682	1395	1296	1617	0.530727	1.66926	6.60263	6.75737	6.25734	6.67088	6.53314	pass	-4.58808
AGCATTCCTGGCAGAGGAGA	MTCH1		18	49	44	927	1049	716	1817	0.848303	1.34964	1.56348	5.90865	5.8523	5.82627	6.69967	pass	-4.50266
AGCATTCTCACCAAGACCGA	Non-targeting		309	218	29	2517	3788	1936	2297	3.88165	2.97987	1.19469	7.33446	7.68655	7.2452	7.03496	pass	-4.70668
AGCATTCTGTGTGCTGCCCC	OPRPN		182	193	23	726	1362	811	1733	3.18472	2.82764	1.01598	5.56268	6.22326	6.00303	6.63205	pass	-3.39562
AGCATTTGCGCGGCAACTGT	Non-targeting		67	68	148	1104	2276	1087	2274	1.99248	1.65485	2.92184	6.15689	6.95626	6.41989	7.02055	pass	-4.16442
AGCATTTGTTCCGGAGGGGA	ICAM1		5819	73397	2553	3621	3437	2167	2125	8.02096	11.1802	6.83886	7.85642	7.54698	7.40681	6.92356	pass	0.164538
AGCCAAGAAACTTATCTGTC	MS4A2		356	79	8	1210	1537	1104	2092	4.07294	1.80592	0.438905	6.28739	6.39545	6.44201	6.90117	pass	-4.58953
AGCCAATAGCAAACGGGCTC	HMGB1		91	127	1	730	841	563	959	2.33525	2.32579	0.0627391	5.57044	5.53962	5.48634	5.79008	pass	-3.2352
AGCCAATCAGGCCGAGAGGA	GABRG1		55	17	18	271	181	283	1463	1.78476	0.620331	0.848032	4.19137	3.43239	4.5255	6.39039	pass	-2.81206
AGCCAATCAGTAGCCCAAGG	GABRG1		23	170	25	663	618	632	3684	1.01629	2.67181	1.07804	5.43462	5.10627	5.64961	7.71233	pass	-4.41833
AGCCAATGATTTTATCGCGC	HIST1H3C		106	108	14	648	1283	587	1733	2.51434	2.14175	0.698002	5.40238	6.13824	5.54525	6.63205	pass	-3.99649
AGCCAATGGACAGAGCCCAG	PACSIN2		151	430	143	4107	5017	2805	2596	2.94754	3.86678	2.8789	8.03738	8.09022	7.77718	7.21023	pass	-4.89827
AGCCAATGGGCGCGGCGCGC	GPR3		247	33	230	608	632	404	1108	3.58292	1.03059	3.48836	5.3127	5.13766	5.02017	5.99492	pass	-1.72978
AGCCACAAGAAAGGCCATGA	TIGIT		166	136	62	563	1746	772	1501	3.06717	2.4054	1.90908	5.20466	6.57733	5.93307	6.42695	pass	-4.02398
AGCCACAGCCCTCACCGCAG	SLC5A11		6	33	50	1408	1690	1604	1940	0.341182	1.03059	1.68811	6.50343	6.5308	6.97577	6.79328	pass	-5.50022
AGCCACGGCGGACTCTCCCG	FGFR1		29	112	54	326	249	231	2040	1.19504	2.1825	1.76559	4.44456	3.85558	4.24662	6.86516	pass	-2.48103
AGCCAGACCTGCGTGCTCGC	TMA16		53	115	81	546	1162	457	968	1.74704	2.21232	2.2017	5.16164	5.99746	5.19284	5.80331	pass	-3.41461
AGCCAGCCGCTTGACACATG	ZNHIT1		150	3690	48	2213	2249	1034	2095	2.9392	6.87787	1.64775	7.14999	6.93918	6.34863	6.90322	pass	-4.21079
AGCCAGGAAGCAGTTGGCAA	SEPT2		18	347	62	1429	1560	858	1459	0.848303	3.58084	1.90908	6.52455	6.41663	6.08307	6.38649	pass	-4.17399
AGCCAGGCAGAGAAGCTGGG	SOX6		145	179	71	1584	1679	1740	1688	2.89676	2.73481	2.0551	6.67159	6.52148	7.09228	6.59448	pass	-3.78668
AGCCAGGCAGCGGGCAGGGG	OBSL1		10	5	0	14	100	39	1636	0.530727	0.211645	0	0.920028	2.68078	2.01295	6.54982	pass	-2.01295
AGCCAGGTGCGGCTGCCGCG	TFCP2L1		40	125	113	919	1775	1065	1158	1.47437	2.30749	2.59036	5.89636	6.60085	6.39074	6.05762	pass	-4.29336
AGCCAGTTTCGACCGTCGCC	BOD1L1		0	17	0	395	467	205	392	0	0.620331	0	4.70992	4.71557	4.08396	4.53663	fail	-4.09524
AGCCATGTACTTCAAACAGA	ANXA1		72	203	112	912	2090	1583	1938	2.07091	2.89047	2.57968	5.88551	6.83429	6.95691	6.79181	pass	-3.94382
AGCCCAACCGGCATCCGTCG	RGS5		162	89	147	1414	1574	966	1416	3.03623	1.93075	2.91336	6.5095	6.42937	6.25174	6.34385	pass	-3.47327
AGCCCAACTCCTGCCGCGCG	ARPIN		98	154	3355	1551	2339	1698	1424	2.4216	2.55254	7.22997	6.64151	6.99534	7.05729	6.35188	pass	-4.21992
AGCCCACAACCTGGCACCCA	TMEM161B		40	136	65	724	444	350	1360	1.47437	2.4054	1.95942	5.55879	4.64555	4.82001	6.28637	pass	-2.8606
AGCCCATACGAATGTTGGAG	CLDN34		86	647	332	2106	3640	2004	1613	2.27024	4.42265	3.97786	7.07901	7.62934	7.29469	6.52961	pass	-3.31682
AGCCCCAGCGCCCGATGACG	CDC37		4624	710	39	3345	2404	2132	2619	7.69076	4.55073	1.45071	7.74255	7.03458	7.38346	7.22287	pass	-2.48385
AGCCCCAGCTAGAGGGCGTG	GPR35-tiling		49	116	75	1182	778	642	1208	1.66849	2.22212	2.11554	6.25405	5.4298	5.67181	6.11771	pass	-3.55627
AGCCCCCATCGCGGGCACCT	RUNX3		152	407	830	756	630	444	1248	2.95583	3.79305	5.24378	5.61989	5.13322	5.15236	6.16404	pass	-1.34017
AGCCCCCCAATCCCGCGCCG	PRDM16		221	5599	619	1282	1599	1159	2005	3.43655	7.47523	4.83353	6.36974	6.45184	6.51137	6.84041	pass	-1.67784
AGCCCCCCTCCCACGCCCCG	POMC		50	139	183	454	497	363	1213	1.68853	2.43099	3.19121	4.90358	4.80207	4.8708	6.12358	pass	-2.37108
AGCCCCCTGCCGAGAAGCGA	EMILIN2		353	366	149	3438	2981	2217	2464	4.06146	3.65148	2.93028	7.78193	7.3428	7.43953	7.13546	pass	-3.72047
AGCCCCGCCTGCGGGATACC	SPATA7		407	32	30	1410	1963	1222	1233	4.25531	1.00809	1.22244	6.50545	6.74467	6.58692	6.14684	pass	-5.36448
AGCCCCGGACCCTTCCGGAG	EVC		116	126	17	878	830	759	1115	2.62247	2.31667	0.811962	5.83164	5.52104	5.90897	6.00386	pass	-3.20918
AGCCCCTCTCCGCCCTAGGG	ATP8B1		57	199	26	584	744	531	1537	1.82152	2.86567	1.1081	5.25609	5.36686	5.40385	6.46075	pass	-3.43456
AGCCCGAAGGAGCCTTGGGG	PLEKHM1		134	175	3	118	342	266	1005	2.79876	2.70715	0.180582	3.09078	4.28607	4.44012	5.85647	pass	-1.57893
AGCCCGAGCGGCGGGGAGTC	SYNDIG1		222	218	915	544	907	506	1229	3.44246	2.97987	5.3809	5.1565	5.64636	5.33596	6.14222	pass	-1.71403
AGCCCGCCACAGAATAGCTG	Non-targeting		4	26	1136	1022	1182	857	1179	0.236171	0.86524	5.68627	6.04717	6.0217	6.08142	6.08316	pass	-5.15646
AGCCCGCCGGGAGCAGCGTC	TRIM14		2112	207	125	1809	1438	1716	960	6.56851	2.91486	2.71279	6.86144	6.30058	7.07239	5.79155	pass	-3.38572
AGCCCGCCGTCCACGTGCAC	DUSP28		47	72	15	796	700	183	992	1.62755	1.71164	0.736997	5.6928	5.28111	3.93037	5.83802	pass	-3.56947
AGCCCGCGGCTGTGGGAGCA	SERHL2		817	4857	484	1912	1226	1168	1750	5.2222	7.27136	4.49264	6.94067	6.07363	6.52241	6.64599	pass	-1.71846
AGCCCGGGGAGGACGCCTTT	SLIRP		177	177	138	1620	2404	1825	1504	3.149	2.72104	2.83464	6.70369	7.03458	7.1606	6.4298	pass	-4.31353
AGCCCGGGGGCGGCAGGAGA	LPAR1-tiling		1959	1434	1985	405	643	436	968	6.4612	5.53346	6.47941	4.74463	5.16186	5.12688	5.80331	pass	1.35253
AGCCCGTGACTACAACCCCC	STX1B		18	2	39	1054	490	382	2197	0.848303	0.0884175	1.45071	6.09099	4.78235	4.94195	6.97124	pass	-4.69393
AGCCCTAAGCACTGTGCCGC	ZNF286A		60	40	19	1217	1355	1047	1243	1.87497	1.17892	0.883223	6.2956	6.21593	6.36644	6.15833	pass	-5.03701
AGCCCTGTGGAGAAAAGGAG	ITFG2		0	10	15	179	256	440	1637	0	0.396178	0.736997	3.63306	3.89285	5.13968	6.55069	pass	-3.63306
AGCCCTTGAGCTGCACGAAA	TNP1		46	901	38	1277	1761	504	1385	1.60664	4.88133	1.42706	6.36417	6.58955	5.33039	6.31232	pass	-3.90333
AGCCGATTCGCGCTGCCTTG	BCAR3		308	457	211	2442	2721	2125	1747	3.8773	3.94878	3.3755	7.2911	7.21199	7.37874	6.64354	pass	-3.4138
AGCCGCATTCCAGGATAAGG	TMEM88		3	71	2	373	517	347	1371	0.180653	1.69765	0.122863	4.63049	4.85699	4.80803	6.29784	pass	-4.44984
AGCCGCCGGTGCAGCCACGA	PPP1R1A		29	43	92	617	343	429	751	1.19504	1.2381	2.34741	5.33337	4.29007	5.1042	5.44456	pass	-3.05197
AGCCGCCTCCTCCCAGCCCA	PTP4A3		1	34	23	34	244	249	1147	0.0627651	1.05273	1.01598	1.66296	3.82836	4.34937	6.04406	pass	-2.77562
AGCCGCGATGGGAGCCGCTG	ZDHHC21		62	83	2	394	593	553	1153	1.90953	1.85716	0.122863	4.7064	5.04846	5.46107	6.05147	pass	-3.1913
AGCCGCGGCCCCAAAGGACG	FGFR1		87	138	104	361	173	55	734	2.28348	2.42251	2.49121	4.58525	3.37334	2.40098	5.4123	pass	-0.950829
AGCCGGCCAGTGACTTGTCA	CRYAB		25	710	195	936	1063	850	1333	1.07836	4.55073	3.27309	5.92236	5.8711	6.06976	6.25782	pass	-2.79667
AGCCGGCTGCGGGGCTTGAT	SH3BGRL2		389	273	50	894	1400	835	1693	4.19355	3.26712	1.68811	5.85724	6.26244	6.04446	6.59871	pass	-2.99531
AGCCGGCTTGTGACAGTGAA	Non-targeting		796	102	132	1819	1708	1125	1472	5.18566	2.07839	2.77968	6.86933	6.54592	6.46889	6.39914	pass	-3.68921
AGCCGGGACTGGGCGGAGGG	ZMAT5		2	44	1	89	53	66	1376	0.122913	1.2573	0.0627391	2.73802	1.95172	2.61776	6.30303	pass	-2.55502
AGCCGGGAGACCGCAACTGG	MTMR12		65	174	885	1512	3443	1678	1465	1.95987	2.70015	5.33398	6.60515	7.54948	7.04033	6.39234	pass	-4.64528
AGCCGGGCCCGTCACGTGAA	KATNAL2		24	22	27	1464	1569	1005	1032	1.04766	0.761486	1.13755	6.55909	6.42483	6.3081	5.89407	pass	-5.51143
AGCCGGGCGTGACGAACAGA	ULK1		87	31	81	1086	1176	874	1478	2.28348	0.985246	2.2017	6.13351	6.01447	6.10934	6.40493	pass	-3.90764
AGCCGGGTTGAGCGACTCGG	Deprecated		26	18	44	311	423	182	795	1.10843	0.649689	1.56348	4.3798	4.5785	3.92299	5.52487	pass	-3.27137
AGCCGTCCCCAGTGACGTCA	TAF4B		88	426	15	1117	964	829	1176	2.2966	3.85423	0.736997	6.17355	5.73259	6.03421	6.07954	pass	-3.87695
AGCCGTCCGTCTGGGCTCCC	SSTR5		2	247	0	195	532	167	1262	0.122913	3.13842	0	3.747	4.89685	3.80742	6.17991	pass	-3.62409
AGCCTCAGGGAGCCGGCTCT	LCAT		100	48	36	616	1439	858	1020	2.44535	1.33164	1.37856	5.33109	6.30157	6.08307	5.87748	pass	-4.70451
AGCCTCAGTCCAGGGTTCCC	AURKC		55	70	77	369	139	236	975	1.78476	1.68352	2.14483	4.61557	3.09131	4.27591	5.81352	pass	-2.13107
AGCCTCCCCGGTGCGAGGAA	TRIM24		213	90	123	1037	1036	870	990	3.38835	1.94266	2.69309	6.06788	5.83462	6.10282	5.83516	pass	-3.40973
AGCCTCCTATCCAGCGGTCT	GALNT4		638	282	94	792	627	889	1259	4.87623	3.30913	2.3724	5.68567	5.12653	6.13354	6.17652	pass	-1.8174
AGCCTCCTGCAAAAGCTCCG	PPP2R3B		16	2513	42	389	449	526	1162	0.77522	6.32939	1.51943	4.68869	4.66106	5.39053	6.06252	pass	-3.8711
AGCCTCGCGCGCAGCCACCG	ONECUT3		19	2	12	286	208	285	1205	0.883502	0.0884175	0.616699	4.26494	3.61553	4.53522	6.11417	pass	-3.52711
AGCCTCGCGCTTGGTCGCGT	CAMLG		118	115	79	1262	1676	572	1351	2.64315	2.21232	2.17354	6.34733	6.51893	5.50871	6.27692	pass	-3.70418
AGCCTCGGCGTTTGTAGAAG	ARSK		298	56	220	573	1757	457	1046	3.83297	1.46973	3.43006	5.22938	6.5863	5.19284	5.91319	pass	-1.76278
AGCCTCGTGCCGGGTCCTAG	HES7		1594	3621	1082	31	30	4	961	6.16748	6.85087	5.6174	1.57312	1.39155	0.391098	5.79303	pass	5.2263
AGCCTCTGCCACTCGTAGGT	DCUN1D5		39	10	43	1829	2629	1776	1734	1.4511	0.396178	1.54162	6.87717	7.16271	7.12161	6.63288	pass	-5.57999
AGCCTGAAGGACAGTGGGGC	GOLGA7B		372	540	853	2766	2917	2277	3340	4.13268	4.17512	5.28219	7.46975	7.31169	7.47784	7.57161	pass	-3.13657
AGCCTGAGTCGCAACCGTGG	P2RY8		13913	335659	6561	11710	15274	8079	1685	9.27531	13.3729	8.19286	9.54539	9.69284	9.29905	6.59194	pass	-0.270081
AGCCTGCTCCTCCACGGGGA	MEIS2		15	1	12	50	98	371	1079	0.737241	0.044886	0.616699	2.06566	2.65621	4.90118	5.95727	pass	-2.61133
AGCCTGGCACTGATAGCCAC	LGALS3BP		323	518	212	1576	2365	971	1873	3.94133	4.1185	3.38166	6.66435	7.01116	6.25909	6.74304	pass	-2.87743
AGCCTGTGACATGAAAGACA	DNASE2B		132	457	112	2777	2441	1968	1423	2.7802	3.94878	2.57968	7.47545	7.05644	7.2687	6.35088	pass	-4.68903
AGCCTTACTGCAAGCCAGGG	ZNF34		129	194	270	1737	1583	1013	2184	2.75191	2.83405	3.70051	6.80336	6.4375	6.3194	6.96275	pass	-3.60345
AGCCTTCCATGGCTGCATGA	USP26		43	463	20	483	844	722	1491	1.54202	3.96639	0.917575	4.99001	5.54465	5.8381	6.41742	pass	-3.44799
AGCCTTCCCTTGCTCAGAAA	LRRTM4		64	131	433	1892	1447	1620	1206	1.94328	2.36172	4.33953	6.92562	6.30946	6.98997	6.11535	pass	-3.94775
AGCCTTCGCCCTAAGGGAGC	ZNF177		59	78	125	958	1374	593	1165	1.85737	1.79283	2.71279	5.95533	6.23575	5.55961	6.06619	pass	-4.09796
AGCCTTGCTCGCAACGTTCC	STX16		40	324	44	369	726	672	742	1.47437	3.49043	1.56348	4.61557	5.33239	5.73644	5.42757	pass	-3.1412
AGCCTTTGCCGCAGCGGCCC	SCN1B		864	26	27	357	578	366	1021	5.30079	0.86524	1.13755	4.56985	5.01263	4.88227	5.87887	pass	-3.74472
AGCGAACGGAAGCGCAGGCC	ZNF528		154	54	29	567	563	422	992	2.97227	1.43642	1.19469	5.2146	4.97589	5.08116	5.83802	pass	-3.53947
AGCGAAGGAAGCCGGCCGTG	LIN54		95	312	538	2693	4032	1369	1912	2.38522	3.44091	4.63879	7.43139	7.77618	6.74918	6.7725	pass	-4.33527
AGCGAAGGAGTGGCTGAGGG	DPYSL4		17	24	19	104	34	48	1859	0.812224	0.814296	0.883223	2.93119	1.50593	2.24388	6.73232	pass	-1.36066
AGCGAAGGGGCGGAGCAGGG	STYX		109	684	199	808	642	684	1601	2.54764	4.49924	3.29938	5.71397	5.15967	5.7615	6.51895	pass	-2.46211
AGCGAAGTTACAGTCACATC	VPS11		47	76	47	990	875	464	1418	1.62755	1.76627	1.62714	6.00198	5.5956	5.21418	6.34587	pass	-3.82933
AGCGACTCCCCTACCGCTTT	ZBED3		1654	87	378	1425	1838	1172	1439	6.22006	1.90664	4.15388	6.52055	6.65066	6.52728	6.36682	pass	-2.3734
AGCGACTGCAAAATTCTTGA	LIN52		15	4303	60	1703	2522	1434	2460	0.737241	7.09784	1.87453	6.7751	7.10319	6.8155	7.13313	pass	-4.94097
AGCGAGCGCGCGCAAGGAGG	CBX7		10	5	0	308	98	87	1077	0.530727	0.211645	0	4.36649	2.65621	2.95843	5.95463	pass	-2.95843
AGCGAGGCTGCGGGAGGCAG	ONECUT3		128	15	19	488	512	332	1520	2.74235	0.559761	0.883223	5.00441	4.84346	4.74661	6.44489	pass	-3.86338
AGCGAGTGGGAGAGGGGGAA	PCDH7		303	131	44	189	107	186	1521	3.8553	2.36172	1.56348	3.70532	2.76359	3.95231	6.44583	pass	-0.401876
AGCGATCTGGACACTCTCCA	Non-targeting		3629	137	43	1017	1002	471	2091	7.3431	2.41398	1.54162	6.0402	5.78734	5.2352	6.90048	pass	-3.37336
AGCGATTCACGTATTAGATG	Non-targeting		72	114	51	1144	1671	1089	1938	2.07091	2.20245	1.70787	6.20753	6.51467	6.42251	6.79181	pass	-4.31222
AGCGATTTATCACTTTGATT	MECOM		1480	148	127	1219	2152	1871	1293	6.06197	2.50514	2.73222	6.29794	6.8761	7.19627	6.21444	pass	-4.37097
AGCGCAAGGGCGACTGCGCG	POP7		192	74	114	1059	1004	896	1198	3.2536	1.73921	2.60097	6.09772	5.79016	6.14469	6.10589	pass	-3.54372
AGCGCAGATAGCGCGTATCA	Non-targeting		47	202	6	1306	1427	1523	1641	1.62755	2.88431	0.341054	6.39618	6.28964	6.90162	6.55417	pass	-4.76862
AGCGCAGCCAGTCAAGCGAA	ZNF528		68	126	580	1192	1454	597	1224	2.00851	2.31667	4.74304	6.26604	6.31634	5.5691	6.13642	pass	-3.99967
AGCGCAGGAGGGGCGGGGGT	LPAR1-tiling		119	256	122	1011	836	494	1422	2.65338	3.18428	2.68314	6.0318	5.53121	5.3022	6.34988	pass	-2.61906
AGCGCCAGGGGCTAAGGCGA	FUT1		17	142	9	958	595	765	1397	0.812224	2.45613	0.485449	5.95533	5.05317	5.92014	6.32461	pass	-5.14311
AGCGCCGGGTTGCGGCTGAG	GRHPR		16	57	119	1030	651	775	1111	0.77522	1.48609	2.65287	6.05825	5.1792	5.93857	5.99876	pass	-3.69311
AGCGCCTCCTAGTGAGCGGA	ERMP1		65	214	111	1904	1931	1304	1627	1.95987	2.95657	2.56891	6.93467	6.72118	6.67967	6.54194	pass	-4.11076
AGCGCCTCGGAATAGCCCGA	DDX17		154	90	40	802	1072	527	1152	2.97227	1.94266	1.47398	5.70342	5.88305	5.3932	6.05024	pass	-3.91922
AGCGCGAGAAGGCAGGCACG	DBF4		62	127	69	755	1089	476	1411	1.90953	2.32579	2.02391	5.61802	5.90537	5.25004	6.33881	pass	-3.57958
AGCGCGGGAGCAGGGACGCA	PUM2		60	21	26	586	485	404	1276	1.87497	0.734339	1.1081	5.26089	4.76809	5.02017	6.19561	pass	-3.91207
AGCGCGGGCCGGATCTGGGG	LPAR1-tiling		23774	115451	51821	831	1330	554	2184	10.0473	11.8335	11.1701	5.7537	6.18942	5.46361	6.96275	pass	5.64404
AGCGCGTGTGCTGGGGGTGA	CACNG3		49	139	32	389	604	299	1323	1.66849	2.43099	1.27638	4.68869	5.07419	4.60149	6.24709	pass	-3.0202
AGCGCTCACCAGTCAGTGCG	PCDH15		74	5	337	1043	1062	774	1204	2.10113	0.211645	3.99807	6.07607	5.86976	5.93674	6.11299	pass	-3.97494
AGCGCTCATAGGCGGGGTGG	PAPD4		59	65	49	277	406	519	1543	1.85737	1.61075	1.66807	4.22125	4.52185	5.37166	6.46631	pass	-2.9111
AGCGCTCTGGTTGCATCCCT	Non-targeting		79	131	766	484	486	474	1750	2.17402	2.36172	5.13119	4.9929	4.77095	5.24412	6.64599	pass	-2.40924
AGCGCTGCCCTCACTCAAGA	CAMLG		40	446	15	496	982	674	758	1.47437	3.91594	0.736997	5.02714	5.75878	5.74064	5.45764	pass	-3.55277
AGCGCTGGAGCCCCGAGCTT	PAX2		686	743	515	1161	1745	1346	1291	4.97744	4.61353	4.57834	6.22853	6.57652	6.72497	6.21224	pass	-1.96298
AGCGCTGGCGAATCACAGAG	PAX2		264	241	127	1353	1974	1421	1581	3.67117	3.10702	2.73222	6.44659	6.75266	6.80247	6.50102	pass	-3.64564
AGCGCTTTGCTTGAATGCGC	PAPD4		131	238	93	1562	1165	882	1839	2.77083	3.09106	2.35996	6.65161	6.00112	6.1223	6.71686	pass	-3.76234
AGCGGAGAAAGAGACAGGGG	SMIM20		30	23	38	176	49	202	1880	1.22279	0.788133	1.42706	3.61066	1.86864	4.06396	6.74838	pass	-2.38787
AGCGGCCCCCGCGGGAGGAG	TPM1		25	15	1	274	353	105	1079	1.07836	0.559761	0.0627391	4.20639	4.32944	3.19755	5.95727	pass	-3.13482
AGCGGCCCGCCCGAGCACTC	MAP4K5		1	2	8	396	604	374	586	0.0627651	0.0884175	0.438905	4.71343	5.07419	4.91241	5.09595	pass	-4.65067
AGCGGCCTCCGGTCCCCAGG	TRAM1		26	57	1130	498	339	362	1204	1.10843	1.48609	5.67878	5.03277	4.27402	4.86695	6.11299	pass	-2.78792
AGCGGCGATCACACCCAGAT	EVPL		1552	546	1801	2698	2837	2306	2290	6.1295	4.19018	6.34072	7.43405	7.27182	7.49599	7.03059	pass	-1.30454
AGCGGCGGCAGCCCGAGCGG	SYNDIG1		232	79014	757	804	578	200	1053	3.5003	11.2865	5.11463	5.70695	5.01263	4.05046	5.92265	pass	1.06417
AGCGGCGGCTGAGGGACCGC	F2R		72102	7980	2598	2242	2146	2174	1860	11.647	7.98403	6.86385	7.16864	6.87211	7.41144	6.73309	pass	1.11191
AGCGGCTCAGCGGTCGCCAG	AP1S2		97	317	567	1485	2124	1086	1776	2.40957	3.46175	4.71157	6.57942	6.85737	6.41857	6.66706	pass	-3.39562
AGCGGCTGGTTACTAGGAGA	C2orf15		120	98	270	1537	1468	1303	2429	2.66354	2.03455	3.70051	6.62856	6.32999	6.67858	7.11497	pass	-3.96502
AGCGGGAGAGAGAGCCGAGG	IRX5		899	384	367	424	1110	493	1567	5.35666	3.71535	4.1137	4.80836	5.93247	5.29935	6.48833	pass	-1.18565
AGCGGGAGGACACGACCCCA	PIPOX		128	1354	266	589	818	470	1316	2.74235	5.45248	3.68065	5.26806	5.50049	5.23222	6.23954	pass	-1.55157
AGCGGGGAGGGCGGACTCTG	LPAR1		167	132	81	994	1316	1308	1638	3.07481	2.37056	2.2017	6.00771	6.17437	6.68405	6.55156	pass	-3.80381
AGCGGGGCCAACGGTCGCCC	SLC17A9		34	176	552	694	519	436	1046	1.32874	2.71411	4.67439	5.49906	4.86237	5.12688	5.91319	pass	-2.14826
AGCGGGGGAGGGGCGCGCCA	PTPRU		82	98	288	959	1148	795	1222	2.21605	2.03455	3.78667	5.95681	5.98025	5.97474	6.13409	pass	-3.74076
AGCGGGGGCTGATGCACTCA	TMEM229A		96	92	18	1156	1816	1243	1897	2.39745	1.96619	0.848032	6.22239	6.63346	6.61124	6.76124	pass	-4.66727
AGCGGGTCGCGGGTCACCCT	TMPRSS2		262	80	99	1064	1568	1245	1371	3.66107	1.8189	2.43302	6.10441	6.42392	6.61354	6.29784	pass	-4.18052
AGCGGGTGACGCTGTCCAAT	LMLN		877	477	89	1202	1455	1075	1461	5.3218	4.00666	2.30911	6.27794	6.31732	6.40406	6.38844	pass	-2.31066
AGCGGGTGCACTTTTCCCCC	INO80D		61	522	53	699	1284	374	1409	1.89235	4.12896	1.74661	5.50919	6.13935	4.91241	6.33679	pass	-3.16581
AGCGGTAGCAGCGAGAAGTG	FGD1		0	1	1	269	339	177	1271	0	0.044886	0.0627391	4.18127	4.27402	3.88548	6.19002	pass	-4.18127
AGCGGTGACATCACCCCCTC	SFRP4		47	72	6	927	632	354	788	1.62755	1.71164	0.341054	5.90865	5.13766	4.83583	5.51239	pass	-4.2811
AGCGGTGACTGTGCGTGCTC	GRHPR		10	69	214	630	798	556	1309	0.530727	1.66926	3.39391	5.36271	5.46558	5.46869	6.23195	pass	-3.79632
AGCGTACGCGGGCGGCGGGG	DYNC1LI1		2	24	13	41	102	40	1561	0.122913	0.814296	0.657923	1.85309	2.70493	2.04051	6.48285	pass	-1.73018
AGCGTCACGCGGAGGATTGT	NDUFAF5		64	68	70	2074	3206	1397	1831	1.94328	1.65485	2.03959	7.05708	7.44716	6.77812	6.71063	pass	-5.1138
AGCGTCCGTCGTCGTAGTGT	RPL37		3199	133	325	1317	992	480	1932	7.16235	2.37935	3.94909	6.40814	5.77313	5.26179	6.78738	pass	-1.3127
AGCGTCTGCGCTCTAGCGAA	STYX		71	91	16	1443	1184	821	1029	2.05556	1.95448	0.774966	6.53847	6.0241	6.02044	5.88994	pass	-4.4829
AGCGTGGCGCGCGCCGCCGG	EBF2		63	85	22	224	235	467	1417	1.92651	1.88211	0.98392	3.93305	3.77802	5.22323	6.34486	pass	-2.00654
AGCTAAATGACCAAGGGCTT	BRAT1		286	1094	163	872	1154	691	1543	3.77791	5.15268	3.04349	5.82192	5.98765	5.77592	6.46631	pass	-2.04401
AGCTAACTGTACACAAGCTG	NOS2		71	71	22	695	798	524	1524	2.05556	1.69765	0.98392	5.50109	5.46558	5.38516	6.44864	pass	-3.76793
AGCTAAGAGGGAGCGAAGGG	PRPS1		96	58	28	189	795	99	1301	2.39745	1.50228	1.1664	3.70532	5.46027	3.12217	6.22322	pass	-1.95576
AGCTAATAGCGACAGATAGA	PCDH15		166	3642	258	857	1098	744	1666	3.06717	6.85914	3.64008	5.79734	5.91705	5.88066	6.57575	pass	-2.24058
AGCTACTTAGAGTGACCAAT	CENPF		1207	2417	74	2049	2899	1516	1691	5.77268	6.27391	2.10066	7.03972	7.30281	6.89503	6.59702	pass	-1.26704
AGCTAGCGATGGCTCTAAGT	Non-targeting		81	1022	63	866	1274	542	1384	2.20217	5.05732	1.92606	5.81214	6.12823	5.43274	6.31129	pass	-3.50669
AGCTAGGCTGGGACTGGCTG	TFAP2C		295	3044	3002	1692	2110	1010	2088	3.8194	6.60282	7.07071	6.76584	6.84791	6.31517	6.89843	pass	-0.245098
AGCTATCTGGGGGCCCCGCC	TTC29		1	157	101	474	879	741	726	0.0627651	2.57567	2.45658	4.96374	5.60204	5.87493	5.39686	pass	-3.41835
AGCTCAATTTATATCATTCA	AMELX		369	899	128	2027	2636	2046	2965	4.12166	4.87823	2.74183	7.02426	7.16652	7.32442	7.40076	pass	-2.9026
AGCTCACCCAGCAGGTAGTG	CAMKK1		158	5070	95	1726	1532	1187	1967	3.0046	7.33289	2.38473	6.79428	6.3908	6.54543	6.81305	pass	-3.78968
AGCTCAGAACGAGCAGGCAA	B4GALNT1		86	86	31	884	1075	835	1487	2.27024	1.89443	1.24966	5.8413	5.88702	6.04446	6.41359	pass	-3.99259
AGCTCCATCGCCGCGATAAT	Non-targeting		132	162	19	1750	2171	1479	1779	2.7802	2.61341	0.883223	6.81403	6.88868	6.85968	6.66947	pass	-4.27527
AGCTCCTCGAGTGACAGTCC	GLCE		82	184	6511	2023	1692	2482	1649	2.21605	2.76865	8.18187	7.02144	6.53249	7.60154	6.56111	pass	-3.76384
AGCTCGCCATGTCGGTTCTC	Non-targeting		50	108	242	1198	969	1104	1571	1.68853	2.14175	3.55534	6.27319	5.73991	6.44201	6.49196	pass	-3.59816
AGCTCGCGGAGAGAAGTCCC	NMD3		13	100	52	99	130	239	1328	0.658146	2.05664	1.72737	2.86963	3.00641	4.2932	6.25247	pass	-2.21149
AGCTCTCCAGGCCGCTTCCT	IQSEC2		655	1301	820	1799	2252	2120	1478	4.91289	5.39622	5.22676	6.85352	6.94109	7.37536	6.40493	pass	-1.94063
AGCTCTGCGGGCGGCGAAGG	FERMT2		76	391	123	633	841	468	1536	2.13073	3.73944	2.69309	5.3694	5.53962	5.22623	6.45982	pass	-2.53314
AGCTCTGCTCCGCAGGGGAA	PIPOX		64	379	64	355	595	249	1935	1.94328	3.69789	1.94283	4.56209	5.05317	4.34937	6.7896	pass	-2.40654
AGCTGAAAATATACGTATTC	Non-targeting		52	62	42	1932	1057	957	2179	1.7278	1.56526	1.51943	6.95556	5.86307	6.23841	6.95947	pass	-4.71899
AGCTGACCGCAGACCCTGGG	GPR35-tiling		1915	4928	7162	3116	2185	2391	1805	6.42881	7.29216	8.3189	7.64073	6.89787	7.54793	6.6902	pass	0.39429
AGCTGACGAAGCTGGATCCC	URM1		118	76	60	1197	1383	532	1355	2.64315	1.76627	1.87453	6.27201	6.24504	5.4065	6.28113	pass	-3.62885
AGCTGACTGGATCTGCTCAA	KRTAP5-9		571	74	41	1219	1785	711	1281	4.72191	1.73921	1.49688	6.29794	6.60887	5.81634	6.20117	pass	-4.31946
AGCTGCATGGTGATTGGTGC	PAX9		1597	45	109	1018	839	678	963	6.17016	1.27624	2.54713	6.0416	5.53626	5.74902	5.79597	pass	-3.20189
AGCTGCCTGGTGAATGTTCA	GNRH2		145	166	67	931	956	659	897	2.89676	2.6429	1.99202	5.91476	5.72079	5.70879	5.69545	pass	-3.07789
AGCTGCGCGCTACTGGATCA	Non-targeting		96	57	37	838	1079	773	1132	2.39745	1.48609	1.40301	5.76558	5.89228	5.9349	6.02536	pass	-4.40619
AGCTGCGGGGGTGTATGCGA	CLDND2		267	1049	73	1914	2173	1046	1917	3.6862	5.09382	2.08564	6.94216	6.89	6.36508	6.77623	pass	-3.25596
AGCTGCGGGTTAGTGCTGGC	NEIL1		214	41	40	541	424	422	992	3.39447	1.19891	1.47398	5.14874	4.58177	5.08116	5.83802	pass	-3.38285
AGCTGCGTGGCTTCCGGGGG	SH2D2A		81	73	44	494	373	381	1339	2.20217	1.72549	1.56348	5.02149	4.40509	4.93829	6.26421	pass	-2.81932
AGCTGCTCCCGGAAGTCCCT	PLEKHM1		419	523	234	1810	1896	1758	1681	4.29507	4.13156	3.51103	6.86224	6.69504	7.10702	6.58855	pass	-2.56717
AGCTGCTGTGTATAGATGTC	TRIM49D2		4449	366	275	3153	2558	2443	2651	7.63538	3.65148	3.72497	7.65768	7.12349	7.5788	7.24027	pass	-3.47202
AGCTGGAAAAAGTGGGGTTA	TPRX1		1212	5826	1068	1171	2600	1023	2471	5.77853	7.53225	5.599	6.24074	7.14682	6.33339	7.13952	pass	-0.462203
AGCTGGACTCTGTAGAAATC	Non-targeting		119	682	57	882	1132	638	1414	2.65338	4.4952	1.82109	5.83808	5.96032	5.66297	6.34184	pass	-3.1847
AGCTGGGGAGCAGGTGGCGC	KIAA1324L		263	608	548	1433	1366	1862	2162	3.66613	4.33727	4.66431	6.52854	6.22743	7.18936	6.94826	pass	-2.52505
AGCTGGGGTCCTGCCCTGGT	SPACA7		205	27	22	798	795	1156	1283	3.33849	0.890053	0.98392	5.69635	5.46027	6.50767	6.20339	pass	-4.57021
AGCTGTATCCGGAGGCCTCC	FKBP1A		102	285	132	2344	2098	1601	1490	2.46871	3.32286	2.77968	7.23239	6.83976	6.97309	6.41646	pass	-4.19341
AGCTGTGCCCGTCTGCCCAA	KCNF1		212	148	513	1353	1527	1056	1288	3.38221	2.50514	4.57297	6.44659	6.38614	6.37864	6.20893	pass	-3.06438
AGCTTAATGTGCAGGTCAGA	Non-targeting		503	174	832	2112	2761	2090	2677	4.54635	2.70015	5.24716	7.08308	7.23291	7.35493	7.25426	pass	-2.53673
AGCTTACCAACTCTTGTATC	OAS2		90	178	45	1926	1861	1545	1441	2.32248	2.72794	1.58502	6.95111	6.66842	6.92214	6.3688	pass	-4.62863
AGCTTATGAGATCTCATAAA	SPATA16		402	247	44	1075	854	953	1067	4.23842	3.13842	1.56348	6.11904	5.56128	6.23245	5.94139	pass	-2.42286
AGCTTCCAGCCACTGATATG	AKAP8L		91	191	1046	960	645	731	1525	2.33525	2.81474	5.5696	5.95829	5.16621	5.85566	6.44957	pass	-2.35147
AGCTTCTGGTTGCTGCCTGC	TSPEAR		118	486	449	2350	3429	1516	2252	2.64315	4.03196	4.38934	7.23605	7.54363	6.89503	7.00663	pass	-3.51167
AGCTTGGCGGTTGCTAGGGC	GNL2		66	210	50	1380	1639	724	1863	1.97627	2.93288	1.68811	6.47477	6.48708	5.84202	6.73539	pass	-4.15391
AGCTTTCGAAATTGAGTGTC	Non-targeting		88	66616	142	992	2305	1531	2140	2.2966	11.0404	2.87016	6.00485	6.97438	6.90911	6.93362	pass	-3.70825
AGCTTTCGCCCACTCTGATT	FAM76A		142	25	13	1051	1206	1584	1157	2.87069	0.839993	0.657923	6.08694	6.05026	6.95781	6.05639	pass	-5.21027
AGGAAAAACATCAAATATCC	CCDC73		131	111	120	1475	2154	797	1359	2.77083	2.17242	2.66303	6.56977	6.87743	5.9783	6.28532	pass	-3.79894
AGGAAAACTACTGGAGATCC	CALD1		380	1725	3898	1792	2554	1567	1728	4.16164	5.79475	7.44505	6.84794	7.12125	6.94237	6.62793	pass	-1.3265
AGGAAAATAGGTTACAGGTA	SLC39A5		182	130	136	5353	1956	1991	2092	3.18472	2.35282	2.81655	8.41836	6.73956	7.28536	6.90117	pass	-4.4688
AGGAAAATGTGACCTTTGCT	MRGPRX4		198	396	611	4677	6660	2593	2171	3.2934	3.75641	4.81542	8.22421	8.49761	7.66434	6.9542	pass	-4.7412
AGGAAACCCGACGTGTCCGG	NEIL1		90	2	2	517	293	492	954	2.32248	0.0884175	0.122863	5.08517	4.07529	5.2965	5.78267	pass	-3.98687
AGGAAAGCAACTCAGACGCT	DEXI		272	64	13	1354	2249	762	1599	3.71091	1.59574	0.657923	6.44764	6.93918	5.91457	6.51717	pass	-5.25664
AGGAAAGCCGAGGCTGGGGC	FKTN		52	34	17	80	221	116	1461	1.7278	1.05273	0.811962	2.60834	3.69605	3.3263	6.38844	pass	-2.51434
AGGAAAGGCTCCAACGACTT	SPTBN2		203	1884	96	1482	1681	895	1292	3.32575	5.91976	2.39695	6.57653	6.52318	6.1431	6.21334	pass	-3.25078
AGGAAAGGCTGCTTAGCAAC	MOK		47	282	126	963	1933	568	1712	1.62755	3.30913	2.72253	5.96272	6.72266	5.49881	6.61464	pass	-3.41353
AGGAAAGGGGCGGCACCGAC	NMD3		114	6562	35	863	1142	1206	1200	2.60148	7.703	1.35369	5.80722	5.97281	6.5681	6.10826	pass	-3.20574
AGGAAAGTCCGTCCACACCC	USP26		43	155	30	1392	2069	1566	3398	1.54202	2.56029	1.22244	6.48712	6.81985	6.94146	7.59632	pass	-4.9451
AGGAAAGTTGTCGTTTCGGA	INO80D		88	79	67	2658	3155	1798	1580	2.2966	1.80592	1.99202	7.41262	7.42416	7.13925	6.50011	pass	-5.14723
AGGAAATGAACTAGGTGTGA	IL1A		149	54	62	984	1293	760	1217	2.93081	1.43642	1.90908	5.99335	6.14929	5.91084	6.12826	pass	-4.00175
AGGAAGACTCCGCCCGCACC	EMC8		171	505	121	1633	3378	1249	1421	3.10495	4.08396	2.67312	6.71511	7.52213	6.61812	6.34888	pass	-3.61017
AGGAAGAGGAGGGGCGAGCG	WWTR1		453	439	470	3361	3652	2096	1305	4.4021	3.89464	4.4522	7.7494	7.63406	7.35904	6.22759	pass	-3.3473
AGGAAGATCTGAGAGCTGGA	KCNJ4		187	151	512	2373	3221	1480	1880	3.21957	2.52903	4.57027	7.25001	7.45385	6.86065	6.74838	pass	-4.03044
AGGAAGCCAGGCAGCGGGCA	OBSL1		64	115	85	533	572	408	1492	1.94328	2.21232	2.2564	5.12786	4.99805	5.03395	6.41838	pass	-2.78573
AGGAAGCCGATCAGACCTTG	TMPRSS12		60	291	211	1619	1911	1428	1791	1.87497	3.34994	3.3755	6.70281	6.7063	6.8095	6.67907	pass	-3.434
AGGAAGCGCGGCCCGGAGGG	TFCP2L1		30	25	1	395	302	21	997	1.22279	0.839993	0.0627391	4.70992	4.11639	1.3977	5.84514	pass	-3.27639
AGGAAGCGGAGGTGCCGGGC	ARHGEF1		104	580	518	1144	1189	1082	1249	2.49171	4.27269	4.58637	6.20753	6.03009	6.41331	6.16518	pass	-1.82694
AGGAAGCTGGAATCTGACCC	CALML4		69	82	92	483	1117	609	1307	2.02437	1.84452	2.34741	4.99001	5.94139	5.59721	6.22977	pass	-3.2498
AGGAAGGAGAGATCGGTGCG	FRRS1L		117	146	133	1550	1650	1585	1667	2.63285	2.48899	2.78899	6.64059	6.49662	6.95871	6.57661	pass	-4.00775
AGGAAGGAGCTGGTAGGCTC	INTS2		153	8547	77	1047	794	760	1281	2.96407	8.08268	2.14483	6.08152	5.45849	5.91084	6.20117	pass	-3.11744
AGGAAGGAGGGGCGGTGACT	VPREB3		167	265	2021	2108	3056	1222	2120	3.07481	3.22873	6.50505	7.08037	7.37843	6.58692	6.92019	pass	-4.00556
AGGAAGGAGTTCAAGCTGAG	BRAT1		117	136	21972	1937	1969	1207	1668	2.63285	2.4054	9.93308	6.95926	6.74903	6.56928	6.57747	pass	-4.32641
AGGAAGGGGGGGGGAGGGAG	ALX4		52	105	105	1086	856	995	989	1.7278	2.11042	2.50257	6.13351	5.56459	6.29386	5.83372	pass	-3.79129
AGGAAGTGTTTCAGCCAATC	ZMYND8		166	3905	195	1657	2099	1519	2052	3.06717	6.95889	3.27309	6.73596	6.84044	6.89786	6.87355	pass	-3.62477
AGGAATGGCACGTACTGAGA	CLDN14		658	244	200	3080	3228	2218	3132	4.91926	3.12281	3.30588	7.62405	7.45697	7.44018	7.47935	pass	-4.1343
AGGACACACATCAAACACAG	PKD1L1		118	40	82	1446	1548	1062	3371	2.64315	1.17892	2.21557	6.54143	6.40562	6.38671	7.58487	pass	-4.17115
AGGACACAGGATACGCAGCT	Non-targeting		99	106	84	1646	2186	1442	2003	2.43352	2.12094	2.24292	6.72644	6.89853	6.82345	6.83898	pass	-4.58053
AGGACAGCCAACCTGCCGGC	RB1CC1		109	40	61	1117	1364	546	1111	2.54764	1.17892	1.89191	6.17355	6.22535	5.44311	5.99876	pass	-3.62591
AGGACAGCCTGCTCTCCTCT	MTUS2		171	59	30	980	1651	1360	1290	3.10495	1.51828	1.22244	5.98756	6.49749	6.73975	6.21114	pass	-4.97921
AGGACATCCGGAGGAACCCG	ACIN1		244	38	74	584	451	374	1489	3.56677	1.13807	2.10066	5.25609	4.66722	4.91241	6.41551	pass	-2.81175
AGGACCCCAATTGGTGGGAG	FAM13B		41	394	30	449	749	203	986	1.49728	3.74965	1.22244	4.88814	5.37629	4.07066	5.82942	pass	-2.84822
AGGACCTGGAAGGGAGTAGG	TSC22D1		38	3	18	214	334	153	2222	1.42744	0.130674	0.848032	3.87157	4.2537	3.6905	6.98743	pass	-2.84247
AGGACGCCCGAGCTGGGCCG	DEAF1		577	1477	1091	549	1650	756	1222	4.73643	5.57518	5.62911	5.16933	6.49662	5.90335	6.13409	pass	-0.432903
AGGACTAGTGTCGCACTCAG	Non-targeting		5	1	5	590	738	403	1149	0.289632	0.044886	0.289521	5.27045	5.35546	5.0167	6.04653	pass	-4.98082
AGGACTCCGCCCCAGAATTG	RAD23B		103	1005	58	627	1330	599	1018	2.48026	5.03385	1.83912	5.35599	6.18942	5.57382	5.8747	pass	-2.87574
AGGACTGGAAGGACCCGCGG	C6orf47		85	117	42	1259	1300	645	1083	2.25688	2.23186	1.51943	6.34394	6.15697	5.67841	5.96252	pass	-4.08706
AGGACTGGGGGCTGTGAGCG	B4GALNT1		705	361	196	2059	2635	1045	2806	5.01562	3.63322	3.27971	7.04669	7.16598	6.36371	7.32172	pass	-3.08401
AGGACTTGGGGCTGATGTCT	CRB2		87590	105893	13539	3630	3823	2951	2030	11.9277	11.7088	9.23546	7.85998	7.69975	7.85006	6.85813	pass	4.00907
AGGAGAAGCAATGCGGTATG	ZNF564		150	80	50	1021	989	620	1340	2.9392	1.8189	1.68811	6.04578	5.76884	5.62251	6.26527	pass	-3.9344
AGGAGACCGCGGGGGAGCGC	PRKCE		6766	5447	7240	1386	1233	915	1137	8.23771	7.43575	8.33448	6.48096	6.08172	6.17454	6.03162	pass	1.75675
AGGAGAGGGAACGGGCGTGC	TAF1C		210	370	542	1188	1046	850	1999	3.36986	3.66592	4.64905	6.26126	5.84824	6.06976	6.83612	pass	-2.18232
AGGAGAGTCAGCTGGGCTGG	SPATA31D1		280	359	92	1335	858	647	1663	3.74958	3.62585	2.34741	6.42749	5.56788	5.68279	6.57318	pass	-2.67792
AGGAGATCGAGAGGCTAACA	TAF1L		530	67	35	1443	1968	1417	2408	4.61864	1.6403	1.35369	6.53847	6.7483	6.79844	7.10253	pass	-5.108
AGGAGCAAAGGCCCGGGGTG	USP26		42	303	10	371	852	585	1142	1.51982	3.40263	0.530539	4.62305	5.55797	5.54043	6.03785	pass	-3.10323
AGGAGCAGGGAGGGGGGACC	EBF2		8	108	71	445	404	167	919	0.439065	2.14175	2.0551	4.87567	4.51504	3.80742	5.72974	pass	-2.37329
AGGAGCGGGGAGGGGGCACG	TPM1		194	186	946	962	462	473	1546	3.26699	2.78197	5.42783	5.96124	4.70063	5.24115	6.46908	pass	-1.91866
AGGAGGAAGGCTCCGTGGGC	GPR35-tiling		2884	18737	1523	2656	2658	2069	1275	7.0139	9.21218	6.10208	7.41155	7.17843	7.34045	6.19449	pass	-0.397648
AGGAGGAGGAGAATGCGAGG	EGFR		9259	13051	7919	1054	1092	975	1576	8.68898	8.69151	8.46342	6.09099	5.90927	6.26494	6.4965	pass	2.59799
AGGAGGAGGAGGGCCTAGAG	COL16A1		170	204	195	1390	1881	845	1301	3.09747	2.89661	3.27309	6.48507	6.68369	6.06137	6.22322	pass	-3.3876
AGGAGGAGGGAGCCGGCTGC	SH3BGRL2		219	330	805	1546	1738	1218	1609	3.42465	3.51457	5.20084	6.6369	6.57078	6.58223	6.52607	pass	-3.05621
AGGAGGAGGGTGTTGGAGCA	KLHL33		162	395	228	2015	1936	1124	2030	3.03623	3.75303	3.47689	7.01576	6.72488	6.46762	6.85813	pass	-2.99074
AGGAGGAGTAGGGAACGGGA	CRYAB		25	31	50	180	378	123	1424	1.07836	0.985246	1.68811	3.64045	4.4234	3.40262	6.35188	pass	-2.56209
AGGAGGATGCGGTACCAGGC	RPL37		284	1060	403	1515	2115	1062	1873	3.76853	5.10843	4.24124	6.60798	6.8513	6.38671	6.74304	pass	-2.14548
AGGAGGCCATGGCTGGCGGA	TNS1		565	14067	1518	2627	3440	2350	1188	4.70725	8.79941	6.09741	7.3958	7.54823	7.52311	6.09397	pass	-1.4257
AGGAGGCGGAGGGCGACAAG	NSMCE1		40	110	14	769	923	939	1259	1.47437	2.16227	0.698002	5.64399	5.67109	6.21138	6.17652	pass	-4.16962
AGGAGGCGGAGTCAAGGAAG	MRPL35		76	1142	158	1926	2050	1398	2528	2.13073	5.21292	3.00407	6.95111	6.80666	6.77915	7.1722	pass	-3.77507
AGGAGGCGGGGCTACGGATT	TSEN34		218	202	1196	1373	1474	889	1571	3.41866	2.88431	5.75912	6.46752	6.3358	6.13354	6.49196	pass	-3.04885
AGGAGGCTGAGGCAGGAGAA	TAF1L		1	40	7	142	531	98	1461	0.0627651	1.17892	0.390809	3.32898	4.89422	3.10921	6.38844	pass	-3.26621
AGGAGGCTGTGCGTGTGAGC	NT5C1A		86	62	3	1257	1358	625	1627	2.27024	1.56526	0.180582	6.34168	6.21907	5.63386	6.54194	pass	-4.65382
AGGAGGGGCTGGGGCCTGAG	FCGRT		1174	1200	575	1297	1605	1129	1456	5.73343	5.28251	4.73102	6.38632	6.45718	6.47395	6.38356	pass	-1.17467
AGGAGGGGGCGCAGAGGTCA	LPAR1-tiling		176	245	28	541	714	475	1405	3.14175	3.12803	1.1664	5.14874	5.30895	5.24708	6.33274	pass	-2.18092
AGGAGTAATGGAGAGGCTGC	BHLHE40		139	102	79	128	88	68	2481	2.84413	2.07839	2.17354	3.19485	2.52671	2.6539	7.14531	pass	-0.448318
AGGAGTGTCTGTTCAGTGTA	C2orf82		249	168	476	3722	4442	4075	2538	3.59359	2.65743	4.46967	7.89594	7.91529	8.31393	7.17785	pass	-4.30235
AGGAGTGTTATGAAAAGGCT	Non-targeting		303	1129	133	2347	3860	3288	2243	3.8553	5.19685	2.78899	7.23422	7.71358	8.00542	7.0009	pass	-3.37892
AGGATAAGTGTGAAAATGGC	MRGPRX4		49	59	81	2757	3335	2089	2705	1.66849	1.51828	2.2017	7.46508	7.50375	7.35424	7.26917	pass	-5.79659
AGGATACTACACGCAGGGGT	TNNC1		1180	1143	642	689	644	327	975	5.74064	5.21415	4.88435	5.48886	5.16404	4.72554	5.81352	pass	0.158813
AGGATCAAGTCCCGGGGGCG	CHRNB1		113	226	564	566	604	692	1653	2.59087	3.02538	4.70421	5.21212	5.07419	5.77796	6.56457	pass	-2.04881
AGGATCGTGTACCGGGGACG	Non-targeting		60	324	25	836	387	374	1626	1.87497	3.49043	1.07804	5.7622	4.45579	4.91241	6.54106	pass	-3.83437
AGGATGCTGAACAAGTACGT	Non-targeting		81	191	21	1065	1850	1439	1482	2.20217	2.81474	0.951129	6.10575	6.65996	6.82047	6.40879	pass	-3.90357
AGGATGGATTGAGCAGCGGT	Non-targeting		68	50	131	1299	1498	1179	1301	2.00851	1.36742	2.77031	6.38852	6.35882	6.53578	6.22322	pass	-4.38001
AGGATGGCGTACTGGTCGGG	TBRG4		240	12402	391	4766	5009	2466	3188	3.54495	8.6181	4.19997	8.25131	8.08793	7.59225	7.50478	pass	-3.39229
AGGATGGGAGGGGGCAATGC	TLR5		213	31	133	785	1450	751	1434	3.38835	0.985246	2.78899	5.67311	6.31241	5.89394	6.36186	pass	-3.10495
AGGATTAGGGGAGCTGCGTT	HELT		79	96	160	573	460	319	1831	2.17402	2.01212	3.01997	5.22938	4.69462	4.69117	6.71063	pass	-2.68249
AGGATTCCCTCCTCCACCTC	RGS5		348	200	26	293	407	407	1059	4.04212	2.87191	1.1081	4.29803	4.52525	5.03052	5.93071	pass	-1.65334
AGGCAAAGCATACCTATGGG	ISLR		341	148	408	1099	928	1400	1237	4.0146	2.50514	4.25809	6.15044	5.67873	6.78119	6.15145	pass	-2.5231
AGGCAAGGAAGGTCGCCCAG	BBS5		50	85	23	1457	1571	1484	1138	1.68853	1.88211	1.01598	6.55225	6.42664	6.86451	6.03287	pass	-4.86372
AGGCAATGGAATGGATGTCG	B4GALNT1		96	474	98	1797	1420	1123	1930	2.39745	3.99812	2.4211	6.85193	6.28263	6.46635	6.7859	pass	-4.04525
AGGCACACTGAGAGCTTCAC	RHAG		48	66	13	450	1022	506	1312	1.64817	1.6256	0.657923	4.89124	5.81534	5.33596	6.23521	pass	-4.18974
AGGCACCAGGGCAAGGGGGA	PPP1R17		1569	200	60	937	826	663	1291	6.145	2.87191	1.87453	5.92387	5.51422	5.71735	6.21224	pass	-2.64231
AGGCACCTGCAAGAGCGCGC	AP1S2		32	64	286	464	957	574	931	1.27674	1.59574	3.77735	4.93397	5.72227	5.51364	5.74811	pass	-3.65724
AGGCACGCGCGGCAGCTGCA	KCNF1		116	42	27	1195	1000	1265	1509	2.62247	1.21864	1.13755	6.26962	5.78451	6.6363	6.43453	pass	-4.56587
AGGCACGTATTGACAGCTTG	BRICD5		114	114	135	855	1389	1182	1490	2.60148	2.20245	2.80742	5.79403	6.2512	6.53941	6.41646	pass	-3.73199
AGGCAGACCGGAAGTCTGGG	LENG8		135	97	39	1436	1684	815	1437	2.80795	2.02338	1.45071	6.53153	6.52573	6.01002	6.36483	pass	-4.50235
AGGCAGCCTAAATCAGGCAT	RPS24		45	116	4	1337	1568	1421	1240	1.58542	2.22212	0.236079	6.42963	6.42392	6.80247	6.15489	pass	-4.8442
AGGCAGCGCCCAGGGCGGGA	GART		500	63	95	529	750	348	1647	4.53809	1.58058	2.38473	5.11731	5.37817	4.81204	6.55938	pass	-2.42731
AGGCAGGGGAGTGACCACGC	F10		29	89	69	1278	1203	1158	1500	1.19504	1.93075	2.02391	6.36529	6.04672	6.51014	6.426	pass	-4.48623
AGGCAGTCAGTCGGCGAGCG	EBF3		34	120	167	27	83	2	1066	1.32874	2.26069	3.07427	1.44391	2.45732	0.208762	5.94006	pass	-0.115174
AGGCAGTGGTGAGGTGACTC	C11orf86		124	182	42	897	1211	926	1464	2.70349	2.75521	1.51943	5.86199	6.05614	6.19154	6.39137	pass	-3.30093
AGGCAGTTGGAGTTCAGAAC	LOC339862		33	63	121	1318	2142	643	1409	1.30297	1.58058	2.67312	6.40922	6.86944	5.67401	6.33679	pass	-5.10625
AGGCATGAGTGTGGCCGTTG	EVPL		245	542	98	1585	1252	578	1431	3.57217	4.18016	2.4211	6.67249	6.10346	5.52344	6.35887	pass	-3.10031
AGGCATGTCCTAAGAGTGGA	MCF2		484	1075	899	1646	1373	1193	1145	4.49322	5.12812	5.35606	6.72644	6.23471	6.55263	6.04158	pass	-1.19657
AGGCCACAAATTGTATACAG	Non-targeting		146	169	121	1909	1528	997	1832	2.90535	2.66464	2.67312	6.93842	6.38708	6.29672	6.71141	pass	-3.72244
AGGCCACTTACGACGGTAGG	GLRA3		143	132	0	390	720	626	1304	2.87943	2.37056	0	4.69225	5.32072	5.63612	6.2265	pass	-2.95016
AGGCCAGACCGAATCAGAGT	FAM76A		54	34055	29	1252	1111	534	1987	1.76602	10.0731	1.19469	6.336	5.93375	5.41179	6.82751	pass	-4.2171
AGGCCAGCTATATGGCATCC	CEP128		47	165	24	810	1199	936	1247	1.62755	2.63559	1.04735	5.71747	6.04199	6.20683	6.1629	pass	-4.08991
AGGCCAGGGGCAGAGTGTGC	ITGB5		81	294	218	1393	1449	534	1198	2.20217	3.36329	3.41811	6.48815	6.31143	5.41179	6.10589	pass	-2.94814
AGGCCATTCGCAGGTCACTC	ABHD1		1	38	75	596	681	210	928	0.0627651	1.13807	2.11554	5.28467	5.24244	4.1167	5.74354	pass	-4.10437
AGGCCCATCGCGCCCACAAG	SPATA16		54	133	131	737	794	370	943	1.76602	2.37935	2.77031	5.58392	5.45849	4.89742	5.76624	pass	-3.07914
AGGCCCCCTCCTCCGCCCGG	ZFX		3	74	169	165	137	46	467	0.180653	1.73921	3.08942	3.5254	3.07287	2.19566	4.77918	fail	-1.33366
AGGCCCCTTGACCAGGTGAG	ZSCAN26		17	29	54	434	717	334	876	0.812224	0.938435	1.76559	4.8408	5.31485	4.75495	5.66194	pass	-4.02858
AGGCCCGACGCTGCTCCCGG	TRIM14		12	5	16	750	245	191	721	0.616911	0.211645	0.774966	5.60863	3.83384	3.98813	5.38712	pass	-3.6222
AGGCCCGCTGAACGCTCACC	COX17		159	63	113	1035	688	663	856	3.01258	1.58058	2.59036	6.06513	5.25681	5.71735	5.62929	pass	-3.12699
AGGCCCTTAGGCGCTCAGAG	RPS16		42	34	18	2688	4891	2776	796	1.51982	1.05273	0.848032	7.42872	8.05366	7.76225	5.52664	pass	-6.91422
AGGCCGAGCTGCGCCGGAAG	BOD1L1		141	153	1174	2290	1736	859	1439	2.86189	2.54475	5.73283	7.19899	6.56913	6.08473	6.36682	pass	-4.02439
AGGCCGCGAGATGGGGAAGA	SLIRP		133	144	23	1386	1219	755	1301	2.78951	2.47265	1.01598	6.48096	6.06549	5.90147	6.22322	pass	-3.69145
AGGCCGCTCTGGAAGCCTCG	BRAT1		14	16	17	365	509	339	419	0.698236	0.590364	0.811962	4.60049	4.83527	4.7756	4.62871	fail	-3.96364
AGGCCGGACTGGCTGGGACC	ZNF528		25	86	71	595	578	548	972	1.07836	1.89443	2.0551	5.28231	5.01263	5.44826	5.80915	pass	-3.39316
AGGCCGGCCGGACCCGCTCA	FERMT2		133	262	160	1256	2032	1298	965	2.78951	3.21407	3.01997	6.34054	6.79405	6.67308	5.79891	pass	-3.57998
AGGCCGGCTCTTGTGCCGGA	DSCR3		44	492	10	897	949	554	1203	1.56388	4.04859	0.530539	5.86199	5.71039	5.46361	6.11181	pass	-4.29811
AGGCCGGTCCAGGCTGTGCG	FOXL2		137	97	50	1431	2846	1038	1618	2.82615	2.02338	1.68811	6.52655	7.27636	6.35414	6.53403	pass	-4.66603
AGGCCGTGCGCGCCTAGGGG	SGSM2		2	32	1	72	96	224	1404	0.122913	1.00809	0.0627391	2.48239	2.63123	4.2046	6.33173	pass	-2.35947
AGGCCTCTAGGCGGGAAGCG	MDM1		121	50	112	859	1155	687	1596	2.67363	1.36742	2.57968	5.80064	5.98888	5.76769	6.51449	pass	-3.18802
AGGCCTCTCCTCTTTTCCCG	ZNF705A		3569	1488	109	724	780	519	2125	7.3192	5.58566	2.54713	5.55879	5.43342	5.37166	6.92356	pass	0.152245
AGGCCTCTCTTCCCGGACTG	ACYP2		4202	473	213	1377	1380	853	1724	7.5534	3.99527	3.3878	6.47167	6.24195	6.07477	6.62462	pass	-2.24668
AGGCCTGGCCTTCGGCGCGC	BRCC3		52	494	1	431	595	660	891	1.7278	4.05409	0.0627391	4.83115	5.05317	5.71093	5.68596	pass	-3.10335
AGGCCTGTGCAATAGATTGT	RHAG		296	8564	187	2671	3534	2179	2438	3.82394	8.08553	3.21902	7.41962	7.58692	7.41473	7.12027	pass	-3.59569
AGGCCTTGGCCATTGTGACA	TNP1		144	393	318	3032	2832	1838	2133	2.88812	3.74625	3.91973	7.60151	7.2693	7.17077	6.92893	pass	-3.52304
AGGCCTTGGGGACCTAGAGA	DLG3		261	70	3048	2568	3723	2847	1383	3.65599	1.68352	7.09248	7.36323	7.6617	7.79852	6.31026	pass	-3.70724
AGGCGAAAACAAGGAAACCA	GTF3C6		108	73	484	827	726	657	1471	2.53662	1.72549	4.49264	5.74687	5.33239	5.70449	6.39817	pass	-3.21025
AGGCGACGGCCCCGCCCCCA	CXCL1		2719	117	234	1145	1056	646	1181	6.92958	2.23186	3.51103	6.20878	5.86173	5.6806	6.08557	pass	-2.16956
AGGCGACGTGACGAGCTGGT	BCKDHB		79	106	941	1200	1190	955	1317	2.17402	2.12094	5.42037	6.27557	6.03128	6.23543	6.24062	pass	-3.91034
AGGCGAGACAATGACCGACC	ACTL6B		66	2803	9	1533	828	580	1124	1.97627	6.4851	0.485449	6.62484	5.51764	5.52831	6.01528	pass	-4.64858
AGGCGAGTCCCGGCGAGGGA	NT5C1A		32	60	21	456	764	279	1062	1.27674	1.53411	0.951129	4.90971	5.40421	4.50586	5.93473	pass	-3.63297
AGGCGAGTGGGTGACGCCAA	STXBP1		15	2	21	355	289	256	998	0.737241	0.0884175	0.951129	4.56209	4.05664	4.38743	5.84657	pass	-3.82484
AGGCGCCAACATTGACCGTA	Non-targeting		52	128	0	1027	819	545	728	1.7278	2.33486	0	6.05411	5.50221	5.44052	5.40073	pass	-4.32631
AGGCGCCTGTGGAATGTCCA	TMEM88		17	197	4	276	220	316	712	0.812224	2.8531	0.236079	4.21631	3.69002	4.67807	5.36944	pass	-3.40409
AGGCGCCTTCGCCCCTATAG	FOXL2		34	105	692	378	716	386	1075	1.32874	2.11042	4.98901	4.64893	5.31288	4.95649	5.95199	pass	-3.20246
AGGCGCGCGAAGGGCGCTCG	TTC7A		61	58	2	378	404	279	400	1.89235	1.50228	0.122863	4.64893	4.51504	4.50586	4.56453	fail	-3.01276
AGGCGCGGCGTAGCGGGGCA	RTFDC1		12	24	27	49	95	158	952	0.616911	0.814296	1.13755	2.04353	2.61857	3.73335	5.7797	pass	-1.80427
AGGCGCGGGGAGGCGCGGGG	PAOX		81	34	58	95	367	28	970	2.20217	1.05273	1.83912	2.81842	4.38281	1.66891	5.80623	pass	-0.616247
AGGCGCTGGTTGGCTGCGCG	KIF1A		183	84	1	315	559	726	822	3.19175	1.86969	0.0627391	4.39735	4.96593	5.84593	5.57202	pass	-3.09624
AGGCGGAACCACCAGGGCAA	NSMCE1		101	140	98	682	1339	1072	1832	2.45708	2.43942	2.4211	5.47445	6.19902	6.40007	6.71141	pass	-3.7596
AGGCGGAACTCCTGAGCCCT	ZNF197		95	169	54	1503	1192	1251	1132	2.38522	2.66464	1.76559	6.59662	6.03367	6.62041	6.02536	pass	-4.2114
AGGCGGAGAAAGGGAGCCGC	MECOM		88	358	24	1281	1412	1559	735	2.2966	3.62216	1.04735	6.36863	6.27459	6.93504	5.41421	pass	-4.07203
AGGCGGCACGGCGGGCGCTG	PARVG		24	48	4	698	940	665	1158	1.04766	1.33164	0.236079	5.50717	5.69691	5.72161	6.05762	pass	-4.4595
AGGCGGCCGCCAGGTCGGGA	FOXF2		22	935	598	671	1006	1022	1578	0.984221	4.93298	4.78551	5.45153	5.79298	6.332	6.49831	pass	-1.54649
AGGCGGGAGGGGGTGTGTGG	VEGFB		89	139	134	515	1118	751	1865	2.3096	2.43099	2.79823	5.07974	5.94266	5.89394	6.73693	pass	-3.0957
AGGCGGGATTAAGGGGAGCG	HNRNPA0		3029	182	8697	1295	1209	1327	1765	7.08413	2.75521	8.59826	6.38412	6.05379	6.70465	6.65819	pass	0.700013
AGGCGGGGAAGCAGGGAAGC	TSC22D1		73	3991	55	523	619	446	1060	2.0861	6.99007	1.78433	5.10133	5.10854	5.15867	5.93205	pass	-3.01522
AGGCGGGGCCTTCTGAGTGG	SERHL2		134	353	579	4010	3995	2897	1947	2.79876	3.60352	4.74064	8.00303	7.76295	7.82353	6.79843	pass	-4.15942
AGGCGGGGGGAGGGGGCAAA	TAF1L		630	234	48	661	947	556	834	4.85865	3.06949	1.64775	5.43036	5.70741	5.46869	5.59249	pass	-2.63791
AGGCGGGGGGGGCTGGGAGG	TTLL12		32	34	15	330	241	258	623	1.27674	1.05273	0.736997	4.46135	3.81177	4.39813	5.18177	pass	-3.18462
AGGCGGGGTCAGCCCTGCCA	PSME1		77	5654	29	961	1210	474	1189	2.1453	7.48925	1.19469	5.95977	6.05496	5.24412	6.09517	pass	-3.81446
AGGCGGTAGTTGGAAGTGGG	FOXA2		154	149	132	2113	3360	2196	5068	2.97227	2.51315	2.77968	7.08376	7.51447	7.42588	8.17059	pass	-4.6462
AGGCGGTCCTGGAATGTCGG	RAD23B		347	114	44	1365	2137	1026	1852	4.03822	2.20245	1.56348	6.45918	6.8661	6.33757	6.72693	pass	-4.66365
AGGCGGTTGCTAGGCTCCAG	MPC1		20	29	116	396	998	481	1054	0.917862	0.938435	2.62196	4.71343	5.78167	5.26472	5.924	pass	-3.79557
AGGCGGTTTTCACAGCGGTT	LRRCC1		29	72	74	887	1021	1193	1445	1.19504	1.71164	2.10066	5.8461	5.81395	6.55263	6.37275	pass	-4.45197
AGGCGTGCGGGGGTCGGATG	KAT2B		15	137	134	975	1120	551	1236	0.737241	2.41398	2.79823	5.9803	5.9452	5.45596	6.1503	pass	-3.53122
AGGCGTGGGCATTCGCCCCT	DSCR3		106	141	1910	626	455	286	947	2.51434	2.4478	6.42448	5.35375	4.67946	4.54006	5.77224	pass	-2.23166
AGGCTAGGAGGGAGTGACAG	TMCC2		139	129	112	4755	5107	3166	2326	2.84413	2.34387	2.57968	8.24799	8.11578	7.95109	7.05292	pass	-5.40386
AGGCTAGGCCCGGGGAGAGG	TLR5		3	1	13	25	118	254	1383	0.180653	0.044886	0.657923	1.37469	2.88483	4.37666	6.31026	pass	-2.83994
AGGCTCCCACCCAAGGACAA	MSTO1		11	36	60	401	725	255	883	0.574462	1.09603	1.87453	4.73085	5.33045	4.38206	5.6732	pass	-4.15638
AGGCTCCGCCTAGCGCGCAC	PSME1		1792	94	278	444	711	706	963	6.33418	1.98934	3.73944	4.87253	5.30303	5.80634	5.79597	pass	-2.0669
AGGCTCCTTTAAGTTTTTTG	EVC		122	183	57	2030	2315	1319	2080	2.68365	2.76194	1.82109	7.02638	6.98057	6.69601	6.89294	pass	-4.34273
AGGCTCTTCCTTCCCGAGGG	PAICS		23	39	53	16	138	2	1093	1.01629	1.15864	1.74661	1.01407	3.08212	0.208762	5.97557	pass	0.00221809
AGGCTGAGGATGTTCCAGTG	MSH4		36	689	372	1827	2074	1644	2078	1.37894	4.50929	4.1321	6.87561	6.8233	7.01102	6.89156	pass	-2.87892
AGGCTGCGGACGTTGTAGGA	RSG1		61	168	190	2130	2376	950	1463	1.89235	2.65743	3.23954	7.09523	7.0178	6.22796	6.39039	pass	-4.36037
AGGCTGCGGGCTGGGTTAAA	BHLHE40		110	459	46	2	67	27	1076	2.55857	3.95468	1.60623	0.173064	2.20978	1.63315	5.95331	pass	1.7449
AGGCTGCTGAGATAATGAAT	LPAR1-tiling		470	2068	104	1924	2518	1267	1143	4.45278	6.05207	2.49121	6.94962	7.10092	6.63855	6.03909	pass	-2.49684
AGGCTGGAAATACCCCACTT	CD74		85	42	77	423	811	397	1416	2.25688	1.21864	2.14483	4.80507	5.48837	4.99574	6.34385	pass	-2.8509
AGGCTGGAATTCAGCTACAG	MATN4		36	49	156	1065	1983	578	1179	1.37894	1.34964	2.988	6.10575	6.75916	5.52344	6.08316	pass	-4.72681
AGGCTGGACAGAGCACCCCC	ZNF630		1	32	62	415	408	89	1110	0.0627651	1.00809	1.90908	4.77852	4.52863	2.98704	5.99748	pass	-3.52054
AGGCTGGAGGTGGGGACAGA	WISP1		533	353	3	1054	999	831	1489	4.62645	3.60352	0.180582	6.09099	5.78309	6.03764	6.41551	pass	-2.17957
AGGCTGGATTTCCAGGCTTT	CDC25B		255	61	182	1282	590	230	1220	3.62512	1.54977	3.18417	6.36974	5.04137	4.2407	6.13177	pass	-2.74462
AGGCTGGTGAGAGCAAGAGG	CALB1		31	12	0	210	28	45	2016	1.25001	0.463852	0	3.84622	1.33077	2.17094	6.84823	pass	-2.17094
AGGCTGGTGGGTTAGTCATC	LPAR5		1891	2456	2186	3537	5714	2837	2570	6.41083	6.29671	6.61708	7.8227	8.27725	7.79347	7.1958	pass	-1.41188
AGGCTGTGTCGATTCCCCGC	LRRC3		58	126	23	1595	2265	1617	2157	1.83956	2.31667	1.01598	6.68147	6.94932	6.98732	6.94494	pass	-4.84191
AGGCTTAAATGGCGAGATTG	Non-targeting		198	71	30	801	1186	2369	1399	3.2934	1.69765	1.22244	5.70166	6.0265	7.53466	6.32665	pass	-4.32885
AGGCTTACACTTCCGGATCC	MTR		28640	184	50	1157	959	685	1445	10.3157	2.76865	1.68811	6.22362	5.72523	5.76356	6.37275	pass	-2.95658
AGGCTTCGGCGAGGAGGACC	SYPL2		26	21	0	698	1237	401	1088	1.10843	0.734339	0	5.50717	6.08633	5.00975	5.96906	pass	-5.00975
AGGCTTGAACATTGGTCAAT	MVK		31	967	74	647	1249	603	1181	1.25001	4.97997	2.10066	5.4002	6.10005	5.58323	6.08557	pass	-3.48256
AGGCTTGCGAGCGTCGCAGG	STX16		16	83	61	1175	890	314	1117	0.77522	1.85716	1.89191	6.24559	5.61961	4.66927	6.00641	pass	-3.76246
AGGCTTGGCTGTACTTGCAG	OXA1L		61	207	136	1824	1764	1191	1992	1.89235	2.91486	2.81655	6.87326	6.59198	6.55024	6.83111	pass	-3.73368
AGGCTTGGGTGTCTCGGCTG	GART		113	234	600	1111	1087	554	1295	2.59087	3.06949	4.79015	6.16589	5.90276	5.46361	6.21664	pass	-2.83327
AGGGAAACCTCTATGGGTAA	Non-targeting		177	385	228	2352	2467	1930	1473	3.149	3.71881	3.47689	7.23727	7.07162	7.24076	6.4001	pass	-3.76387
AGGGAACCAGAAGTGTCGAG	DCSTAMP		62	184	108	2314	3049	1786	1528	1.90953	2.76865	2.53612	7.21393	7.37515	7.12966	6.45238	pass	-4.60649
AGGGAAGCTGACAGGTGGCT	MSTO1		4087	570	3494	891	1296	799	1384	7.51358	4.24891	7.28815	5.85248	6.15258	5.98186	6.31129	pass	1.30629
AGGGAAGGGCAGGGCACGGA	CCNA1		45	69	18	805	733	709	1200	1.58542	1.66926	0.848032	5.7087	5.34589	5.81235	6.10826	pass	-4.12328
AGGGACAAGCTCTACCATCA	DLG3		74	192	68	1533	1206	1450	1786	2.10113	2.8212	2.00805	6.62484	6.05026	6.83136	6.67508	pass	-4.52371
AGGGACACCAGGTGCCTAGA	SH2D2A		2879	230	309	1581	2105	1338	1673	7.01141	3.0476	3.88109	6.66888	6.84452	6.71645	6.58174	pass	-2.83536
AGGGACAGGGACAGGACGTG	MPL		218	453	104	4100	3788	3093	2851	3.41866	3.93692	2.49121	8.03493	7.68655	7.91757	7.34453	pass	-4.61626
AGGGACATACCCTCTTCCCC	ANKK1		1439	268	686	1737	1676	1389	2549	6.02206	3.24325	4.97685	6.80336	6.51893	6.76991	7.18405	pass	-1.79306
AGGGACATGGGGAGGGGAAA	TMEM30A		33	24	19	252	238	620	1859	1.30297	0.814296	0.883223	4.09244	3.795	5.62251	6.73232	pass	-2.9807
AGGGACCGACGTCAGCAGGG	SLC17A9		396	2867	117	1252	1960	1205	2037	4.21788	6.51731	2.63233	6.336	6.74248	6.56692	6.86305	pass	-2.11811
AGGGACCTCGCATAGGATAG	TM2D1		30	132	6	1185	1071	513	1398	1.22279	2.37056	0.341054	6.25766	5.88173	5.3553	6.32563	pass	-5.01424
AGGGACGGCCTGGCCAGTGG	LCAT		131	1091	510	737	1270	724	1706	2.77083	5.14883	4.56486	5.58392	6.12376	5.84202	6.60963	pass	-1.27716
AGGGACGGCGAGCAGCGGGT	CALHM2		89	121	111	2050	2417	2082	1860	2.3096	2.27017	2.56891	7.04042	7.0423	7.34943	6.73309	pass	-4.77213
AGGGACGTCCTCGTCCCGCC	AIP		35	105	15	900	466	358	732	1.35406	2.11042	0.736997	5.86673	4.71259	4.85148	5.40845	pass	-4.11448
AGGGACTGAGAGCATAGGGT	ZNF665		24648	575	1389	979	1382	1206	1986	10.0993	4.26085	5.97124	5.98611	6.24401	6.5681	6.82679	pass	-0.596862
AGGGACTGCGGCCAGGATGT	ISLR		134	11326	191	1332	933	923	1868	2.79876	8.48752	3.24631	6.42428	5.68633	6.18693	6.73922	pass	-2.94062
AGGGAGAAGAAGGAGGGACA	TMEM30A		99	176	31	944	999	951	1273	2.43352	2.71411	1.24966	5.93444	5.78309	6.22946	6.19226	pass	-3.50091
AGGGAGAATTCTGCAGGTTT	SAMD13		93	291	1246	1728	1790	1925	1813	2.36045	3.34994	5.81713	6.79594	6.61287	7.23704	6.69652	pass	-3.26293
AGGGAGAGGGGGCGGAATCG	SMPD1		577	774	4370	1833	2009	938	1873	4.73643	4.67014	7.60905	6.8803	6.77778	6.20987	6.74304	pass	-2.10764
AGGGAGCCAATCAGGCCGAG	GABRG1		166	78	88	1057	2076	1139	1101	3.06717	1.79283	2.29611	6.09503	6.82468	6.48653	5.98592	pass	-4.19042
AGGGAGCGTCAGCCGCCAGT	LPAR1-tiling		414	330	300	921	1664	1212	1233	4.27864	3.51457	3.84138	5.89944	6.50868	6.57518	6.14684	pass	-2.73381
AGGGAGGACGAACAAGAGGG	ERI1		27	56	3	91	183	256	3060	1.13788	1.46973	0.180582	2.76532	3.44678	4.38743	7.44599	pass	-1.97706
AGGGAGGAGAACCAGCAGCG	EGFR		20094	17083	14329	2279	2405	1528	1362	9.80493	9.07909	9.31714	7.19209	7.03517	6.90631	6.28846	pass	2.41083
AGGGAGGAGAGAGAGGAGGG	PCDH7		2230	2286	6866	163	330	167	1554	6.64614	6.19459	8.2582	3.50934	4.23723	3.80742	6.47644	pass	3.1368
AGGGAGGATGCTGGATTGTG	ADAM8		6199	1016	9626	5727	7138	4286	4245	8.11188	5.04908	8.74431	8.51552	8.59734	8.38653	7.91591	pass	-0.403639
AGGGAGGCGAGTCCCGGCGA	NT5C1A		224	52	119	653	1129	412	1586	3.45422	1.40233	2.65287	5.41321	5.95656	5.0476	6.50552	pass	-2.39472
AGGGAGGGTCACTTTGCCAC	MTUS2		38	61	75	1229	1316	1256	1481	1.42744	1.54977	2.11554	6.30958	6.17437	6.6261	6.40783	pass	-4.6246
AGGGAGTGGAGCCCAGGGAG	FOXA2		1	34	22	91	83	104	1280	0.0627651	1.05273	0.98392	2.76532	2.45732	3.18526	6.20006	pass	-2.20134
AGGGAGTGGCCGTGTTCCTG	PCDHAC2		168	170	124	1507	2529	1261	2473	3.0824	2.67181	2.70297	6.60042	7.10716	6.63178	7.14068	pass	-3.9288
AGGGATCGTTAGGAAGGGAA	Non-targeting		128	56	238	1157	1545	1211	1529	2.74235	1.46973	3.53336	6.22362	6.40285	6.57401	6.45331	pass	-3.48126
AGGGATGCTGGTGACGTCTG	PRPS1		706	228	209	1564	1925	1763	2749	5.0176	3.03653	3.36309	6.65344	6.71673	7.11109	7.2923	pass	-3.6802
AGGGCAAATAAAGTGGAGAA	INTS2		71	1819	224	1671	2635	1859	1745	2.05556	5.86996	3.45366	6.74799	7.16598	7.18705	6.64191	pass	-3.73338
AGGGCAAGCTGCATGGTGAT	PAX9		194	91	43	1389	1619	768	1493	3.26699	1.95448	1.54162	6.48405	6.46957	5.92569	6.41933	pass	-4.38407
AGGGCACCCGGTTCATACGC	Non-targeting		44	385	18948	1080	1017	867	1024	1.56388	3.71881	9.7197	6.12563	5.80839	6.09791	5.88303	pass	-2.08957
AGGGCACCCGTTGTCAGCCC	MB		65	268	106	669	1020	803	1075	1.95987	3.24325	2.51384	5.44732	5.81256	5.98895	5.95199	pass	-3.47512
AGGGCACGGAAGGGCGGGGC	CCNA1		3	44	79	497	474	327	1466	0.180653	1.2573	2.17354	5.02996	4.73622	4.72554	6.39331	pass	-3.47893
AGGGCAGAAGTGGGCTGGGG	GPR35-tiling		15359	14113	5350	6599	6112	4349	1878	9.41774	8.80411	7.8996	8.71947	8.37409	8.40752	6.74685	pass	0.43002
AGGGCAGAGCCCAAGCCTGG	DNHD1		111	103	84	1882	2020	1253	2204	2.56942	2.08915	2.24292	6.91804	6.78558	6.62269	6.97579	pass	-4.37977
AGGGCAGGACCTGAAGGGTT	TRNP1		22	31	70	442	794	598	1329	0.984221	0.985246	2.03959	4.86624	5.45849	5.57146	6.25354	pass	-3.88202
AGGGCAGGAGCAAGAGCCTC	BANF2		3745	206	17	572	1345	511	869	7.38822	2.9088	0.811962	5.22692	6.20538	5.3498	5.6506	pass	-3.29658
AGGGCAGGGCACGGAAGGGC	CCNA1		52	72	33	498	681	249	1067	1.7278	1.71164	1.30261	5.03277	5.24244	4.34937	5.94139	pass	-3.30497
AGGGCAGGGGTCACCGGGCG	CTSZ		27	1113	67	338	376	522	1221	1.13788	5.17683	1.99202	4.49436	4.41611	5.37978	6.13293	pass	-3.35648
AGGGCCAAACTTCTTCTGAT	ERMP1		319	87	89	1976	1404	1311	1440	3.92453	1.90664	2.30911	6.98779	6.2665	6.68732	6.36781	pass	-4.35986
AGGGCCCAGGAGAGTCAGCT	SPATA31D1		24	180	48	766	1278	696	1011	1.04766	2.74164	1.64775	5.63846	6.13269	5.78613	5.86491	pass	-4.13838
AGGGCCCTCAATGCTATCTC	SSU72		3	41	2	435	811	557	410	0.180653	1.19891	0.122863	4.84401	5.48837	5.47123	4.59866	fail	-4.66335
AGGGCCTTTGGCAGGCTGGA	C8orf22		183	416	759	1539	1411	1280	1447	3.19175	3.82235	5.11833	6.63042	6.27358	6.65314	6.37472	pass	-2.45123
AGGGCGAGCAGCAGAGTACG	Non-targeting		618	390	64	1311	1577	1444	2850	4.83187	3.73602	1.94283	6.40163	6.43208	6.82543	7.34403	pass	-2.69606
AGGGCGCGCCTTGGAGGGAG	ATMIN		40	81	0	640	398	371	1431	1.47437	1.83177	0	5.38488	4.4944	4.90118	6.35887	pass	-3.91051
AGGGCGCGCGGCAGCAGCCG	ARID1A		376	713	331	413	640	478	1102	4.14723	4.55655	3.97379	4.77181	5.1553	5.25593	5.98721	pass	-0.624574
AGGGCGGACTCTGGGGGTTC	LPAR1		228	1685	105	1158	966	773	1640	3.47744	5.76152	2.50257	6.22485	5.73552	5.9349	6.5533	pass	-2.74741
AGGGCGGCACTCTGGTTCTG	MAP4K5		98	59	43	749	1094	724	1616	2.4216	1.51828	1.54162	5.60674	5.91187	5.84202	6.53226	pass	-4.3004
AGGGCGGGGAGTGGCGGGAA	TBC1D15		19	1	0	228	319	293	1173	0.883502	0.044886	0	3.95692	4.19096	4.57346	6.07591	pass	-4.14607
AGGGCGGGGCTTCGGCGCCG	BACH1		53	15	80	369	573	499	515	1.74704	0.559761	2.18769	4.61557	5.00049	5.31637	4.91542	fail	-3.12868
AGGGCGGGGGCGGGGCTGAT	DPYSL4		461	4939	560	875	1127	748	1252	4.42618	7.29536	4.69434	5.82679	5.95404	5.88826	6.16859	pass	-1.19392
AGGGCGTCATCTCACCGCGT	CWC25		69	1127	914	983	1171	856	1157	2.02437	5.19436	5.37936	5.9919	6.00842	6.07976	6.05639	pass	-0.814055
AGGGCTCAGTGAACTTCTGG	FKTN		309	4839	81	2743	3241	2013	1902	3.88165	7.26604	2.2017	7.45778	7.46273	7.30111	6.765	pass	-3.57612
AGGGCTCATTCCCTGGAAAG	NEIL2		14	91	68	1219	853	950	1226	0.698236	1.95448	2.00805	6.29794	5.55963	6.22796	6.13874	pass	-4.21991
AGGGCTCCGCGGGGAACTAC	DDX17		304	51	34	643	2120	738	963	3.85973	1.38498	1.32837	5.39147	6.85468	5.86917	5.79597	pass	-4.5408
AGGGCTGGGGGAAGTGAAGC	GPR35-tiling		7746	14676	4495	5124	6016	3504	1632	8.43225	8.86042	7.64953	8.35547	8.35132	8.09687	6.54632	pass	0.0767803
AGGGCTTCTATTGTCACTCA	ZNF433		8	54	24	1601	820	560	1085	0.439065	1.43642	1.04735	6.68684	5.50394	5.4788	5.96514	pass	-4.43146
AGGGCTTTGTGGCCTTACCT	HYAL1		245	331	144	859	1467	1038	1457	3.57217	3.51855	2.88759	5.80064	6.32902	6.35414	6.38453	pass	-2.81047
AGGGGACAGAGATCTCAGGG	SLC22A12		454	370	121	2573	2869	1885	2192	4.40514	3.66592	2.67312	7.36602	7.2879	7.20695	6.96798	pass	-3.62199
AGGGGAGGGACGAGGCGCCG	LIN54		82	66	1445	402	627	653	687	2.21605	1.6256	6.02737	4.7343	5.12653	5.69584	5.31914	pass	-2.51826
AGGGGAGGGAGGCGTCCCGG	STIM2		6583	360	56	1721	2364	1872	2383	8.19829	3.62954	1.80282	6.79013	7.01055	7.19703	7.08759	pass	-3.38101
AGGGGAGGGGGCTGCGCGCG	FOXF1		726	513	44	1339	1058	1188	1771	5.05667	4.10531	1.56348	6.43176	5.86441	6.54664	6.66303	pass	-1.7591
AGGGGAGGGGTGAGGAAGCG	FAM120C		135	103	203	1281	1914	931	2565	2.80795	2.08915	3.3252	6.36863	6.70854	6.19921	7.19301	pass	-3.56068
AGGGGAGGTAGAGGTACAAT	ADAMTS6		38	146	164	1384	2387	1288	1457	1.42744	2.48899	3.05125	6.4789	7.02442	6.66203	6.38453	pass	-4.53543
AGGGGATCTAGAGAAGCCGG	ITGB3		345	255	219	1049	1427	1104	1470	4.03039	3.17926	3.4241	6.08423	6.28964	6.44201	6.3972	pass	-3.01792
AGGGGCACAGTGGGTAGGAG	ITGAD		336	22	16	1362	1782	898	1552	3.99462	0.761486	0.774966	6.45605	6.60647	6.14786	6.4746	pass	-5.3729
AGGGGCAGGGCTATCTTATG	Non-targeting		559	290	154	3702	3278	2948	3123	4.69244	3.34546	2.97174	7.8882	7.47902	7.84859	7.47522	pass	-4.13355
AGGGGCAGGTCTGCTTTGCC	SLC39A5		71	37	395	1464	1902	644	1669	2.05556	1.1172	4.21385	6.55909	6.69956	5.67621	6.57832	pass	-4.50352
AGGGGCCTGTCCGGAACCCG	SLC39A13		103	62	558	576	380	451	943	2.48026	1.56526	4.68938	5.23671	4.43066	5.1743	5.76624	pass	-2.75646
AGGGGCGAGCGGGGGCTGGC	WWTR1		224	409	71	1437	1281	1093	1556	3.45422	3.79961	2.0551	6.53252	6.13602	6.42773	6.47828	pass	-3.0783
AGGGGCGCGCCAGGGCTAGC	PTPRU		220	103	12	389	546	293	876	3.43061	2.08915	0.616699	4.68869	4.93308	4.57346	5.66194	pass	-2.84393
AGGGGCGGGGAGGCGCGGGG	PAOX		52	772	147	160	646	488	1733	1.7278	4.66656	2.91336	3.48492	5.16838	5.28502	6.63205	pass	-1.75712
AGGGGCGGGTGGTGGCGGAA	GIGYF2		137	258	639	1348	1111	1315	1883	2.82615	3.19428	4.87782	6.44131	5.93375	6.69167	6.75065	pass	-2.73947
AGGGGCGGTGCCGCAGAGGA	PSME1		49	404	110	729	965	474	1347	1.66849	3.78315	2.55806	5.56851	5.73406	5.24412	6.27269	pass	-2.68606
AGGGGCGTGATGTCACGGCA	NFATC1		31	76	39	445	673	346	1505	1.25001	1.76627	1.45071	4.87567	5.22585	4.80402	6.43075	pass	-3.45958
AGGGGCGTGGCTATACTTAG	LIN52		91	409	145	1267	1971	1174	1838	2.33525	3.79961	2.89623	6.35297	6.75048	6.52972	6.71609	pass	-3.63348
AGGGGCGTGGCTCAGCCGCA	LRRC56		2442	31	218	1063	1063	980	1388	6.77591	0.985246	3.41811	6.10307	5.8711	6.27223	6.3154	pass	-2.85411
AGGGGCGTGTCTGGGCAGAG	GIGYF2		117	1982	130	1448	1319	1034	1964	2.63285	5.99174	2.76088	6.5434	6.17761	6.34863	6.81086	pass	-3.58775
AGGGGCTGAGCGTACGCGGG	DYNC1LI1		93	114	32	2015	3386	1313	2003	2.36045	2.20245	1.27638	7.01576	7.52553	6.6895	6.83898	pass	-5.32308
AGGGGCTGGACTGCAAGCCC	ATP8B1		39	63	181	851	1251	881	1211	1.4511	1.58058	3.1771	5.78738	6.10233	6.12068	6.12124	pass	-4.33629
AGGGGGAAAGGGGAAAGGAG	PCDH7		3967	3370	2250	3318	3078	2100	1630	7.47082	6.74816	6.65829	7.73091	7.38872	7.36177	6.54457	pass	-0.64056
AGGGGGAGGAGTGAGCGCGG	FOXF2		1170	569	513	884	733	701	2064	5.7286	4.24651	4.57297	5.8413	5.34589	5.79627	6.88189	pass	-1.09938
AGGGGGAGGGGGAAGAGTGG	GLIS3		889	1526	661	941	1995	1020	1631	5.34092	5.62129	4.92502	5.92992	6.76778	6.32921	6.54545	pass	-1.14649
AGGGGGATGGAGAAGGAAAG	PPP1R17		39	14	4	116	406	212	1043	1.4511	0.528494	0.236079	3.06904	4.52185	4.12959	5.90911	pass	-3.89351
AGGGGGCACGGGGCGGAGGG	TPM1		89	74	25	110	197	263	1117	2.3096	1.73921	1.07804	3.00176	3.5437	4.42452	6.00641	pass	-1.80449
AGGGGGCAGTGTGGAAAGAA	CXCL6		229	4184	386	2283	3755	2077	1840	3.48319	7.05768	4.18241	7.1946	7.67399	7.34598	6.71764	pass	-3.16357
AGGGGGCATGCGCAGCACCC	STX1B		191	92	20	538	507	630	943	3.24686	1.96619	0.917575	5.14095	4.82979	5.64513	5.76624	pass	-2.8636
AGGGGGCCATAAAGTCGGCG	ARHGEF12		819	1980	638	2100	2979	1764	1094	5.22564	5.9903	4.87564	7.07492	7.34184	7.1119	5.97686	pass	-1.84928
AGGGGGCGCCGCGGCCGCCT	ATMIN		572	400	4490	532	1529	557	1212	4.72434	3.76984	7.64794	5.12523	6.38801	5.47123	6.12241	pass	-0.400887
AGGGGGCGGAGTCGGTGCTT	CARD11		520	489	108	1018	1557	830	1425	4.59229	4.0403	2.53612	6.0416	6.41388	6.03593	6.35288	pass	-2.37358
AGGGGGGAATTGAAAAGGCT	MECOM		43	179	57	2386	2039	2146	1443	1.54202	2.73481	1.82109	7.25784	6.79897	7.39285	6.37077	pass	-5.57176
AGGGGGGCACTCGCGAGGGA	STX16		67	52	27	687	790	389	981	1.99248	1.40233	1.13755	5.48476	5.45137	4.9673	5.82221	pass	-3.82975
AGGGGGTGTGGCTTCGCGAG	GRHPR		124	104	29	797	1090	1018	1404	2.70349	2.09982	1.19469	5.69457	5.90667	6.32641	6.33173	pass	-3.80685
AGGGGGTGTGTGGAGGAGGC	VEGFB		85	81	228	630	1056	657	1652	2.25688	1.83177	3.47689	5.36271	5.86173	5.70449	6.56371	pass	-3.10583
AGGGGGTTGGGTTCCTTCAG	NTSR2		92	516	285	1904	1417	1201	1731	2.3479	4.11324	3.77266	6.93467	6.27962	6.56217	6.6304	pass	-2.78951
AGGGGTCCAGCTTGGGAGCG	LPAR1-tiling		225	3294	211	1503	1851	1469	1892	3.46006	6.71556	3.3755	6.59662	6.66073	6.84998	6.75747	pass	-3.13656
AGGGGTGAGGGCATAGTGGT	FXYD5		477	375	353	2638	3705	2379	4794	4.47315	3.68377	4.06089	7.40179	7.65474	7.54071	8.09069	pass	-3.47982
AGGGTACAGAGGGCGCCCCT	FKBP11		107	110	79	726	957	1038	1007	2.52552	2.16227	2.17354	5.56268	5.72227	6.35414	5.85929	pass	-3.56
AGGGTAGAACCATGTGAGAT	CLEC1B		55	95	78	1921	1846	2153	1571	1.78476	2.00078	2.15926	6.94739	6.65686	7.39752	6.49196	pass	-5.16263
AGGGTATAGGCCGCGAGATG	SLIRP		85	423	67	1806	2220	1712	2436	2.25688	3.84474	1.99202	6.85907	6.92061	7.06905	7.11909	pass	-4.60219
AGGGTCAGTCTGTCCTTTTT	Non-targeting		214	48	240	1718	1403	1427	1770	3.39447	1.33164	3.54439	6.78764	6.26548	6.8085	6.66223	pass	-3.39317
AGGGTCGGACTAGGCTGCGC	CNNM3		50	150	81	1098	1019	1210	1441	1.68853	2.52111	2.2017	6.14914	5.81117	6.57283	6.3688	pass	-4.37113
AGGGTCTAGAGAAGCGCGAG	ITGB3		90	92	309	1583	1225	855	1127	2.32248	1.96619	3.88109	6.67068	6.07247	6.0781	6.01907	pass	-4.10628
AGGGTCTCTGTCACCCAGGC	ZNF177		14	59	134	707	631	334	1143	0.698236	1.51828	2.79823	5.52525	5.13544	4.75495	6.03909	pass	-3.61716
AGGGTCTGATCTCTGCACCC	DPYSL4		293	71	0	1127	532	199	1123	3.81028	1.69765	0	6.18623	4.89685	4.04367	6.01402	pass	-3.1992
AGGGTCTTGCTGCTGCTCTG	MGA		104	69	64	1078	2010	1408	2115	2.49171	1.66926	1.94283	6.123	6.77849	6.78933	6.91681	pass	-4.8465
AGGGTGAAGTCCAGCGCGCA	SLC35D2		62	70	2	522	1029	484	1375	1.90953	1.68352	0.122863	5.09864	5.82501	5.27345	6.30199	pass	-4.14149
AGGGTGACCCGCGACCCGCT	TMPRSS2		31	82	67	1179	1318	741	1203	1.25001	1.84452	1.99202	6.25043	6.17653	5.87493	6.11181	pass	-4.33201
AGGGTGAGAGGAAGTGAAAG	TLR4		97	81	145	897	1015	583	1560	2.40957	1.83177	2.89623	5.86199	5.8056	5.5356	6.48194	pass	-3.45242
AGGGTGAGAGGCGGGAGAGG	PCSK9		26	51	12	474	130	243	2305	1.10843	1.38498	0.616699	4.96374	3.00641	4.31593	7.03993	pass	-3.69923
AGGGTGCAGGGAGCAACAAG	SPATA31D1		9	87	54	1010	1411	526	1173	0.485624	1.90664	1.76559	6.03039	6.27358	5.39053	6.07591	pass	-4.36694
AGGTAAAGAGCAAGTGTTTA	BEND4		96	186	30	1693	1787	1289	1349	2.39745	2.78197	1.22244	6.76668	6.61047	6.66314	6.27481	pass	-4.36924
AGGTAAGCCCCTTAGAACTG	Non-targeting		313	178	105	1232	2000	1239	1449	3.89896	2.72794	2.50257	6.31305	6.77136	6.60664	6.37669	pass	-4.04342
AGGTAAGGGAAGCTGACAGG	MSTO1		48	125	267	1332	992	910	1951	1.64817	2.30749	3.68564	6.42428	5.77313	6.16675	6.80137	pass	-3.46564
AGGTAATTGAATCATGTCGG	CLDN14		47	133	29	786	1139	1019	1617	1.62755	2.37935	1.19469	5.67491	5.96908	6.32781	6.53314	pass	-4.04736
AGGTAGCCCTGATGCCTGGC	HYAL1		13	38	5	262	629	267	612	0.658146	1.13807	0.289521	4.14535	5.13099	4.44529	5.15678	pass	-3.99293
AGGTCAAGCCGACCTCGAAC	Non-targeting		65	12	48	476	788	585	994	1.95987	0.463852	1.64775	4.96962	5.4478	5.54043	5.84087	pass	-3.89268
AGGTCACGTGGGTGAGTGGT	PCGF2		168	121	36	899	1543	1105	1874	3.0824	2.27017	1.37856	5.86515	6.401	6.44331	6.74381	pass	-4.13083
AGGTCAGAGAAGCTTTGGGG	TMEM63C		5834	22663	552	2713	2026	1551	3139	8.02466	9.48621	4.67439	7.442	6.78982	6.92768	7.48256	pass	0.582655
AGGTCAGGACGAACATATGA	NDUFA4		95	107	91	2271	2853	2190	2790	2.38522	2.13138	2.33476	7.18705	7.27989	7.42195	7.31352	pass	-5.08719
AGGTCATCGGAGTGCGCACG	NDUFS7		35	145	633	1564	825	1128	1475	1.35406	2.48084	4.86468	6.65344	5.51251	6.47269	6.40204	pass	-3.03167
AGGTCATTTCACAATCCCCC	WFDC2		129	41	54	662	296	384	1246	2.75191	1.19891	1.76559	5.43249	4.08912	4.94923	6.16176	pass	-2.89021
AGGTCCCTAAAACCCAGTTC	RIT1		62	53	70	564	771	426	764	1.90953	1.41948	2.03959	5.20715	5.41706	5.09437	5.46876	pass	-3.29762
AGGTCCGGGCTCCGCTGTCG	CWC25		237	545	725	1274	1198	1315	1486	3.52837	4.18768	5.05415	6.36082	6.0408	6.69167	6.41263	pass	-1.85312
AGGTCGAGGCTGCTCTTTTG	NEIL2		3574	147	200	1718	1664	1520	1865	7.32121	2.49709	3.30588	6.78764	6.50868	6.8988	6.73693	pass	-3.59292
AGGTCGCCTGTGTCAAAGGC	MOK		179	115	58	552	449	246	792	3.16339	2.21232	1.83912	5.17697	4.66106	4.33275	5.51953	pass	-2.44874
AGGTCGCTCCATCCCTGCTG	ANKK1		69	67	117	1231	1170	1008	1246	2.02437	1.6403	2.63233	6.3119	6.00721	6.31235	6.16176	pass	-4.28753
AGGTCGGCCGAACATACGGT	Non-targeting		53	35	140	1375	821	597	1141	1.74704	1.07454	2.85251	6.46959	5.50566	5.5691	6.03661	pass	-4.43111
AGGTCGGTCTCCGAGGCCTG	LOC100129083		165	102	106	1264	1277	1117	1408	3.0595	2.07839	2.51384	6.34959	6.13158	6.45871	6.33578	pass	-3.94487
AGGTCGTCTAAGAGGCCATC	ARID4B		55	722	12	2164	855	900	1219	1.78476	4.57388	0.616699	7.11792	5.56293	6.15103	6.1306	pass	-5.33316
AGGTCTCATTTTGGCTGCTT	CWC25		1707	36349	501	2805	2311	1600	2643	6.26497	10.167	4.54027	7.48984	6.9781	6.97219	7.23594	pass	-1.22488
AGGTCTCGGCTCCAATCAGG	F10		108	59	51	875	859	1238	1807	2.53662	1.51828	1.70787	5.82679	5.56953	6.60549	6.69178	pass	-4.05124
AGGTCTTCCAGGGCCCTGCC	NFYB		107	46	45	774	780	259	934	2.52552	1.29494	1.58502	5.65315	5.43342	4.40344	5.75266	pass	-3.12763
AGGTCTTTCGGGGTCTGTTG	TMEM120B		146	751	194	3990	4792	3313	3260	2.90535	4.62836	3.26644	7.99584	8.02427	8.01631	7.53682	pass	-4.74987
AGGTGCAGCCTCCTCTGCTT	SLC22A12		1	89	1	1582	805	309	468	0.0627651	1.93075	0.0627391	6.66978	5.47789	4.64703	4.78215	fail	-4.58429
AGGTGCCCCGGAGCCAGGGA	CTSZ		6	2	0	153	70	21	36	0.341182	0.0884175	0	3.42626	2.25955	1.3977	1.60389	fail	-2.17113
AGGTGCCCGCCGAGGGCCGG	ELOVL7		0	19	0	53	40	18	64	0	0.678461	0	2.13009	1.66212	1.26379	2.20976	fail	-1.26379
AGGTGCGCAGTGGTAAACCA	PPIE		13	30	7	266	194	76	416	0.658146	0.96203	0.390809	4.16598	3.52347	2.79003	4.61877	fail	-2.56144
AGGTGGCTTTCATAAATCAA	C11orf86		68	9	0	1101	307	453	535	2.00851	0.361111	0	6.15302	4.13872	5.18051	4.9686	fail	-4.14451
AGGTGGGGGGGCGGCCAATC	ITPR2		72	381	25	610	1129	675	1029	2.07091	3.7049	1.07804	5.31732	5.95656	5.74274	5.88994	pass	-3.2464
AGGTGTTGCCGGGAGTCAAC	KAT5		40	26	20	650	601	466	669	1.47437	0.86524	0.917575	5.40672	5.06722	5.22022	5.28181	pass	-4.20198
AGGTTATATAACAAGTGGAG	ZSCAN31		1994	119	76	1641	3751	2050	1300	6.48647	2.25114	2.13026	6.7221	7.67246	7.32722	6.22213	pass	-5.19696
AGGTTCATGTGGAAAGTGAT	MSH4		47	235	316	959	2348	1026	1918	1.62755	3.07491	3.91123	5.95681	7.00083	6.33757	6.77698	pass	-3.92592
AGGTTGAATACCCCTTACTA	Non-targeting		85	299	8	372	921	482	920	2.25688	3.38528	0.438905	4.62678	5.66802	5.26764	5.73128	pass	-2.36989
AGGTTGAGAATAAGATGATT	TRIM49D2		28	21	17	547	544	710	1638	1.16674	0.734339	0.811962	5.16421	4.92796	5.81434	6.55156	pass	-4.19362
AGGTTGGGTTGGGCGGGTTC	RSG1		65	224	17	727	502	445	957	1.95987	3.01414	0.811962	5.56463	4.816	5.15552	5.78712	pass	-3.60476
AGGTTTAGCGCCCTCCATAG	AXDND1		1	29	45	378	1022	363	816	0.0627651	0.938435	1.58502	4.64893	5.81534	4.8708	5.56168	pass	-4.58617
AGTAAATTGAATTAGCCAAT	CDH20		412	538	24	1140	1354	1291	1304	4.27201	4.17006	1.04735	6.20255	6.21487	6.66536	6.2265	pass	-2.04481
AGTAACGTCGCTGTGTCTCT	P2RY8		15228	1968	10554	6831	4451	5645	1683	9.4054	5.98167	8.8768	8.7692	7.9182	8.78284	6.59025	pass	0.0939628
AGTAAGTTGGTGTGACAGGC	SLC7A11		746	470	316	2709	3361	2212	2388	5.09472	3.98666	3.91123	7.43988	7.51489	7.43629	7.09059	pass	-3.52506
AGTACCCCTAGGTATGGGGA	Non-targeting		296	107	45	755	1092	531	1294	3.82394	2.13138	1.58502	5.61802	5.90927	5.40385	6.21554	pass	-3.77789
AGTACCGGGTATCCCGCAGG	SPATA7		265	87	45	696	547	390	951	3.6762	1.90664	1.58502	5.50312	4.93563	4.97088	5.77821	pass	-3.029
AGTAGACGGACGGTGAGCTG	Non-targeting		109	128	97	1142	2082	1282	1609	2.54764	2.33486	2.40908	6.20504	6.82881	6.65537	6.52607	pass	-4.24629
AGTAGCCGACTGACTTCTGA	LRRCC1		110	210	131	1313	2248	1220	1706	2.55857	2.93288	2.77031	6.4038	6.93854	6.58458	6.60963	pass	-3.84523
AGTAGCGATAGCACCGTCTT	RNF125		818	221	131	2351	2173	1645	2838	5.22392	2.99711	2.77031	7.23666	6.89	7.01189	7.33798	pass	-3.89289
AGTATGAGACTCATAGGGTG	Non-targeting		47	79252	53	1004	1481	801	1590	1.62755	11.2909	1.74661	6.02193	6.34255	5.98541	6.50912	pass	-4.2388
AGTATTAGGTACCTGCCCTA	Non-targeting		557	367	158	1433	1162	1095	1565	4.68747	3.6551	3.00407	6.52854	5.99746	6.43034	6.4865	pass	-2.34236
AGTATTGTGGTGTCGTCAAC	Non-targeting		101	584	112	1291	1656	1572	1984	2.45708	4.2821	2.57968	6.37971	6.5018	6.94693	6.82535	pass	-3.92263
AGTATTTCTAGGGTGACAGT	CELA2B		75	71	33	2115	1995	1732	2024	2.11601	1.69765	1.30261	7.08511	6.76778	7.08568	6.8539	pass	-5.07013
AGTCAAGCGAACGGAAGCGC	ZNF528		40	151	22	1713	1070	957	1177	1.47437	2.52903	0.98392	6.78347	5.8804	6.23841	6.08075	pass	-5.25449
AGTCACAGGAAAGCCGAGGC	FKTN		13	35	16	761	572	545	1080	0.658146	1.07454	0.774966	5.62921	4.99805	5.44052	5.95858	pass	-4.66556
AGTCACTCAGTTGAGAGCTG	CLDND2		126	96	54	773	1253	856	1290	2.72305	2.01212	1.76559	5.65133	6.1046	6.07976	6.21114	pass	-4.09247
AGTCAGGGACCAGCCCTGAG	GPR35-tiling		127	316	23	770	947	934	1129	2.73273	3.45761	1.01598	5.64583	5.70741	6.20379	6.02159	pass	-2.91309
AGTCATAACTGAGTGAATCG	Non-targeting		424	34	65	1202	1378	1023	1239	4.31132	1.05273	1.95942	6.27794	6.23988	6.33339	6.15374	pass	-4.37398
AGTCATTAGGCAGCAAGGGA	UNC93A		21	3	2	736	552	582	1943	0.951423	0.130674	0.122863	5.58201	4.94833	5.53317	6.79549	pass	-4.81766
AGTCATTGGTCTCTTTCCTC	DCTPP1		103	171	19	1188	1215	789	1514	2.48026	2.67895	0.883223	6.26126	6.06082	5.96398	6.43925	pass	-3.781
AGTCCACGCCCACTTGGGGG	NEIL2		115	659	93	1072	1386	843	1481	2.61201	4.44794	2.35996	6.11506	6.24813	6.05801	6.40783	pass	-3.50305
AGTCCAGTGACTGGTGACTA	LPAR4		269210	429387	106348	6609	9476	6609	2042	13.5473	13.7282	12.207	8.72164	9.00518	9.00982	6.86656	pass	4.72299
AGTCCCAGCCTTCGCCCTAA	ZNF177		281	177	266	1717	2985	1595	1791	3.75434	2.72104	3.68065	6.78681	7.34473	6.96771	6.67907	pass	-3.28707
AGTCCCAGGAAGCGGCTCTG	RPS7		28	248	595	1377	1415	722	1323	1.16674	3.14359	4.77852	6.47167	6.27761	5.8381	6.24709	pass	-3.13402
AGTCCCCGCCCCCACTCAGA	SERHL2		298	325	178	883	2078	1354	1542	3.83297	3.49448	3.15568	5.83969	6.82606	6.73344	6.46538	pass	-3.33158
AGTCCCGGCAACGCAGAGCG	EBF2		67	893	52	187	339	84	1387	1.99248	4.8689	1.72737	3.69116	4.27402	2.91441	6.31437	pass	-1.18704
AGTCCCGGGCTCCGATTGGG	CAMKK1		189	253	88	1834	2450	1587	2147	3.23328	3.16916	2.29611	6.88108	7.06171	6.96052	6.9383	pass	-3.89256
AGTCCCTTCGCTTCTCGGCA	EMILIN2		148	464	258	903	1237	1048	1652	2.92237	3.9693	3.64008	5.87145	6.08633	6.3678	6.56371	pass	-2.72772
AGTCCTACCAAGCCTCACGT	NDUFAF5		142	566	88	1830	2629	1375	1938	2.87069	4.23929	2.29611	6.87795	7.16271	6.75543	6.79181	pass	-4.00727
AGTCCTTAGCCTCCAAACAC	B4GALNT1		1	70	199	663	622	488	1199	0.0627651	1.68352	3.29938	5.43462	5.11531	5.28502	6.10708	pass	-3.43179
AGTCGCCATTTCCCTGCACG	ZNF551		206	128	1749	1060	1728	897	1483	3.34482	2.33486	6.29898	6.09906	6.56254	6.14628	6.40975	pass	-2.75424
AGTCGCTAGGAGGAAGCCCC	RAD23B		44	3	0	240	395	242	1200	1.56388	0.130674	0	4.02627	4.48397	4.31028	6.10826	pass	-4.31028
AGTCGGCAGCCTGCCGGGAA	RB1CC1		113	977	121	1067	1876	972	1270	2.59087	4.99434	2.67312	6.10841	6.67989	6.26055	6.1889	pass	-3.51754
AGTCGGCAGGTGGGTAGCCC	EOMES		8043	9480	4462	109	282	81	1703	8.48638	8.23162	7.63896	2.99024	4.02342	2.86902	6.60712	pass	4.76994
AGTCGTGCTCTGGGACAGAT	TMA16		155	133	53	914	1903	1031	1195	2.98042	2.37935	1.74661	5.88862	6.70031	6.34449	6.10233	pass	-4.32096
AGTCTCCAGAGCGCGCGCGC	RIC1		22	39	262	891	1350	943	1211	0.984221	1.15864	3.6605	5.85248	6.21066	6.21743	6.12124	pass	-4.86826
AGTCTCCCATTCGGAAGGAC	TMLHE		27	110	122	720	607	366	1230	1.13788	2.16227	2.68314	5.55097	5.08112	4.88227	6.14338	pass	-2.91885
AGTCTCGGACGCGAGAGACT	KCTD11		2293	89	20	872	1137	464	1083	6.68594	1.93075	0.917575	5.82192	5.96658	5.21418	5.96252	pass	-4.03583
AGTCTGAGCAAACTTTGTGC	CLDN34		101	255	141	2467	2906	2011	2621	2.45708	3.17926	2.86136	7.3057	7.30627	7.29968	7.22396	pass	-4.43832
AGTCTGATACCTGCAGGCTG	MSH4		137	40	14	934	705	488	1338	2.82615	1.17892	0.698002	5.91932	5.29111	5.28502	6.26315	pass	-4.1122
AGTCTGCGCCTGCGCAAGCG	TAF12		35	59	25	912	1556	699	976	1.35406	1.51828	1.07804	5.88551	6.41297	5.79222	5.81497	pass	-4.71418
AGTCTGGGCCTCGCACAGCG	SMC5		55	41	1	979	864	636	939	1.78476	1.19891	0.0627391	5.98611	5.57772	5.65853	5.76023	pass	-4.37881
AGTCTGTGAGGCGGGGCCGT	RPS24		111	374	3146	1314	1158	718	1560	2.56942	3.68021	7.13781	6.40488	5.99257	5.83022	6.48194	pass	-2.31235
AGTCTTAAAGACCCTAAGCT	Non-targeting		33	227	1236	1247	1297	761	1374	1.30297	3.03097	5.80571	6.33029	6.15368	5.9127	6.30096	pass	-3.12271
AGTCTTGGCCAATGTCACGG	Non-targeting		212	156	604	1301	907	1089	1410	3.38221	2.568	4.79939	6.39071	5.64636	6.42251	6.3378	pass	-3.0085
AGTCTTGGGGTCGTCTGCCT	SMTN		188	2117	405	2054	2644	1318	2263	3.22644	6.08535	4.248	7.04321	7.17086	6.69493	7.01361	pass	-2.44693
AGTCTTTCCGACCCCGGGAG	SMTN		0	35	4	96	211	184	995	0	1.07454	0.236079	2.83139	3.63452	3.93772	5.8423	pass	-2.83139
AGTGAAGGAAACTGAAATCT	RGS5		194	315	81	1585	1437	1204	1221	3.26699	3.45345	2.2017	6.67249	6.29958	6.56573	6.13293	pass	-3.4055
AGTGACGCCCCGGTGACCTC	ADSSL1		152	44	17	671	1227	491	780	2.95583	1.2573	0.811962	5.45153	6.07479	5.29364	5.49799	pass	-4.48168
AGTGAGTGACAACCAGATCG	Non-targeting		37	2230	54	1301	1166	600	1181	1.40339	6.1593	1.76559	6.39071	6.00234	5.57618	6.08557	pass	-3.81059
AGTGATGATAATTTAATCAG	TRIM49D2		20	42	0	689	745	700	1035	0.917862	1.21864	0	5.48886	5.36875	5.79425	5.89819	pass	-4.571
AGTGATGTAACAGCAAGATC	NOS2		11	95	452	347	599	338	1735	0.574462	2.00078	4.39849	4.53061	5.06255	4.77149	6.6337	pass	-3.06177
AGTGCCCCTTTGGATTTTTG	ANO1		89	50	75	596	674	706	976	2.3096	1.36742	2.11554	5.28467	5.22793	5.80634	5.81497	pass	-3.6908
AGTGCTACTGAAACTTGCCT	Non-targeting		72	579	501	1688	2022	1725	1385	2.07091	4.27033	4.54027	6.76246	6.787	7.07988	6.31232	pass	-2.53962
AGTGCTGCGCACACAACCTC	LURAP1		103	25	1	774	1610	669	1446	2.48026	0.839993	0.0627391	5.65315	6.46162	5.7301	6.37373	pass	-5.62162
AGTGCTGTTCTCATTGATAT	RIOK2		7726	355	240	2404	2532	2047	2527	8.42853	3.61101	3.54439	7.26862	7.10886	7.32512	7.17163	pass	-3.49785
AGTGGAGCGTAAACCCTGAT	CDK5RAP3		126	23	3	1233	1010	710	1490	2.72305	0.788133	0.180582	6.31421	5.7986	5.81434	6.41646	pass	-5.01047
AGTGGAGGAAAGGAGCCGGG	TBC1D15		5796	254	45	1428	1406	1296	1563	8.01526	3.17422	1.58502	6.52355	6.26853	6.67088	6.48468	pass	-3.09431
AGTGGAGTGTGCCAGTGGGA	GBP1		112	80	437	1045	1227	884	2034	2.58018	1.8189	4.35214	6.0788	6.07479	6.12552	6.86095	pass	-3.49862
AGTGGCAGTAATAGGTCGCC	SLC36A1		188	46	78	1093	655	260	1275	3.22644	1.29494	2.15926	6.14265	5.18779	4.40874	6.19449	pass	-2.91621
AGTGGCCTGCAGAACCCCGG	PARVG		197	1670	150	385	561	372	1028	3.28684	5.74886	2.93867	4.67436	4.97092	4.90494	5.88856	pass	-1.38752
AGTGGCGCGAGAGAGCCCGA	ZNF292		7	27	3	490	553	531	992	0.390953	0.890053	0.180582	5.01012	4.95086	5.40385	5.83802	pass	-4.61917
AGTGGCGGCGACTGTGGCGA	BOD1L1		152	455	129	892	1059	650	1546	2.95583	3.94287	2.75139	5.85407	5.86575	5.68933	6.46908	pass	-2.89824
AGTGGCGTACGCGGCCCCCG	CYB561		81	391	54	351	548	289	1005	2.20217	3.73944	1.76559	4.54643	4.93818	4.55447	5.85647	pass	-2.34426
AGTGGCTGTCTGAGAAGGGC	GPR35-tiling		916	18831	232	2502	2450	2195	1909	5.38303	9.21939	3.49974	7.32589	7.06171	7.42522	6.77026	pass	-1.94286
AGTGGGAAGGAACCAGGGGG	LRCH2		162	136	162	546	506	213	2118	3.03623	2.4054	3.03569	5.16164	4.82704	4.13599	6.91884	pass	-2.12542
AGTGGGACTGCCTACCACTG	RUNX2		434	166	142	167	174	105	1301	4.34327	2.6429	2.87016	3.54128	3.38085	3.19755	6.22322	pass	-0.327395
AGTGGGCAGCTGGAAGGAAC	AWAT2		114	94	416	982	974	944	1574	2.60148	1.98934	4.28466	5.99046	5.7472	6.21894	6.49468	pass	-3.38898
AGTGGGCCCTGAGGTGGAGG	RGS5		15128	36978	29323	372	1093	810	1529	9.39591	10.1918	10.3491	4.62678	5.91057	6.00128	6.45331	pass	4.3478
AGTGGGGCGCCTGCGCGGTG	SENP1		211	230	748	1117	1165	808	1411	3.37605	3.0476	5.09787	6.17355	6.00112	5.99777	6.33881	pass	-2.7975
AGTGGGGCGCTAAGTGGGGG	Non-targeting		4549	200	131	600	1050	967	2669	7.66728	2.87191	2.77031	5.29407	5.85365	6.25321	7.24997	pass	-2.98174
AGTGGGTGAGGTGGCAGGCG	GPT		158	375	1352	1981	2517	1619	3804	3.0046	3.68377	5.93292	6.9914	7.10035	6.98909	7.75836	pass	-3.41658
AGTGGGTTTGGTGATTTGGA	TULP4		590	1775	4403	3925	5907	3158	3676	4.76738	5.83524	7.61985	7.97224	8.32502	7.94745	7.70921	pass	-2.48978
AGTGGTTTCTGGTGACGTCA	DHX36		441	94	150	1884	1964	1194	1960	4.36523	1.98934	2.93867	6.91956	6.7454	6.55383	6.80795	pass	-3.61516
AGTGTAAAGCCGCCCCGGAT	ZMYND8		68	115	34	1277	1134	1213	1402	2.00851	2.21232	1.32837	6.36417	5.96283	6.57636	6.3297	pass	-4.35566
AGTGTAACTGGAAGGCCCTG	SDCCAG8		321	190	74	1500	1476	1186	2069	3.93296	2.80824	2.10066	6.59377	6.33773	6.54423	6.88535	pass	-3.52949
AGTGTATCTTCCACCTGTCT	Non-targeting		334	239	3	2023	1762	1511	1649	3.98655	3.0964	0.180582	7.02144	6.59036	6.8903	6.56111	pass	-3.49396
AGTGTGAAAATGGCTGGGCC	MRGPRX4		510	136	71	1585	1600	804	1229	4.56544	2.4054	2.0551	6.67249	6.45273	5.99072	6.14222	pass	-3.93562
AGTGTGCTGCTCATGGAAAT	MRGPRX4		734	345	151	6839	8984	6738	2365	5.07201	3.5732	2.94701	8.77088	8.92841	9.03765	7.07673	pass	-5.35521
AGTGTGGAAAAGCTAACAGA	Non-targeting		78	330	64	1149	1413	1053	2049	2.15973	3.51457	1.94283	6.21374	6.2756	6.37458	6.87146	pass	-4.05401
AGTGTGGAAAGAAGAGGTTG	CXCL5		139	68	6347	1955	1286	1310	2017	2.84413	1.65485	8.14519	6.97249	6.14156	6.68623	6.84894	pass	-4.12836
AGTGTTCCCACAATGCCCTG	PIPOX		50	130	38	1014	1752	1379	2242	1.68853	2.35282	1.42706	6.036	6.58223	6.75958	7.00026	pass	-4.34747
AGTGTTTGAAAAAAGGGCGG	Non-targeting		35	44	64	1004	752	444	1183	1.35406	1.2573	1.94283	6.02193	5.38192	5.15236	6.08798	pass	-4.12462
AGTTAAAAGCGCAAGCTGCA	TAF12		60	24	33	905	612	360	1235	1.87497	0.814296	1.30261	5.87458	5.09261	4.85924	6.14915	pass	-3.99961
AGTTAAGCCGCCGCTGAGGC	FAM114A2		449	76	99	671	1247	584	1504	4.38992	1.76627	2.43302	5.45153	6.09777	5.53801	6.4298	pass	-3.10499
AGTTACGCCTCAAGGCTTTC	ARID4B		105	47	38	695	865	818	1103	2.50307	1.31341	1.42706	5.50109	5.57936	6.01524	5.9885	pass	-4.26595
AGTTAGGCTAAACCGGGCCT	TTC29		211	227	305	697	683	752	1378	3.37605	3.03097	3.86357	5.50514	5.24656	5.89583	6.3051	pass	-2.1291
AGTTATGCATGCCCCATTTC	SIRPB1		3387	18459	53	1886	2074	1306	2143	7.24418	9.19065	1.74661	6.92108	6.8233	6.68186	6.93563	pass	0.3231
AGTTCAGGTGCCCCGGAGCC	CTSZ		212	468	86	450	584	674	1037	3.38221	3.9809	2.26976	4.89124	5.02707	5.74064	5.90093	pass	-1.50903
AGTTCCAGAAATGTTATTGC	CALD1		267	224	145	3681	2603	2336	3302	3.6862	3.01414	2.89623	7.88003	7.14847	7.51454	7.55519	pass	-4.19382
AGTTCCCAGAAATATATTGC	Non-targeting		118	63	516	1271	2229	1194	2060	2.64315	1.58058	4.58103	6.35746	6.9264	6.55383	6.87911	pass	-3.71431
AGTTCCGCCGACAGAAAATG	MTIF3		2398	151	230	1321	1523	1537	1668	6.74992	2.52903	3.48836	6.41246	6.38241	6.91471	6.57747	pass	-3.42635
AGTTCCTGGTTGGATAATTT	DACH1		2541	3554	2587	3657	4686	2723	2007	6.83273	6.82416	6.85778	7.87063	7.99213	7.73457	6.84183	pass	-1.0379
AGTTCGAGCACTGAGCTCTG	PSMA6		117	453	322	1650	2682	1255	1890	2.63285	3.93692	3.93658	6.72991	7.19131	6.62496	6.75596	pass	-3.25438
AGTTCTGAGTGGTAATCGAG	ACIN1		130	156	81	3440	3646	1615	1916	2.7614	2.568	2.2017	7.78277	7.6317	6.98555	6.77549	pass	-5.02137
AGTTCTGCCCCTCCAGGCTT	DNHD1		813	550	59	1829	1703	1830	1402	5.21531	4.20014	1.85693	6.87717	6.54174	7.16452	6.3297	pass	-2.3416
AGTTCTGTGCCGCCCTCTGG	TSC2		3	458	85	2691	3069	1518	1272	0.180653	3.95173	2.2564	7.43032	7.38452	6.89691	6.19114	pass	-4.64051
AGTTCTGTTCGATAGATGCC	Non-targeting		41	362	1522	2007	1555	1158	1990	1.49728	3.63689	6.10115	7.01007	6.41205	6.51014	6.82967	pass	-2.77516
AGTTGAATGGACCTCGACTA	Non-targeting		8696	1454	114	2237	1713	1855	1512	8.5987	5.55302	2.60097	7.16544	6.5501	7.18396	6.43736	pass	-0.99708
AGTTGAGCCAATGACAGCCC	ZNF551		306	236	4023	1730	1909	1551	1630	3.86854	3.08031	7.49033	6.79759	6.70481	6.92768	6.54457	pass	-2.92905
AGTTGCATACAGTCTCTCTC	DUSP28		658	273	144	1184	761	647	1298	4.91926	3.26712	2.88759	6.25646	5.39867	5.68279	6.21994	pass	-2.13155
AGTTGCGATTGGCCCGCGGA	C11orf98		175	192	30	1458	1187	1552	1093	3.13447	2.8212	1.22244	6.55323	6.0277	6.92861	5.97557	pass	-3.41876
AGTTGCGTTGGGCGTACTAG	SZT2		92	72	674	397	842	468	1016	2.3479	1.71164	4.9522	4.71693	5.5413	5.22623	5.87191	pass	-2.36903
AGTTGCTTATTCTTCCCTGT	BRS3		4819	2167	2458	7780	11900	7567	3431	7.75007	6.11854	6.78464	8.95647	9.33322	9.20475	7.61019	pass	-2.42011
AGTTGGGAAATGGAGTGTTA	SPATA31D3		348	879	16	1839	2819	1882	2175	4.04212	4.84689	0.774966	6.88497	7.2627	7.20467	6.95684	pass	-2.84285
AGTTGGGCAGCCATGTGACC	HOXD4		542	1556	322	1048	1851	1207	1461	4.64964	5.64882	3.93658	6.08287	6.66073	6.56928	6.38844	pass	-1.43323
AGTTGGTAAGCTCGCTGCAG	OAS2		49	1145	28	759	887	550	1170	1.66849	5.21661	1.1664	5.62549	5.61484	5.4534	6.07227	pass	-3.957
AGTTGTCAGCTGTACCCTGC	MYL4		138	600	93	1706	1788	1118	2407	2.83517	4.31911	2.35996	6.77762	6.61127	6.45999	7.10194	pass	-3.94245
AGTTGTGGGATGATGAGAAA	PNLIP		571	3810	83	4782	5347	2950	3456	4.72191	6.92365	2.22931	8.25613	8.1818	7.84957	7.62061	pass	-3.53422
AGTTTAACCCGCGTTGAGGC	SLC22A12		42	17	110	439	936	423	1131	1.51982	0.620331	2.55806	4.85675	5.69088	5.08447	6.0241	pass	-3.33693
AGTTTATCAATAGCTGGTTC	EVI2B		1295	202	416	1603	3255	951	1879	5.87241	2.88431	4.28466	6.68862	7.46892	6.22946	6.74762	pass	-1.9448
AGTTTCTATTAAAGCGAATA	PCDHGA12		46	79	39	439	720	410	1129	1.60664	1.80592	1.45071	4.85675	5.32072	5.04079	6.02159	pass	-3.51479
AGTTTCTGGTTTCCAAGCTC	SLC39A2		639	8020	183	11127	10597	7851	1388	4.87841	7.99121	3.19121	9.47182	9.16619	9.25782	6.3154	pass	-4.59341
AGTTTCTTCTCCGTATATTT	SMC5		3165	142	97	1064	1487	1201	1323	7.14704	2.45613	2.40908	6.10441	6.34831	6.56217	6.24709	pass	-3.89218
ATAAAAAACCAGAATTTGCA	ATF7IP		2264	67	340	1570	1443	1206	1710	6.66775	1.6403	4.01006	6.6589	6.30552	6.5681	6.61297	pass	-2.55804
ATAAAAAGCGACCGTGGCTG	GPR3		43	151	43	1144	1023	674	1738	1.54202	2.52903	1.54162	6.20753	5.81672	5.74064	6.63617	pass	-4.19902
ATAAAACTGTGGGACCCGCC	FZD6		178	658	65	443	665	414	934	3.15622	4.44585	1.95942	4.86939	5.20906	5.05437	5.75266	pass	-1.71317
ATAAAAGCGAGGAATCGCCA	FKTN		11	417	79	362	1010	368	1398	0.574462	3.82557	2.17354	4.58908	5.7986	4.88986	6.32563	pass	-2.71632
ATAAACCTCCGGCCGGTCCA	TAGLN3		10056	216	212	391	869	585	1634	8.80783	2.96827	3.38166	4.6958	5.58587	5.54043	6.54807	pass	-2.15877
ATAAACGTGAGAAAAAGTGG	ECHDC1		1608	627	185	5205	3997	4813	3154	6.17992	4.3795	3.20519	8.37803	7.76366	8.55337	7.4894	pass	-3.38417
ATAAAGGAGCTCCGCGGTGC	C11orf98		1	77	21	362	662	270	833	0.0627651	1.77961	0.951129	4.58908	5.20271	4.46067	5.5908	pass	-3.50954
ATAAAGTGGAGAAAGGGGCG	INTS2		187	120	69	361	694	251	1326	3.21957	2.26069	2.02391	4.58525	5.26901	4.36035	6.25032	pass	-2.33644
ATAAATAACTGACAGGAGAT	TMEM27		29	53	41	1181	1428	838	1453	1.19504	1.41948	1.49688	6.25284	6.29064	6.04955	6.38062	pass	-4.87116
ATAAATGATCTCAAGAAGCA	TMEM156		791	123	74	1434	1399	1433	1774	5.17681	2.28895	2.10066	6.52954	6.26142	6.8145	6.66545	pass	-3.97247
ATAACTGAAACGAAAAGGAC	HIST1H3C		229	259	93201	677	1023	925	1027	3.48319	3.19925	12.0166	5.46408	5.81672	6.19001	5.88718	pass	-1.98089
ATAAGAAAATTTGAGACTCC	MS4A2		87	102	8	1191	1419	803	1049	2.28348	2.07839	0.438905	6.26485	6.28163	5.98895	5.91725	pass	-4.20324
ATAAGAAGGATGCTAAATCC	LRCH2		46	110	63	774	1021	465	1262	1.60664	2.16227	1.92606	5.65315	5.81395	5.2172	6.17991	pass	-3.65168
ATAAGATAATTAAAACTTGG	HAND2		7	349	60	1777	1204	1212	1488	0.390953	3.58844	1.87453	6.83592	6.0479	6.57518	6.41455	pass	-4.70066
ATAAGCAACAAGAAGAACCC	KIAA1324L		2	314	74	914	1019	752	1942	0.122913	3.44929	2.10066	5.88862	5.81117	5.89583	6.79476	pass	-3.79516
ATAAGCAGAGAAGGGCTTTG	C2orf82		36	113	531	942	2484	830	1482	1.37894	2.19251	4.62066	5.93143	7.08145	6.03593	6.40879	pass	-4.55249
ATAAGCCACACTACCCGCCT	Non-targeting		262	441	2608	2646	3802	2305	3472	3.66107	3.90075	6.86935	7.40614	7.69185	7.49537	7.62724	pass	-3.74507
ATAAGCGGGCGCGCGCCGTC	IKBIP		84	1495	2	994	1397	390	1356	2.2434	5.59229	0.122863	6.00771	6.25938	4.97088	6.28218	pass	-3.76431
ATAAGCTACTCTGAGTTCCT	Non-targeting		141	366	566	2571	2975	2586	2296	2.86189	3.65148	4.70912	7.3649	7.33991	7.66046	7.03433	pass	-3.68844
ATAAGGGAGAGGCGCCCGAG	HIST3H3		63	109	15	1351	813	947	914	1.92651	2.15205	0.736997	6.44448	5.49184	6.22346	5.72202	pass	-4.51797
ATAAGGGAGGGGAGCCCCCG	NPPC		107	837	68	393	462	504	1113	2.52552	4.77876	2.00805	4.70288	4.70063	5.33039	6.00131	pass	-2.17735
ATAAGGTTGCCCTGGTAACA	LRRC37B		2586	192	22	1501	1683	1582	1329	6.85783	2.8212	0.98392	6.59472	6.52488	6.956	6.25354	pass	-3.70368
ATAAGTATGTAAGTCAGAAG	HIST1H2BI		207	203	99	3247	3564	2308	2245	3.35112	2.89047	2.43302	7.69985	7.59905	7.49724	7.00218	pass	-4.70858
ATAAGTTTGCTCATAAAACC	CELA2B		15	205	46	463	1002	819	1191	0.737241	2.90272	1.60623	4.93096	5.78734	6.01697	6.09756	pass	-4.19372
ATAATAAGTGAGGGACTTGC	MDM4		162	1980	205	2558	2120	2451	2345	3.03623	5.9903	3.33794	7.35763	6.85468	7.5835	7.06457	pass	-4.24556
ATAATAATAACTTGTGGTAA	CLEC1B		29	181	215	825	1277	1060	963	1.19504	2.74844	3.4	5.74344	6.13158	6.38403	5.79597	pass	-3.38314
ATAATATATGCAAGGCACTG	OTC		2716	122	126	1675	1946	1104	1300	6.928	2.27959	2.72253	6.75141	6.73224	6.44201	6.22213	pass	-3.71948
ATAATCCCACAATGATTAGC	CLEC18B		62	63	240	1089	892	677	1107	1.90953	1.58058	3.54439	6.13744	5.62279	5.74693	5.99364	pass	-4.04221
ATAATCCGGAAACGCTCGAC	Non-targeting		942	73	7	1308	1016	553	1338	5.42246	1.72549	0.390809	6.39836	5.80699	5.46107	6.26315	pass	-4.08151
ATAATTCATTTAATTATGAA	CTAGE8		135	133	147	596	1173	1264	1535	2.80795	2.37935	2.91336	5.28467	6.01084	6.63517	6.45889	pass	-3.6315
ATAATTTTCCCCAATGGGTG	RHAG		57	92	324	835	597	545	1255	1.82152	1.96619	3.94493	5.7605	5.05787	5.44052	6.172	pass	-3.09168
ATACAAGAAACATATAAGAA	CTAGE8		2761	151	142	1508	1024	1167	956	6.95151	2.52903	2.87016	6.60136	5.81811	6.52118	5.78564	pass	-3.28908
ATACAATACTTTGGCGCATA	Non-targeting		127	106	94	1124	1672	1164	2098	2.73273	2.12094	2.3724	6.18244	6.51552	6.51751	6.90526	pass	-4.14511
ATACAATGATACATGTCTCA	GBP1		513	295	643	2299	3184	2666	2255	4.57355	3.36772	4.88652	7.20461	7.43728	7.7042	7.00854	pass	-2.81768
ATACACCAATTGCTGTGGGG	TLR4		5384	20448	2764	1446	2275	1458	1717	7.90931	9.33805	6.95246	6.54143	6.95563	6.83923	6.61881	pass	1.36788
ATACACCCCCGCTCGGCGGG	RAB26		46	517	23	232	529	247	523	1.60664	4.11587	1.01598	3.98041	4.88896	4.33831	4.93693	fail	-2.37377
ATACACTCTATTAAGCGGCC	ACTL6B		805	81	82	734	749	783	1363	5.20143	1.83177	2.21557	5.57816	5.37629	5.95315	6.28951	pass	-3.54452
ATACCAGATGCGTCCGCTTG	Non-targeting		360	164	141	893	932	880	1379	4.08811	2.62823	2.86136	5.85566	5.68482	6.11907	6.30613	pass	-3.05659
ATACCATTTACAGACAATAG	ZSCAN31		1506	238	211	852	982	731	1787	6.08673	3.09106	3.3755	5.78905	5.75878	5.85566	6.67588	pass	-2.48016
ATACCCTCTTCCCCAGGCCC	ANKK1		237	343	153	1012	1070	1275	3110	3.52837	3.56552	2.96354	6.0332	5.8804	6.64754	7.46924	pass	-2.50483
ATACCCTTCTCCAGAGCTAA	STRC		91	107	86	2142	1830	2192	2162	2.33525	2.13138	2.26976	7.10328	6.64443	7.42326	6.94826	pass	-4.76803
ATACCTATGGGGGGCTCCGG	ISLR		1	75	67	430	376	198	944	0.0627651	1.7528	1.99202	4.82791	4.41611	4.03684	5.76775	pass	-2.66331
ATACGAGGCGCTTTTCTTTG	Non-targeting		86	1411	67	1728	1225	676	1925	2.27024	5.51064	1.99202	6.79594	6.07247	5.74484	6.78219	pass	-3.75282
ATACGAGGTTCCACAGCTGG	ARCN1		200	169	39	908	1708	2034	1522	3.30643	2.66464	1.45071	5.87928	6.54592	7.31599	6.44676	pass	-3.88129
ATACGCATGATTGCAAGAGG	Non-targeting		25	3	24	225	154	144	1360	1.07836	0.130674	1.04735	3.93905	3.22257	3.61	6.28637	pass	-2.86069
ATACGGCCGAAGCCCCTTCA	Non-targeting		106	966	15	1172	1537	1518	1295	2.51434	4.97852	0.736997	6.24195	6.39545	6.89691	6.21664	pass	-3.72761
ATACTCTCACAGGTACATAA	Non-targeting		58	3191	19	822	1386	530	1049	1.83956	6.67017	0.883223	5.73828	6.24813	5.4012	5.91725	pass	-3.89872
ATACTTTGAGAAGATGCCAA	CELA2B		835	129	493	1297	2178	1858	1512	5.25281	2.34387	4.51805	6.38632	6.89328	7.18628	6.43736	pass	-2.66822
ATAGAAGTGTGACCGCTGGG	Non-targeting		1519	129	111	1971	2010	1767	1523	6.09894	2.34387	2.56891	6.98416	6.77849	7.11434	6.4477	pass	-4.43462
ATAGAGTAGATCCTAGTCCG	MDM4		256	117	80	1028	1121	1388	1339	3.63031	2.23186	2.18769	6.05549	5.94646	6.76888	6.26421	pass	-3.7146
ATAGATTGTTGGCATCATCC	RHAG		10269	304	1210	1347	2355	1064	2056	8.838	3.40693	5.7756	6.44025	7.00509	6.3894	6.87633	pass	-0.6138
ATAGCAAACGGGCTCTGGTC	HMGB1		31	87	258	1379	767	313	1187	1.25001	1.90664	3.64008	6.47374	5.40973	4.66485	6.09278	pass	-3.5031
ATAGCAGGACGAGGTTCCTT	Non-targeting		387	77	104	1038	1381	1369	1432	4.18652	1.77961	2.49121	6.06925	6.24298	6.74918	6.35987	pass	-4.25798
ATAGCCGCCGCTCATTACTT	Non-targeting		452	604	228	1304	2445	1050	1679	4.39907	4.32822	3.47689	6.39399	7.05879	6.37052	6.58685	pass	-2.73057
ATAGCGGATGTCCTTGGAAA	Non-targeting		3904	93	445	1271	1866	1465	1518	7.44786	1.97781	4.37704	6.35746	6.67226	6.84608	6.44301	pass	-2.46904
ATAGCTAAAGTTGATGTGTA	Non-targeting		231	271	139	4377	6676	3527	3367	3.49462	3.25762	2.84361	8.1289	8.50106	8.10627	7.58317	pass	-5.24344
ATAGGCACCTTAAGGGTCTC	Non-targeting		100	82	2378	2176	2855	2273	2448	2.44535	1.84452	6.73734	7.12584	7.28089	7.47531	7.12613	pass	-4.68049
ATAGGCCGAGGCAGATATGC	ZSCAN31		46	119	26	935	1336	493	1258	1.60664	2.25114	1.1081	5.92084	6.19583	5.29935	6.17539	pass	-4.19125
ATAGGGAAATGGCCTCAGAA	PSMB5		93	1541	227	2110	1974	1409	1476	2.36045	5.63512	3.47112	7.08172	6.75266	6.79035	6.403	pass	-3.31923
ATAGGTCATCCACTGGGCGG	Non-targeting		342	1152	204	1415	2032	1108	3152	4.01857	5.22516	3.33159	6.5105	6.79405	6.44717	7.48849	pass	-2.49194
ATAGTAACGTCAGGGAGTAA	Non-targeting		76	294	54	707	785	1399	1352	2.13073	3.36329	1.76559	5.52525	5.44242	6.78017	6.27797	pass	-3.39452
ATAGTGAGAAACATTCTGAT	HIST1H3C		8	51	15	917	796	621	972	0.439065	1.38498	0.736997	5.89326	5.46204	5.62479	5.80915	pass	-4.88779
ATAGTGGAGCTATTCACATC	CNDP1		31	69	2	629	1314	300	998	1.25001	1.66926	0.122863	5.36047	6.1722	4.60611	5.84657	pass	-4.48324
ATAGTTCCCCTAGGAGAGGT	IKBIP		434	293	146	1945	1331	1138	1488	4.34327	3.35886	2.90482	6.96515	6.19049	6.48528	6.41455	pass	-2.83164
ATATAAACTGTCGCGGTAAA	Non-targeting		1533	74	34	729	836	487	901	6.11199	1.73921	1.32837	5.56851	5.53121	5.28214	5.70175	pass	-3.792
ATATAAATTGAGCTTATAGT	AMELX		1231	100	12	743	1584	777	977	5.80057	2.05664	0.616699	5.59538	6.4384	5.94223	5.81642	pass	-4.38176
ATATAGCCTAAGCATCTTAT	SOX6		93	88	104	1121	1144	864	1356	2.36045	1.91875	2.49121	6.17863	5.9753	6.09298	6.28218	pass	-3.81818
ATATATGACTTGAAAAAGGA	SPATA31D3		92	1176	302	848	1875	1914	1118	2.3479	5.25412	3.8503	5.78238	6.67913	7.22883	6.00768	pass	-3.37853
ATATCACCACGTAGCCCTGA	BPIFB6		367	231	56	2077	1651	785	1626	4.11428	3.05311	1.80282	7.05915	6.49749	5.95677	6.54106	pass	-3.44438
ATATCAGATCCAGAGCTGAG	BRICD5		51	187	57	1375	3032	1608	1798	1.7083	2.78858	1.82109	6.46959	7.36713	6.97933	6.68465	pass	-4.7613
ATATCCCCTATGTTTACAGT	CALD1		243	1828	126	2028	2428	1104	2180	3.56135	5.87695	2.72253	7.02497	7.0488	6.44201	6.96012	pass	-3.46362
ATATCTCCCTAACACAGCGG	OR2V2		132	52	65	985	668	1106	1397	2.7802	1.40233	1.95942	5.99479	5.21538	6.4446	6.32461	pass	-3.81304
ATATCTGCTAATGATAATGG	BEND4		32	19566	160	1547	1498	1920	1070	1.27674	9.27454	3.01997	6.63783	6.35882	7.23331	5.94538	pass	-4.21334
ATATGACAGGGCAAACGCAT	Non-targeting		47	3028	68	882	1899	851	1407	1.62755	6.59529	2.00805	5.83808	6.6973	6.07143	6.33477	pass	-4.06338
ATATGGCCAACTGCCGTGGG	SEPT2		324	199	48	2464	2222	1544	1475	3.9455	2.86567	1.64775	7.30395	6.9219	6.92121	6.40204	pass	-4.05623
ATATTTCGGCAGTTGCAGCA	Non-targeting		114	52	61	1850	1785	1810	2412	2.60148	1.40233	1.89191	6.8935	6.60887	7.14878	7.10491	pass	-5.20654
ATATTTTATGACATAAAAAT	Non-targeting		24	22	34	310	720	387	566	1.04766	0.761486	1.32837	4.37537	5.32072	4.9601	5.04734	pass	-3.63173
ATATTTTCTTCTAGGGCTGT	MRRF		512	437	63	2711	3718	2390	2689	4.57085	3.88849	1.92606	7.44094	7.65977	7.54733	7.26067	pass	-3.77128
ATCAAAGTGTCTGACTTATT	Non-targeting		241	346	886	1475	1473	1210	1660	3.55044	3.57703	5.33557	6.56977	6.33483	6.57283	6.5706	pass	-2.75781
ATCAAATCAACCACGGCAAG	ZNF547		191	151	71	1496	990	691	1212	3.24686	2.52903	2.0551	6.58996	5.77027	5.77592	6.12241	pass	-3.3431
ATCAACCAATGGGATGGGCA	NEMP1		158	956	13808	611	1361	1060	1569	3.0046	4.96399	9.26379	5.31962	6.22221	6.38403	6.49015	pass	-1.25822
[truncated: 9,494 more rows]

## Sheet: Screening Data_dCas9-only
		Cas9:	dCas9-only	dCas9-only	dCas9-only	dCas9-only	dCas9-only	dCas9-only		dCas9-only	dCas9-only	dCas9-only	dCas9-only	dCas9-only	dCas9-only			dCas9-only
		Replicate:	A	B	C	A	B	C	pDNA	A	B	C	A	B	C	pDNA		Med ABC
		Condition:	Vemurafenib	Vemurafenib	Vemurafenib	No drug	No drug	No drug	pDNA	Vemurafenib	Vemurafenib	Vemurafenib	No drug	No drug	No drug	pDNA		Vemurafenib - No drug
		Time Point:	Day 21	Day 21	Day 21	Day 21	Day 21	Day 21	pDNA	Day 21	Day 21	Day 21	Day 21	Day 21	Day 21	pDNA		Day 21
Construct Barcode	Gene Symbol		Reads	Reads	Reads	Reads	Reads	Reads	Reads	LogNorm	LogNorm	LogNorm	LogNorm	LogNorm	LogNorm	LogNorm	pDNA filter	Med LFC
AAAAAAAAAGAGAGAGAGGC	WISP1		49	154	4	2322	2070	1489	2120	1.76467	3.12963	0.302174	7.17499	7.16502	6.73744	6.92019	pass	-5.41032
AAAAAAAAAGGCCTTGAGCA	ATF7IP		0	1	12	820	762	708	663	0	0.0708544	0.764688	5.69149	5.74041	5.67975	5.26915	pass	-5.66955
AAAAAAAAATTAGCAGCCGA	HELT		13	1214	126	2629	2458	2040	2484	0.710346	5.95678	3.05997	7.35297	7.41129	7.18801	7.14704	pass	-4.12804
AAAAAAAATTAGCAGCCGAG	HELT		699	214	29	2866	3170	2588	2883	5.13782	3.55734	1.42721	7.47676	7.77638	7.52918	7.36054	pass	-4.21904
AAAAAAACACAGACCAGAGA	RAD52		108	235	196	3988	2969	2532	3251	2.65199	3.6814	3.63425	7.95111	7.68232	7.49779	7.53286	pass	-4.00092
AAAAAAATGATACACAAGCT	AZGP1		130	90	98	2018	523	1044	1411	2.88009	2.4674	2.746	6.97405	5.20971	6.23097	6.33881	pass	-3.48497
AAAAAAATTAGCAGCCGAGG	HELT		92	18	1	1633	1321	1077	1900	2.46004	0.930619	0.0816808	6.67135	6.52271	6.27527	6.7635	pass	-5.59209
AAAAAACCAGAATTTGCATG	ATF7IP		61	135	31	1120	988	668	1166	1.99466	2.96268	1.48839	6.13379	6.10894	5.59754	6.0674	pass	-4.10915
AAAAAAGAGAGCTAGAAAGA	AXDND1		9	457	463	2483	1717	1548	1758	0.526513	4.58525	4.8058	7.27106	6.89735	6.79298	6.65251	pass	-2.3121
AAAAAAGAGCTGAGTAATGC	SLC7A11		120	33	0	1506	1421	921	1567	2.78085	1.41206	0	6.55574	6.62688	6.05268	6.48833	pass	-5.21482
AAAAAAGCCTAAGATGGGAG	ACIN1		402	120	13	2168	1411	2105	2877	4.36969	2.8157	0.813322	7.0767	6.6168	7.23295	7.35755	pass	-3.80109
AAAAAATAAGGCTGCGTGGG	LENG8		296	158	116	2739	2048	2146	3670	3.95286	3.16245	2.9555	7.41175	7.14971	7.2606	7.70686	pass	-3.98726
AAAAAATTAGCAGCCGAGGG	HELT		0	104	1	505	328	538	1423	0	2.64044	0.0816808	5.00946	4.55958	5.29248	6.35088	pass	-5.00946
AAAAACAAGCCCTCTACTGG	CENPF		99	54	68	740	352	339	1101	2.54717	1.89464	2.31064	5.54641	4.65729	4.6476	5.98592	pass	-2.76265
AAAAACGAAATATCCTTTCT	PCDHGA12		198	12	256	1052	1006	801	772	3.41816	0.68173	3.99205	6.04476	6.13461	5.85453	5.48345	pass	-2.6266
AAAAACTACGGCGGCCGAGA	SIAE		259	0	5	766	1330	920	1234	3.77347	0	0.36877	5.59518	6.5324	6.05114	6.14799	pass	-5.68237
AAAAACTCCCAAATCCTAAC	PCSK9		43	122	53	824	1619	1071	1423	1.63429	2.83619	2.03113	5.69837	6.81329	6.26732	6.35088	pass	-4.06409
AAAAAGAAAGGAAGGAAGGA	OR7G3		609	770	156	1385	1892	1335	1329	4.94502	5.31327	3.33443	6.43625	7.03625	6.58149	6.25354	pass	-1.72298
AAAAAGCTTCCGCCTGATGG	Non-targeting		21	194	72	1151	1903	1600	1740	1.01985	3.42837	2.37685	6.17263	7.04455	6.84023	6.63781	pass	-4.46338
AAAAAGGAAAAGAAAGTCAC	EOMES		178	838	2	1554	520	782	1860	3.27962	5.43241	0.158984	6.60053	5.20163	5.82051	6.73309	pass	-3.32091
AAAAAGGACCTCAAAACTGA	TNP1		2260	55	93	2786	2033	1909	2566	6.8022	1.91404	2.68196	7.43615	7.13918	7.09293	7.19357	pass	-4.41097
AAAAAGTATTCCATTCCTGC	ANO1		263	67	1	1351	915	1870	1512	3.79397	2.12852	0.0816808	6.40081	5.99987	7.06337	6.43736	pass	-3.87135
AAAAAGTTAAACCTTGCTCA	ATF7IP		2	40	188	2055	1376	1516	1351	0.134716	1.59146	3.57906	7.00006	6.58093	6.76312	6.27692	pass	-4.98947
AAAAATCCAACCTGCCCAGG	CALML4		2	367	251	1188	1539	711	1850	0.134716	4.2835	3.9654	6.21765	6.74085	5.68573	6.72539	pass	-2.45735
AAAACAGGACGATGTGCGGC	Non-targeting		81	74	105	437	532	1433	1548	2.3115	2.24033	2.83112	4.80776	5.23366	6.68266	6.47092	pass	-2.99333
AAAACATCGACCGAAAGCGT	Non-targeting		71	110	1	881	783	979	1466	2.16176	2.70868	0.0816808	5.79307	5.7789	6.1395	6.39331	pass	-3.63131
AAAACCAAATTGCATAAGGG	OR8D1		1	88	20	1460	831	399	1280	0.0689296	2.4409	1.11437	6.51147	5.86322	4.87403	6.20006	pass	-3.75966
AAAACCCACGAAGAAGCATT	TMEM230		282	138	165	4024	3054	2450	3082	3.88758	2.99036	3.40753	7.96402	7.72285	7.45056	7.45627	pass	-4.07644
AAAACGATGTGATAAAGAGA	FAT4		172	123	176	969	1641	946	1660	3.23532	2.84632	3.49211	5.92806	6.83259	6.09075	6.5706	pass	-2.69274
AAAACTACGGCGGCCGAGAA	SIAE		1605	108	123	1696	1238	777	1265	6.31371	2.68629	3.02941	6.72544	6.43014	5.81142	6.18329	pass	-2.782
AAAACTATCGGCGGTGGCCC	EMC3		321	236	10	1025	1156	735	1075	4.06257	3.68705	0.662208	6.00782	6.33246	5.73271	5.95199	pass	-2.64541
AAAACTCTGGAGGGCATGTA	GBA		87	290	44	1436	1688	791	1613	2.39441	3.96331	1.8331	6.48782	6.87298	5.83672	6.52961	pass	-4.00363
AAAACTTGCTGAGGATACAG	SHPRH		79	103	7	824	1280	994	1546	2.28277	2.62874	0.493393	5.69837	6.47772	6.16113	6.46908	pass	-3.84898
AAAAGAAACTGCTCCTAGCC	CYP2J2		94	163	5	1183	1170	1206	1108	2.48548	3.20245	0.36877	6.21165	6.34961	6.43649	5.99492	pass	-3.72618
AAAAGACCGGAAATGAACAT	WDR5B		52	157	5	1674	994	1378	1435	1.8257	3.15432	0.36877	6.70678	6.11755	6.62676	6.36285	pass	-4.88108
AAAAGATAAGGAAGAGAGGG	CARD11		43	81	56	73	262	276	1187	1.63429	2.3441	2.09154	2.46247	4.25078	4.36407	6.09278	pass	-1.90669
AAAAGCAAAGAGTAGAAAGT	MMP8		7	129	14	1949	1614	1434	1705	0.424994	2.90567	0.86037	6.92426	6.80887	6.68366	6.60879	pass	-5.82329
AAAAGCAGCTTTCAGCCTAT	NEMP1		30	3	2	897	929	1009	1254	1.30343	0.202907	0.158984	5.81857	6.02143	6.18244	6.17086	pass	-5.81853
AAAAGGAAGAAACGCCAGCA	MYL4		112	521	3	1367	709	1287	1425	2.69623	4.76693	0.232355	6.41759	5.63842	6.52923	6.35288	pass	-3.72136
AAAAGGAGGAATACTTGACA	KRT33B		214	566	2	957	1786	1100	1031	3.52014	4.88223	0.158984	5.91038	6.95372	6.30537	5.8927	pass	-2.39024
AAAAGGATGGAGTTGGGAAA	SPATA31D3		356	800	536	3272	3092	2054	3601	4.20336	5.36705	5.00998	7.66689	7.7406	7.19781	7.67961	pass	-2.37355
AAAAGGATTCCCGAGGGGAG	FAM120C		85	48	61	271	417	474	1749	2.3673	1.77241	2.1869	4.14963	4.89282	5.11472	6.64518	pass	-2.92782
AAAAGGCAGCTTCACCAAAG	CD74		1	0	2	533	497	955	1533	0.0689296	0	0.158984	5.08496	5.13818	6.10421	6.45703	pass	-5.13818
AAAAGGGCTGCAGTGGCTGC	BANF2		104	170	127	781	527	821	1805	2.60634	3.25664	3.07001	5.62258	5.2204	5.88951	6.6902	pass	-2.8195
AAAAGGGGCAGCGGCTTTCC	PIGF		175	422	199	788	535	581	1176	3.25764	4.47527	3.65441	5.63519	5.24156	5.40068	6.07954	pass	-1.74627
AAAAGTCCAAGAGGCCTCTT	APOA4		107	231	80	959	799	654	827	2.64071	3.65858	2.50081	5.91334	5.80756	5.56762	5.58059	pass	-3.06681
AAAAGTGGTTGAAGTTCCTT	SMIM2		200	447	118	1693	1492	1020	1959	3.43131	4.55467	2.97701	6.72291	6.69653	6.19787	6.80722	pass	-3.22086
AAAATAGCAGTAAACTCAAC	Non-targeting		419	2	112	1211	952	1003	1373	4.42661	0.138391	2.91151	6.24495	6.05618	6.17395	6.29992	pass	-3.26245
AAAATAGGTTACAGGTAAGG	SLC39A5		41	3	63	1788	1180	1372	2458	1.58807	0.202907	2.22335	6.80095	6.36174	6.62053	7.13197	pass	-5.21288
AAAATCGATGGGCTGAATCT	Non-targeting		6	203	113	2212	2415	2257	2857	0.371424	3.48784	2.92263	7.10547	7.38598	7.33289	7.34755	pass	-4.41026
AAAATTAGAAACACATCCTT	PNLIP		878	160	25	1725	1214	1026	1103	5.45837	3.17858	1.29646	6.74967	6.40223	6.20621	5.9885	pass	-3.22365
AAAATTATCGGAAACGGTAG	Non-targeting		256	68	218	555	794	813	1052	3.7579	2.14503	3.77595	5.14162	5.79867	5.87562	5.9213	pass	-2.09967
AAAATTCATAAAGGGACCCT	RPP21		90	2175	890	2272	1793	1965	1377	2.43414	6.78772	5.72363	7.1438	6.95932	7.13434	6.30406	pass	-1.41071
AAAATTCGGGCCTTAACGAG	COX17		125	92	69	1761	1023	1324	1414	2.83132	2.49343	2.32748	6.77919	6.15845	6.56968	6.34184	pass	-3.94787
AAAATTTAGAAATGTGATTC	INTS2		41	174	39	1141	417	916	819	1.58807	3.28672	1.71007	6.16022	4.89282	6.04495	5.56686	pass	-4.33488
AAAATTTCAAAAACCTGTAC	KRT222		1	1	800	950	1080	1069	918	0.0689296	0.0708544	5.5729	5.89997	6.23561	6.26466	5.7282	pass	-5.83104
AAACAAAACCAAATTGCATA	OR8D1		80	120	125	2006	1729	1771	1732	2.29721	2.8157	3.04985	6.96551	6.90731	6.9855	6.63123	pass	-4.09161
AAACAAAAGCTGTTTCTGCT	PKD1L1		158	1	2	849	713	969	870	3.12635	0.0708544	0.158984	5.74068	5.64637	6.1249	5.65222	pass	-5.57552
AAACACGGACGTCAGAAAAC	WRB		54	82	66	1028	637	1573	1196	1.86499	2.35833	2.27635	6.01197	5.48719	6.81589	6.10351	pass	-4.14698
AAACACTATAAATAACAAAA	CTAGE8		4	131	119	1948	1430	1277	1370	0.257919	2.92493	2.98764	6.92353	6.6359	6.51809	6.29681	pass	-3.71097
AAACAGACCGACAGGCCTCT	MDM1		524	123	1	802	1061	328	1009	4.73572	2.84632	0.0816808	5.66009	6.21034	4.60194	5.86211	pass	-3.36402
AAACAGAGCGGGGCCCCGAT	CSE1L		92	3	0	1015	351	842	1116	2.46004	0.202907	0	5.9939	4.65334	5.92534	6.00514	pass	-4.45044
AAACAGCAGGCAGGACTGGG	SMC5		159	2283	43	947	1008	1306	1590	3.13441	6.85702	1.80932	5.89548	6.13744	6.55014	6.50912	pass	-2.76107
AAACATATCACTTTACCATC	UNC93A		111	535	75	2406	2548	2693	2762	2.6853	4.8038	2.42459	7.22591	7.46287	7.58625	7.29906	pass	-4.54061
AAACATCCGAGGACATCCGG	ACIN1		46	0	0	362	465	411	1195	1.70095	0	0	4.54675	5.04498	4.91534	6.10233	pass	-4.91534
AAACCAATGGTAAGAGGTCG	PACRGL		50	1276	210	402	663	550	1144	1.7853	6.02751	3.72602	4.6918	5.54365	5.3235	6.04034	pass	-1.59748
AAACCACTGGCCAGGAATGG	GRIPAP1		277	166	75	965	397	730	1575	3.86353	3.22592	2.42459	5.92219	4.82435	5.72305	6.49559	pass	-2.05866
AAACCCACGAAGAAGCATTC	TMEM230		64	42	54	1429	1037	1365	1949	2.04686	1.63887	2.05155	6.48085	6.17779	6.61322	6.7999	pass	-4.53891
AAACCCAGGCCTCCGGAAGA	FKBP1A		146	1	32	1082	623	962	1104	3.02591	0.0708544	1.51804	6.08472	5.45586	6.11459	5.98978	pass	-4.59655
AAACCCAGGTCAGGTCCGGT	NEIL1		51	0	54	678	364	483	704	1.80564	0	2.05155	5.42299	4.70376	5.14108	5.35353	pass	-3.61734
AAACCCCGCCCGCCCGCTGA	BACH1		0	115	64	520	719	1153	1579	0	2.76318	2.24123	5.05039	5.65822	6.37242	6.49921	pass	-4.13119
AAACCCTATGCCCAAATGAG	Non-targeting		163	3	2	1289	974	1113	1547	3.16622	0.202907	0.158984	6.33385	6.08865	6.32211	6.47	pass	-5.88574
AAACCGTCCAAGCTAGCGCC	SDCCAG8		0	122	58	713	806	742	1338	0	2.83619	2.13044	5.49395	5.81992	5.74613	6.26315	pass	-3.61569
AAACCTAGCCCCAATACTTA	Non-targeting		185	224	864	2817	1884	2332	2032	3.32963	3.61775	5.68168	7.45203	7.03018	7.37977	6.85954	pass	-3.41243
AAACCTCCGGCCGGTCCAGG	TAGLN3		94	105	57	841	592	467	961	2.48548	2.65204	2.11112	5.72727	5.38394	5.09388	5.79303	pass	-2.98276
AAACCTCTTCTCCCTCGCAG	GABRG1		7	0	3	1245	1052	758	1118	0.424994	0	0.232355	6.28438	6.19822	5.77634	6.00768	pass	-5.85938
AAACCTGATCCTCCAGTCCG	PCSK9		68	280	162	573	521	653	1093	2.11363	3.91598	3.38357	5.18638	5.20433	5.56546	5.97557	pass	-2.18188
AAACGAAAGAAGCCCACAGT	LRRCC1		106067	393	49	919	909	1040	1399	12.342	4.37734	1.94645	5.85292	5.99052	6.2255	6.32665	pass	-1.61319
AAACGAGATCGAGAAAGGTA	Non-targeting		81	34	35	1153	488	812	1142	2.3115	1.4391	1.60348	6.1751	5.11257	5.87387	6.03785	pass	-3.8636
AAACGCCTACCGTTGCAGCC	ABCB4		1	10	92	985	473	561	941	0.0689296	0.588215	2.6688	5.9513	5.06885	5.35136	5.76324	pass	-4.48064
AAACGGCCCCGCCTCCCGCG	WRB		279	64	128	1568	1272	852	1266	3.8732	2.07781	3.07998	6.61334	6.46878	5.94209	6.18441	pass	-2.86211
AAACGGCGACTGGAGCGAGG	GLRA3		175	0	63	901	1141	570	1244	3.25764	0	2.22335	5.82488	6.31385	5.37376	6.15947	pass	-3.15041
AAACGGCTCGGGTTTCAGTG	FGFR2		248	52	103	1033	907	774	1266	3.71553	1.85503	2.80731	6.01887	5.9874	5.80594	6.18441	pass	-2.99863
AAACGGGCCCTCATCTTCAG	SPTBN2		73	80	154	676	1438	1280	1440	2.19298	2.32972	3.31767	5.41882	6.64386	6.52144	6.36781	pass	-3.22584
AAACGGTACGACAGCGTGTG	Non-targeting		394	376	104	1843	1184	524	2848	4.3421	4.31667	2.81926	6.84427	6.36656	5.25542	7.34302	pass	-2.43616
AAACGGTGGGCTGGGCGAAG	TMEM156		10	121	125	1482	1249	514	1816	0.574714	2.82598	3.04985	6.53281	6.44276	5.22836	6.69888	pass	-3.61677
AAACGTGACTCCCTTCTCTC	TMEM27		26	98	195	1314	1439	753	1524	1.18421	2.5688	3.62747	6.36122	6.64486	5.76697	6.44864	pass	-4.07605
AAACTACGGCGGCCGAGAAG	SIAE		225	128	45	2161	1439	1894	1654	3.5863	2.89595	1.85649	7.07206	6.64486	7.08164	6.56543	pass	-3.74891
AAACTATTTCAGTTTGCTAG	EVI2B		44	5235	329	1223	1065	1057	1054	1.65685	8.04725	4.33373	6.25899	6.2157	6.24858	5.924	pass	-1.91485
AAACTCCCAGCCAAGGCGCG	ALX4		1920	675	2817	1962	1286	1273	1228	6.56927	5.1284	7.36712	6.93378	6.4844	6.51362	6.14106	pass	-0.364509
AAACTCTAAAATCCGGGCAG	BCAR3		3328	2565	1067	1813	868	1926	2026	7.35637	7.02368	5.98078	6.8208	5.92501	7.10563	6.85531	pass	0.535575
AAACTGACCTACCTATTCCT	TMPRSS12		101	225	41	3160	4598	3898	3094	2.57113	3.62365	1.76054	7.6169	8.31086	8.11745	7.46184	pass	-5.04576
AAACTGCTCCTGTACAACTT	HACE1		434	46	66	6077	4806	4742	3043	4.47503	1.72926	2.27635	8.5568	8.37449	8.39928	7.438	pass	-6.12293
AAACTGCTGAGTAAAATTTC	OGN		3	68	109	1117	495	934	1011	0.197632	2.14503	2.8776	6.12998	5.13253	6.0726	5.86491	pass	-3.195
AAACTGCTTCCCGGGCGTGT	LRRCC1		38	176	1744	2055	1418	1871	1851	1.51584	3.30153	6.68072	7.00006	6.62386	7.06414	6.72616	pass	-3.32234
AAACTGTAGTGCAGGGTCAG	Non-targeting		50	444	1	942	986	714	1759	1.7853	4.54537	0.0816808	5.88797	6.10606	5.69169	6.65332	pass	-4.10267
AAACTGTTCTTAAAGCTGCT	OGN		103	172	948	3373	3505	3544	2942	2.5947	3.27176	5.81304	7.71054	7.92068	7.98061	7.38959	pass	-4.64892
AAAGAAAAAGAAAGGAAGGA	OR7G3		63	4	90	564	645	616	1684	2.02967	0.264661	2.64213	5.16418	5.5048	5.48313	6.5911	pass	-3.13451
AAAGAAAGAGGAATAGTAGC	Non-targeting		100	164	187	2250	1923	620	2044	2.5592	3.21031	3.57202	7.12987	7.05952	5.49226	6.86796	pass	-3.8492
AAAGAACTTTAACCAATCCA	ARID4B		149	32	64	697	1296	790	2694	3.05168	1.38451	2.24123	5.46194	6.49545	5.83493	7.26333	pass	-3.5937
AAAGAAGCTGGGTCTTGGCG	ERMP1		217	183	4	1165	798	1108	1646	3.53849	3.35219	0.302174	6.18983	5.80579	6.31569	6.55851	pass	-2.65135
AAAGAAGGAACTAAGTGAGA	TULP4		163	96	192	1245	1479	1087	1129	3.16622	2.54411	3.60692	6.28438	6.68402	6.28844	6.02159	pass	-3.11816
AAAGAATCTATCGCTGGATC	ZNF433		156	375	60	1117	1148	1384	1387	3.11009	4.31302	2.16833	6.12998	6.32256	6.63296	6.31437	pass	-3.01989
AAAGACTCAGTGAAGCAACG	IKBIP		69	52	6	974	622	1418	1657	2.12985	1.85503	0.432427	5.93537	5.45359	6.66763	6.56802	pass	-3.80551
AAAGACTTGCTCCAAAACAC	Non-targeting		601	271	1725	1345	1839	897	1951	4.92656	3.87202	6.66508	6.39446	6.99557	6.01517	6.80137	pass	-1.4679
AAAGAGAAAAGAGGGGCTGT	ADAM30		1	64	56	1561	998	880	1239	0.0689296	2.07781	2.09154	6.60695	6.12326	5.988	6.15374	pass	-4.04545
AAAGAGAAGACGCGGAGAAG	ECHDC1		22	82	227	2082	581	989	1242	1.05425	2.35833	3.83013	7.01874	5.35754	6.15396	6.15718	pass	-2.99921
AAAGAGCTGAGTAATGCTGG	SLC7A11		168	163	16	2769	3020	2414	3341	3.20502	3.20245	0.950098	7.42737	7.70677	7.42933	7.57204	pass	-4.50433
AAAGAGGGGCTGTTGGCACG	ADAM30		281	114	66	800	453	1025	1313	3.8828	2.75245	2.27635	5.65656	5.00842	6.20482	6.23629	pass	-2.25597
AAAGATAAGGAAGAGAGGGA	CARD11		62	35	0	127	115	253	1125	2.01227	1.46563	0	3.14551	3.15661	4.24489	6.01655	pass	-1.69097
AAAGATATAGCAAATTATGG	Non-targeting		599	281	146	4270	4021	4034	2368	4.92191	3.92078	3.24862	8.0493	8.11806	8.16675	7.07854	pass	-4.19728
AAAGATGGGGTTAGGAGTCA	SIRPB1		4909	131	134	1939	987	1286	2433	7.91431	2.92493	3.13841	6.9169	6.1075	6.52812	7.11733	pass	-3.18257
AAAGATTGCCCTATGAGGCG	LIN52		124	109	133	751	523	670	1359	2.82137	2.69753	3.12883	5.56724	5.20971	5.60176	6.28532	pass	-2.51218
AAAGCAAGGAGGCGGAGTCA	MRPL35		120	54	170	2046	2185	2427	2284	2.78085	1.89464	3.44659	6.99377	7.24249	7.43703	7.02683	pass	-4.21292
AAAGCAATGTATTGCAGGCT	DNASE2B		35	75	0	1213	1138	1526	1058	1.4398	2.25562	0	6.2473	6.3101	6.77252	5.92937	pass	-4.8075
AAAGCACAGTGTGCTGCTCA	MRGPRX4		467	103	439	2108	1860	2194	1379	4.57617	2.62874	4.73183	7.03651	7.01183	7.29231	6.30613	pass	-2.56048
AAAGCACCGCCCCTCCGGCG	SESN1		74	172	0	758	903	486	729	2.20834	3.27176	0	5.58034	5.98112	5.14976	5.40267	pass	-3.37201
AAAGCACTTCCTTACTCCCA	ZUFSP		588	1005	338	1161	785	982	1290	4.89606	5.68903	4.37076	6.18494	5.78252	6.14385	6.21114	pass	-1.28888
AAAGCAGACCTGCCCCTTTA	SLC39A5		374	244	0	2011	2157	1726	2219	4.27074	3.73147	0	6.96908	7.22401	6.94867	6.9855	pass	-3.49254
AAAGCCGGAGACTCCTGGAA	PLRG1		10640	316	78	1562	1385	1561	1269	9.02708	4.07955	2.4708	6.60787	6.59024	6.80494	6.18778	pass	-2.51069
AAAGCGACGTAGGCATACTT	Non-targeting		2	91	200	1447	1683	1442	1458	0.134716	2.48047	3.66107	6.49871	6.86873	6.69161	6.38551	pass	-4.38826
AAAGCGCCTTTCCGCCGGCT	LMLN		90	42	0	377	451	341	963	2.43414	1.63887	0	4.60287	5.00223	4.65575	5.79597	pass	-3.36336
AAAGCGCTCATAGGCGGGGT	PAPD4		113	270	255	633	1064	1207	1116	2.70709	3.86705	3.98676	5.32629	6.21436	6.43767	6.00514	pass	-2.45092
AAAGCGGCGGCACCACCCCG	CKB		0	803	56	82	240	257	820	0	5.37232	2.09154	2.60118	4.13118	4.26634	5.56858	pass	-2.1748
AAAGCTCACCCTGTTACCAC	SPTBN2		245	111	125	682	1176	1284	1806	3.69931	2.71975	3.04985	5.43127	6.3569	6.5259	6.69099	pass	-3.47604
AAAGGAAATTGGGAGTGGGC	ARL6IP5		725	188	161	2216	1462	1749	2821	5.18904	3.38731	3.3755	7.10806	6.66751	6.96761	7.32937	pass	-3.28019
AAAGGAAGTCGCGCCACCTG	LIN54		343	318	104	1651	1477	1689	1743	4.15265	4.08811	2.81926	6.68701	6.68209	6.91766	6.64027	pass	-2.59398
AAAGGACAGGATGGGCGGTG	HIST1H3C		142	310	224	1224	1208	1098	1559	2.99081	4.05354	3.8123	6.26015	6.39517	6.30278	6.48102	pass	-2.49048
AAAGGAGAAAGGTCAAGTTA	GSTA5		31	68	67	1410	1567	1441	1502	1.33175	2.14503	2.2936	6.46176	6.76662	6.69061	6.4279	pass	-4.62159
AAAGGATCTGAAGGGGGCGT	AMT		24	1	136	471	423	391	1097	1.12069	0.0708544	3.15737	4.91213	4.91274	4.84581	5.98075	pass	-3.79144
AAAGGCAAATTGAGACAAGA	LHPP		41	3	59	2343	1758	1286	2090	1.58807	0.202907	2.14951	7.18789	6.93111	6.52812	6.8998	pass	-5.59982
AAAGGCAGCTTCACCAAAGT	CD74		1	0	0	704	198	557	1114	0.0689296	0	0	5.47603	3.87101	5.34129	6.00259	pass	-5.34129
AAAGGCCGAGGCGGCGCGCG	PAWR		182	114	0	448	430	560	952	3.30841	2.75245	0	4.84236	4.93564	5.34885	5.7797	pass	-2.18319
AAAGGCTCTCTGCGTGCTAA	OXA1L		54	55	6	1743	2046	1244	1601	1.86499	1.91404	0.432427	6.76451	7.14831	6.48074	6.51895	pass	-5.23428
AAAGGCTGACAGAGCAAAAG	CLDN34		79	2	2	635	981	1194	1527	2.28277	0.138391	0.158984	5.33073	6.09883	6.42223	6.45144	pass	-5.96044
AAAGGGAAGGCTTTGACTGT	RIPK3		57	130	28	844	1490	1007	1398	1.922	2.91533	1.39561	5.73231	6.69461	6.17961	6.32563	pass	-3.81032
AAAGGGACCAGAGGCCTCCG	SYPL2		115	80	21	693	366	515	990	2.72855	2.32972	1.15267	5.45383	4.71137	5.23109	5.83516	pass	-2.72528
AAAGGGATGGAGTTGGGAAA	SPATA31D1		1630	396	1672	5990	4620	3520	4320	6.33573	4.38778	6.6205	8.53605	8.31772	7.97085	7.94108	pass	-2.20032
AAAGGGGAGGAGGATAGAAG	TMEM30A		433	2033	59	255	77	316	1242	4.47185	6.69123	2.14951	4.06693	2.65561	4.55043	6.15718	pass	0.404925
AAAGGGGAGGGCATTCCTGG	PRMT1		140	156	94	1410	718	1006	1085	2.97294	3.14614	2.695	6.46176	5.65625	6.1782	5.96514	pass	-3.4832
AAAGGGGCGGCACCGACGGG	NMD3		156	278	32	1259	552	1194	1300	3.11009	3.90632	1.51804	6.3003	5.28551	6.42223	6.22213	pass	-3.19022
AAAGGTCTATAACTTATAAC	OR7G3		89	1	0	723	685	1108	1074	2.42102	0.0708544	0	5.5136	5.58975	6.31569	5.95067	pass	-5.5189
AAAGTCACCCAAATCTGGGT	STARD8		132	612	1	931	509	639	909	2.89914	4.99128	0.0816808	5.87131	5.17163	5.53486	5.71426	pass	-2.97217
AAAGTCAGCCATGAACCAGA	SAMD13		61	98	1	1940	1373	1851	1623	1.99466	2.5688	0.0816808	6.91764	6.57782	7.04875	6.53843	pass	-4.92298
AAAGTCCAGCCTTTGAGGCG	TREH		129	116	214	686	546	528	1274	2.87047	2.77384	3.7512	5.43952	5.27015	5.2661	6.19338	pass	-2.49631
AAAGTCTTAAATTAACACAA	SLC9C1		1884	57	380	770	1010	1000	932	6.54225	1.95207	4.53201	5.60254	6.14026	6.16969	5.74963	pass	-1.63768
AAAGTGCAAAATAAAGAGGG	ANXA1		49	263	1	321	400	73	1856	1.76467	3.83178	0.0816808	4.3812	4.83483	2.62811	6.73001	pass	-2.54643
AAAGTTAGCTGTGGCCGGCG	MIS12		281	163	103	805	577	722	1552	3.8828	3.20245	2.80731	5.66537	5.34781	5.70746	6.4746	pass	-2.14537
AAAGTTCAAATCTCTCTCCT	OR8B12		297	345	363	3541	3581	3604	2304	3.95742	4.19903	4.4689	7.78034	7.9515	8.00474	7.03931	pass	-3.75248
AAAGTTCCCGGAGAAAGGAA	ECHDC1		86	0	1	750	312	554	955	2.38092	0	0.0816808	5.56536	4.49057	5.33369	5.78415	pass	-4.49057
AAAGTTTTCCATAGTAGTTG	PNLIP		915	149	170	3085	1567	2954	2640	5.5166	3.08754	3.44659	7.58242	6.76662	7.71904	7.23431	pass	-3.67908
AAATAAAGTGGAGAAAGGGG	INTS2		52	0	48	410	275	665	2403	1.8257	0	1.92448	4.71914	4.31706	5.59118	7.09956	pass	-3.66669
AAATAAGGTCCACCAATGGG	XDH		13	40	2	505	1382	1088	1292	0.710346	1.59146	0.158984	5.00946	6.58714	6.28975	6.21334	pass	-4.99568
AAATAATATGCATCTCTCGA	Non-targeting		84	1	235	861	1218	941	1306	2.35355	0.0708544	3.87665	5.76055	6.40692	6.08321	6.22868	pass	-3.407
AAATACAAGCTATAGCGATA	Non-targeting		22	1	15	185	592	574	798	1.05425	0.0708544	0.905931	3.63617	5.38394	5.38361	5.53018	pass	-4.47768
AAATACACAGCGGTGGAGCT	OTC		81	17	0	566	410	541	1011	2.3115	0.892006	0	5.16914	4.86922	5.30029	5.86491	pass	-3.97722
AAATACACCCCCGCTCGGCG	RAB26		190	125	105	1171	1107	1440	1223	3.36433	2.86638	2.83112	6.19714	6.27076	6.68962	6.13526	pass	-3.40439
AAATAGCCTCAGAAAAGGCT	OXA1L		46	56	1	487	1014	363	548	1.70095	1.93318	0.0816808	4.95875	6.14588	4.74248	5.00214	pass	-4.2127
AAATATTTATAAGTCGCCGG	LRRC56		121	24	9	1569	583	894	1610	2.79109	1.14282	0.608102	6.61425	5.36237	6.01041	6.52695	pass	-4.21955
AAATCAAAGGGCAGGCCACA	C11orf86		432	744	92	1220	1492	1595	2107	4.46867	5.26498	2.6688	6.25549	6.69653	6.83575	6.91139	pass	-1.78682
AAATCAGGGTGGTGGAAAGG	SMIM23		175	9	66	363	882	356	2190	3.25764	0.539081	2.27635	4.55056	5.94772	4.71544	6.96667	pass	-2.43909
AAATCCCAGCCCTACAACTT	GBP1		2316	310	4	2070	2099	1700	2217	6.8372	4.05354	0.302174	7.01047	7.18495	6.92695	6.98421	pass	-3.13141
AAATCCTATTGTATGGGGTG	ARHGEF38		36	79	223	725	829	749	1583	1.4656	2.3152	3.8063	5.5175	5.8598	5.75943	6.50282	pass	-3.5446
AAATCTTCCAAGAGCCTCCC	BDKRB2		4305	3136	5005	1371	1283	704	2282	7.72573	7.31163	8.1925	6.42176	6.48106	5.67174	7.02558	pass	1.30397
AAATCTTTAAACCCTCCCAC	GBP1		1	55	36	1046	975	657	1083	0.0689296	1.91404	1.63088	6.03663	6.09011	5.57408	5.96252	pass	-4.17607
AAATGAAGGTCTAAAATGAG	KRTAP21-3		35	3	2	733	462	1233	908	1.4398	0.202907	0.158984	5.53299	5.03593	6.46807	5.7127	pass	-4.83302
AAATGACAGAAAGCAACTAG	ARL6IP5		39	72	2	804	687	801	1621	1.54032	2.20926	0.158984	5.66362	5.59387	5.85453	6.53667	pass	-4.1233
AAATGAGACCTCGACAGCAA	CWC25		95	283	39	1903	2513	1987	2266	2.49803	3.93034	1.71007	6.89009	7.44303	7.15029	7.0155	pass	-4.39207
AAATGAGGCTGGCTGAGTTT	HIST1H2BI		191	228	285	1393	1222	1627	1924	3.37117	3.64122	4.13761	6.44446	6.41159	6.86416	6.78144	pass	-2.77037
AAATGATACACAAGCTAGGC	AZGP1		25	67	70	748	805	616	1211	1.1528	2.12852	2.34412	5.56159	5.81816	5.48313	6.12124	pass	-3.68964
AAATGATCTCAAGAAGCAAG	TMEM156		103	44	99	2589	2480	2084	2880	2.5947	1.68477	2.75847	7.33099	7.42407	7.21858	7.35904	pass	-4.73629
AAATGCAAAAATGAAGAAGG	C7orf66		54	1	95	826	438	884	1953	1.86499	0.0708544	2.70792	5.7018	4.96137	5.99444	6.80283	pass	-3.83681
AAATGCACAGATCGCTGATC	Non-targeting		150	64	22	554	720	547	1446	3.06017	2.07781	1.18999	5.13909	5.66019	5.3158	6.37373	pass	-3.58237
AAATGCGCCCTTGGCCGAGC	GABRA5		136	123	52	1029	1079	715	2000	2.93651	2.84632	2.01043	6.01336	6.23429	5.69367	6.83684	pass	-3.38797
AAATGCTGAGACACAGAAGT	RAB40A		64	42	112	212	543	853	1080	2.04686	1.63887	2.91151	3.81785	5.26241	5.94376	5.95858	pass	-3.03225
AAATGCTGCCCTTCGGAATT	GRIPAP1		99	261	30	1292	1151	1395	1181	2.54717	3.82154	1.45812	6.33716	6.32628	6.64427	6.08557	pass	-3.78999
AAATGGCTCAGTCACTTTAT	DCSTAMP		46	3	98	2663	1731	1726	1586	1.70095	0.202907	2.746	7.37139	6.90896	6.94867	6.50552	pass	-5.67044
AAATGGGAAATCTGGAGAGG	CRYAB		53	82	1	497	748	725	1471	1.84548	2.35833	0.0816808	4.98714	5.71416	5.71332	6.39817	pass	-3.35583
AAATGGGCCCGCTTTCCCAG	MESP2		14	1	51	1298	949	1624	1448	0.752864	0.0708544	1.98942	6.34377	6.0517	6.86152	6.3757	pass	-5.5909
AAATGTCAGATTCTTCATGA	KRT222		80	59	148	2202	2199	1353	1985	2.29721	1.98913	3.26619	7.09898	7.25165	6.60061	6.82607	pass	-4.80177
AAATTAGCTGAGCGTGGTGG	FCGRT		172	186	29	1400	696	706	1677	3.23532	3.37337	1.42721	6.45161	5.61226	5.67575	6.58515	pass	-3.21628
AAATTCGGGCCTTAACGAGA	COX17		1	126	68	805	1355	727	1213	0.0689296	2.8763	2.31064	5.66537	6.55898	5.71722	6.12358	pass	-3.68268
AAATTCTTGTGGGAATGAGA	KRTAP21-3		2	49	38	1317	811	862	1126	0.134716	1.79352	1.68415	6.36448	5.82869	5.95865	6.01781	pass	-4.2745
AAATTGAGCACTTTGAGGGG	KRT222		82	23	187	1061	550	788	1797	2.32565	1.10955	3.57202	6.05686	5.28041	5.83134	6.68385	pass	-3.73121
AAATTGAGGGTACCCCGCTC	ARCN1		219	73	289	1151	1226	994	1856	3.55059	2.22488	4.15658	6.17263	6.41625	6.16113	6.73001	pass	-2.62204
AAATTGGCTTTCGTTCGTGC	Non-targeting		0	29	1	620	350	768	1329	0	1.29855	0.0816808	5.29711	4.64939	5.79491	6.25354	pass	-5.29711
AACAAAAATCCTATTGTATG	ARHGEF38		38	1765	94	1012	568	932	1078	1.51584	6.48941	2.695	5.9897	5.32569	6.06955	5.95595	pass	-3.37456
AACAAAACCAAATTGCATAA	OR8D1		2	49	96	1754	1981	1873	1976	0.134716	1.79352	2.72072	6.7735	7.10207	7.06567	6.81957	pass	-5.30855
AACAAAAGCTGTTTCTGCTT	PKD1L1		120	359	111	941	617	1074	1312	2.78085	4.25335	2.90029	5.88647	5.44221	6.2713	6.23521	pass	-3.10561
AACAAAAGTCCAGAATGCTA	TLR4		123	962	2	1457	1517	1835	2199	2.81135	5.62719	0.158984	6.50854	6.72027	7.03632	6.97254	pass	-3.69719
AACAAAGGAGAACGTGTTAA	ADAM30		0	192	21	625	265	778	1385	0	3.41481	1.15267	5.30841	4.26635	5.81324	6.31232	pass	-4.66057
AACAAATACACAAACTGCAT	TIGIT		891	3	238	1284	1408	1782	1586	5.4791	0.202907	3.89371	6.32831	6.61376	6.99437	6.50552	pass	-3.10066
AACAACTCTCTGGATGGCAT	NOS2		127	51	22	1069	1401	1292	2394	2.85103	1.83482	1.18999	6.06754	6.60664	6.53476	7.09418	pass	-4.77182
AACAATATTCCTAGTGGAAC	GABRB1		2	178	39	437	520	121	821	0.134716	3.31618	1.71007	4.80776	5.20163	3.26147	5.5703	pass	-1.88545
AACACCTCTGCCCAAGGCTG	ZNF558		3	0	31	1389	689	772	1269	0.197632	0	1.48839	6.44036	5.59798	5.80227	6.18778	pass	-5.59798
AACACGTTCCGGGTTTCTCC	WRB		52	285	85	2272	1447	1268	1571	1.8257	3.93984	2.5732	7.1438	6.65278	6.508	6.49196	pass	-3.9348
AACAGAACACTTGGTTGTCC	SERPINA3		1382	42	30	519	740	1230	1171	6.10082	1.63887	1.45812	5.0477	5.69894	6.4646	6.07349	pass	-4.06007
AACAGAGCAGAAAACTGGAA	CALB1		147	699	87	1594	1192	1926	1685	3.03455	5.17739	2.60117	6.63683	6.37616	7.10563	6.59194	pass	-3.60227
AACAGAGTTAAGGACCAGTG	SENP1		138	154	94	2120	1242	1993	1944	2.95484	3.12963	2.695	7.04464	6.43474	7.15461	6.79623	pass	-4.08979
AACAGGAAACGTGACTAAAG	Non-targeting		77	22	78	1257	1203	1330	2291	2.25346	1.0755	2.4708	6.29804	6.38925	6.57614	7.03121	pass	-4.10533
AACAGTACTCAGCTAAGCAC	SMIM2		0	2	65	684	385	931	1388	0	0.138391	2.2589	5.4354	4.78166	6.06803	6.3154	pass	-4.64327
AACAGTTCCCTAGAGATTGG	DLG3		5	404	1	1927	1213	1360	2074	0.315787	4.41527	0.0816808	6.90802	6.40105	6.60798	6.8888	pass	-6.5263
AACATCAAGTGCAACTCAAG	SPATA16		323	71	39	1661	2053	2255	1981	4.07099	2.19347	1.71007	6.69564	7.15321	7.33162	6.82319	pass	-4.95974
AACATCTCGTTAGGGGTATC	Non-targeting		157	89	62	428	571	471	1022	3.11824	2.45421	2.20524	4.77882	5.3331	5.10582	5.88026	pass	-2.87889
AACATGCTCAAAGGGATGAA	VPS11		564	259	171	1971	1001	1395	1792	4.838	3.81123	3.45428	6.94033	6.12753	6.64427	6.67987	pass	-2.3163
AACATGGGTGCTGCCTGCTG	ZSCAN26		249	73	245	1553	960	1132	2049	3.72089	2.22488	3.93275	6.59961	6.06807	6.34623	6.87146	pass	-2.87872
AACATTTATTCTAGCGATTT	OR51B5		97	144	996	928	472	712	1447	2.52281	3.04418	5.88306	5.86674	5.06589	5.68772	6.37472	pass	-2.02171
AACCACAGAACCACAAGGCC	RUNX3		530	309	1193	1979	932	1743	3017	4.75153	4.04916	6.1394	6.94612	6.02601	6.96269	7.42569	pass	-1.97685
AACCACGGCATTGAGAGGTG	Non-targeting		839	42	32	156	579	308	1398	5.39435	1.63887	1.51804	3.4116	5.35268	4.51503	6.32563	pass	-2.99699
AACCACTGGCCAGGAATGGA	GRIPAP1		505	212	2324	1679	1891	1296	1649	4.68447	3.54495	7.09142	6.71104	7.03549	6.53917	6.56111	pass	-2.02657
AACCACTTCCGGCCTCAGTG	ZNHIT1		36	8	0	2160	1225	2132	2170	1.4656	0.488215	0	7.0714	6.41509	7.25122	6.95354	pass	-5.92687
AACCACTTTGCTCTCTGAGG	RIOK2		78	1	0	1465	562	980	1672	2.26819	0.0708544	0	6.51635	5.31076	6.14095	6.58089	pass	-5.2399
AACCAGCTCAGCTTCCTCAT	SLC7A11		117	1	37	2476	2292	2014	1410	2.7497	0.0708544	1.65776	7.26701	7.31102	7.16963	6.3378	pass	-5.51187
AACCAGGCAGGCATGTCACC	TMPRSS6		318	312	195	2915	1466	2076	1854	4.04983	4.06226	3.62747	7.50108	6.67141	7.21307	6.72847	pass	-3.45125
AACCAGGCGCCAGGAGTTCA	PACRGL		256	0	42	1640	1943	1210	2952	3.7579	0	1.78514	6.67746	7.07433	6.44121	7.39445	pass	-4.65608
AACCCACGCCCAGCGCCGGA	RAD52		577	27	9	1599	1278	1082	1261	4.86974	1.23826	0.608102	6.6413	6.47549	6.28187	6.17878	pass	-5.23723
AACCCCTCCCACTGGCAGGG	MATN4		42	83	1	387	176	186	725	1.61136	2.37242	0.0816808	4.6391	3.71336	3.82821	5.39492	pass	-3.02774
AACCCGAGCCGTTTCCTGGA	FGFR2		948	398	521	1858	1485	1759	2175	5.56661	4.3947	4.97032	6.85586	6.68981	6.97577	6.95684	pass	-2.00545
AACCCGCCCAACCCAACCTC	RSG1		69	117	1	975	1040	1192	1482	2.12985	2.78442	0.0816808	5.93682	6.1819	6.41984	6.40879	pass	-3.80697
AACCCGCCCCTATCAACCAA	NEMP1		1370	193	1502	5545	3525	4979	4661	6.08842	3.42161	6.46747	8.42499	7.92886	8.46944	8.05025	pass	-2.33657
AACCCGCGCGCCGTCGTCCC	MAFG		810	4	3	1063	574	539	1204	5.34483	0.264661	0.232355	6.05954	5.34048	5.29509	6.11299	pass	-5.06273
AACCCGCTCCCAGGACGAGG	HS3ST3B1		0	62	0	308	309	146	1618	0	2.04299	0	4.32447	4.47725	3.50644	6.53403	pass	-3.50644
AACCCGGAAGGAGCCCGGAG	EMID1		0	33	1	662	502	489	1076	0	1.41206	0.0816808	5.38934	5.15221	5.15839	5.95331	pass	-5.07671
AACCCGGGAACCCTGGACTG	AURKC		2540	159	1016	648	859	740	1970	6.96928	3.17054	5.91127	5.35925	5.91022	5.74231	6.81523	pass	0.168955
AACCCGTCCCGGACTTCCCT	TMPRSS2		97	182	387	1717	1449	1248	1632	2.52281	3.34506	4.55722	6.74302	6.65475	6.48532	6.54632	pass	-3.30969
AACCGAGATTAGCAAGGACC	C6orf47		442	611	304	1597	1458	2055	2382	4.50021	4.989	4.22559	6.63951	6.66359	7.1985	7.08699	pass	-2.1393
AACCGCAAAGCCGACCGAGA	ARL6IP5		2	0	59	1124	1080	977	1710	0.134716	0	2.14951	6.13887	6.23561	6.13659	6.61297	pass	-6.00415
AACCGCGGAAAACCCGCGGG	TNFAIP2		57	25	0	432	778	499	713	1.922	1.17534	0	4.79175	5.76983	5.18678	5.37141	pass	-4.59449
AACCGGAACCTGGAGCCGGG	NDUFS7		4	5237	53	1255	952	894	1143	0.257919	8.04779	2.03113	6.29577	6.05618	6.01041	6.03909	pass	-3.97928
AACCGGGCCCCCCTCCGGAA	EVC		74	210	72	1458	1537	1661	1204	2.20834	3.53245	2.37685	6.50952	6.73899	6.89374	6.11299	pass	-4.30118
AACCGTAAATCAAGTCGGAG	RAD52		89	1	4	824	1388	764	1134	2.42102	0.0708544	0.302174	5.69837	6.59333	5.78751	6.02786	pass	-5.48534
AACCTAGTAGCTGCGCGTGC	FAM46D		229	13	457	1019	1608	1318	2257	3.60962	0.726309	4.78766	5.99949	6.80354	6.5632	7.00981	pass	-2.38987
AACCTCCAGAAAGCTCTGCC	PARVG		648	5	497	889	869	910	1296	5.03175	0.32388	4.9045	5.80588	5.92664	6.03561	6.21774	pass	-1.13111
AACCTCGGAGCGCGCCCGTT	MRPS23		79	0	0	1512	1180	489	1189	2.28277	0	0	6.56142	6.36174	5.15839	6.09517	pass	-5.15839
AACCTGATCCTCCAGTCCGG	PCSK9		55	39	1	511	291	202	1647	1.88425	1.56716	0.0816808	5.02597	4.39466	3.93919	6.55938	pass	-3.14173
AACCTGCGCCCTCCGGATCT	FKBP11		85	0	0	394	708	1042	820	2.3673	0	0	4.66393	5.63642	6.22824	5.56858	pass	-5.63642
AACGAAAAGGACAGGATGGG	HIST1H3C		4	86	75	959	1020	882	2436	0.257919	2.4139	2.42459	5.91334	6.15427	5.99122	7.11909	pass	-3.74037
AACGAAAGAAGCCCACAGTT	LRRCC1		5	66	5471	1966	2350	1761	3401	0.315787	2.11181	8.32052	6.93669	7.34685	6.9774	7.59759	pass	-5.23504
AACGATGGAGCACAGGGAAT	LPAR4		3314	1356	1785	3143	2107	1680	2195	7.35033	6.11393	6.71393	7.60915	7.1904	6.91002	6.96994	pass	-0.258823
AACGCCCACCCTTAAGAGCG	STUB1		108	2299	2	1458	916	1131	1180	2.65199	6.86701	0.158984	6.50952	6.00142	6.34497	6.08437	pass	-3.85753
AACGCCTACCGTTGCAGCCA	ABCB4		99	1	111	690	755	725	1291	2.54717	0.0708544	2.90029	5.44771	5.72734	5.71332	6.21224	pass	-2.90054
AACGCCTAGCAAAGATAGGC	PSMB5		100	21	5	547	362	368	540	2.5592	1.04062	0.36877	5.12127	4.69612	4.76148	4.98159	fail	-3.6555
AACGCGAGTCCGGTGGCTAG	Non-targeting		12	0	132	447	555	625	1096	0.666537	0	3.1192	4.83925	5.29313	5.50359	5.97946	pass	-4.17271
AACGCGGAGGAAGTCCCTGA	MTIF3		287	7	1	796	676	798	1119	3.91124	0.43549	0.0816808	5.64948	5.57107	5.84921	6.00895	pass	-5.13558
AACGCTGTCGTACGTGTATA	Non-targeting		647	229	274	3536	2798	3123	3450	5.02959	3.64703	4.08411	7.77831	7.59717	7.79893	7.61812	pass	-3.71482
AACGGCCCCGCCTCCCGCGA	WRB		1117	84	405	1447	1413	491	1188	5.79867	2.38638	4.62008	6.49871	6.61882	5.16411	6.09397	pass	-0.700039
AACGGCCTAGGCTTCTTTCC	IPO8		54	0	117	365	456	598	1284	1.86499	0	2.9663	4.55815	5.01765	5.44132	6.2045	pass	-2.69316
AACGGCCTTCCCGGGCAGCA	MCRIP2		24	86	3	1492	819	507	1212	1.12069	2.4139	0.232355	6.54241	5.8426	5.2091	6.12241	pass	-4.97675
AACGGCTCGGGTTTCAGTGG	FGFR2		1940	1662	3189	2064	3285	2745	2807	6.58406	6.40365	7.54504	7.00631	7.82756	7.6137	7.32223	pass	-0.42225
AACGGTGTCGTCAGAGGGGG	HIST2H2BF		79	1	91	567	122	287	858	2.28277	0.0708544	2.65553	5.17162	3.23254	4.41776	5.63259	pass	-2.88885
AACGTGAAAATGCCCCGTGC	LPAR1-tiling		90	401	75	2248	1184	891	1373	2.43414	4.40502	2.42459	7.12859	6.36656	6.00564	6.29992	pass	-3.58105
AACGTGCAGCAGCTGGGGGC	IDH1		0	58	297	566	380	297	1385	0	1.97072	4.1938	5.16914	4.76349	4.4649	6.31232	pass	-2.79277
AACGTGCTGACGATGCGGGC	Non-targeting		620	0	151	1006	754	1158	1348	4.97001	0	3.29216	5.98125	5.72547	6.37859	6.27375	pass	-3.08643
AACGTGTTAACCGCTCCAAC	WRB		198	52	3	1901	2081	1727	1785	3.41816	1.85503	0.232355	6.88859	7.17261	6.9495	6.67428	pass	-5.31758
AACTACAAGTAAAAGTATCG	Non-targeting		175	75	498	1099	1626	1073	1816	3.25764	2.25562	4.90731	6.10688	6.81946	6.26998	6.69888	pass	-2.84924
AACTAGAATAGGCGGGCTTG	Non-targeting		489	120	3	818	713	450	1557	4.63986	2.8157	0.232355	5.68803	5.64637	5.04198	6.47919	pass	-2.83067
AACTAGCCCGAGCAGCTTCG	Non-targeting		3246	82	2	588	1029	701	938	7.3206	2.35833	0.158984	5.22265	6.16677	5.6657	5.75872	pass	-3.80844
AACTAGGCATTTGGGAAGGT	SLC39A5		3	83	106	847	1030	925	1456	0.197632	2.37242	2.84288	5.73734	6.16815	6.05884	6.38356	pass	-3.79573
AACTATCTTGATTAAACAAA	HABP2		13	142	233	2624	2036	2074	1482	0.710346	3.02646	3.86516	7.35024	7.1413	7.21169	6.40879	pass	-4.11484
AACTCACTTTATGATTCAGA	PP2D1		93	2	1	935	560	893	1225	2.47281	0.138391	0.0816808	5.87739	5.30574	6.00882	6.13758	pass	-5.16735
AACTCCCGACGTGCAAAGCG	SDCCAG8		6	1118	4	1096	962	943	1553	0.371424	5.83992	0.302174	6.10299	6.07103	6.08623	6.47552	pass	-5.73157
AACTCCCGGAGCTGGCGCCA	TCAIM		24	56	15	952	995	1227	1328	1.12069	1.93318	0.905931	5.90295	6.11898	6.46111	6.25247	pass	-4.78226
AACTCGCCGCCTGGACGGTA	SEPSECS		6	81	622	858	896	1274	1697	0.371424	2.3441	5.21846	5.75561	5.97007	6.51474	6.60208	pass	-3.62598
AACTCTCACCTGCATTGCGG	SZT2		430	309	85	1859	1743	1169	2553	4.46228	4.04916	2.5732	6.85663	6.91885	6.39206	7.18629	pass	-2.86969
AACTCTGTGGGTTACCGCGC	RPL10A		176	1	82	991	976	1061	1821	3.265	0.0708544	2.5302	5.95993	6.09157	6.25396	6.70281	pass	-3.72376
AACTGAGACTGCACCCCTGG	BRAT1		162	162	196	2401	2759	2861	1931	3.15833	3.19454	3.63425	7.22293	7.57702	7.67311	6.78664	pass	-4.06459
AACTGATTCTGAAGTTGCTA	TPRX1		13	194	2	1903	1661	1079	1770	0.710346	3.42837	0.158984	6.89009	6.84992	6.27792	6.66223	pass	-6.11893
AACTGCACATGAGGACTTCT	VPREB3		156	198	229	4148	2919	2843	2225	3.11009	3.4551	3.8419	8.00764	7.65794	7.66405	6.98937	pass	-4.20284
AACTGCAGCATTTGTTCCGG	ICAM1		243	2	13	1068	759	660	2133	3.6884	0.138391	0.813322	6.06621	5.73482	5.58052	6.92893	pass	-4.76719
AACTGCATGAGGGTCTACAC	LOC100129083		106	487	146	2185	2050	1527	1401	2.62934	4.67327	3.24862	7.08788	7.15111	6.77346	6.32868	pass	-3.52484
AACTGCGTCGCCCTCGCGGG	WRB		156	0	46	1046	795	970	1408	3.11009	0	1.87951	6.03663	5.80045	6.12637	6.33578	pass	-4.24685
AACTGCTGAGTAAAATTTCA	OGN		7	25	29214	1082	1432	1858	1276	0.424994	1.17534	10.7336	6.08472	6.63789	7.05416	6.19561	pass	-5.46255
AACTGGTGGGGAGGGTGGCC	CXCL5		88	168	182	409	948	642	1286	2.40778	3.24136	3.53624	4.71575	6.0502	5.54147	6.20672	pass	-2.30797
AACTTAATTATGGATGGCGT	POMC		673	63	88	1668	1711	2357	2577	5.08472	2.06051	2.61495	6.70165	6.89234	7.39506	7.1997	pass	-4.78011
AACTTAGAGCTGCTAGCACA	OR51B5		141	110	3	1539	1403	1495	1484	2.9819	2.70868	0.232355	6.58668	6.60868	6.74318	6.41071	pass	-3.89999
AACTTATTCAGTCCAGTGAC	LPAR4		26227	19285	16273	2254	1441	1841	1036	10.327	9.92448	9.89012	7.13241	6.64684	7.041	5.89956	pass	3.19458
AACTTGACACCAGTGGGCTC	TULP4		377	301	95	1803	981	1077	1511	4.28168	4.01363	2.70792	6.81289	6.09883	6.27527	6.43642	pass	-2.53122
AACTTGCAGGAATTAAATGA	KRTAP21-3		87	120	43	2072	2031	975	1989	2.39441	2.8157	1.80932	7.01185	7.13777	6.13368	6.82895	pass	-4.32436
AACTTGTGCAGACAAAGCGC	ZNF286A		361	135	78	978	1135	1744	2402	4.22239	2.96268	2.4708	5.94118	6.30634	6.96352	7.09896	pass	-3.34366
AACTTTCTACTCTTTGCTTT	MMP8		1109	866	543	5348	4454	4399	4654	5.78849	5.47875	5.02812	8.37296	8.2651	8.2913	8.04809	pass	-2.78635
AAGAAACAGCATTCCTTGCG	TMPRSS6		190	495	58	769	573	695	944	3.36433	4.69586	2.13044	5.6007	5.33802	5.65354	5.76775	pass	-2.23637
AAGAAAGAAAGAAAGAAGGA	OR7G3		1242	1632	4724	4580	3964	4081	5839	5.9491	6.37769	8.10943	8.15004	8.09754	8.1834	8.37424	pass	-1.71985
AAGAAAGAAAGAAGGAAGGA	OR7G3		2375	2936	6262	12024	13152	12021	3639	6.87318	7.21717	8.51477	9.53939	9.8241	9.73868	7.69468	pass	-2.60693
AAGAAAGAAGGAAGGAAGGA	OR7G3		625	826	827	5873	4609	6539	4472	4.98123	5.41209	5.61979	8.50767	8.31429	8.86168	7.99076	pass	-3.24189
AAGAACCACAACCCCTCGAG	OXA1L		5	629	66	2558	2074	2513	1599	0.315787	5.02958	2.27635	7.31372	7.16779	7.48698	6.51717	pass	-5.21063
AAGAAGAATTGGGGATGATG	Non-targeting		1660	3130	913	2711	3508	2736	3295	6.36172	7.30888	5.75975	7.39701	7.92191	7.60899	7.55215	pass	-1.03529
AAGAAGACCGGGTGCAAACC	LHPP		225	34	156	1564	1107	1269	1058	3.5863	1.4391	3.33443	6.60969	6.27076	6.50913	5.92937	pass	-3.1747
AAGAAGGACCCGACACAAGT	HLA-B		115	260	1981	4072	2703	2863	2911	2.72855	3.8164	6.86287	7.98106	7.5476	7.67412	7.3744	pass	-3.7312
AAGAAGGAGGGACATGGGGA	TMEM30A		17	45	130	1296	686	1139	1715	0.873379	1.70719	3.09972	6.34157	5.59181	6.35501	6.61714	pass	-3.88462
AAGAAGGCGGAACTGAACCC	LCAT		53	55	439	1005	424	790	1661	1.84548	1.91404	4.73183	5.97984	4.91603	5.83493	6.57146	pass	-3.002
AAGAAGGGCCGTACCCGAAA	Non-targeting		5	792	3	984	1119	1274	1303	0.315787	5.3529	0.232355	5.94986	6.28612	6.51474	6.22541	pass	-5.63408
AAGAAGGGGTTGGTGGAGGG	CXCL6		108	38	188	863	638	516	2792	2.65199	1.54244	3.57906	5.76383	5.48941	5.23381	7.31455	pass	-3.11185
AAGAATCTCAAGGACCCCCA	NRF1		201	1032	118	1470	1395	1942	3539	3.43784	5.72654	2.97701	6.52121	6.60051	7.11748	7.65468	pass	-3.08338
AAGAATGAGGGCTGAGCCGA	CLDN14		106	52	51	1118	1202	917	1162	2.62934	1.85503	1.98942	6.13125	6.38807	6.0465	6.06252	pass	-4.05708
AAGAATTAGGCACGGTTACT	Non-targeting		75	63	83	1643	1307	1107	2054	2.22353	2.06051	2.54468	6.68007	6.50751	6.31441	6.87494	pass	-4.447
AAGACCGAGGGAGAGCCCTG	AGPAT1		0	0	44	214	309	205	990	0	0	1.8331	3.83044	4.47725	3.95908	5.83516	pass	-3.83044
AAGAGAAGGAGGGGCGCGCA	LIPT1		33	0	1	582	1166	1087	883	1.38679	0	0.0816808	5.20826	6.34473	6.28844	5.6732	pass	-6.20676
AAGAGAATGAAGGGAAAGCA	MRPL35		473	113	53	4102	2795	3781	1687	4.59382	2.74163	2.03113	7.99161	7.59563	8.07364	6.59364	pass	-4.854
AAGAGACATAATATGACAGA	CTAGE8		0	62	79	1120	876	971	1157	0	2.04299	2.48588	6.13379	5.93803	6.12783	6.05639	pass	-3.89504
AAGAGAGAACGGCGGTGGCC	FGD1		1	0	201	674	485	621	1170	0.0689296	0	3.6677	5.41465	5.10393	5.49453	6.07227	pass	-5.10393
AAGAGAGCAAGGCCGCGCCG	EMC8		228	135	50	504	505	558	620	3.60382	2.96268	1.9681	5.00669	5.16057	5.34381	5.175	pass	-2.19789
AAGAGAGCGAGTGGGAGAGG	PCDH7		0	0	1	108	162	429	2090	0	0	0.0816808	2.94011	3.60325	4.97517	6.8998	pass	-3.60325
AAGAGAGGGAGGCGGCCGCC	FOXF2		62	89	0	624	133	668	773	2.01227	2.45421	0	5.30615	3.34433	5.59754	5.48527	pass	-3.29388
AAGAGATCACATCTAGGCCA	Non-targeting		74	128	240	1177	1388	1360	1972	2.20834	2.89595	3.90497	6.20442	6.59333	6.60798	6.81668	pass	-3.69738
AAGAGCAGGAAGCCAGGCAG	OBSL1		35	49	31	820	532	475	3724	1.4398	1.79352	1.48839	5.69149	5.23366	5.11767	7.72784	pass	-3.62928
AAGAGCCAGCATCCTTGCTG	GPR35-tiling		19423	12959	54156	2693	1188	1167	1179	9.8941	9.35168	11.6237	7.38746	6.37137	6.38962	6.08316	pass	2.98031
AAGAGCCGCAAAGCCTTCTG	RAD52		83	3	0	1112	928	900	1301	2.33967	0.202907	0	6.1236	6.0199	6.01991	6.22322	pass	-5.817
AAGAGCGAATCGATTTCGTG	Non-targeting		84	1	0	973	559	383	1112	2.35355	0.0708544	0	5.93391	5.30323	4.81704	6.00004	pass	-4.81704
AAGAGGACACTGGTAGATGT	AGPAT1		92	51	1	1651	1410	858	1770	2.46004	1.83482	0.0816808	6.68701	6.61578	5.95205	6.66223	pass	-4.78096
AAGAGGCCCAAGCTGTGGGA	OBSL1		174	79	1178	929	742	1362	1498	3.25024	2.3152	6.1214	5.86826	5.70276	6.61008	6.4241	pass	-2.61802
AAGAGGCTGGATACCAGGGC	LPAR5		352	10	137	271	413	674	1263	4.18794	0.588215	3.16676	4.14963	4.87938	5.61017	6.18104	pass	-2.44341
AAGAGGGAAATTCCGTCTCA	AXDND1		52	1	1	101	80	123	256	1.8257	0.0708544	0.0816808	2.85641	2.70214	3.28267	3.95457	fail	-2.63129
AAGAGGGGCTGTTGGCACGT	ADAM30		22329	11	227	877	439	620	1381	10.0951	0.63573	3.83013	5.78663	4.96456	5.49226	6.3082	pass	-1.66213
AAGAGGTCGGCGGGGGGCGG	TMEM44		32	48	67	568	519	426	1638	1.35953	1.77241	2.2936	5.17409	5.19893	4.96537	6.55156	pass	-3.42652
AAGAGTAGTAGACGCCCGGG	Non-targeting		89	227	2	1225	638	857	1209	2.42102	3.63539	0.158984	6.26132	5.48941	5.9504	6.11889	pass	-3.8403
AAGAGTGAGAGTACTTTCGA	LUZP6		250	100	37	920	938	906	1634	3.72624	2.59308	1.65776	5.85446	6.03513	6.02935	6.54807	pass	-3.44205
AAGAGTGATACCTGATCCTG	WFDC2		158	97	106	1501	1177	2057	2750	3.12635	2.55651	2.84288	6.551	6.35811	7.1999	7.29282	pass	-3.8016
AAGAGTGGGGGCGGGCTCGC	GLIS3		166	55	281	1482	1113	1527	1159	3.18962	1.91404	4.11839	6.53281	6.27846	6.77346	6.05885	pass	-3.34319
AAGATAAGGAAGAGAGGGAG	CARD11		245	47	101	579	106	162	1885	3.69931	1.751	2.7831	5.201	3.05271	3.64387	6.75217	pass	-1.30171
AAGATAAGTGATTGGAGTCA	MRGPRX2		7078	9659	5462	2572	2840	1560	1740	8.44039	8.92843	8.31815	7.32154	7.61855	6.80402	6.63781	pass	1.30988
AAGATAGACCAGTGTTCTCA	PYROXD1		70	73	75	1598	1816	998	1582	2.1459	2.22488	2.42459	6.6404	6.97756	6.16684	6.50192	pass	-4.49451
AAGATCTGACGTCAGGGTGA	WISP1		66	1	118	828	709	197	1047	2.08063	0.0708544	2.97701	5.70523	5.63842	3.90542	5.91454	pass	-3.6246
AAGATGCCAAGGGTAGATAC	CELA2B		3	436	1	1406	847	1355	1144	0.197632	4.52027	0.0816808	6.45771	5.89027	6.60272	6.04034	pass	-6.26008
AAGATGGAGCGTTTCCCTCC	C2CD5		598	3	73	1229	1018	1912	1439	4.91958	0.202907	2.39294	6.26596	6.15148	7.09518	6.36682	pass	-4.70224
AAGATTAGCCTGCTGCAGGG	HCRT		7483	757	179	1460	1119	693	1317	8.52044	5.28933	3.51435	6.51147	6.28612	5.64947	6.24062	pass	-0.99679
AAGATTGCCCTATGAGGCGA	LIN52		40	46	69	825	644	591	1164	1.56439	1.72926	2.32748	5.70009	5.50261	5.42472	6.06496	pass	-3.77335
AAGCAAAGCGCTCATAGGCG	PAPD4		64	80	91	817	1466	1080	1210	2.04686	2.32972	2.65553	5.6863	6.67141	6.27924	6.12006	pass	-3.63945
AAGCAAATGAAGCAACTAAA	CLDN34		230	89	65	1297	1515	1528	1408	3.61539	2.45421	2.2589	6.34267	6.71839	6.77439	6.33578	pass	-4.26418
AAGCAACTTCCGTGGGTGCC	TMEM161B		674	312	205	862	1403	1153	1993	5.0868	4.06226	3.69391	5.76219	6.60868	6.37242	6.83182	pass	-2.54641
AAGCAAGTGATAGGCCGAAC	MRPS23		0	1	1	1097	649	1056	1250	0	0.0708544	0.0816808	6.10429	5.51352	6.24724	6.16632	pass	-6.10429
AAGCACTAGTCCGTATGATG	Non-targeting		212	141	41	3046	1616	1693	2061	3.50778	3.01752	1.76054	7.56416	6.81064	6.92105	6.87981	pass	-4.05638
AAGCACTCAAATGATGGAAG	CADM2		25	134	175	2420	1599	1672	1619	1.1528	2.95333	3.48463	7.23422	6.79552	6.90319	6.53491	pass	-3.84218
AAGCAGAGAAGGGCTTTGTG	C2orf82		179	121	257	1771	2231	1862	1914	3.28687	2.82598	3.99732	6.78729	7.27235	7.05724	6.774	pass	-3.50042
AAGCAGCTTCCTCTGGCGGC	NAA20		111	186	0	572	462	709	1318	2.6853	3.37337	0	5.18393	5.03593	5.68175	6.2417	pass	-2.49864
AAGCAGGGGATGCGTGACTG	APOC1		128	274	143	1034	800	820	2159	2.86078	3.88682	3.22184	6.02024	5.80933	5.88778	6.94627	pass	-2.66593
AAGCAGTTGGCAAAGGGGCG	SEPT2		28	71	0	514	619	552	1239	1.24505	2.19347	0	5.03416	5.44678	5.3286	6.15374	pass	-3.78911
AAGCATATAAAGTCTTCATC	CALD1		58	90	337	1982	2063	1613	2282	1.94051	2.4674	4.3667	6.94829	7.16017	6.8518	7.02558	pass	-4.69277
AAGCCACCTGGGAAAGTCAG	GLRA3		6	0	2	459	502	591	1471	0.371424	0	0.158984	4.87615	5.15221	5.42472	6.39817	pass	-5.15221
AAGCCAGCGAGGAGGCGCCG	IRX5		0	0	0	253	391	276	1220	0	0	0	4.05625	4.80317	4.36407	6.13177	pass	-4.36407
AAGCCAGGCTATGTCCCAGG	PIANP		94	76	1	532	889	681	1539	2.48548	2.27075	0.0816808	5.08233	5.95894	5.62477	6.46261	pass	-3.68819
AAGCCATTGTATAACTCCAG	Non-targeting		40	95	108	1858	1944	2264	2453	1.56439	2.53161	2.86612	6.85586	7.07507	7.33733	7.12905	pass	-4.54346
AAGCCCAGCTGTGTCCGCCA	BBS5		46	2	54	721	777	710	1732	1.70095	0.138391	2.05155	5.50969	5.76801	5.68374	6.63123	pass	-3.80874
AAGCCCATGGCTACTCGGGA	VPS39		1	64	1	1239	1510	950	1043	0.0689296	2.07781	0.0816808	6.2775	6.71366	6.09674	5.90911	pass	-6.01506
AAGCCCGAGGAGGCCGCGCG	FAM221A		113	266	2	809	674	838	834	2.70709	3.847	0.158984	5.67238	5.56688	5.91858	5.59249	pass	-2.9653
AAGCCGCCGCTGAGGCCGGA	FAM114A2		68	116	274	1017	1130	1031	1165	2.11363	2.77384	4.08411	5.9967	6.30005	6.21313	6.06619	pass	-3.52621
AAGCCGGAAGTGCCCTAGGG	CCDC73		0	1	1	409	385	296	320	0	0.0708544	0.0816808	4.71575	4.78166	4.46025	4.25776	fail	-4.71081
AAGCCGGCCGCATGGGGGAG	SEPT2		268	191	170	980	982	972	1752	3.8192	3.40799	3.44659	5.94408	6.10028	6.1293	6.64763	pass	-2.6827
AAGCCTCAGTAAAGTTAAAG	EVC		312	146	0	957	1430	1194	1196	4.02403	3.06168	0	5.91038	6.6359	6.42223	6.10351	pass	-3.57422
AAGCCTTGCTCGCAACGTTC	STX16		28	31	111	1133	1150	759	1420	1.24505	1.35642	2.90029	6.15021	6.32504	5.77821	6.34787	pass	-4.90516
AAGCGCAATTAACTAGAAGC	UNC93A		93	32	43	1093	810	664	1409	2.47281	1.38451	1.80932	6.0991	5.82694	5.58905	6.33679	pass	-3.77973
AAGCGCAGGAGGGGCGGGGG	LPAR1-tiling		12051	85	42	929	317	404	1600	9.20641	2.4002	1.78514	5.86826	4.51249	4.89138	6.51806	pass	-2.11229
AAGCGCTTTACAGCGCCAGA	RIOK2		131	3	3	696	536	437	928	2.88965	0.202907	0.232355	5.45992	5.24418	5.00099	5.74354	pass	-4.76863
AAGCGGCAACCTTAGCATTC	TLR4		0	159	3	445	668	522	1225	0	3.17054	0.232355	4.83301	5.55426	5.25005	6.13758	pass	-4.83301
AAGCGGGAGGACACGACCCC	PIPOX		280	66	231	606	890	638	1431	3.87801	2.11181	3.85358	5.26501	5.96053	5.53264	6.35887	pass	-1.67907
AAGCGGGCACACATGACAAG	Non-targeting		227	126	146	1564	1144	994	1632	3.598	2.8763	3.24862	6.60969	6.31759	6.16113	6.54632	pass	-3.01169
AAGCGGTACCCGCCCCCTGG	DEXI		465	201	36	1164	718	852	1201	4.57024	3.47483	1.63088	6.18861	5.65625	5.94209	6.10945	pass	-2.18142
AAGCGTCTGCGCTCTAGCGA	STYX		3	242	130	1446	1092	1139	1462	0.197632	3.72049	3.09972	6.49772	6.25134	6.35501	6.38942	pass	-3.25529
AAGCTAAACTGTGGTTGAGG	FLJ44635		239	30	117	1102	796	1120	1156	3.66633	1.32778	2.9663	6.11076	5.80223	6.33104	6.05516	pass	-3.36474
AAGCTCCCTTCCGCCGCTCC	TMA16		261	5	15	1384	786	1012	1036	3.78376	0.32388	0.905931	6.43522	5.78432	6.18666	5.89956	pass	-5.28073
AAGCTGACCGTGTGGCGGCC	ITGB5		1509	1070	4067	948	788	752	1170	6.22589	5.77774	7.89423	5.89698	5.78792	5.76509	6.07227	pass	0.328908
AAGCTGCACCAACTGCCTTC	SAMD13		173	158	85	2197	1384	1309	1240	3.2428	3.16245	2.5732	7.09572	6.58921	6.55342	6.15489	pass	-3.85292
AAGCTGCATGGTGATTGGTG	PAX9		56	341	272	2855	3343	2854	3505	1.90325	4.18312	4.07417	7.47125	7.8527	7.6696	7.64082	pass	-3.66958
AAGCTGGAATCTGACCCTGG	CALML4		383	128	579	2872	2141	2209	2202	4.30329	2.89595	5.11798	7.47976	7.21334	7.30207	6.97449	pass	-3.17647
AAGCTTCTGGTTGCTGCCTG	TSPEAR		346	144	717	1849	1446	1626	2963	4.16451	3.04418	5.41837	6.84892	6.65179	6.86328	7.39979	pass	-2.6844
AAGGAACCAGGGGGCGGGCT	LRCH2		269	0	134	935	1028	736	1394	3.82419	0	3.13841	5.87739	6.16538	5.73464	6.32154	pass	-2.59623
AAGGAAGAAAGAAAGAAAGA	OR7G3		1235	476	1542	2640	2643	2210	2615	5.94107	4.64161	6.50497	7.35896	7.51539	7.30272	7.22068	pass	-1.41788
AAGGAAGCGGAGGTGCCGGG	ARHGEF1		3290	3001	4379	3483	2973	2525	1061	7.33991	7.24855	8.00044	7.75662	7.68425	7.49382	5.93339	pass	-0.416711
AAGGAAGGAGCGCACATTCC	CDH20		144	88	1	654	624	640	1536	3.00847	2.4409	0.0816808	5.37222	5.45812	5.53706	6.45982	pass	-3.01722
AAGGAAGTCACATGGAAGAG	SCAMP3		41	92	191	1753	1592	1581	3412	1.58807	2.49343	3.60001	6.77268	6.78925	6.82314	7.60222	pass	-4.29582
AAGGACGCCGTCGAGGTCCG	BANF1		86	99	123	814	602	485	1250	2.38092	2.58099	3.02941	5.6811	5.40753	5.14687	6.16632	pass	-2.82654
AAGGACGCGCCCGGCTAGGG	MAP4K5		200	2	1	418	796	525	1425	3.43131	0.138391	0.0816808	4.74597	5.80223	5.2581	6.35288	pass	-5.17642
AAGGACTGGAATATGGAGAG	Non-targeting		18	57	61	3003	1880	1560	5240	0.911413	1.95207	2.1869	7.54376	7.02714	6.80402	8.21858	pass	-5.07507
AAGGAGAGAGATTTGAACTT	OR8B12		67	83	279	1613	1698	1001	1433	2.09723	2.37242	4.10868	6.65375	6.88143	6.17111	6.36086	pass	-4.509
AAGGAGAGATCGGTGCGGGG	FRRS1L		75	56	28	1515	984	1399	2129	2.22353	1.93318	1.39561	6.56425	6.10317	6.64836	6.92625	pass	-4.34071
AAGGAGCAGCGCGCGCTGCC	WT1		1	172	344	158	59	126	605	0.0689296	3.27176	4.39493	3.42826	2.33968	3.3139	5.14066	pass	0.932075
AAGGAGCGCGTGCGCAGAAG	COX17		48	1	15	1261	980	1720	1168	1.74374	0.0708544	0.905931	6.30257	6.09738	6.94368	6.06984	pass	-6.02653
AAGGAGCTCCGCGGTGCGGG	C11orf98		55	129	0	640	836	372	1011	1.88425	2.90567	0	5.34177	5.87173	4.77651	5.86491	pass	-3.45752
AAGGAGGAATACAGCACCAG	AGPAT1		58	27	32	2357	1958	1764	2166	1.94051	1.23826	1.51804	7.19642	7.08535	6.97983	6.9509	pass	-5.4618
AAGGAGGCAGAGCTACACCG	PRPS1		0	13	2	860	683	946	1275	0	0.726309	0.158984	5.7589	5.58562	6.09075	6.19449	pass	-5.7589
AAGGAGTTAAGACCTCAGGT	SIRPB1		0	0	62	267	237	115	895	0	0	2.20524	4.1294	4.11408	3.19592	5.6923	pass	-4.11408
AAGGATAACCTGACAGACTC	BRICD5		437	613	259	2138	1700	1116	1989	4.48452	4.99356	4.00781	7.05674	6.88311	6.32594	6.82895	pass	-2.31814
AAGGCAAAGCATACCTATGG	ISLR		2	22	5	1464	1215	1129	1067	0.134716	1.0755	0.36877	6.51538	6.4034	6.34244	5.94139	pass	-5.97367
AAGGCAATTTACTGGATCCT	Non-targeting		285	90	407	2319	1981	2135	2585	3.90182	2.4674	4.6269	7.17314	7.10207	7.25323	7.20414	pass	-3.27132
AAGGCAGAAACGATGAGATC	TAGLN3		8	23	117	1365	849	966	1124	0.476647	1.10955	2.9663	6.4155	5.89361	6.12049	6.01528	pass	-4.78406
AAGGCAGCTTCACCAAAGTG	CD74		10	11	0	199	516	348	1320	0.574714	0.63573	0	3.73322	5.19079	4.68392	6.24386	pass	-4.55506
AAGGCATTATGGAAAACTCA	INSL5		129	70	765	657	793	889	1212	2.87047	2.1775	5.50974	5.37867	5.79688	6.00245	6.12241	pass	-2.5082
AAGGCCGAAGCTATTTATGG	KRTAP12-3		145	138	63	2438	1310	1320	1593	3.01722	2.99036	2.22335	7.24484	6.51078	6.56536	6.5118	pass	-4.22763
AAGGCCGCGCTTCTCGGGGT	RPL10A		68	60	10	1439	835	1161	1185	2.11363	2.00731	0.662208	6.4908	5.87003	6.38228	6.09038	pass	-4.37717
AAGGCCTCGACAGCGGAGCC	CWC25		561	296	100	201	704	492	1085	4.83058	3.99097	2.77083	3.74657	5.62841	5.16697	5.96514	pass	-1.63744
AAGGCCTTGGCCATTGTGAC	TNP1		299	64	136	1100	869	834	1607	3.96648	2.07781	3.15737	6.10817	5.92664	5.91179	6.52429	pass	-2.75442
AAGGCGAAGAAGACTGACTC	IL1A		45	80	0	1264	1889	1936	1874	1.67907	2.32972	0	6.30595	7.03398	7.11305	6.74381	pass	-4.70425
AAGGCGCGCGAATGTGGCAG	Non-targeting		146	217	495	1159	764	1166	1738	3.02591	3.57573	4.89888	6.18249	5.74412	6.3884	6.63617	pass	-2.16839
AAGGCGCTGCCGTACCGTCC	SEPSECS		146	112	64	1934	2870	1702	2112	3.02591	2.73073	2.24123	6.91321	7.63364	6.92863	6.91478	pass	-4.6874
AAGGCGGGGGGAGGGGGCAA	TAF1L		56	317	87	1198	1179	967	947	1.90325	4.08384	2.60117	6.22959	6.36053	6.12196	5.77224	pass	-3.52079
AAGGCGTGGAGCGGACTGAC	PIGN		307	119	48	1201	1619	1761	1606	4.00216	2.80535	1.92448	6.23315	6.81329	6.9774	6.5234	pass	-4.00794
AAGGCTATCGTCCACGTAGT	MOK		0	0	44	329	377	238	911	0	0	1.8331	4.41503	4.75248	4.1615	5.71737	pass	-4.41503
AAGGCTCAAAATGGCAAGGG	WFDC12		1	11	157	608	579	620	1127	0.0689296	0.63573	3.34274	5.26964	5.35268	5.49226	6.01907	pass	-4.71695
AAGGCTCGCGGCGGAGAGCT	FAM167A		539	135	192	719	589	956	1250	4.77493	2.96268	3.60692	5.50577	5.37679	6.10569	6.16632	pass	-2.41411
AAGGCTTGCGAGCGTCGCAG	STX16		99	97	50	1072	598	556	1210	2.54717	2.55651	1.9681	6.07152	5.39814	5.33876	6.12006	pass	-3.37067
AAGGGAAGGGGCGGAGGCCA	ITGB5		349	1633	9777	1365	801	627	1164	4.17628	6.37856	9.15611	6.4155	5.8111	5.5081	6.06496	pass	0.567458
AAGGGAGGATGCTGGATTGT	ADAM8		567	12	303	3302	2538	3164	3807	4.84539	0.68173	4.22109	7.68	7.45723	7.81767	7.75949	pass	-3.59658
AAGGGATCAGCCTGTCCTAG	MYL4		510	1	84	645	598	517	1753	4.69813	0.0708544	2.55901	5.35272	5.39814	5.23653	6.64844	pass	-2.67752
AAGGGCAGGGCACGGAAGGG	CCNA1		35	98	77	226	311	619	1129	1.4398	2.5688	2.45556	3.90376	4.48614	5.48998	6.02159	pass	-2.46396
AAGGGCCGTGCAAGTGCACA	LIN54		1073	2	1	1025	1012	653	1763	5.74175	0.138391	0.0816808	6.00782	6.14307	5.56546	6.65657	pass	-5.48377
AAGGGCGGGGCGAAAAAGAC	WDR5B		40	272	50	277	753	1058	1215	1.56439	3.87697	1.9681	4.17946	5.72359	6.24993	6.12593	pass	-2.61507
AAGGGCGTGCCCTGCGTTGT	Non-targeting		1644	305	143	867	830	612	1374	6.34792	4.03151	3.22184	5.77038	5.86151	5.47394	6.30096	pass	-1.83001
AAGGGGACGCACCGCCCAGG	VEGFB		254	127	73	959	558	812	1146	3.74742	2.88616	2.39294	5.91334	5.30071	5.87387	6.04282	pass	-2.41455
AAGGGGAGGAGGATAGAAGC	TMEM30A		82	105	2	2317	2106	1632	2520	2.32565	2.65204	0.158984	7.1719	7.18972	6.86855	7.16765	pass	-4.84625
AAGGGGCGGTGCCGCAGAGG	PSME1		358	0	72	270	561	455	1159	4.211	0	2.37685	4.1446	5.30825	5.05744	6.05885	pass	-2.68058
AAGGGGCGTGGCGGAGCTCG	FCGRT		163	0	0	1347	937	1105	1382	3.16622	0	0	6.39658	6.03362	6.31183	6.30923	pass	-6.03362
AAGGGGCGTGGCTATACTTA	LIN52		115	89	176	2185	1442	1003	1378	2.72855	2.45421	3.49211	7.08788	6.64783	6.17395	6.3051	pass	-4.19362
AAGGGGGCACCCTCTCGTTA	COX17		140	38	646	1282	1264	846	1091	2.97294	1.54244	5.27164	6.32609	6.45978	5.93206	5.97297	pass	-3.35315
AAGGGGTCCAGCTTGGGAGC	LPAR1-tiling		103	155	154	1260	649	912	1214	2.5947	3.13791	3.31767	6.30144	5.51352	6.03873	6.12475	pass	-2.72106
AAGGGTATGCTTCTGTGAGA	STRC		4	65	226	1104	978	1054	1550	0.257919	2.09491	3.82421	6.11333	6.09448	6.24454	6.47277	pass	-3.99956
AAGGGTCTTGCTGCTGCTCT	MGA		495	829	23	2982	2191	1887	2741	4.65675	5.4172	1.22636	7.53369	7.24642	7.07633	7.28812	pass	-2.87694
AAGGGTTAGCCCGGGAAGCT	TMEM230		118	108	2	790	601	1008	1662	2.76016	2.68629	0.158984	5.63878	5.40519	6.18103	6.57232	pass	-2.87862
AAGGTCGCCTGTGTCAAAGG	MOK		28	23	1	265	381	549	1296	1.24505	1.10955	0.0816808	4.11917	4.76714	5.32094	6.21774	pass	-3.65759
AAGGTCGGTCTCCGAGGCCT	LOC100129083		9	1	64	849	536	421	1157	0.526513	0.0708544	2.24123	5.74068	5.24418	4.94888	6.05639	pass	-5.17333
AAGGTCTGAATCATACCTTT	AMT		406	35	0	1281	688	557	1075	4.38328	1.46563	0	6.32498	5.59592	5.34129	5.95199	pass	-4.13029
AAGGTGGGAAGTGCATGTCA	TMEM27		20	77	710	1248	1116	1455	2078	0.984599	2.28572	5.40455	6.28781	6.28229	6.70443	6.89156	pass	-3.99658
AAGGTGGGGAGGCAGTGGTG	C11orf86		68	255	156	869	989	1245	2489	2.11363	3.79039	3.33443	5.77365	6.11038	6.48189	7.14992	pass	-3.14746
AAGGTGTCGCCGCCGCCTTT	SSU72		3	67	1	448	872	540	938	0.197632	2.12852	0.0816808	4.84236	5.93154	5.29769	5.75872	pass	-4.64473
AAGGTGTGGCCGGAAGCTGG	TBRG4		112	46	176	1480	1031	1265	1285	2.69623	1.72926	3.49211	6.53089	6.16953	6.50462	6.20561	pass	-3.83465
AAGGTTACCACGGGAAGTGT	BECN1		79	18	45	2286	1400	1332	1783	2.28277	0.930619	1.85649	7.1526	6.60562	6.57828	6.67268	pass	-4.86983
AAGGTTGGCCCCTGCTTGGG	TMEM63C		461	169	15	598	779	389	1539	4.5583	3.24902	0.905931	5.24634	5.77165	4.83867	6.46261	pass	-2.52263
AAGGTTTCCCTCCCCCAACA	PPIE		53	767	74	1416	2105	751	1559	1.84548	5.30778	2.40885	6.46782	7.18904	5.7632	6.48102	pass	-3.35435
AAGGTTTTTACCACTCACTG	OR8B12		2	0	71	802	1010	823	1437	0.134716	0	2.36058	5.66009	6.14026	5.89296	6.36483	pass	-5.52538
AAGTAAAATTAGCCTCCACT	CACNA1S		2976	219	48	1474	1606	2072	1883	7.19614	3.58786	1.92448	6.52509	6.80176	7.21031	6.75065	pass	-3.2139
AAGTAGCTGACATAGCCCCC	HABP2		93	95	53	643	641	455	1630	2.47281	2.53161	2.03113	5.34835	5.49602	5.05744	6.54457	pass	-2.96442
AAGTATGAATTACCTTAACA	OR8D1		0	21	91	668	936	393	1042	0	1.04062	2.65553	5.40205	6.0321	4.85292	5.90775	pass	-4.99148
AAGTCACCATATTCCTTTAA	CADM2		227	462	8	1185	1725	768	1186	3.598	4.60029	0.551887	6.21406	6.904	5.79491	6.09158	pass	-2.61605
AAGTCACTGCTCGTGTTGCT	TMEM67		120	8229	2215	2784	1701	2187	2480	2.78085	8.69779	7.02264	7.43512	6.88395	7.28772	7.14473	pass	-0.265087
AAGTCATCCATCTCCCGGCG	PAX2		269	207	242	811	1180	919	1807	3.82419	3.5135	3.91615	5.67588	6.36174	6.04959	6.69178	pass	-2.13344
AAGTCATCTATTCCCCTAAT	DNASE2B		179	223	156	2457	2189	2704	2488	3.28687	3.61182	3.33443	7.25597	7.24512	7.5921	7.14935	pass	-3.9691
AAGTCCCGCCCCTTTCTGGA	PHB2		15	116	772	2159	2542	2370	1777	0.794164	2.77384	5.5226	7.07074	7.45949	7.40295	6.66786	pass	-4.68564
AAGTCGCCAATGTTCATTTC	WDR5B		195	4	5	1641	1544	1413	2136	3.39821	0.264661	0.36877	6.67833	6.74548	6.66258	6.93095	pass	-6.29381
AAGTCGGCAGCCTGCCGGGA	RB1CC1		71	122	48	807	538	632	1331	2.16176	2.83619	1.92448	5.66888	5.24941	5.51931	6.25568	pass	-3.50712
AAGTCTTGGATGCGAAATGG	C6orf47		319	113	62	2765	2905	3057	3228	4.05409	2.74163	2.20524	7.4253	7.65104	7.76826	7.52267	pass	-4.90941
AAGTCTTGTGTCATTTTGAG	CNTN3		192	6	145	1852	1494	1978	1997	3.37797	0.380764	3.23975	6.85124	6.69844	7.14379	6.83469	pass	-3.90404
AAGTGAAGGAGGGCAGGGGA	MB		0	160	1	640	430	465	1564	0	3.17858	0.0816808	5.34177	4.93564	5.08787	6.48559	pass	-5.00619
AAGTGACAGATGGGCAGGCG	Non-targeting		1137	2164	237	2361	4431	3685	2604	5.82382	6.78048	3.88804	7.19885	8.25766	8.03668	7.21464	pass	-1.47718
AAGTGACGGTGTCATGCGGG	Non-targeting		54	28	18	1101	932	1213	1226	1.86499	1.26872	1.03457	6.10947	6.02601	6.44475	6.13874	pass	-4.75729
AAGTGCGTCACTCAACGGAC	NSMCE1		687	77	2521	2303	973	1046	1482	5.11356	2.28572	7.20798	7.16322	6.08719	6.23369	6.40879	pass	-2.04966
AAGTGCGTGGGCAGGAAGGC	LENG8		137	116	223	446	858	472	1303	2.94571	2.77384	3.8063	4.83613	5.90857	5.10879	6.22541	pass	-1.89042
AAGTGCTGAAGGAATGGCCT	KIAA1324L		198	242	324	1123	1394	273	1932	3.41816	3.72049	4.31274	6.1376	6.59949	4.34907	6.78738	pass	-2.71944
AAGTGCTGTCTGTCATCTGT	CHRNB1		997	159	25	4038	1945	2489	2884	5.63782	3.17054	1.29646	7.96901	7.07581	7.47322	7.36104	pass	-3.90527
AAGTGGAAAACTATCGGCGG	EMC3		43	2	64	1484	570	1227	1992	1.63429	0.138391	2.24123	6.53474	5.33064	6.46111	6.83111	pass	-4.90045
AAGTGGCCTGCAGAACCCCG	PARVG		50	59	167	752	645	412	1686	1.7853	1.98913	3.42328	5.56912	5.5048	4.91873	6.59279	pass	-3.51567
AAGTGGCGTACGCGGCCCCC	CYB561		1	51	1	507	919	224	1636	0.0689296	1.83482	0.0816808	5.01498	6.00606	4.07907	6.54982	pass	-4.17124
AAGTGGGAAGGGGCGGAACA	FAM76A		25	0	44	1566	816	1140	1480	1.1528	0	1.8331	6.61152	5.8374	6.35626	6.40686	pass	-5.45871
AAGTGGGCTAAACGATCTCC	RGS5		1	0	1	943	710	1033	1150	0.0689296	0	0.0816808	5.88948	5.64041	6.21589	6.04777	pass	-5.82055
AAGTGGGCTGGGGAGGAGGA	GPR35-tiling		230	231	109	506	495	472	1499	3.61539	3.65858	2.8776	5.01222	5.13253	5.10879	6.42505	pass	-1.47395
AAGTGTCAGCTTGTGTTGGC	RPL21		24	54	50	1077	1039	1119	2410	1.12069	1.89464	1.9681	6.07813	6.18053	6.32977	7.10372	pass	-4.36167
AAGTGTGGGTGTTTCTCTGA	BANF1		641	59	11	728	742	1247	1670	5.01656	1.98913	0.714358	5.52333	5.70276	6.48418	6.57918	pass	-3.71363
AAGTGTGTGCATAGCAGGGT	Non-targeting		9393	3435	60	2106	814	1187	1796	8.84761	7.44222	2.16833	7.03515	5.83392	6.41385	6.68306	pass	1.6083
AAGTTAAAGGGGTGGAAACC	EVC		270	0	264	638	279	486	1134	3.82917	0	4.03369	5.33736	4.33686	5.14976	6.02786	pass	-1.50819
AAGTTAGCTATATTTATACA	TCAIM		92	107	0	2272	960	1828	1578	2.46004	2.67496	0	7.1438	6.06807	7.03085	6.49831	pass	-4.68377
AAGTTCGCCGCAGAAGATGA	LMLN		71	0	3	975	786	466	2012	2.16176	0	0.232355	5.93682	5.78432	5.09088	6.84539	pass	-4.85852
AAGTTCTAGTTTGGGGTGAG	SH2D2A		32	211	1	1011	797	501	1908	1.35953	3.53872	0.0816808	5.98829	5.80401	5.1924	6.76951	pass	-4.62876
AAGTTGTATGAAGTAAACTT	PP2D1		42	3	1	1237	1050	629	935	1.61136	0.202907	0.0816808	6.2752	6.19551	5.51259	5.75418	pass	-5.43091
AAGTTTGTGTCAGGAACACC	SEPSECS		45	122	71	1126	1329	819	1021	1.67907	2.83619	2.36058	6.14139	6.53133	5.88605	5.87887	pass	-3.69514
AATAAAAGCTCATCCCCGAT	ZMYND8		163	582	62	1994	2543	1313	2934	3.16622	4.9211	2.20524	6.95693	7.46005	6.55777	7.38568	pass	-3.79071
AATAAACCTCCGGCCGGTCC	TAGLN3		256	55	89	1361	1083	1160	1574	3.7579	1.91404	2.6286	6.41132	6.23956	6.38105	6.49468	pass	-3.75244
AATAAAGTGGAGAAAGGGGC	INTS2		89	53	0	383	220	381	1111	2.42102	1.87497	0	4.62472	4.01312	4.80975	5.99876	pass	-2.2037
AATAAATGCAAAAATGAAGA	C7orf66		422	225	338	764	859	812	1171	4.43642	3.62365	4.37076	5.59148	5.91022	5.87387	6.07349	pass	-1.50311
AATAACTGCAGCATTTGTTC	ICAM1		523	184	192	785	797	904	1118	4.73307	3.35928	3.60692	5.6298	5.80401	6.02621	6.00768	pass	-2.41929
AATAAGGTCCACCAATGGGA	XDH		601	243	72	2387	1940	889	1809	4.92656	3.72599	2.37685	7.21455	7.07212	6.00245	6.69336	pass	-3.34613
AATACCGCACCCTTCCCTGG	ALPP		350	3	61	1193	1219	1061	1714	4.18018	0.202907	2.1869	6.22363	6.40809	6.25396	6.61631	pass	-4.06706
AATACCTTTTACCTGCTGGC	ATMIN		124	26	71	1436	1175	1695	2489	2.82137	1.20714	2.36058	6.48782	6.35569	6.92273	7.14992	pass	-4.56215
AATACTCCACCCACTTAAAG	TRIM49D2		254	113	289	1477	2451	1471	2064	3.74742	2.74163	4.15658	6.52799	7.4072	6.72006	6.88189	pass	-2.78057
AATACTTTGAGAAGATGCCA	CELA2B		153	18	1684	1076	1028	1248	1921	3.08535	0.930619	6.63072	6.07681	6.16538	6.48532	6.77921	pass	-2.99147
AATAGAAGCCCTTGGTAACG	ZNF433		167	254	2	2968	2145	2378	2244	3.19734	3.78513	0.158984	7.52694	7.21602	7.40778	7.00154	pass	-4.3296
AATAGACGTGAAGCCGAGGC	AKAP8L		147	1	1	505	472	571	845	3.03455	0.0708544	0.0816808	5.00946	5.06589	5.37623	5.61101	pass	-4.99503
AATAGCCCGAGGGCTCCGCG	DDX17		133	58	0	324	547	538	862	2.90858	1.97072	0	4.39398	5.27272	5.29248	5.63916	pass	-3.30201
AATAGCTATGGCGTGTGGTT	KCNJ9		0	71	89	867	982	903	2228	0	2.19347	2.6286	5.77038	6.10028	6.02464	6.99129	pass	-3.90681
AATAGGAACAGTGTATAGGC	ARID4B		122	4	137	2012	2250	2688	2860	2.80125	0.264661	3.16676	6.96979	7.28451	7.58358	7.34905	pass	-4.41682
AATAGGAAGTGAAGCTGTGA	PSMB5		70	51	11	1782	1635	1941	1702	2.1459	1.83482	0.714358	6.79614	6.82735	7.11674	6.60628	pass	-4.99253
AATAGTGATTGAAAGTACTC	PPP1R17		153	195	1	1555	673	895	1542	3.08535	3.4351	0.0816808	6.60145	5.56479	6.012	6.46538	pass	-3.51611
AATAGTTGCAGTTGCCAGTT	OPRPN		118	143	62	1799	1862	1146	2107	2.76016	3.03534	2.20524	6.80972	7.01337	6.36374	6.91139	pass	-4.04956
AATAGTTTCTGTAGAAAAAG	EVI2B		1	40	0	438	621	575	710	0.0689296	1.59146	0	4.81094	5.45132	5.38606	5.36548	pass	-4.74201
AATATAATGATGTGCAGCAG	RAB40A		3	124	26	1278	1274	830	1313	0.197632	2.85638	1.33028	6.32164	6.47102	5.90497	6.23629	pass	-4.5747
AATATCCTCCCCGGCACAGA	ZNF564		530	1880	184	1724	1280	1601	2452	4.75153	6.57949	3.55066	6.74884	6.47772	6.84112	7.12847	pass	-1.99731
AATATCTGATCCTTTAGCTC	STRC		98	162	37	868	1683	1941	1814	2.53504	3.19454	1.65776	5.77202	6.86873	7.11674	6.69731	pass	-3.6742
AATATCTGCTAATGATAATG	BEND4		203	285	1	1541	2115	1479	2091	3.45081	3.93984	0.0816808	6.58854	7.19583	6.72781	6.90048	pass	-3.256
AATATTCTCCAGTTTAAAGA	TULP4		0	95	148	703	795	1224	899	0	2.53161	3.26619	5.47403	5.80045	6.45762	5.6986	pass	-3.26884
AATATTTGGCTCGGCTGCGC	Non-targeting		100	0	0	807	949	525	1090	2.5592	0	0	5.66888	6.0517	5.2581	5.97166	pass	-5.2581
AATCAAGGCCTGAGAGGGTG	ZNF117		70	2	2	542	814	668	1461	2.1459	0.138391	0.158984	5.10841	5.83392	5.59754	6.38844	pass	-5.43855
AATCACAGCCATATTTCTAA	GBA		300	79	2483	3759	2396	1961	2050	3.97099	2.3152	7.18622	7.86615	7.37465	7.13142	6.87215	pass	-3.89516
AATCACCTGCTGTTTAGCCC	MTR		127	102	104	1861	943	721	1126	2.85103	2.61695	2.81926	6.85817	6.04268	5.7055	6.01781	pass	-3.42573
AATCAGAGCTGGCGGCGTGC	FOXG1		119	176	155	603	461	731	1539	2.77054	3.30153	3.32608	5.25803	5.0329	5.72499	6.46261	pass	-2.39891
AATCAGCAAAGGAGGTAAAA	KRT33B		0	42	0	1146	180	401	920	0	1.63887	0	6.16644	3.74333	4.88099	5.73128	pass	-4.88099
AATCAGCCGACTGCCATTTG	GPR158		2	322	33	2010	2103	1616	1635	0.134716	4.10509	1.54708	6.96837	7.18768	6.85446	6.54894	pass	-5.30737
AATCAGGCCCAGACACCCAG	TYROBP		591	228	290	2806	3807	2342	2492	4.90316	3.64122	4.16129	7.44641	8.03945	7.3859	7.15165	pass	-3.22461
AATCAGGGAGCAGCGGCCGG	ITPR2		106	46	75	702	874	879	1788	2.62934	1.72926	2.42459	5.47202	5.93479	5.98638	6.67668	pass	-3.56179
AATCAGGGTGGTGGAAAGGT	SMIM23		729	200	155	2384	2004	1484	2842	5.19676	3.46828	3.32608	7.21275	7.1186	6.73263	7.34	pass	-3.40655
AATCAGTAGCCCAAGGAGGC	GABRG1		55	30	79	438	571	345	1505	1.88425	1.32778	2.48588	4.81094	5.3331	4.67191	6.43075	pass	-2.92669
AATCATGGAGGAGTCGTGGG	PIGN		45	231	146	2648	1217	1257	1901	1.67907	3.65858	3.24862	7.36329	6.40575	6.49557	6.76425	pass	-3.24696
AATCCAACCTGCCCAGGTGG	CALML4		72	80	2	658	373	460	978	2.17745	2.32972	0.158984	5.38081	4.73766	5.07273	5.81787	pass	-3.20335
AATCCCACAATGATTAGCAG	CLEC18B		4	1338	54	1644	1705	1778	1974	0.257919	6.09493	2.05155	6.68094	6.88731	6.99115	6.81813	pass	-4.9396
AATCCCAGACATGAGCCCTG	ANKK1		3	10	0	1534	1525	869	1416	0.197632	0.588215	0	6.58204	6.72779	5.97014	6.34385	pass	-6.13957
AATCCCCACGTGTCGTGGGG	CLDN14		128	50	177	903	496	315	844	2.86078	1.81432	3.49956	5.82802	5.13536	4.54605	5.60934	pass	-2.96724
AATCCCCCACGCCCTCTAGC	GPR35-tiling		134	58	28	1803	2852	1878	1736	2.91795	1.97072	1.39561	6.81289	7.6246	7.06949	6.63452	pass	-5.65389
AATCCCCTCCTCCAGTTGCA	NPLOC4		2152	123	360	1914	1152	935	1899	6.7322	2.84632	4.45747	6.89834	6.32752	6.07412	6.76275	pass	-1.61665
AATCCCGACTGCTAGAGCAG	FKBP3		5	366	0	834	1440	768	1485	0.315787	4.27976	0	5.71544	6.64585	5.79491	6.41167	pass	-5.39966
AATCCTATTGTATGGGGTGA	ARHGEF38		122	0	0	753	634	426	1282	2.80125	0	0	5.571	5.48054	4.96537	6.20228	pass	-4.96537
AATCCTTGATGACGTGTCCC	HMGB1		741	206	4191	2197	1788	1609	2154	5.21968	3.50713	7.93738	7.09572	6.95532	6.84825	6.94295	pass	-1.87604
AATCGACTCGAACTTCGTGT	Non-targeting		69	51	2	1568	1632	1896	2308	2.12985	1.83482	0.158984	6.61334	6.82473	7.08315	7.0418	pass	-4.98991
AATCGCAGGTATCCCAGAGC	Non-targeting		2	36	27	695	936	743	1311	0.134716	1.49169	1.36331	5.45789	6.0321	5.74804	6.23412	pass	-4.54041
AATCGCTGCTCTATTTTGGC	CXCL6		21	25	27	1907	1486	1168	1640	1.01985	1.17534	1.36331	6.8931	6.69077	6.39084	6.5533	pass	-5.51543
AATCGGAACTGGAAATTTAG	BCKDHB		114	1	265	1530	993	1093	1592	2.71786	0.0708544	4.03881	6.57831	6.11612	6.29628	6.51091	pass	-3.86045
AATCGGCGGAGCCCCCATCG	RUNX3		1055	141	98	437	273	209	1193	5.71781	3.01752	2.746	4.80776	4.30706	3.98519	6.09994	pass	-1.23919
AATCTCTCTCTTTACGGCCT	ZNF552		610	483	1126	2943	2682	2017	3268	4.94731	4.66184	6.05723	7.5148	7.5364	7.17176	7.54034	pass	-2.5675
AATCTGACCCTGGTGGCGTC	CALML4		1	0	34	680	924	886	1279	0.0689296	0	1.57556	5.42714	6.01377	5.99764	6.19895	pass	-5.35821
AATCTGACGCTGTTTGGGGA	PCSK9		9	382	21	2345	1458	1865	2303	0.526513	4.33838	1.15267	7.18911	6.66359	7.05954	7.03869	pass	-5.90687
AATCTGTCGCTCGCGATCCT	ZBED3		84	1	1	824	2768	1435	1714	2.35355	0.0708544	0.0816808	5.69837	7.5817	6.68465	6.61631	pass	-6.60297
AATCTGTTGCCTGTTCCACT	GABRB1		253	2080	373	6507	5917	5489	5383	3.74215	6.72389	4.50636	8.65518	8.6737	8.60975	8.25729	pass	-4.10339
AATCTTACTCGTCCTCCTTG	Non-targeting		73	54	85	2878	1971	2235	2227	2.19298	1.89464	2.5732	7.48276	7.09482	7.31885	6.99065	pass	-5.20019
AATGAAATAAGGTCCACCAA	XDH		0	33	0	715	754	821	1114	0	1.41206	0	5.4979	5.72547	5.88951	6.00259	pass	-5.4979
AATGACCAGATGATAATTTC	SERPINA3		1	0	1	1770	807	293	1126	0.0689296	0	0.0816808	6.78648	5.82168	4.44623	6.01781	pass	-5.82168
AATGACCCAATTTATGGATC	SYNDIG1		2034	2	20	856	852	824	1486	6.65163	0.138391	1.11437	5.7523	5.89862	5.89468	6.41263	pass	-4.78031
AATGACCTATGACCTATGAT	RNF125		553	1833	4	2504	3639	3514	2825	4.81059	6.54335	0.302174	7.28313	7.97459	7.96839	7.3314	pass	-2.47254
AATGAGGTCACGTGGGTGAG	PCGF2		6	230	137	2460	1684	1500	2474	0.371424	3.65281	3.16676	7.25772	6.86958	6.74796	7.14126	pass	-3.5812
AATGATACACAAGCTAGGCT	AZGP1		433	125	63	1815	1022	1427	1503	4.47185	2.86638	2.22335	6.82238	6.15706	6.67667	6.42885	pass	-3.29068
AATGATGATGCAAATTCTCC	SLC7A11		2257	276	558	1649	1699	2011	2315	6.8003	3.8966	5.06625	6.68528	6.88227	7.16749	7.04613	pass	-2.10125
AATGATGTTGCAGATGAGAC	KCNJ4		0	0	0	107	190	173	113	0	0	0	2.92845	3.81565	3.73129	2.88794	fail	-3.73129
AATGATTAACACCCATCATT	TMEM27		156	50	563	1785	1133	2072	1489	3.11009	1.81432	5.07873	6.79855	6.30383	7.21031	6.41551	pass	-3.68846
AATGATTAGCAGGGGCCGCG	CLEC18B		130	82	1	892	663	276	1220	2.88009	2.35833	0.0816808	5.81065	5.54365	4.36407	6.13177	pass	-3.18532
AATGCAAAGGGAAGTTTGGG	CUX2		206	280	43	2765	3223	2136	2737	3.47005	3.91598	1.80932	7.4253	7.80019	7.2539	7.28603	pass	-3.95525
AATGCAACTCGCCGCCTGGA	SEPSECS		102	1412	63	1431	1931	1247	1669	2.58296	6.17149	2.22335	6.48285	7.06546	6.48418	6.57832	pass	-3.89988
AATGCAGGTGAGAGTTGCGT	SZT2		39	76	509	1255	1162	1360	1809	1.54032	2.27075	4.93779	6.29577	6.33983	6.60798	6.69336	pass	-4.06909
AATGCCACATGAATGGTATG	KRTAP22-1		82	23	67	901	829	804	1100	2.32565	1.10955	2.2936	5.82488	5.8598	5.85983	5.98463	pass	-3.56624
AATGCCCGCACGCCACGTAC	DTWD2		94	71	9	1433	1807	1037	1270	2.48548	2.19347	0.608102	6.48484	6.97045	6.22139	6.1889	pass	-4.77698
AATGCCTGGAGGGAGAAAGG	BEND4		17	0	0	102	202	190	1108	0.873379	0	0	2.86867	3.89791	3.85676	5.99492	pass	-3.85676
AATGCGAGTGTATCCGCAGT	Non-targeting		102	200	3	814	976	1178	1428	2.58296	3.46828	0.232355	5.6811	6.09157	6.403	6.35588	pass	-3.09814
AATGCGCCCTTGGCCGAGCT	GABRA5		131	7	3	640	585	620	1172	2.88965	0.43549	0.232355	5.34177	5.36719	5.49226	6.0747	pass	-4.9317
AATGCTAAGAATCTTTGTGA	MCF2		994	2869	1589	4900	4242	2965	3367	5.63356	7.18409	6.54781	8.24714	8.19498	7.72438	7.58317	pass	-1.17656
AATGCTAGCTCTTCTAAAGA	ECHDC1		1	15	53	295	735	1067	1069	0.0689296	0.811535	2.03113	4.26543	5.68935	6.26199	5.94405	pass	-4.23086
AATGCTATCTCCGGCAAGCG	SSU72		4	1	61	811	535	587	1163	0.257919	0.0708544	2.1869	5.67588	5.24156	5.41515	6.06374	pass	-5.1707
AATGCTGAGACACAGAAGTG	RAB40A		262	101	0	1201	1734	610	1352	3.78887	2.60507	0	6.23315	6.91144	5.46933	6.27797	pass	-4.30637
AATGCTGGAGGCTTCTCATG	SLC7A11		17	47	1233	720	1077	603	1119	0.873379	1.751	6.18631	5.50773	6.23165	5.45305	6.00895	pass	-4.48065
AATGCTGGCGGCGGATGGAG	SLC5A11		443	121	136	4875	5001	3660	2560	4.50332	2.82598	3.15737	8.23979	8.4317	8.02689	7.19022	pass	-4.86952
AATGGAAAAATCAGCAAAGG	KRT33B		13	96	1	1807	1145	1099	2212	0.710346	2.54411	0.0816808	6.81606	6.31884	6.30407	6.98098	pass	-6.10571
AATGGAGCGGCCGAGCCTCC	WT1		219	101	77	272	179	387	1097	3.55059	2.60507	2.45556	4.15465	3.73589	4.8315	5.98075	pass	-1.13083
AATGGCAGGAGCCGTTTCAT	TBR1		180	119	2	508	1194	381	1087	3.29409	2.80535	0.158984	5.01774	6.37855	4.80975	5.96775	pass	-3.5732
AATGGCGTGAACCCGGGAGG	ZUFSP		28	3	3298	143	77	113	859	1.24505	0.202907	7.59327	3.29834	2.65561	3.1734	5.63423	pass	-2.05329
AATGGCTCAGTCACTTTATG	DCSTAMP		124	84	1197	2207	1620	1365	2448	2.82137	2.38638	6.14416	7.10223	6.81417	6.61322	7.12613	pass	-4.28086
AATGGGGAGGCGCAGCGTTG	HLA-B		210	65	11	1104	952	1320	1830	3.49531	2.09491	0.714358	6.11333	6.05618	6.56536	6.70985	pass	-3.96127
AATGGGGTTTCACCTACAAA	TAGLN3		41	72	14	1375	1048	1230	1044	1.58807	2.20926	0.86037	6.42591	6.1928	6.4646	5.91047	pass	-4.83784
AATGGGTTGCCGGGAGTAAA	Non-targeting		163	50	68	1505	2388	1271	1815	3.16622	1.81432	2.31064	6.55479	7.36985	6.51137	6.69809	pass	-4.20074
AATGGGTTTCACAAAAGGAT	CLDN22		159	122	601	2517	2426	1598	1741	3.13441	2.83619	5.17026	7.29055	7.39249	6.83844	6.63863	pass	-4.15614
AATGGTGAACAAAGAAGACA	SMIM2		112	99	138	2517	2153	2170	1617	2.69623	2.58099	3.17609	7.29055	7.22135	7.27654	6.53314	pass	-4.59432
AATGTCCCCAGGCCAATCAG	CLEC18B		55	89	3	1332	676	919	1373	1.88425	2.45421	0.232355	6.38062	5.57107	6.04959	6.29992	pass	-4.49637
AATGTGATTCCACGGGCTCA	TM2D1		221	86	438	1005	1200	1019	1914	3.56259	2.4139	4.72866	5.97984	6.38569	6.19647	6.774	pass	-2.41725
AATGTGCAATGCCAAGGGAT	AGPAT1		21	0	1	733	721	366	1753	1.01985	0	0.0816808	5.53299	5.66215	4.75391	6.64844	pass	-4.67223
AATGTTAATCTTGGAGAAAG	CALD1		193	959	4	992	1440	1226	1428	3.38475	5.62277	0.302174	5.96136	6.64585	6.45995	6.35588	pass	-2.57661
AATGTTCAGGGAATTTCAAT	STARD8		3	34	92	1495	695	899	1729	0.197632	1.4391	2.6688	6.54528	5.61023	6.01833	6.62875	pass	-4.17113
AATGTTCATGCGTAAGTGCG	LENG8		3	4	4	1230	966	561	1614	0.197632	0.264661	0.302174	6.26712	6.07693	5.35136	6.53049	pass	-5.81227
AATTACACTTTAATAAAGCT	ACYP2		3	2	4	837	806	990	776	0.197632	0.138391	0.302174	5.72053	5.81992	6.15539	5.49074	pass	-5.68153
AATTAGCACTGTCCTGCCGA	POMC		51	236	84	1983	2925	1681	2105	1.80564	3.68705	2.55901	6.94901	7.66088	6.91087	6.91003	pass	-4.35186
AATTAGTGGAGTGTGCCAGT	GBP1		135	471	75	2265	1863	1687	1973	2.92726	4.62699	2.42459	7.13938	7.01413	6.91597	6.8174	pass	-4.21212
AATTATGACAGAAAGGGGCC	MIS12		111	63	175	1747	1622	1126	1833	2.6853	2.06051	3.48463	6.76778	6.81594	6.33865	6.71219	pass	-4.08248
AATTCACGTCTGAAATAAAG	MYOT		59	17	37	1602	1207	1670	1975	1.95879	0.892006	1.65776	6.64398	6.39399	6.90148	6.81885	pass	-5.24372
AATTCGAAATGCTATTTCCG	ITIH5		2	28	1	1270	1129	1461	1742	0.134716	1.26872	0.0816808	6.3127	6.29879	6.71031	6.63945	pass	-6.17798
AATTCTCAGAAGAAAGCGAT	TMC5		4	2	0	1293	684	1721	1269	0.257919	0.138391	0	6.33827	5.58769	6.94452	6.18778	pass	-6.08035
AATTCTGGGTCGGGGGAGAG	BCAR3		559	243	207	1444	1781	1225	3536	4.8256	3.72599	3.70684	6.49575	6.94971	6.45879	7.65346	pass	-2.75195
AATTGATGTCCACTGATCAT	PCDH15		337	293	109	1766	1327	1208	1800	4.12864	3.97721	2.8776	6.78325	6.52918	6.43886	6.68624	pass	-2.65461
AATTGCCGAGGTCCTCTTCC	HAND2		4	138	1	1576	698	990	1838	0.257919	2.99036	0.0816808	6.62061	5.61631	6.15539	6.71609	pass	-6.07371
AATTGCTTGAACCCGGGAGG	PSMA6		0	81	0	953	808	651	1161	0	2.3441	0	5.90444	5.82343	5.56112	6.0613	pass	-5.56112
AATTGGCGTGTGGCGATTGG	IDH1		73	37	321	1538	935	495	1996	2.19298	1.51729	4.3	6.58576	6.03058	5.17549	6.83397	pass	-4.39278
AATTGGTCCAGGCCCTCAGA	STARD5		185	2394	2	838	1168	1051	1152	3.32963	6.92494	0.158984	5.72222	6.34717	6.24048	6.05024	pass	-2.39258
AATTGGTGGGAGAGGAACCG	FAM13B		1166	365	97	1093	635	844	1398	5.85952	4.27602	2.73341	6.0991	5.48276	5.9287	6.32563	pass	-1.20674
AATTGTAGCCGCAGATCAGG	OXA1L		93	135	69	1442	972	1576	1919	2.47281	2.96268	2.32748	6.49377	6.08573	6.81861	6.77772	pass	-4.02096
AATTTAAAAGGTTTATGCCA	LRRTM4		239	30	58	984	1040	788	1397	3.66633	1.32778	2.13044	5.94986	6.1819	5.83134	6.32461	pass	-3.7009
AATTTAAGACTTTGGGACAG	SLC9C1		76	303	26	1776	1940	1241	1614	2.23857	4.0226	1.33028	6.79132	7.07212	6.4773	6.53049	pass	-4.55275
AATTTAAGCTTCGTAACTGG	Non-targeting		165	185	354	1178	1989	1680	1751	3.18187	3.36634	4.43433	6.20562	7.10784	6.91002	6.64681	pass	-3.02376
AATTTACGTCTCGGCACAGT	RIT1		0	1	0	74	31	0	76	0	0.0708544	0	2.47856	1.64811	0	2.40759	fail	-1.57726
AATTTATCGTCAACATTAAT	Non-targeting		42	1	0	1333	1413	762	1162	1.61136	0.0708544	0	6.38169	6.61882	5.7838	6.06252	pass	-5.7838
AATTTATGACTGTGACTGCC	NOS2		68	2498	172	1415	1014	1518	1279	2.11363	6.98579	3.46193	6.46681	6.14588	6.76501	6.19895	pass	-3.30308
AATTTATGCCACCATCCTCT	GABRG1		135	24	155	4049	2279	3879	2889	2.92726	1.14282	3.32608	7.97292	7.30287	8.11042	7.36352	pass	-5.04566
AATTTCGGTCCGGGCTGTGC	B4GALNT1		143	52	46	1354	743	684	1712	2.99967	1.85503	1.87951	6.40397	5.70467	5.63099	6.61464	pass	-3.75147
AATTTGAGAAACCTAGAATG	GBP1		41	109	0	865	1419	1162	1220	1.58807	2.69753	0	5.76711	6.62487	6.3835	6.13177	pass	-4.17904
AATTTGCTGCTTGCTTCACA	WIPF1		192	78	112	1021	1284	1708	1494	3.37797	2.30054	2.91151	6.00227	6.48218	6.93367	6.42029	pass	-4.02216
AATTTGCTTAACGTGATTCC	SSTR5		232	2	206	1089	955	736	1401	3.62687	0.138391	3.70039	6.09388	6.06065	5.73464	6.32868	pass	-2.46702
AATTTGGGATCTAACCCACG	NSMCE1		53	22	1845	213	835	577	1031	1.84548	1.0755	6.76117	3.82416	5.87003	5.39095	5.8927	pass	-1.97868
ACAAAAAACTACGGTGATTA	Non-targeting		14	1083	373	848	1425	1471	898	0.752864	5.79485	4.50636	5.73901	6.63089	6.72006	5.69703	pass	-2.2137
ACAAAAATAATAATAACTTG	CLEC1B		10	37	62	571	1294	765	902	0.574714	1.51729	2.20524	5.18148	6.49324	5.78936	5.70332	pass	-4.60677
ACAAAACCCAAGAAAGAATC	TYROBP		9	0	3	1579	2300	1303	2130	0.526513	0	0.232355	6.62332	7.31602	6.54686	6.92692	pass	-6.3145
ACAAAATGCCGTGCGTCAAT	Non-targeting		461	62	62	1923	1783	1425	1657	4.5583	2.04299	2.20524	6.90505	6.95131	6.67466	6.56802	pass	-4.46942
ACAAAATGTCCATAGTTCCA	EBLN2		1	102	126	539	632	740	1987	0.0689296	2.61695	3.05997	5.10063	5.47608	5.74231	6.82751	pass	-2.85913
ACAAACAGGCTTCAAAGCCA	SFTPC		42	78	70	264	174	321	1201	1.61136	2.30054	2.34412	4.11403	3.69813	4.57212	6.10945	pass	-2.22799
ACAAACGACCTTGAGCAGGG	Non-targeting		102	27	2	216	696	621	1109	2.58296	1.23826	0.158984	3.84292	5.61226	5.49453	5.9962	pass	-4.374
ACAAACTGGTGCTACAGCTT	PEX26		19	265	202	1581	1424	1600	1574	0.94847	3.84194	3.6743	6.62513	6.62989	6.84023	6.49468	pass	-3.16593
ACAAAGATCGCATGGCATAC	Non-targeting		5	178	1	1600	1275	1236	1973	0.315787	3.31618	0.0816808	6.64219	6.47214	6.47154	6.8174	pass	-6.3264
ACAAAGGACTGCTCTGTGTG	RHAG		847	616	175	1432	1557	1579	2099	5.40771	5.00038	3.48463	6.48384	6.75747	6.82133	6.90594	pass	-1.75708
ACAAAGGGTCCTGCTCACCC	AHCYL1		64	86	32	459	783	795	1480	2.04686	2.4139	1.51804	4.87615	5.7789	5.84388	6.40686	pass	-3.36501
ACAAATACACAAACTGCATA	TIGIT		7972	33	47	2211	1651	1793	1927	8.61152	1.41206	1.90217	7.10482	6.84128	7.00317	6.78367	pass	-5.101
ACAAATGGAAAAATCAGCAA	KRT33B		110	1	83	2294	2041	1277	1649	2.67428	0.0708544	2.54468	7.15761	7.14481	6.51809	6.56111	pass	-4.48333
ACAAATGGCAACTTTGGGGC	HABP2		78	0	174	1174	1120	1415	1731	2.26819	0	3.4771	6.20078	6.28739	6.6646	6.6304	pass	-3.9326
ACAAATGTGTGCCCTCAGCA	GPR35-tiling		180534	114893	326273	3663	2199	3467	1098	13.1092	12.498	14.2142	7.82899	7.25165	7.94905	5.98205	pass	5.28019
ACAACAACAACTCGTCCAGC	DACH1		667	4492	888	4504	3993	3994	3822	5.07218	7.82732	5.72045	8.12598	8.10801	8.15242	7.76514	pass	-2.43197
ACAACATGCCAGCGTGACTC	DNASE2B		179	106	286	1578	1692	1441	2112	3.28687	2.66355	4.14238	6.62242	6.87636	6.69061	6.91478	pass	-3.33555
ACAACCAAGTGTTCTGTTCT	SERPINA3		1032	4	372	2612	1552	3043	2147	5.68662	0.264661	4.50265	7.34367	6.75287	7.76167	6.9383	pass	-3.25901
ACAACCAATCCAGTTTCTAA	AMELX		122	1	0	2241	2167	2780	1953	2.80125	0.0708544	0	7.12412	7.23064	7.63189	6.80283	pass	-7.15978
ACAACTCTCTGGATGGCATG	NOS2		88	40	294	428	1551	489	2388	2.40778	1.59146	4.17995	4.77882	6.75195	5.15839	7.09059	pass	-2.37104
ACAAGACCATGACAAGTCAC	CRYAB		1950	332	244	2205	1849	1891	1872	6.5914	4.14669	3.92724	7.10093	7.00334	7.07937	6.74228	pass	-2.85665
ACAAGAGCAAAAGAGAATGA	MRPL35		464	1725	498	2874	3102	2163	2531	4.56726	6.45671	4.90731	7.48076	7.74524	7.27191	7.17389	pass	-2.3646
ACAAGCAGGGGATGCGTGAC	APOC1		128	72	37	687	778	777	1327	2.86078	2.20926	1.65776	5.44157	5.76983	5.81142	6.25139	pass	-3.56057
ACAAGGCGGTGCAGAGCGTC	ARPIN		41	34	0	650	571	690	1314	1.58807	1.4391	0	5.36359	5.3331	5.64333	6.23738	pass	-3.89401
ACAAGGTTCCTGATATGATT	OR51B5		52	9262	39	1827	1198	1106	1418	1.8257	8.86801	1.71007	6.8318	6.38332	6.31312	6.34587	pass	-4.60305
ACAAGTGCGTCGTCAAAACG	IL1A		118	83	30	1640	1046	213	1358	2.76016	2.37242	1.45812	6.67746	6.19008	4.01082	6.28428	pass	-3.81766
ACAATATTTGCTAAGCACAT	INSL5		64	8	52	1866	1618	1590	1498	2.04686	0.488215	2.01043	6.86201	6.81241	6.83126	6.4241	pass	-4.82083
ACAATCTTGAACTCCCAGAA	PCDHGA12		261	232	133	2386	1329	1752	1657	3.78376	3.66432	3.12883	7.21395	6.53133	6.97006	6.56802	pass	-3.43019
ACAATGATTAGCAGGGGCCG	CLEC18B		652	51	49	848	973	1913	1525	5.04035	1.83482	1.94645	5.73901	6.08719	7.09593	6.44957	pass	-4.25237
ACAATGCCTTCTTAGCCCAG	RAB40A		77	0	45	1123	1415	1802	1964	2.25346	0	1.85649	6.1376	6.62084	7.01034	6.81086	pass	-5.15385
ACAATGGCTATTGGCTGATA	AGPAT1		120	0	90	1083	1293	1730	1622	2.78085	0	2.64213	6.08603	6.49214	6.95198	6.53755	pass	-4.30985
ACACAAGCTAGGCTGGGCAG	AZGP1		67	0	0	100	0	46	1561	2.09723	0	0	2.84404	0	2.0927	6.48285	pass	-0.746817
ACACAATCTTGGCCACACCT	CLDN22		1329	2272	356	7433	7303	6929	5105	6.04524	6.85011	4.44209	8.84668	8.97666	8.94509	8.18105	pass	-2.80144
ACACACAAGGACACTGTGTA	GRHPR		248	804	1122	2533	3061	1748	1994	3.71553	5.37407	6.05217	7.29964	7.72613	6.96679	6.83254	pass	-2.35206
ACACACAGAGCCTGGCACGG	HOXD10		101	30	169	942	1759	1115	1768	2.57113	1.32778	3.43886	5.88797	6.93192	6.32467	6.66061	pass	-3.31684
ACACACTCCCTAGCTCCGAG	DSCR3		83	154	3	4231	2943	2763	2702	2.33967	3.12963	0.232355	8.03611	7.66969	7.62308	7.26758	pass	-5.69644
ACACACTCCGAAGAGCTCCG	ZNF551		0	1	57	500	278	297	1502	0	0.0708544	2.11112	4.99555	4.33193	4.4649	6.4279	pass	-4.26108
ACACAGCGACGTTACTCCAG	P2RY8		2218	8013	4964	4170	4391	5419	1837	6.77538	8.65951	8.18068	8.01524	8.24462	8.59128	6.71531	pass	-0.410605
ACACAGTGGAAACAACCACA	KRTAP12-3		82	5	74	756	1332	1494	2083	2.32565	0.32388	2.40885	5.57661	6.53454	6.74223	6.895	pass	-4.33338
ACACATCCCGGCGGCCCATG	TSC2		219	44	187	745	973	777	1450	3.55059	1.68477	3.57202	5.55591	6.08719	5.81142	6.37767	pass	-2.2394
ACACCAGATTGTCAGTCACT	IL4		126	50	161	2113	1896	2345	1824	2.84121	1.81432	3.3755	7.0399	7.03927	7.38774	6.70516	pass	-4.19869
ACACCAGCCAATCGGCGCTC	TM7SF2		100	291	1	1487	991	1142	1289	2.5592	3.96795	0.0816808	6.53762	6.11325	6.35876	6.21003	pass	-3.97842
ACACCCAGGCCACGCCCCCA	HDAC3		686	524	51	2855	2335	2107	1588	5.11152	4.77491	1.98942	7.47125	7.33767	7.23431	6.50732	pass	-2.56276
ACACCCATTCTCATAACGGA	Non-targeting		1954	87	189	2649	3757	1972	2114	6.59433	2.42746	3.58608	7.36384	8.02045	7.13944	6.91613	pass	-3.55336
ACACCCCAAGCCCCAAGGGG	IKBIP		32	0	1	0	146	206	755	1.35953	0	0.0816808	0	3.46617	3.96565	5.45205	pass	-3.46617
ACACCCCCTCGTCCTGGGAG	HS3ST3B1		91	215	223	429	472	335	1151	2.44715	3.5635	3.8063	4.78207	5.06589	4.63117	6.049	pass	-1.50239
ACACCGAAGCACCTGTACGT	Non-targeting		79	214	9436	922	1882	1577	1757	2.28277	3.55734	9.10499	5.85754	7.02866	6.81952	6.6517	pass	-3.47132
ACACCGCGACCCAGCTGCGA	KAT5		102	41	2	3182	2387	1547	1489	2.58296	1.61536	0.158984	7.62685	7.36925	6.79206	6.41551	pass	-5.75389
ACACCGCGCAGGCGCCCCAC	SENP1		31	2	37	1276	523	783	1169	1.33175	0.138391	1.65776	6.31941	5.20971	5.82232	6.07106	pass	-4.98766
ACACCTAATCTGGCTGCGGC	RIPK3		73	26	64	939	546	1455	1032	2.19298	1.20714	2.24123	5.88345	5.27015	6.70443	5.89407	pass	-4.06301
ACACCTCAATTATGACAGAA	MIS12		123	183	236	3112	4376	3096	2680	2.81135	3.35219	3.88236	7.59493	8.2397	7.78646	7.25586	pass	-4.78358
ACACCTGTGTCAAAGAGCAC	XDH		114	24	123	957	605	396	1371	2.71786	1.14282	3.02941	5.91038	5.41454	4.86351	6.29784	pass	-3.19252
ACACGCACCGGTCTCAGAAA	CYP2J2		372	48	2484	2076	1022	1992	1606	4.26341	1.77241	7.18679	7.01461	6.15706	7.15389	6.5234	pass	-2.7512
ACACGCCAATTCCCGTGGGA	IDH1		73	160	80	1912	754	1985	1850	2.19298	3.17858	2.50081	6.89684	5.72547	7.14885	6.72539	pass	-4.64804
ACACGCGCAGGAAGAGCACT	ZNF792		880	2518	1	2020	1234	862	1494	5.46158	6.99721	0.0816808	6.97547	6.42553	5.95865	6.42029	pass	-1.51389
ACACGGATTGGCGAGCGTCT	PAF1		6	68	21	2204	1975	1335	1474	0.371424	2.14503	1.15267	7.10028	7.09773	6.58149	6.40107	pass	-5.42882
ACACGTTCCGGGTTTCTCCT	WRB		295	697	264	2135	1589	3025	2421	3.9483	5.17337	4.03369	7.05473	6.78655	7.75315	7.11024	pass	-3.10643
ACACTAGGAGCACGCAAGAT	CELA2B		1384	252	81	2084	2573	2292	1850	6.10288	3.77456	2.51558	7.02012	7.47687	7.35496	6.72539	pass	-3.70232
ACACTAGTACCCAAGGGCTC	ZNF197		2	0	2	614	672	736	1337	0.134716	0	0.158984	5.28344	5.56269	5.73464	6.26208	pass	-5.56269
ACACTCGGTAAGGGTTAGCC	TMEM230		108	50	1	1094	997	958	1454	2.65199	1.81432	0.0816808	6.1004	6.12183	6.10867	6.3816	pass	-4.30752
ACACTGAAAAACCTTGCCTG	KIDINS220		210	418	103	3906	2995	2272	2745	3.49531	4.46215	2.80731	7.92126	7.69484	7.34239	7.29021	pass	-4.42595
ACACTGGCTGCTCTAGCGCC	MAFG		580	184	1	738	1138	611	1481	4.87697	3.35928	0.0816808	5.54258	6.3101	5.47164	6.40783	pass	-2.95082
ACACTGGGCCCGCGACGTCG	STUB1		1	41	190	1652	880	693	1083	0.0689296	1.61536	3.59306	6.68788	5.9445	5.64947	5.96252	pass	-4.32914
ACACTGTTAAAAACTTGCTG	SHPRH		71	1	77	2050	1072	1542	1617	2.16176	0.0708544	2.45556	6.99657	6.22502	6.78743	6.53314	pass	-4.83481
ACAGAATCGCACAATTACAT	DNASE2B		5	5	1085	1676	2477	1827	1563	0.315787	0.32388	6.00454	6.70849	7.42233	7.03007	6.48468	pass	-6.3927
ACAGACAACGGCGCAAACAG	EXO5		2	16	0	1018	624	636	1339	0.134716	0.852332	0	5.99809	5.45812	5.52821	6.26421	pass	-5.52821
ACAGACATAATGAAGTCTAA	ZNF705A		75	277	1	1682	2147	1982	2053	2.22353	3.90147	0.0816808	6.71359	7.21735	7.14668	6.87425	pass	-4.49006
ACAGACGCGCCTCCCAGCCC	EVC		136	7	1	1739	1617	987	1272	2.93651	0.43549	0.0816808	6.76122	6.81152	6.15108	6.19114	pass	-6.06939
ACAGAGCCCAGGGAAAGTCT	MESP2		446	177	258	2678	2108	2480	1726	4.51263	3.30887	4.00257	7.37945	7.19108	7.46802	6.62627	pass	-3.46545
ACAGAGCCTGGCACGGAGGT	HOXD10		96	130	45	781	560	381	1314	2.51047	2.91533	1.85649	5.62258	5.30574	4.80975	6.23738	pass	-2.95326
ACAGAGCTTGCTGGCCAGGG	SPHKAP		57	89	480	751	491	811	1562	1.922	2.45421	4.856	5.56724	5.12116	5.87213	6.48377	pass	-2.66695
ACAGAGGCAAAGTGCCAGGA	SLC5A11		86	4	61	2114	1781	2126	1618	2.38092	0.264661	2.1869	7.04058	6.94971	7.24718	6.53403	pass	-5.06028
ACAGAGGGAGAGGAGACCGC	PRKCE		1763	212	47	1440	1680	889	1345	6.44755	3.54495	1.90217	6.49179	6.86618	6.00245	6.27058	pass	-3.32123
ACAGATCAGGGAGCCGGAGA	CARD11		165	230	27	2111	1399	861	1445	3.18187	3.65281	1.36331	7.03855	6.6046	5.95701	6.37275	pass	-3.85668
ACAGATGAGTGGGTGCAGAA	CD74		46	342	80	2282	2481	2111	1982	1.70095	4.18712	2.50081	7.1501	7.42465	7.23703	6.82391	pass	-4.73622
ACAGATTGCACATTAAAGAC	LRRTM4		199	58	398	1530	2061	1267	1781	3.42475	1.97072	4.59596	6.57831	7.15878	6.50688	6.67108	pass	-3.15356
ACAGCAGAGCAAAGGAAATT	ARL6IP5		0	50	2	732	880	1084	1237	0	1.81432	0.158984	5.53106	5.9445	6.2845	6.15145	pass	-5.53106
ACAGCAGCCAGGCGCGCGAA	TTC7A		3	203	35	784	1631	1232	1248	0.197632	3.48784	1.60348	5.628	6.82385	6.46691	6.16404	pass	-4.86343
ACAGCATCAGATGACGCGGG	MAP3K11		1031	944	2018	965	1562	1709	1576	5.68525	5.6005	6.88934	5.92219	6.76205	6.9345	6.4965	pass	-0.236947
ACAGCCAGCCTGGCTCCAGC	BDKRB2		17408	17706	9788	3404	2630	1180	1519	9.73626	9.80138	9.15773	7.72368	7.50831	6.40542	6.44395	pass	2.29307
ACAGCCCAGTCCTGAGGTCG	SIAE		27	1	1	658	868	536	930	1.21495	0.0708544	0.0816808	5.38081	5.92501	5.28724	5.74659	pass	-5.20556
ACAGCCCTCACGAGCCCGAA	Non-targeting		1	79	0	1873	1598	1830	1095	0.0689296	2.3152	0	6.86736	6.79462	7.03242	5.97816	pass	-6.79843
ACAGCCGCAAAGCGTAAGGC	RIOK2		16	39	25628	1405	820	899	1518	0.834315	1.56716	10.5448	6.45669	5.84433	6.01833	6.44301	pass	-4.27717
ACAGCGCCCTCTTTAGCCAG	DUSP11		131	47	132	1138	1269	1312	1449	2.88965	1.751	3.1192	6.15647	6.46541	6.55668	6.37669	pass	-3.43749
ACAGCGCTCTCGTGTACTAT	Non-targeting		497	4	1	1964	2029	1097	1563	4.66234	0.264661	0.0816808	6.93523	7.13636	6.30148	6.48468	pass	-6.2198
ACAGCTCATGACCCGCCACC	CALML4		173	402	160	1580	1759	1299	2098	3.2428	4.40845	3.36738	6.62423	6.93192	6.54247	6.90526	pass	-3.17509
ACAGCTCTCTCTTCACCTCT	MYL4		237	75	60	2596	2855	1962	2425	3.65516	2.25562	2.16833	7.33486	7.62611	7.13216	7.11261	pass	-4.96383
ACAGCTGGACCGGCCCGCCA	COL16A1		238	180	512	1157	899	606	1819	3.66076	3.33069	4.94599	6.18003	5.97482	5.46005	6.70124	pass	-2.51927
ACAGGAAGTCTGATTACTCA	ZNF705A		5	136	1	1784	1502	1082	1335	0.315787	2.97196	0.0816808	6.79774	6.70607	6.28187	6.25995	pass	-6.20019
ACAGGACACAAACACAATCT	CLDN22		51	107	220	1108	1086	2026	1431	1.80564	2.67496	3.78817	6.11848	6.24349	7.17814	6.35887	pass	-3.56853
ACAGGCATGTGCCATCACAC	RPEL1		0	271	77	1215	1351	1555	1587	0	3.87202	2.45556	6.24965	6.55476	6.79943	6.50642	pass	-4.34387
ACAGGCTGGCCTCCGCGCGG	PHAX		122	87	1	581	1491	956	1493	2.80125	2.42746	0.0816808	5.20584	6.69557	6.10569	6.41933	pass	-4.26811
ACAGGGCGCAGGGCCAGAGA	MPC1		1	1	0	142	190	113	1863	0.0689296	0.0708544	0	3.28925	3.81565	3.1734	6.73539	pass	-3.22032
ACAGGGTGCCCGGGCCGAGA	ICAM1		499	2290	825	349	355	462	1009	4.6679	6.8614	5.61637	4.49628	4.66905	5.07881	5.86211	pass	0.537566
ACAGGGTTCTGCAGAATTCG	DEFB136		296	91	110	1353	1624	1263	1964	3.95286	2.48047	2.88899	6.40292	6.8177	6.50237	6.81086	pass	-3.61337
ACAGGTTCTTATTCATTGAC	Non-targeting		112	174	307	1709	2529	1843	3249	2.69623	3.28672	4.239	6.73635	7.45213	7.04255	7.53197	pass	-4.04012
ACAGTACTCAGCTAAGCACA	SMIM2		52	1	49	2080	1496	1294	1475	1.8257	0.0708544	1.94645	7.01737	6.70035	6.53697	6.40204	pass	-5.19167
ACAGTACTCTTAAGTAAAGT	RUNX2		664	691	243	319	417	75	1239	5.06587	5.16124	3.9217	4.37261	4.89282	2.66086	6.15374	pass	0.693259
ACAGTCCAATTCTAGGAGCC	OR2V2		95	12	0	961	825	669	1375	2.49803	0.68173	0	5.9163	5.85295	5.59965	6.30199	pass	-5.17122
ACAGTCTATGATTAACTTGC	KRTAP21-3		0	2	1	742	1779	1065	1630	0	0.138391	0.0816808	5.55022	6.9481	6.25932	6.54457	pass	-6.17764
ACAGTGAAATAAAACCAGGC	SAMD13		491	2	46	2127	1626	1710	2176	4.64551	0.138391	1.87951	7.04936	6.81946	6.93534	6.9575	pass	-5.05583
ACAGTTGTTGGTGCTCATCT	TNFAIP2		103	1	2	1398	1226	2059	1317	2.5947	0.0708544	0.158984	6.44957	6.41625	7.20129	6.24062	pass	-6.3454
ACATACCCCCCTGGTTCAGA	Non-targeting		68	155	72	1245	1467	1517	1730	2.11363	3.13791	2.37685	6.28438	6.67238	6.76406	6.62958	pass	-4.17075
ACATAGATGTCTTCCGGGAT	LGALS3BP		1	0	1	144	557	960	1185	0.0689296	0	0.0816808	3.30737	5.29819	6.11163	6.09038	pass	-5.29819
ACATAGTCGACGGCTCGATT	Non-targeting		327	300	78	2320	2129	1718	2381	4.0877	4.00913	2.4708	7.17375	7.20529	6.94202	7.08638	pass	-3.19616
ACATATTAGCATGGAGCACA	C7orf66		110	187	141	1458	2355	1048	1873	2.67428	3.38036	3.20372	6.50952	7.3499	6.23641	6.74304	pass	-3.83524
ACATCACGCCCCTGCTGCCC	NFATC1		7	462	297	2729	1377	1337	2094	0.424994	4.60029	4.1938	7.4065	6.58197	6.58363	6.90253	pass	-2.38983
ACATCCGGGCGGGAAAAGGG	TBC1D15		422	400	110	1865	1774	1505	2987	4.43642	4.40159	2.88899	6.86124	6.94407	6.75271	7.41136	pass	-2.54248
ACATCTCCCAGAGAGCCCCG	MTR		0	123	0	316	686	248	1157	0	2.84632	0	4.35964	5.59181	4.21763	6.05639	pass	-4.21763
ACATCTCCCGTCCTGCTTCG	FOXO4		70	22	70	2170	1119	1497	1929	2.1459	1.0755	2.34412	7.07802	6.28612	6.7451	6.78516	pass	-4.93212
ACATGCCAGCGGCCTAAGGC	TSPEAR		140	1378	47	625	957	1319	1250	2.97294	6.13682	1.90217	5.30841	6.06363	6.56428	6.16632	pass	-2.33547
ACATGGACTATGTTGTCATT	OGN		342	102	38	1664	868	1102	1788	4.14868	2.61695	1.68415	6.69822	5.92501	6.30796	6.67668	pass	-3.30806
ACATGGCCTCCAGGCAGCAA	MCRIP2		61	44	63	1280	581	587	1060	1.99466	1.68477	2.22335	6.32387	5.35754	5.41515	5.93205	pass	-3.67276
ACATGGCTTAAACTCCAACT	IL1A		122	207	90	1333	1120	906	1263	2.80125	3.5135	2.64213	6.38169	6.28739	6.02935	6.18104	pass	-3.38722
ACATGTAACTCATAGGTAGA	CNTN3		119	74	182	1373	1993	1369	1613	2.77054	2.24033	3.53624	6.42384	7.11072	6.6174	6.52961	pass	-3.65329
ACATGTCAGAGTCATTCTCA	RPGRIP1		103	57	33	989	713	1999	1836	2.5947	1.95207	1.54708	5.95706	5.64637	7.15892	6.71453	pass	-3.6943
ACATGTGGCGGGGCGGCGGG	WIPF1		303	0	41	383	575	588	2034	3.98443	0	1.76054	4.62472	5.34293	5.41755	6.86095	pass	-3.65701
ACATTAGAGGAAAATTACCC	OXA1L		204	100	68	1100	730	1138	1945	3.45725	2.59308	2.31064	6.10817	5.67969	6.35376	6.79696	pass	-3.08661
ACATTTACAAAGCTATTCTC	WWTR1		158	0	137	657	1493	811	1564	3.12635	0	3.16676	5.37867	6.69748	5.87213	6.48559	pass	-2.70537
ACATTTGGGAAGAAAAGGCT	VPREB3		6	1	127	2416	3216	2627	2012	0.371424	0.0708544	3.07001	7.23185	7.79707	7.55064	6.84539	pass	-6.86043
ACCAAACCACTGGCCAGGAA	GRIPAP1		105	1	4	1687	1153	1106	1590	2.61789	0.0708544	0.302174	6.71783	6.32876	6.31312	6.50912	pass	-6.01095
ACCAACAGGCATGAATATAA	HIST3H3		2	95	96	859	1021	891	1196	0.134716	2.53161	2.72072	5.75726	6.15566	6.00564	6.10351	pass	-3.62406
ACCAACTGCCTTCTGGTTCA	SAMD13		2	338	0	1376	1488	1489	1233	0.134716	4.17108	0	6.42695	6.69269	6.73744	6.14684	pass	-6.29223
ACCAACTTGGAGAAGGCCCA	OR8D1		321	107	103	2013	1511	1384	1886	4.06257	2.67496	2.80731	6.9705	6.71461	6.63296	6.75293	pass	-3.82565
ACCAATCACGACCGCACAGC	GLRA3		113	192	751	3127	1631	1525	2820	2.70709	3.41481	5.48368	7.60183	6.82385	6.77158	7.32886	pass	-3.40904
ACCAATCATGGAGGAGTCGT	PIGN		34	132	260	2424	1716	1251	1826	1.41354	2.93446	4.01302	7.23659	6.89651	6.48875	6.70673	pass	-3.96205
ACCAATCCCCCGCCTCCCTC	STIM2		488	46	912	2401	1985	2498	1759	4.63702	1.72926	5.7582	7.22293	7.10496	7.4784	6.65332	pass	-2.58591
ACCAATCGGGGAGAGAAAAG	PCDHGA12		74	35	108	559	244	405	1108	2.20834	1.46563	2.86612	5.15169	4.15368	4.89483	5.99492	pass	-2.68804
ACCAATGAATGTCTCCTCCG	HCN1		76	106	47	2141	824	706	2492	2.23857	2.66355	1.90217	7.05875	5.85123	5.67575	7.15165	pass	-3.77358
ACCAATGCCGGCTCCCTAAA	MTUS2		4	11	57	904	1101	1638	1084	0.257919	0.63573	2.11112	5.82959	6.26302	6.8738	5.96383	pass	-5.57167
ACCACACTCAACAGACAGAA	SMIM23		1151	301	721	5793	5373	4178	3060	5.84116	4.01363	5.42621	8.48794	8.53492	8.21718	7.44599	pass	-2.79097
ACCACGCCCACGGGCTGGAG	ARHGAP28		3	1	43	979	504	933	1013	0.197632	0.0708544	1.80932	5.94263	5.15779	6.07108	5.86772	pass	-5.08693
ACCACTAATGAGATTCTTGT	Non-targeting		318	709	81	2516	3094	3160	2449	4.04983	5.19732	2.51558	7.28998	7.74153	7.81585	7.12671	pass	-3.24015
ACCACTGGCCAGGAATGGAG	GRIPAP1		7619	213	255	5070	3723	3651	2863	8.54635	3.55116	3.98676	8.29619	8.00739	8.02336	7.35056	pass	-4.0366
ACCAGAATTTGCATGGGGAA	ATF7IP		97	92	49	2721	1875	2241	2979	2.52281	2.49343	1.94645	7.40229	7.02333	7.32269	7.40751	pass	-4.87948
ACCAGAGGACCTTCAGCGGT	RIT1		78	347	162	841	1205	727	1155	2.26819	4.20691	3.38357	5.72727	6.39162	5.71722	6.05393	pass	-2.33365
ACCAGAGGCGGCTAGACTGC	COL16A1		175	190	1750	2919	2249	3654	2899	3.25764	3.40113	6.68563	7.50305	7.28387	8.02454	7.36847	pass	-3.88274
ACCAGATTGTCAGTCACTTG	IL4		224	212	181	2673	2685	3227	3087	3.5804	3.54495	3.52898	7.37677	7.53801	7.84599	7.45859	pass	-3.99306
ACCAGCCAATCGGCGCTCGG	TM7SF2		108	2	173	365	402	663	833	2.65199	0.138391	3.46953	4.55815	4.84178	5.58692	5.5908	pass	-2.11739
ACCAGCCCAGCTGACTCTCC	SPATA31D1		26	394	108	1708	1962	1308	1314	1.18421	4.38083	2.86612	6.73551	7.08827	6.55233	6.23738	pass	-3.6862
ACCAGCCTGGACGGGGACAC	STUB1		35	174	33	1187	725	1126	1387	1.4398	3.28672	1.54708	6.21646	5.66997	6.33865	6.31437	pass	-4.77665
ACCAGGATGTGGCAGGGGAG	ONECUT3		82	41	150	289	286	310	1661	2.32565	1.61536	3.28356	4.23734	4.37086	4.52396	6.57146	pass	-1.91168
ACCAGGCAGCTGCTGCCCTG	GNRH2		2	21	0	779	1223	567	1304	0.134716	1.04062	0	5.61896	6.41276	5.36633	6.2265	pass	-5.37214
ACCAGGCCAGCCAATGGCGA	HOXD4		282	394	104	1405	1702	1491	1673	3.88758	4.38083	2.81926	6.45669	6.88479	6.73936	6.58174	pass	-2.56911
ACCAGGCGCCAGGAGTTCAG	PACRGL		75	59	34	1862	1369	1387	2999	2.22353	1.98913	1.57556	6.85894	6.57365	6.63606	7.41711	pass	-4.6354
ACCAGGTAAGGGGTCCAGCT	LPAR1-tiling		1352	687	247	1244	3069	2757	1665	6.06963	5.1531	3.94372	6.28323	7.72988	7.61996	6.5749	pass	-2.57678
ACCAGTATGTGAGGAAAGAC	SMIM2		302	38	35	1288	1005	870	1700	3.97996	1.54244	1.60348	6.33275	6.1332	5.97177	6.6046	pass	-4.36829
ACCAGTCTTTCCTCACATAC	SMIM2		155	287	320	2242	2928	1554	2767	3.10189	3.94927	4.29573	7.12476	7.66236	6.79851	7.30166	pass	-3.71309
ACCAGTGGGCTCAGGAGCCC	TULP4		38	1	5	871	308	530	1468	1.51584	0.0708544	0.36877	5.7769	4.47279	5.27142	6.39526	pass	-4.40193
ACCATAGATGGAGCAATGGG	MDM4		38	114	155	995	784	1078	1475	1.51584	2.75245	3.32608	5.96564	5.78071	6.2766	6.40204	pass	-3.02826
ACCATGGGTGAGATAGGTTT	LOC339862		15	112	160	2833	2637	3009	2585	0.794164	2.73073	3.36738	7.46015	7.51212	7.74553	7.20414	pass	-4.78139
ACCCAACCCCACACGGGCCA	LPAR5		1317	319	321	1977	2034	2212	1953	6.03236	4.09238	4.3	6.94468	7.13989	7.30402	6.80283	pass	-3.00402
ACCCAAGCCGCAGCTGGCGA	ARID1A		711	329	118	756	427	657	1789	5.16169	4.13433	2.97701	5.57661	4.92587	5.57408	6.67748	pass	-0.791535
ACCCAATGGGAGTGGGAAGT	HLA-B		185	51	153	1056	646	293	1450	3.32963	1.83482	3.30922	6.05015	5.50699	4.44623	6.37767	pass	-2.72052
ACCCAATGTGGCGGAGCCGA	Non-targeting		6	5138	18	1347	1774	2129	1676	0.371424	8.02037	1.03457	6.39658	6.94407	7.2492	6.5843	pass	-6.02516
ACCCACCGAACATGGGCTTG	SHPRH		5	158	124	512	1470	524	1476	0.315787	3.16245	3.03967	5.02871	6.6753	5.25542	6.403	pass	-3.51285
ACCCACCGCTGAAGGTCCTC	RIT1		54	12	2	769	754	620	1429	1.86499	0.68173	0.158984	5.6007	5.72547	5.49226	6.35688	pass	-5.04374
ACCCACGACTCCTCCATGAT	PIGN		10	163	277	3304	3219	3131	2998	0.574714	3.20245	4.0989	7.68086	7.79841	7.80261	7.41663	pass	-4.59596
ACCCACGAGGCGGAACCACC	NSMCE1		326	43	0	1548	868	576	1105	4.08354	1.662	0	6.59501	5.92501	5.38851	5.99107	pass	-4.26301
ACCCACGCCCAGCGCCGGAG	RAD52		2	36	1	1371	1185	667	1128	0.134716	1.49169	0.0816808	6.42176	6.36777	5.59542	6.02033	pass	-5.51374
ACCCACTCCCACACATTTCA	GSTA5		120	11	89	2504	2541	2305	2358	2.78085	0.63573	2.6286	7.28313	7.45892	7.36307	7.07248	pass	-4.73446
ACCCATATATGCTGCCGCAC	Non-targeting		89	143	308	6001	4310	3792	3745	2.42102	3.03534	4.24345	8.53869	8.21784	8.07782	7.73591	pass	-5.1825
ACCCATGAGTTAAGTTTTCT	Non-targeting		55	319	141	2148	1365	2188	1711	1.88425	4.09238	3.20372	7.06342	6.56947	7.28838	6.61381	pass	-4.08466
ACCCATTGAGAGTCGCCTGA	Non-targeting		27	56	174	1690	760	1864	1495	1.21495	1.93318	3.4771	6.72037	5.73669	7.05877	6.42124	pass	-3.80351
ACCCCAAATAGGAACTTTAG	GABRB1		165	362	152	2182	1738	1517	2320	3.18187	4.26473	3.30071	7.08591	6.91474	6.76406	7.04922	pass	-3.46335
ACCCCAAGCGCTCCACCCTG	CXCL1		0	0	130	843	995	610	1561	0	0	3.09972	5.73064	6.11898	5.46933	6.48285	pass	-5.73064
ACCCCAATGAAGTTTTAAGC	SAMD13		86	235	203	2964	1188	1837	2565	2.38092	3.6814	3.68086	7.525	6.37137	7.03788	7.19301	pass	-3.35702
ACCCCAGCCGAGGCCCGGAA	ELOA		124	2	0	1388	481	703	1034	2.82137	0.138391	0	6.43933	5.09233	5.66973	5.89682	pass	-4.95394
ACCCCAGGGCGACGCGGACC	FNBP1		224	635	2	1363	1594	1196	1550	3.5804	5.04286	0.158984	6.41341	6.79104	6.42462	6.47277	pass	-2.83301
ACCCCCAGCACGCCGCGCCC	PEX26		249	35	53	1588	1539	1342	1957	3.72089	1.46563	2.03113	6.63144	6.74085	6.58896	6.80576	pass	-4.55782
ACCCCCATATCTTCCCCATC	ZNF292		307	61	397	3061	2384	2055	2743	4.00216	2.02526	4.59248	7.57121	7.36745	7.1985	7.28917	pass	-3.56905
ACCCCCCTTATCCTGGAATG	TMEM88		826	34	166	1079	1068	1645	1625	5.37236	1.4391	3.41543	6.08077	6.2197	6.8799	6.54019	pass	-3.46447
ACCCCGACTCAGGAGCTCCT	VPS11		36	587	139	6329	5930	5802	3196	1.4656	4.93304	3.18536	8.61526	8.67686	8.68956	7.50837	pass	-5.5042
ACCCCGCTGGAAGATTTCAT	PRMT1		898	247	104	2278	1802	1311	1424	5.49014	3.74778	2.81926	7.14758	6.96648	6.5556	6.35188	pass	-3.21871
ACCCCGGCGGGGTGGGCGCA	LPAR1-tiling		1222	1125	270	1106	865	1014	1157	5.92606	5.84877	4.06416	6.11591	5.9201	6.18947	6.05639	pass	-0.18985
ACCCCGGCTCCGCCCCCGGC	DPYSL4		233	94	265	338	620	630	801	3.63257	2.51899	4.03881	4.45216	5.44905	5.51484	5.53548	pass	-1.47602
ACCCCGGTCCCGCTCCGGCT	SCN1B		72	77	1	1495	1365	1109	1396	2.17745	2.28572	0.0816808	6.54528	6.56947	6.31698	6.32359	pass	-4.36782
ACCCCGTCGTGTATTCTTCC	GLIS3		112	79	58	963	919	833	1352	2.69623	2.3152	2.13044	5.91925	6.00606	5.91009	6.27797	pass	-3.69086
ACCCCTCAAGGCCGCCCCCC	GALNT9		53	0	32	568	526	210	987	1.84548	0	1.51804	5.17409	5.21774	3.99164	5.83085	pass	-3.32861
ACCCCTGAAGCGGCGCAGGC	CBLN2		19	64	2	718	960	1332	1144	0.94847	2.07781	0.158984	5.50381	6.06807	6.57828	6.04034	pass	-4.55534
ACCCGAGGCGCCGCGTGCCG	SLC39A13		33	416	1	756	458	269	640	1.38679	4.45555	0.0816808	5.57661	5.02376	4.32883	5.21955	pass	-4.18982
ACCCGATAATAGCTACTGGT	Non-targeting		1	26	3	1895	1516	2250	1660	0.0689296	1.20714	0.232355	6.88407	6.71933	7.32844	6.5706	pass	-6.81514
ACCCGCCCCTATCAACCAAT	NEMP1		49	55	72	1846	2605	2288	1995	1.76467	1.91404	2.37685	6.8466	7.49461	7.35245	6.83326	pass	-5.08192
ACCCGCGCTAGCTCCGCCTA	ERI1		10	105	95	968	665	540	1414	0.574714	2.65204	2.70792	5.9266	5.5479	5.29769	6.34184	pass	-2.89586
ACCCGCTCAGGGCAGCTCTG	FERMT2		177	331	130	793	665	832	1275	3.27233	4.14258	3.09972	5.64414	5.5479	5.90839	6.19449	pass	-2.37181
ACCCGCTGCAGCACCCGCCG	PTPRU		470	3540	150	1023	1151	757	1272	4.58502	7.48541	3.28356	6.00505	6.32628	5.77447	6.19114	pass	-1.42003
ACCCGCTGCTCGCCGTCCCT	CALHM2		153	32	397	930	659	1211	1348	3.08535	1.38451	4.59248	5.86979	5.53511	6.44239	6.27375	pass	-2.78444
ACCCGGAGAGGCCGGTGCAG	SCN1B		79	56	66	633	309	487	793	2.28277	1.93318	2.27635	5.32629	4.47725	5.15264	5.52131	pass	-2.87629
ACCCGGCCGGGGGAGCCCGG	FNBP1		40	21	10	570	284	311	1240	1.56439	1.04062	0.662208	5.17902	4.36123	4.52841	6.15489	pass	-3.61463
ACCCGGCTGCAGGGAGGAGG	SOX13		0	109	0	2	143	214	1077	0	2.69753	0	0.168136	3.43896	4.01716	5.95463	pass	-0.741427
ACCCGGGACGGGCGGGCTGG	ARID1A		163	190	119	369	872	362	1343	3.16622	3.40113	2.98764	4.57321	5.93154	4.73865	6.26846	pass	-1.751
ACCCGTATCCGACTCCACCC	CXCL3		72	439	58	3727	3387	2669	4390	2.17745	4.52973	2.13044	7.85387	7.87148	7.5734	7.96417	pass	-5.44296
ACCCGTCCCGGACTTCCCTT	TMPRSS2		166	133	117	1776	1404	1871	1685	3.18962	2.94393	2.9663	6.79132	6.60969	7.06414	6.59194	pass	-3.66577
ACCCTCCGAATCGTAACGGA	Non-targeting		1	51	0	714	1408	1540	1333	0.0689296	1.83482	0	5.49593	6.61376	6.78558	6.25782	pass	-5.427
ACCCTCCGCAGCCGCTGGCC	CADM2		227	186	47	1276	864	565	1574	3.598	3.37337	1.90217	6.31941	5.91846	5.36136	6.49468	pass	-2.72141
ACCCTCCTATTGGCTGGTGG	EOMES		1	2	407	859	1494	945	1577	0.0689296	0.138391	4.6269	5.75726	6.69844	6.08924	6.4974	pass	-5.68833
ACCCTGATTGGCTGTACGGA	CDK5RAP3		35	306	151	1983	1449	2013	1681	1.4398	4.03594	3.29216	6.94901	6.65475	7.16892	6.58855	pass	-3.87676
ACCCTGGGAGGGCTGGGCCC	GPR35-tiling		10835	10599	13571	1747	2227	1601	1427	9.05323	9.06215	9.62847	6.76778	7.26978	6.84112	6.35488	pass	2.28545
ACCCTTCCGGTCTGAAACAG	ZNF197		2	193	443	423	1058	675	1284	0.134716	3.42161	4.74442	4.76249	6.20631	5.61227	6.2045	pass	-2.78471
ACCGAAGCTGTCTTGTGAAA	PEX26		295	11	1	1789	1260	964	1417	3.9483	0.63573	0.0816808	6.80175	6.45526	6.11754	6.34486	pass	-5.81953
ACCGAATGTAAATGTCTCGG	BCAR3		416	546	427	1332	1874	1586	2039	4.41672	4.83212	4.69337	6.38062	7.02256	6.82766	6.86446	pass	-2.13429
ACCGACAGGGCGCTAGGACC	FAM167A		1999	179	199	1880	1557	1495	2399	6.62684	3.32346	3.65441	6.8727	6.75747	6.74318	7.09717	pass	-3.08877
ACCGAGCCGAGATGACCAAT	WDR5B		76	17	148	2086	2488	1840	2246	2.23857	0.892006	3.26619	7.02149	7.42869	7.04022	7.00281	pass	-4.78292
ACCGATTTAAAGGGCAAAGT	RASGRF2		129	201	139	1483	2265	1873	2268	2.87047	3.47483	3.18536	6.53378	7.29404	7.06567	7.01677	pass	-3.8192
ACCGCAGACCCTGGGAGGGC	GPR35-tiling		8468	5837	5616	1261	975	2111	1136	8.69839	8.20372	8.35814	6.30257	6.09011	7.23703	6.03037	pass	2.11361
ACCGCCCCCAGCCCACAACC	TMEM161B		74	0	53	898	1362	620	1356	2.20834	0	2.03113	5.82015	6.56633	5.49226	6.28218	pass	-3.61182
ACCGCCCCCTACTCCCTTCC	TSC22D1		17	177	45	985	1352	1022	1398	0.873379	3.30887	1.85649	5.9513	6.55581	6.20065	6.32563	pass	-4.34416
ACCGCCCGGGAGAGAGACCC	ZFX		1	2	0	268	246	107	904	0.0689296	0.138391	0	4.13448	4.1648	3.10362	5.70645	pass	-4.02641
ACCGCGAAGAGGTCGGCGGG	TMEM44		84	42	31	409	552	742	1024	2.35355	1.63887	1.48839	4.71575	5.28551	5.74613	5.88303	pass	-3.64664
ACCGCGCCGATGCCTGATTT	RPS24		113	3	156	1430	2097	1429	1865	2.70709	0.202907	3.33443	6.48185	7.18359	6.67867	6.73693	pass	-3.77476
ACCGCGGCACCTGCTGCGCT	SLC22A23		329	421	51	605	776	680	1322	4.09598	4.472	1.98942	5.26269	5.76619	5.6227	6.24602	pass	-1.29418
ACCGCGGCGGGCCCCGCGGA	KIF1A		49	26	0	606	680	765	1097	1.76467	1.20714	0	5.26501	5.5794	5.78936	5.98075	pass	-4.37226
ACCGCGGTCCTCAAGCTTGC	FAM13B		92	2	73	892	1109	1066	1337	2.46004	0.138391	2.39294	5.81065	6.27333	6.26066	6.26208	pass	-3.86772
ACCGCGTCGGGAGGGGCAGG	PIANP		57	113	2	625	772	952	1802	1.922	2.74163	0.158984	5.30841	5.75887	6.09973	6.68782	pass	-3.38641
ACCGCTCATATAGGTAAAAA	Non-targeting		151	1	50	1236	843	1204	1098	3.06861	0.0708544	1.9681	6.27405	5.88355	6.43413	5.98205	pass	-4.46603
ACCGCTCCCCGCCTCCAACC	TAF12		99	63	214	2859	2065	1872	1962	2.54717	2.06051	3.7512	7.47326	7.16156	7.0649	6.80941	pass	-4.92608
ACCGCTCCCTCTCAGGCGCA	ITGB3		278	5	118	1492	1636	1494	1293	3.86837	0.32388	2.97701	6.54241	6.82823	6.74223	6.21444	pass	-3.76522
ACCGCTGAAGGCAGCCCCTA	AXDND1		39	456	1	820	468	580	1227	1.54032	4.58222	0.0816808	5.69149	5.05398	5.39825	6.1399	pass	-4.15117
ACCGCTGGATAGGAGGCTCT	GALNT4		73	242	180	1575	1796	1185	2585	2.19298	3.72049	3.52168	6.6197	6.96171	6.41144	7.20414	pass	-3.24122
ACCGCTGGGCCAATCAGAGC	FOXG1		49	2	38	1159	1518	589	1142	1.76467	0.138391	1.68415	6.18249	6.72121	5.41995	6.03785	pass	-4.41781
ACCGGAAGTGCGTCACTCAA	NSMCE1		55	88	46	2968	4051	2174	1850	1.88425	2.4409	1.87951	7.52694	8.12874	7.27918	6.72539	pass	-5.64269
ACCGGCCAATGGGAAGCCCG	TMCC2		215	123	26	1364	910	663	1628	3.52628	2.84632	1.33028	6.41446	5.99209	5.58692	6.54282	pass	-3.14577
ACCGGCCTAATAAACATGTG	TM7SF2		736	130	1708	2723	2880	3685	2691	5.21017	2.91533	6.65093	7.40335	7.63863	8.03668	7.26174	pass	-2.19317
ACCGGGGGGGGCGCGGACGC	TMEM8A		146	2	1	1262	1249	728	1175	3.02591	0.138391	0.0816808	6.30369	6.44276	5.71917	6.07833	pass	-5.63749
ACCGTAAATGTCAGAATAGC	CD320		249	128	123	1239	1475	1071	1957	3.72089	2.89595	3.02941	6.2775	6.68015	6.26732	6.80576	pass	-3.23791
ACCGTAAGCGACTTCTTTCT	RPL21		171	733	57	2135	1766	1840	2717	3.22781	5.24406	2.11112	7.05473	6.9376	7.04022	7.27552	pass	-3.82692
ACCGTGAGGCTGCGCTTGCC	GSR		105	77	81	1193	821	896	1574	2.61789	2.28572	2.51558	6.22363	5.84606	6.01358	6.49468	pass	-3.56034
ACCGTTGGCCCCGCTCCTAT	SLC17A9		182	91	2	1725	2143	2170	1396	3.30841	2.48047	0.158984	6.74967	7.21468	7.27654	6.32359	pass	-4.73421
ACCGTTTAGAGCCTCTCCTG	CDC25B		1032	69	84	1530	1681	1617	3049	5.68662	2.16136	2.55901	6.57831	6.86703	6.85534	7.44083	pass	-4.29634
ACCTACAAGAACGGAGGACA	ECHDC1		195	171	229	2408	1654	2250	2012	3.39821	3.26422	3.8419	7.2271	6.84388	7.32844	6.84539	pass	-3.57966
ACCTATAATCGACCACATTT	Non-targeting		424	4	819	4806	4084	4337	3882	4.44293	0.264661	5.60606	8.21929	8.14041	8.27088	7.78751	pass	-3.77636
ACCTATTGTCCCTTCAAGCT	Non-targeting		5	83	932	1662	1730	1329	1813	0.315787	2.37242	5.78893	6.6965	6.90814	6.57506	6.69652	pass	-4.53571
ACCTCAATTATGACAGAAAG	MIS12		195	139	56	1535	946	798	1740	3.39821	2.99947	2.09154	6.58297	6.0472	5.84921	6.63781	pass	-3.18476
ACCTCAGAGGCCGGGGGTGG	PANK4		58	68	114	937	648	681	1188	1.94051	2.14503	2.93367	5.88042	5.51135	5.62477	6.09397	pass	-3.36632
ACCTCATTCCTTCAGGATGC	PCGF2		85	85	3562	1200	1182	1992	1925	2.3673	2.4002	7.70382	6.23196	6.36415	7.15389	6.78219	pass	-3.86466
ACCTCGACGGCGTCCTTAGT	BANF1		592	88	171	1880	1725	935	1785	4.90551	2.4409	3.45428	6.8727	6.904	6.07412	6.67428	pass	-2.61984
ACCTCGCGAGGCTGCGGCTG	EXO5		25	0	46	263	642	690	1136	1.1528	0	1.87951	4.10887	5.49822	5.64333	6.03037	pass	-3.76382
ACCTCGTGTATATGCAAATG	HIST1H2BI		105	40	88	2320	1617	1727	1820	2.61789	1.59146	2.61495	7.17375	6.81152	6.9495	6.70202	pass	-4.55587
ACCTCTGGCCCTGGATTGCG	LURAP1		65	5	220	3101	2719	2460	2061	2.06384	0.32388	3.78817	7.58984	7.55606	7.4564	6.87981	pass	-5.526
ACCTGACATAGATGTCTTCC	LGALS3BP		3	183	62	1377	656	781	1387	0.197632	3.35219	2.20524	6.42799	5.52867	5.81869	6.31437	pass	-3.61345
ACCTGCGTGCTCGCCGGGAG	TMA16		0	29	0	97	751	219	902	0	1.29855	0	2.8063	5.71982	4.04845	5.70332	pass	-4.04845
ACCTGCTGCCGGCTGCGTTT	PYROXD1		46	91	0	2109	1277	1344	1324	1.70095	2.48047	0	7.03719	6.47438	6.59108	6.24817	pass	-5.33624
ACCTGCTGTCCTGGGGTCCC	GALNT9		54	221	1	793	1342	906	1472	1.86499	3.59989	0.0816808	5.64414	6.54522	6.02935	6.39914	pass	-3.77914
ACCTGGAAGGGAGTAGGGGG	TSC22D1		502	3	1755	239	431	746	1266	4.67621	0.202907	6.68971	3.97919	4.93888	5.75374	6.18441	pass	0.697016
ACCTGGCGGCGGCGGAGGGC	STYX		1	0	0	294	96	74	1076	0.0689296	0	0	4.26078	2.92775	2.64458	5.95331	pass	-2.92775
ACCTGGGAGGGGCGGGAAGA	RIT1		48	86	34	982	518	742	1367	1.74374	2.4139	1.57556	5.94698	5.19622	5.74613	6.29368	pass	-4.17057
ACCTGGTGAGCTGGGCGCTC	TPM1		100	140	308	561	821	905	1321	2.5592	3.00852	4.24345	5.1567	5.84606	6.02778	6.24494	pass	-2.59749
ACCTGTCTACCCCCAGCTCC	CUX2		2290	7	0	1537	1347	1076	1266	6.82105	0.43549	0	6.58483	6.55053	6.27395	6.18441	pass	-6.11504
ACCTGTGCAAGGGAGGATGC	ADAM8		1	47	1	636	680	710	1697	0.0689296	1.751	0.0816808	5.33295	5.5794	5.68374	6.60208	pass	-5.26402
ACCTTACAATAAGTTATATT	Non-targeting		830	107	179	2778	1419	1359	1697	5.37916	2.67496	3.51435	7.43203	6.62487	6.60693	6.60208	pass	-3.09258
ACCTTATATTTAGAAGCCCC	C8orf22		452	5	184	2876	1974	2827	2774	4.53107	0.32388	3.55066	7.48176	7.097	7.65595	7.30528	pass	-4.10529
ACCTTGATCAATTAAATGGT	ACYP2		55	100	4	1938	1425	1858	2334	1.88425	2.59308	0.302174	6.91617	6.63089	7.05416	7.05783	pass	-5.03192
ACCTTGGCATTACTGGTTGG	CLDN22		168	75	5	2011	2025	2254	2655	3.20502	2.25562	0.36877	6.96908	7.13354	7.33098	7.24243	pass	-4.87792
ACCTTGTCCCCACCTCCGAA	FKBP11		1460	8	1916	3755	2324	2633	2558	6.17891	0.488215	6.81516	7.86462	7.3309	7.55391	7.1891	pass	-1.68571
ACCTTTCCTTTAAAGGACGC	MTIF3		3	6141	79	731	845	341	721	0.197632	8.27672	2.48588	5.52913	5.88691	4.65575	5.38712	pass	-2.16987
ACGAAGCAGTGGGTAGAATC	CAMKK1		46	1	3	943	791	913	1193	1.70095	0.0708544	0.232355	5.88948	5.7933	6.04029	6.09994	pass	-5.72245
ACGACTCCCAAACCCGGGCC	TRAM1		135	0	86	883	454	830	1135	2.92726	0	2.58725	5.79629	5.0115	5.90497	6.02912	pass	-3.31772
ACGAGGAAACCCGACGTGTC	NEIL1		13	0	1	306	410	339	542	0.710346	0	0.0816808	4.31554	4.86922	4.6476	4.98676	fail	-4.56592
ACGAGGCGCCGCGGAAGAGG	LIN54		0	0	0	0	0	154	145	0	0	0	0	0	3.57679	3.20401	fail	0
ACGAGGCTCCCGGAAAGAGG	HES7		1	90	2	0	210	0	751	0.0689296	2.4674	0.158984	0	3.95025	0	5.44456	pass	0.0689296
ACGAGGTGGAGCAGCCCAGG	CRB2		2411	16783	832	683	321	483	600	6.8947	9.72423	5.62831	5.43334	4.52979	5.14108	5.12902	pass	1.46136
ACGATCGGTAATGGTCTGTT	Non-targeting		187	46	134	1618	1641	1879	1937	3.34361	1.72926	3.13841	6.65817	6.83259	7.07025	6.79107	pass	-3.93184
ACGATGGAGCACAGGGAATT	LPAR4		30007	32835	21968	7004	5507	3514	1912	10.5211	10.6916	10.3227	8.76111	8.57037	7.96839	6.7725	pass	2.12126
ACGATTAGTCATGTTTAGCT	SSTR5		77	239	521	1804	1079	1827	2179	2.25346	3.70387	4.97032	6.81368	6.23429	7.03007	6.95947	pass	-2.53042
ACGATTTAATAGGGTCTAGT	BRS3		14391	11778	4108	6744	5356	4339	1835	9.46203	9.21405	7.90864	8.70666	8.53036	8.27155	6.71375	pass	0.68368
ACGCAGAGGTGAAGATACGC	TMEM161B		88	0	113	775	384	560	1011	2.40778	0	2.92263	5.61168	4.77804	5.34885	5.86491	pass	-3.2039
ACGCAGATTGAGACGTCTGC	CDK5RAP3		1	0	0	0	0	0	27	0.0689296	0	0	0	0	0	1.33898	fail	0
ACGCAGCTCCCCTAATCCTA	HELT		67	89	0	169	1	280	1431	2.09723	2.45421	0	3.51661	0.0960541	4.38382	6.35887	pass	-1.41938
ACGCAGGTCTGGCTGTCCGT	TMA16		29	3	75	2013	2307	1388	2089	1.27453	0.202907	2.42459	6.9705	7.32037	6.63708	6.89911	pass	-5.69597
ACGCATGCTTCCCAAAGCGT	Non-targeting		3	0	70	461	587	836	1057	0.197632	0	2.34412	4.88221	5.372	5.91519	5.92803	pass	-4.68458
ACGCCACCGCGCGCCTTGGC	ALX4		190	128	3	616	428	421	895	3.36433	2.89595	0.232355	5.28801	4.92913	4.94888	5.6923	pass	-2.03318
ACGCCATATTTCTGGCTCTA	Non-targeting		47	120	89	1164	1449	1078	1280	1.72251	2.8157	2.6286	6.18861	6.65475	6.2766	6.20006	pass	-3.83905
ACGCCCACCCTTAAGAGCGC	STUB1		0	1	2	1048	1075	497	1106	0	0.0708544	0.158984	6.03935	6.229	5.18115	5.99235	pass	-6.03935
ACGCCCACGGGCTGGAGTGG	ARHGAP28		1811	710	505	917	740	1310	1208	6.48586	5.19929	4.92678	5.84983	5.69894	6.55451	6.11771	pass	-0.499649
ACGCCCCCTCACCGGCGTCA	MTCH1		29	161	3	583	454	607	698	1.27453	3.18658	0.232355	5.21067	5.0115	5.46238	5.34149	pass	-3.93613
ACGCCCCGCACAGCCTGGAC	FOXL2		18240	12740	22437	1753	2639	1167	1049	9.80354	9.32713	10.3531	6.77268	7.51321	6.38962	5.91725	pass	3.03085
ACGCCCCTTCCGCCCCCCTC	FCGRT		2	56	0	1141	955	559	886	0.134716	1.93318	0	6.16022	6.06065	5.34633	5.678	pass	-5.34633
ACGCCCGCGCGGCCTGAGGA	RIC1		0	17	2	1051	293	573	1360	0	0.892006	0.158984	6.04341	4.40408	5.38115	6.28637	pass	-5.22217
ACGCCGAACCTATTGCGTCC	TSEN34		2	1	382	713	740	1103	1088	0.134716	0.0708544	4.53926	5.49395	5.69894	6.30925	5.96906	pass	-5.35924
ACGCCGAGACCTTTCACCCC	LIN54		182	414	69	3089	1277	2923	2674	3.30841	4.44891	2.32748	7.58428	6.47438	7.70389	7.25265	pass	-4.27587
ACGCCGCGCACCTGAGCGCC	PAWR		0	0	1	482	292	457	724	0	0	0.0816808	4.94434	4.39938	5.06357	5.39297	pass	-4.94434
ACGCCGCTCTGACGCCACTG	EMC3		87	23	192	1402	1250	1273	1608	2.39441	1.10955	3.60692	6.45364	6.4439	6.51362	6.52518	pass	-4.05923
ACGCCTAGCAAAGATAGGCC	PSMB5		172	57	38	1353	1405	1128	1664	3.23532	1.95207	1.68415	6.40292	6.61071	6.34118	6.57404	pass	-4.65703
ACGCCTAGGCGGCTGGAGCG	GNL2		72	6	22	1915	1910	1094	1332	2.17745	0.380764	1.18999	6.89909	7.0498	6.29758	6.25675	pass	-5.10759
ACGCCTCAGGCCGCTGGGAC	PHAX		1	68	1	799	694	818	849	0.0689296	2.14503	0.0816808	5.65479	5.60819	5.88431	5.61768	pass	-5.58586
ACGCCTCCTCAAATTAGCTC	Non-targeting		194	6	3	2016	1510	1800	1508	3.39149	0.380764	0.232355	6.97263	6.71366	7.00875	6.43359	pass	-6.3329
ACGCCTCGGGAACTGGCGGG	POP7		1165	77	2237	631	1427	918	1195	5.8583	2.28572	7.03679	5.32184	6.6329	6.04804	6.10233	pass	0.536461
ACGCGAGAGACTGGGCGGAC	KCTD11		53	44	226	477	572	464	895	1.84548	1.68477	3.82421	4.92979	5.33557	5.08485	5.6923	pass	-3.08431
ACGCGCAGCAGCTGCAGAAC	CALHM2		4	64	5	896	1491	1192	1391	0.257919	2.07781	0.36877	5.81699	6.69557	6.41984	6.31847	pass	-5.55908
ACGCGCATGCTCGCAGTCGG	ZFAT		59	108	202	590	457	537	634	1.95879	2.68629	3.6743	5.22742	5.02071	5.28986	5.20633	pass	-2.33442
ACGCGCGGGAAGCGGCTCAG	AP1S2		22	1	1	551	340	791	1189	1.05425	0.0708544	0.0816808	5.13148	4.60926	5.83672	6.09517	pass	-4.53841
ACGCGGAGCTCCCAGCGCCG	DEPDC1B		53	19	22	242	281	507	423	1.84548	0.968225	1.18999	3.99605	4.34665	5.2091	4.64187	fail	-3.37843
ACGCGGAGGAAGTCCCTGAG	MTIF3		66	197	17	3425	1274	1561	980	2.08063	3.44846	0.992953	7.73251	6.47102	6.80494	5.82077	pass	-5.65188
ACGCGGCAGTCTGAGTGCGC	CENPF		178	36	2	1046	1001	615	983	3.27962	1.49169	0.158984	6.03663	6.12753	5.48084	5.8251	pass	-4.63584
ACGCGGCGGGCGCAGGGCAG	FAM129B		0	42	0	220	129	436	1510	0	1.63887	0	3.86756	3.30468	4.99778	6.43548	pass	-3.86756
ACGCGGGAAAATAAGATGTT	KRTAP12-3		51	5	96	2089	1303	1681	2001	1.80564	0.32388	2.72072	7.02355	6.50313	6.91087	6.83755	pass	-5.2179
ACGCGGTGGGTGGGACGCAA	ITGB3		354	1123	160	1895	1364	2040	1893	4.19567	5.84625	3.36738	6.88407	6.56843	7.18801	6.75823	pass	-2.6884
ACGCGGTTCGGTCGGCCGCT	RAN		92	27	98	671	485	1329	1038	2.46004	1.23826	2.746	5.40836	5.10393	6.57506	5.90229	pass	-3.82907
ACGCGTACAGCCAGCACGCT	DMTF1		109	182	160	579	1318	699	1076	2.66318	3.34506	3.36738	5.201	6.51946	5.66166	5.95331	pass	-2.53783
ACGCTAGGCGCGGCGTAGCG	RTFDC1		177	0	8	639	807	602	950	3.27233	0	0.551887	5.33957	5.82168	5.45071	5.77672	pass	-4.89883
ACGCTCAAAGCCCCAGATAC	HDAC3		20	7	2764	2029	1352	1311	1214	0.984599	0.43549	7.33988	6.98183	6.55581	6.5556	6.12475	pass	-5.99723
ACGCTCAGCACCCGCTATGC	Non-targeting		56	26	3	968	987	983	1114	1.90325	1.20714	0.232355	5.9266	6.1075	6.1453	6.00259	pass	-4.90036
ACGCTCCAAGGCGCAATGGT	TSEN34		97	91	70	740	742	481	1108	2.52281	2.48047	2.34412	5.54641	5.70276	5.13526	5.99492	pass	-3.0236
ACGCTCCTCACTTTCCAGAC	HYAL1		28	1579	180	340	382	597	1300	1.24505	6.33064	3.52168	4.46028	4.77079	5.43896	6.22213	pass	-1.91727
ACGCTCTCCTGGCAACAAGT	Non-targeting		233	897	580	1675	2086	1774	1868	3.63257	5.52837	5.1204	6.70763	7.17605	6.98793	6.73922	pass	-1.86753
ACGCTGACGAGTAAAAGCGG	Non-targeting		121	58	412	512	641	170	1165	2.79109	1.97072	4.6438	5.02871	5.49602	3.70797	6.06619	pass	-2.23762
ACGCTGGGAACCACGCCCAC	ARHGAP28		2	1354	4	1060	884	1310	1112	0.134716	6.11183	0.302174	6.05552	5.95093	6.55451	6.00004	pass	-5.92081
ACGCTGGTCGTGGCGTAGCG	RTFDC1		290	0	1	651	1216	964	1456	3.92525	0	0.0816808	5.36575	6.40458	6.11754	6.38356	pass	-6.03586
ACGGAAAGACCTCGCTATTC	Non-targeting		444	1228	2	1156	671	986	1098	4.50643	5.97305	0.158984	6.1788	5.56058	6.14963	5.98205	pass	-1.67236
ACGGAGGCTAAGCGTCGCAA	Non-targeting		106	678	108	1063	1875	2109	1503	2.62934	5.13461	2.86612	6.05954	7.02333	7.23567	6.42885	pass	-3.43019
ACGGCACAGGGGCGGCTTCC	PEX26		4	76	45	1228	956	1199	1511	0.257919	2.27075	1.85649	6.2648	6.06214	6.42819	6.43642	pass	-4.5717
ACGGCCACGCCCCGAGAGGA	SMTN		438	104	73	1207	1350	1097	1057	4.48767	2.64044	2.39294	6.24024	6.5537	6.30148	5.92803	pass	-3.90854
ACGGCGAGAAGGATGCTAGA	CCDC105		32	57	40	1360	777	1178	1289	1.35953	1.95207	1.73553	6.41027	5.76801	6.403	6.21003	pass	-4.66747
ACGGCGAGCAGCGGGTCGGT	CALHM2		35	41	1	462	466	415	671	1.4398	1.61536	0.0816808	4.88523	5.04799	4.92885	5.286	pass	-3.44543
ACGGCGCAACACGACCACGG	NDUFS7		1	0	31	413	977	407	889	0.0689296	0	1.48839	4.72926	6.09302	4.9017	5.68278	pass	-4.66033
ACGGCGCCGAGCACGTACAA	ZNF292		30	9	70	1673	795	1078	1035	1.30343	0.539081	2.34412	6.70593	5.80045	6.2766	5.89819	pass	-5.26137
ACGGCGGCAGGAGAGCGGCG	FOXO4		1567	213	1054	1031	994	619	1107	6.27958	3.55116	5.96338	6.01611	6.11755	5.48998	5.99364	pass	0.263472
ACGGCGTCGCGGGACGCTCC	EPB41L4B		4	105	47	287	929	944	1314	0.257919	2.65204	1.90217	4.22785	6.02143	6.08774	6.23738	pass	-3.96993
ACGGGCCGCGGGCGGATTGA	CGNL1		317	130	45	1010	1954	1077	2060	4.04557	2.91533	1.85649	5.98689	7.08242	6.27527	6.87911	pass	-4.16709
ACGGGCGGCCTGGCAGCTGG	MRRF		75	84	89	905	587	646	1456	2.22353	2.38638	2.6286	5.83116	5.372	5.55024	6.38356	pass	-2.98562
ACGGGCGGCTATCGCTGACT	Non-targeting		214	253	236	1370	761	1111	1872	3.52014	3.77985	3.88236	6.42072	5.73855	6.31955	6.74228	pass	-2.43719
ACGGGCTCTGGTCAGGACAA	HMGB1		65	336	290	369	390	732	1304	2.06384	4.163	4.16129	4.57321	4.7996	5.72692	6.2265	pass	-1.56564
ACGGGGCACAAAGGACCACA	SH2D3C		115	113	2	1379	1123	1350	1292	2.72855	2.74163	0.158984	6.43005	6.2912	6.59744	6.21334	pass	-3.7015
ACGGGGGCGGTCTATTCGCA	C6orf47		95	1470	60	636	1307	427	1568	2.49803	6.22877	2.16833	5.33295	6.50751	4.96864	6.48924	pass	-2.80032
ACGGGGTGAAACCATGTCGT	Non-targeting		179	53	34	1550	855	1566	1396	3.28687	1.87497	1.57556	6.59685	5.9036	6.80951	6.32359	pass	-4.02863
ACGGTACATGCGCATGAGTC	Non-targeting		1	45	3	298	440	193	1064	0.0689296	1.70719	0.232355	4.27927	4.96773	3.87782	5.9374	pass	-3.64546
ACGGTAGGCGTTTCCCGGGC	ABCB4		36	39	161	1309	934	700	1432	1.4656	1.56716	3.3755	6.35579	6.02906	5.66368	6.35987	pass	-4.4619
ACGGTCTCTAAGTCCCTGCT	ACTL6B		87	438	5	1033	886	1030	1306	2.39441	4.52659	0.36877	6.01887	5.95414	6.21175	6.22868	pass	-3.62446
ACGGTGACCTCCGTGCGGCC	EMC8		4	2	1	1246	372	1227	1090	0.257919	0.138391	0.0816808	6.28552	4.73394	6.46111	5.97166	pass	-6.0276
ACGGTGGGGATGGACCTACT	Non-targeting		6527	256	220	2998	2062	2606	2916	8.32382	3.79563	3.78817	7.54137	7.15947	7.53912	7.37686	pass	-3.36384
ACGGTTATGGTCTCATGGGG	Non-targeting		13150	232	43062	1435	673	1304	2744	9.33212	3.66432	11.2931	6.48683	5.56479	6.54795	7.28969	pass	2.84529
ACGTATCCCTGCCAGCCCTC	WFDC9		221	90	123	2720	2101	1832	1934	3.56259	2.4674	3.02941	7.40177	7.18632	7.03398	6.78886	pass	-4.00457
ACGTATGTAAGGCTATGTAA	LRRCC1		116	47	13	1632	1477	1656	1769	2.73916	1.751	0.813322	6.67048	6.68209	6.88943	6.66142	pass	-4.93109
ACGTATTAAAGGGACCGGAG	ALX1		30	88	1	1344	879	324	1227	1.30343	2.4409	0.0816808	6.3934	5.94288	4.58497	6.1399	pass	-4.50329
ACGTCAACTGCTGGAGTGGG	Non-targeting		36	58	0	734	1535	1139	1778	1.4656	1.97072	0	5.53491	6.73713	6.35501	6.66867	pass	-4.76641
ACGTCAAGGCTGTGCTATGA	FKBP3		437	334	26	3011	1147	1352	1866	4.48452	4.15486	1.33028	7.54758	6.32132	6.59956	6.73769	pass	-3.06305
ACGTCACGGGAGGACGACCC	DHX36		104	1	41	1027	1225	906	1379	2.60634	0.0708544	1.76054	6.01059	6.41509	6.02935	6.30613	pass	-4.26881
ACGTCCATACTGTCGGCTAC	Non-targeting		7	1	4	2108	1204	695	1253	0.424994	0.0708544	0.302174	7.03651	6.39044	5.65354	6.16973	pass	-6.31958
ACGTCCCACACCGTTGCGGG	NTN5		71	0	75	1411	1008	843	1399	2.16176	0	2.42459	6.46277	6.13744	5.92702	6.32665	pass	-4.30101
ACGTCGTTTAGCACCCGGCT	Non-targeting		1	76	3	1004	911	465	1843	0.0689296	2.27075	0.232355	5.97843	5.99365	5.08787	6.71997	pass	-4.85551
ACGTCTAGCTGGGGCTCGCC	ADAM17		169	99	140	1212	1441	906	1543	3.21266	2.58099	3.19457	6.24613	6.64684	6.02935	6.46631	pass	-3.03347
ACGTGAAAATGCCCCGTGCC	LPAR1-tiling		1	2	149	1151	756	515	1473	0.0689296	0.138391	3.2749	6.17263	5.72922	5.23109	6.4001	pass	-5.59082
ACGTGACCCCTCCCCCCTAC	TMEM8A		67	83	66	1535	1091	1124	1309	2.09723	2.37242	2.27635	6.58297	6.25003	6.33612	6.23195	pass	-4.05977
ACGTGCACCGGGTAGCCACG	DUSP28		1	70	1	507	442	519	759	0.0689296	2.1775	0.0816808	5.01498	4.97407	5.24195	5.4595	pass	-4.94605
ACGTGGGGACATATACGTGT	Non-targeting		1040	2	82	2609	1567	2273	2650	5.69754	0.138391	2.5302	7.34202	6.76662	7.34302	7.23973	pass	-4.81282
ACGTGTACATAAGTTGTAGC	RPGRIP1		2	7	166	741	882	713	1491	0.134716	0.43549	3.41543	5.54831	5.94772	5.68971	6.41742	pass	-5.4136
ACGTGTCTTAGTGGTATTTA	MYOT		5	44	1	1660	1268	1180	1384	0.315787	1.68477	0.0816808	6.69478	6.46429	6.40542	6.31129	pass	-6.32374
ACGTTCGAGTACGACCAGCT	Non-targeting		100	1432	627	1704	1467	1533	1852	2.5592	6.1915	5.2297	6.73216	6.67238	6.77906	6.72693	pass	-1.54936
ACGTTTAGAGAAGGAAGAGG	MEIS2		0	0	0	187	512	153	1281	0	0	0	3.65044	5.17988	3.56818	6.20117	pass	-3.65044
ACTAAAACAAACAGGGCAGG	FOXA2		1370	79	343	709	1059	1219	1634	6.08842	2.3152	4.39093	5.48601	6.20766	6.45178	6.54807	pass	-2.06085
ACTAACACTAAGCTGCTAGC	PCDH15		82	74	2	655	328	759	1246	2.32565	2.24033	0.158984	5.37438	4.55958	5.77821	6.16176	pass	-3.04872
ACTAATGATAGGGGATCCCA	STRC		276	59	27	585	630	853	2062	3.85867	1.98913	1.36331	5.21547	5.47161	5.94376	6.8805	pass	-3.48248
ACTACACACCTGTTAGAATC	FAM47C		57	647	0	627	869	908	1285	1.922	5.06906	0	5.3129	5.92664	6.03248	6.20561	pass	-3.3909
ACTACAGAATTTCACATTTC	RPGRIP1		8	4498	354	852	998	1734	1671	0.476647	7.82923	4.43433	5.74567	6.12326	6.95529	6.58003	pass	-2.52095
ACTACATCCAGATATCAGTA	XDH		5	162	1	1072	1044	1500	1439	0.315787	3.19454	0.0816808	6.07152	6.18736	6.74796	6.36682	pass	-5.75573
ACTACCATAAATGGAATTAG	GBP1		144	2	90	1668	1197	851	1355	3.00847	0.138391	2.64213	6.70165	6.38213	5.94043	6.28113	pass	-3.69318
ACTACCCAGCTCTGCTCCGC	PIPOX		59736	213	397	2961	3566	1998	2519	11.5139	3.55116	4.59248	7.52355	7.94547	7.1582	7.16709	pass	-2.56572
ACTACCTGGGGTACTGCGCC	BCL2L10		2125	5	1	1116	840	794	1619	6.71416	0.32388	0.0816808	6.12871	5.8785	5.84209	6.53491	pass	-5.55462
ACTACTCCGGCAAATACTCG	Non-targeting		92	76	756	1196	1054	684	1432	2.46004	2.27075	5.49304	6.22721	6.20092	5.63099	6.35987	pass	-3.76717
ACTACTGGCTATCCGCGCCA	Non-targeting		60	0	1	914	615	647	1259	1.97684	0	0.0816808	5.84519	5.43764	5.55242	6.17652	pass	-5.43764
ACTAGACCCTCTAGATCTGC	CLDN34		1	0	97	885	746	781	1324	0.0689296	0	2.73341	5.79949	5.71037	5.81869	6.24817	pass	-5.71037
ACTAGACGGTATTCTCAGAC	PRMT1		174	174	2	1739	1263	654	1622	3.25024	3.28672	0.158984	6.76122	6.45865	5.56762	6.53755	pass	-3.51098
ACTAGAGTCATGATCAGCGA	Non-targeting		59	40	13	2230	981	1362	2112	1.95879	1.59146	0.813322	7.11708	6.09883	6.61008	6.91478	pass	-5.15829
ACTAGCCTGTTCGCGAGTAG	Non-targeting		37	39	13	722	178	662	1085	1.49094	1.56716	0.813322	5.51165	3.72842	5.58479	5.96514	pass	-4.02071
ACTAGCTCCTGACACACAGT	FKBP11		185	153	174	1486	1038	919	1849	3.32963	3.12131	3.4771	6.53666	6.17916	6.04959	6.72461	pass	-3.05784
ACTAGGAGGACAGTTGCGGA	SPATA7		207	55	78	1702	1747	1618	2191	3.47641	1.91404	2.4708	6.73048	6.92213	6.85623	6.96733	pass	-4.38542
ACTAGGCGGTTGCTATGAAC	GNL2		81	135	1	1214	1020	2003	1600	2.3115	2.96268	0.0816808	6.24847	6.15427	7.16178	6.51806	pass	-3.93697
ACTAGGGCAGTGTGTCTGCA	Non-targeting		51	3	0	838	614	1089	1368	1.80564	0.202907	0	5.72222	5.43534	6.29106	6.29472	pass	-5.23244
ACTAGTGAGTGAGGTTTTTG	DACH1		5992	3678	945	5280	5041	4590	3977	8.20084	7.54028	5.80855	8.35456	8.44316	8.35242	7.82223	pass	-0.902879
ACTATCATGGCACCCAATTG	Non-targeting		65	106	167	2187	1777	2449	2606	2.06384	2.66355	3.42328	7.08919	6.94649	7.44998	7.21574	pass	-4.28294
ACTATTTAATATTGGTAAGT	Non-targeting		3849	165	85	1042	695	1068	816	7.56501	3.21814	2.5732	6.03119	5.61023	6.26332	5.56168	pass	-2.39209
ACTCAAAGGAATGCAGATGC	WWTR1		518	1567	70	4884	2538	4042	1745	4.71973	6.31977	2.34412	8.24244	7.45723	8.1696	6.64191	pass	-3.52271
ACTCAAGCTTTGGGATGCTG	CXCL5		9	3	288	1599	1752	1554	1589	0.526513	0.202907	4.15186	6.6413	6.92622	6.79851	6.50822	pass	-6.11479
ACTCACGTCCCACACCGTTG	NTN5		129	70	751	2253	1697	2581	1902	2.87047	2.1775	5.48368	7.13177	6.88058	7.52529	6.765	pass	-4.26131
ACTCACTAAACCAATTCAAC	ANXA1		385	289	127	2113	2001	1992	1700	4.31043	3.95864	3.07001	7.0399	7.11646	7.15389	6.6046	pass	-3.15782
ACTCACTGTCGCAGGAGGAA	C2CD5		0	20	0	128	134	215	1261	0	1.00488	0	3.15555	3.35408	4.02348	6.17878	pass	-3.15555
ACTCAGACGCTAGGGCCCCG	DEXI		85	433	7	913	911	821	1802	2.3673	4.51075	0.493393	5.84363	5.99365	5.88951	6.68782	pass	-3.47633
ACTCAGCCATTTTATTAGAA	Non-targeting		346	95	2	1717	1458	2128	1269	4.16451	2.53161	0.158984	6.74302	6.66359	7.24853	6.18778	pass	-4.13199
ACTCAGCCCTGCGCCCGCGT	HACE1		89	27	2	2196	810	1257	1374	2.42102	1.23826	0.158984	7.09507	5.82694	6.49557	6.30096	pass	-4.67405
ACTCAGCGAGTTTGGAACGC	ZSCAN31		2	0	2	1062	1063	724	1474	0.134716	0	0.158984	6.0582	6.21302	5.71137	6.40107	pass	-5.92349
ACTCCACCCACTTAAAGAGG	TRIM49D2		37	80	1	784	300	390	1177	1.49094	2.32972	0.0816808	5.628	4.43655	4.84225	6.08075	pass	-4.13706
ACTCCATCCCGAGTAGCCAT	VPS39		36	2	68	3113	1950	2540	1445	1.4656	0.138391	2.31064	7.59539	7.07948	7.50232	6.37275	pass	-6.12979
ACTCCCACCTTCTCTATAAC	USP26		4	169	56	1068	1988	2162	1274	0.257919	3.24902	2.09154	6.06621	7.10712	7.27124	6.19338	pass	-5.17971
ACTCCCAGTGGGCAACGCGC	CHMP4B		58	343	56	2883	1648	1512	1830	1.94051	4.1911	2.09154	7.48525	6.83868	6.75935	6.70985	pass	-4.66781
ACTCCCCAACTGGGGTGCGC	TSEN34		0	2	842	556	698	810	1036	0	0.138391	5.6452	5.14415	5.61631	5.87038	5.89956	pass	-5.14415
ACTCCCCGCCTGGAGCCTCT	MAP3K11		1852	178	678	1110	974	1144	1265	6.5178	3.31618	5.33962	6.12104	6.08865	6.36125	6.18329	pass	-1.02163
ACTCCCGACGTGCAAAGCGA	SDCCAG8		90	3	9	1050	1393	1038	1387	2.43414	0.202907	0.608102	6.04205	6.59846	6.22276	6.31437	pass	-5.61466
ACTCCCGCCTACCCCAAACC	PIGF		3	37	4	2545	2068	1662	1437	0.197632	1.51729	0.302174	7.30641	7.16364	6.89461	6.36483	pass	-6.59243
ACTCCGAGAGCGCGAGACAC	DACH1		204	302	94	1118	1135	529	947	3.45725	4.01812	2.695	6.13125	6.30634	5.26876	5.77224	pass	-2.57377
ACTCCGCGCTTCCCGCCTAG	MDM1		61	0	0	409	354	393	1100	1.99466	0	0	4.71575	4.66514	4.85292	5.98463	pass	-4.66514
ACTCCTGCCCAGCTGGAGCC	BDKRB2		4962	4027	2490	1273	659	742	560	7.92974	7.6704	7.19025	6.31606	5.53511	5.74613	5.03243	pass	1.61368
ACTCCTTGACCCAGAAGGTG	C11orf86		134	139	0	894	680	692	1807	2.91795	2.99947	0	5.81383	5.5794	5.64743	6.69178	pass	-2.89588
ACTCGAAATCACCTATGGTA	Non-targeting		990	39	0	1988	998	794	1173	5.62786	1.56716	0	6.95262	6.12326	5.84209	6.07591	pass	-4.5561
ACTCGCTCGCACACCGACAG	PRKCE		630	477	762	1975	1630	1112	1457	4.99236	4.64452	5.5042	6.94323	6.82297	6.32083	6.38453	pass	-1.95086
ACTCGGCACCGTTAGCCAGT	STARD8		32	3	45	736	740	732	1341	1.35953	0.202907	1.85649	5.53875	5.69894	5.72692	6.26634	pass	-4.17922
ACTCGGGATGGAGTAGCTAT	VPS39		81	147	37	951	1870	1444	1334	2.3115	3.07035	1.65776	5.90146	7.0195	6.69359	6.25888	pass	-3.94915
ACTCGGGTTAGATCCGCGCG	ABHD1		55	1	51	628	306	699	789	1.88425	0.0708544	1.98942	5.31514	4.46381	5.66166	5.51418	pass	-3.67224
ACTCTAAAACATACATAGGT	SPATA16		7	1	985	1206	869	358	1120	0.424994	0.0708544	5.86732	6.23906	5.92664	4.72322	6.01022	pass	-5.81407
ACTCTCTCCTTGGCCCGTGT	LPAR5		3892	23975	2276	8761	8785	6597	2798	7.58095	10.2382	7.06153	9.08336	9.24273	8.8744	7.31763	pass	-1.50241
ACTCTGCCCCTCCTTAAGGT	GPR35		151	243	228	2707	5104	3591	1185	3.06861	3.72599	3.83603	7.3949	8.46103	7.99954	6.09038	pass	-4.32628
ACTCTGCCTTCATGCAGCCA	USP26		1	114	2	1090	1119	888	1475	0.0689296	2.75245	0.158984	6.09519	6.28612	6.00085	6.40204	pass	-5.84186
ACTCTGGCGGGGGCGGGGCA	MRPS24		298	57	59	1404	1204	2740	1659	3.96195	1.95207	2.14951	6.45568	6.39044	7.61108	6.56974	pass	-4.43837
ACTCTGTACTCTGGCGGGGG	MRPS24		72	123	788	1292	1654	617	1655	2.17745	2.84632	5.55155	6.33716	6.84388	5.48542	6.5663	pass	-3.99755
ACTCTGTGATTCGCCAGCGC	PAX2		799	91	120	1303	715	309	1200	5.32559	2.48047	2.9982	6.34924	5.65033	4.5195	6.10826	pass	-1.5213
ACTGAACAGGGCATTGATCT	SLC36A1		118	122	39	1765	1618	2128	1965	2.76016	2.83619	1.71007	6.78244	6.81241	7.24853	6.81159	pass	-4.02228
ACTGAACCAGTACTCCCAGG	WFDC9		269	1	412	1270	1231	1148	2563	3.82419	0.0708544	4.6438	6.3127	6.42206	6.36623	7.1919	pass	-2.4885
ACTGAACCCAGGCCCAGAGC	LCAT		668	485	1430	767	1515	773	1254	5.07428	4.66756	6.39742	5.59702	6.71839	5.8041	6.17086	pass	-0.522741
ACTGACAGCGAAGGAGCGCG	C2CD5		44	156	57	879	1042	490	1340	1.65685	3.14614	2.11112	5.78985	6.18463	5.16125	6.26527	pass	-3.05013
ACTGACGGCAAATGAGCCCC	NMD3		0	0	105	756	839	1013	1249	0	0	2.83112	5.57661	5.87681	6.18807	6.16518	pass	-5.57661
ACTGACGGGAACACACGTGC	ERI1		152	158	1	1531	2095	2278	2218	3.077	3.16245	0.0816808	6.57924	7.18222	7.34617	6.98486	pass	-4.01977
ACTGACTCCTGCACCCCAGC	OAS2		41	223	191	2345	3251	1883	3021	1.58807	3.61182	3.60001	7.18911	7.81262	7.07329	7.42759	pass	-4.2008
ACTGACTGATGGGGAGGGGG	SH2D3C		0	0	66	553	651	524	1361	0	0	2.27635	5.13656	5.51787	5.25542	6.28742	pass	-5.13656
ACTGAGAGAAGAGCCTTTGA	BCL2L10		3206	1888	158	2864	3017	2775	2250	7.30283	6.58555	3.351	7.47576	7.70535	7.6293	7.00536	pass	-1.11979
ACTGAGAGCATAGGGTGGGC	ZNF665		219	457	15	1230	1428	1419	2180	3.55059	4.58525	0.905931	6.26712	6.6339	6.66863	6.96012	pass	-2.71653
ACTGAGCCTCTGAGAAAAGA	TIGIT		248	134	533	2708	3653	1810	2816	3.71553	2.95333	5.00213	7.39543	7.98011	7.01668	7.32682	pass	-3.6799
ACTGAGGACGCCGCCGCTCG	ITGA9		811	332	361	1805	1194	1327	945	5.34656	4.14669	4.46129	6.81448	6.37855	6.57291	5.76925	pass	-2.11162
ACTGAGGCTTTGTGTGTGCC	AZGP1		457	98	4	1780	1057	1221	2025	4.54626	2.5688	0.302174	6.79454	6.20497	6.45412	6.8546	pass	-3.63616
ACTGAGTCACTTAGTGATTA	TM2D1		132	48	2	1227	1104	1140	1456	2.89914	1.77241	0.158984	6.26364	6.2669	6.35626	6.38356	pass	-4.49449
ACTGAGTGGGTAACACGCAT	Non-targeting		1	66	1	803	1745	1343	1336	0.0689296	2.11181	0.0816808	5.66186	6.92049	6.59002	6.26102	pass	-5.59293
ACTGATGGAGCGAGCGAGAA	DYNC1LI1		295	470	279	3705	2402	3051	2031	3.9483	4.62405	4.10868	7.84536	7.37824	7.76544	6.85884	pass	-3.65676
ACTGCACATCACAACTATCT	OPRPN		318	122	375	3497	3078	3699	3042	4.04983	2.83619	4.51373	7.76238	7.73409	8.04213	7.43753	pass	-3.71255
ACTGCACTCCATGTGGCGCG	FAM221A		132	121	106	1453	416	1231	1110	2.89914	2.82598	2.84288	6.50461	4.88947	6.46576	5.99748	pass	-3.60547
ACTGCAGCATTTGTTCCGGA	ICAM1		1602	868	742	2036	3202	1856	2187	6.31105	5.482	5.46668	6.98676	7.7908	7.05261	6.96471	pass	-1.58593
ACTGCCCGGCTTTGGCGCGC	LPAR1-tiling		117	9	86	1120	1018	1078	1241	2.7497	0.539081	2.58725	6.13379	6.15148	6.2766	6.15604	pass	-3.68935
ACTGCCGAGGGGCGGGCGGA	LPAR1-tiling		1403	1310	425	1039	1544	1254	987	6.12226	6.06487	4.68686	6.02709	6.74548	6.49216	5.83085	pass	-0.680612
ACTGCGCAGGAAGAGAGCTG	HS3ST3B1		5	107	30	1048	2072	680	1141	0.315787	2.67496	1.45812	6.03935	7.1664	5.6227	6.03661	pass	-4.49144
ACTGCGCGTGCGTGGCTGCC	DYNC1LI1		249	122	76	1791	1084	1452	1618	3.72089	2.83619	2.44016	6.80334	6.24087	6.70148	6.53403	pass	-3.40468
ACTGCGGAGCGCCCAATATC	Non-targeting		295	153	342	2036	666	1756	1202	3.9483	3.12131	4.38692	6.98676	5.55002	6.97333	6.11063	pass	-2.58641
ACTGCGGCCAGGATGTGGGA	ISLR		757	1123	664	1610	1457	1502	1868	5.24968	5.84625	5.31027	6.65109	6.66261	6.74986	6.73922	pass	-1.40141
ACTGCGGTGAGGGCTGTGGC	SLC5A11		2	34	119	797	188	679	1306	0.134716	1.4391	2.98764	5.65125	3.80147	5.62062	6.22868	pass	-2.63297
ACTGCTCCCGGTCGCCCCTC	Non-targeting		492	100	120	1571	3299	1348	1575	4.64833	2.59308	2.9982	6.61607	7.83367	6.59533	6.49559	pass	-3.59713
ACTGCTGCTGACATCTCTTA	Non-targeting		104	1229	28	3039	2304	2407	2349	2.60634	5.97421	1.39561	7.56086	7.31851	7.42516	7.06701	pass	-4.95452
ACTGCTGCTGCGAGAGGAGG	FOXG1		51	0	0	59	0	2	724	1.80564	0	0	2.2161	0	0.191533	5.39297	pass	-0.191533
ACTGCTGCTGTCTTCTAAAT	Non-targeting		587	64	273	5554	5050	5639	4645	4.89369	2.07781	4.07915	8.42733	8.44573	8.64855	8.04531	pass	-4.5694
ACTGCTGGCTGGCTCCGGGA	TNS1		2636	1654	1059	3618	3852	4210	2340	7.02238	6.39677	5.97009	7.81123	8.05634	8.22815	7.06151	pass	-1.65956
ACTGGACGTTCCCTAACCTG	GBA		133	46	97	2123	1724	1944	2373	2.90858	1.72926	2.73341	7.04666	6.90317	7.11895	7.08156	pass	-4.38554
ACTGGAGAGGCAGAATCATG	RUNX2		598	242	498	1246	1393	1131	2081	4.91958	3.72049	4.90731	6.28552	6.59846	6.34497	6.89362	pass	-1.43766
ACTGGCCTCTATCCTATGCG	TM2D1		26	3	18	923	827	313	1394	1.18421	0.202907	1.03457	5.85908	5.85638	4.53725	6.32154	pass	-4.67487
ACTGGCTGAAGGGAGTGGCA	ALPP		68	22	1	509	1031	559	1676	2.11363	1.0755	0.0816808	5.02049	6.16953	5.34633	6.5843	pass	-5.09403
ACTGGGAGGCAGAATGAAGG	LUZP6		1	55	41	1205	929	1135	2667	0.0689296	1.91404	1.76054	6.23788	6.02143	6.35	7.2489	pass	-4.58945
ACTGGGAGTTAGGTAGGCTT	OR5C1		166	173	92	1279	2004	1410	2452	3.18962	3.27926	2.6688	6.32276	7.1186	6.65955	7.12847	pass	-3.83935
ACTGGGCGGACTGGCTGGAC	KCTD11		1063	248	337	1249	1394	1237	2176	5.7285	3.75317	4.3667	6.28895	6.59949	6.47269	6.9575	pass	-2.106
ACTGGGTTAGAGGTATCACG	SCAMP3		1	0	0	703	1133	771	2709	0.0689296	0	0	5.47403	6.30383	5.80043	7.27129	pass	-5.80043
ACTGGTGACTAAGGGAACGA	LPAR4		20640	12670	12606	5239	4203	3455	3048	9.98169	9.3192	9.52219	8.34334	8.1817	7.94406	7.44035	pass	1.57813
ACTGTAAGTGATAACCCAAC	EVI2B		5	0	174	579	454	120	1016	0.315787	0	3.4771	5.201	5.0115	3.25075	5.87191	pass	-4.88521
ACTGTCAGAGCTGGGGAGGC	WISP1		876	339	631	1287	1460	1578	1733	5.45516	4.17511	5.23863	6.33164	6.66555	6.82043	6.63205	pass	-1.5818
ACTGTCATTCCCCCAGGTAT	SMTN		95	230	93	1615	1634	750	2065	2.49803	3.65281	2.68196	6.65552	6.82648	5.76132	6.88258	pass	-3.17366
ACTGTGCAGGCTTTGGCAGC	GPR35-tiling		228	526	83	506	943	693	1482	3.60382	4.78021	2.54468	5.01222	6.04268	5.64947	6.40879	pass	-1.4084
ACTGTGCCCTGAGAGCAGGA	TREH		0	0	28	200	35	287	203	0	0	1.39561	3.73991	1.76961	4.41776	3.644	fail	-3.02215
ACTGTGCTAAGCCCCCAGCC	ARPIN		201	100	65	1270	497	430	1421	3.43784	2.59308	2.2589	6.3127	5.13818	4.97842	6.34888	pass	-2.71952
ACTGTTGCCGCGCCAACTGC	Non-targeting		57	1	69	664	1453	825	1047	1.922	0.0708544	2.32748	5.39359	6.65869	5.8964	5.91454	pass	-3.56892
ACTTAAAGGAACAGAGGCAG	DLG3		0	64	0	319	452	156	1243	0	2.07781	0	4.37261	5.00533	3.59385	6.15833	pass	-3.59385
ACTTAAATTCTGGACCAACT	OR8D1		399	1593	901	2953	2093	2702	2249	4.3594	6.34322	5.74102	7.51967	7.18085	7.59104	7.00472	pass	-1.85002
ACTTAAGTTCAAGTATCTTG	FAM46D		255	170	95	2690	1704	1987	1680	3.75267	3.25664	2.70792	7.38586	6.88647	7.15029	6.5877	pass	-3.63319
ACTTACAACGGTGTCGTCAG	HIST2H2BF		48	57	0	1142	1031	351	978	1.74374	1.95207	0	6.16146	6.16953	4.69582	5.81787	pass	-4.41772
ACTTACGGCACTCGCATGCC	Non-targeting		306	261	201	1125	942	1180	1967	3.99775	3.82154	3.6677	6.14013	6.04118	6.40542	6.81305	pass	-2.21963
ACTTAGTTCCTTCTTTAAAC	TULP4		29	1	364	1885	1869	1636	1903	1.27453	0.0708544	4.47269	6.8765	7.01874	6.87205	6.76576	pass	-5.60196
ACTTCAACCAAGGAGAGATA	FAM47C		259	95	0	1254	1138	1142	1010	3.77347	2.53161	0	6.29464	6.3101	6.35876	5.86351	pass	-3.77849
ACTTCAGTTCGGCGTAGTCA	Non-targeting		158	0	2	1433	1580	1185	1445	3.12635	0	0.158984	6.48484	6.77843	6.41144	6.37275	pass	-6.25246
ACTTCCCACTTCTTAGGTTG	Non-targeting		141	467	5	815	1246	1201	1921	2.9819	4.61519	0.36877	5.68284	6.43933	6.43057	6.77921	pass	-2.70093
ACTTCCTATTAAATCTATTC	PSMB5		1148	4	84	986	1016	817	900	5.83746	0.264661	2.55901	5.95275	6.14868	5.88258	5.70018	pass	-3.32357
ACTTCCTCTTGAACTAAGGG	SIRPB1		2	0	87	507	572	359	1103	0.134716	0	2.60117	5.01498	5.33557	4.72709	5.9885	pass	-4.88027
ACTTCTCAGAGCTGGAGTGG	SPTBN2		2355	1216	1703	2604	2637	1278	1776	6.86108	5.95911	6.64674	7.33927	7.51212	6.51921	6.66706	pass	-0.47819
ACTTGAATATGTTGGTTGAG	CNTN3		69	159	85	1345	884	1507	1283	2.12985	3.17054	2.5732	6.39446	5.95093	6.75461	6.20339	pass	-4.18141
ACTTGAATCATCACCCAATC	ZNF564		131	600	46	1717	1948	2207	2031	2.88965	4.96362	1.87951	6.74302	7.07801	7.30077	6.85884	pass	-3.85338
ACTTGAGGACTGGCTCCTTG	BCAR3		1387	458	974	795	1255	1115	1286	6.10596	4.58827	5.85139	5.6477	6.44959	6.32467	6.20672	pass	-0.473273
ACTTGATAGGCTGAGAGTCC	FCGRT		36	2	86	1403	1475	1513	1461	1.4656	0.138391	2.58725	6.45466	6.68015	6.76029	6.38844	pass	-4.98907
ACTTGATCCAACTCTGACCA	RPGRIP1		202	87	62	1322	835	910	1690	3.44434	2.42746	2.20524	6.36988	5.87003	6.03561	6.59617	pass	-3.44257
ACTTGGGTCGTGGCGCTTTC	PSMA6		84	15390	100	1983	1207	1320	1839	2.35355	9.59937	2.77083	6.94901	6.39399	6.56536	6.71686	pass	-3.79453
ACTTGGTGAGGTGATTATTT	MPC2		125	155	138	1057	1306	2105	1707	2.83132	3.13791	3.17609	6.0515	6.50641	7.23295	6.61047	pass	-3.3685
ACTTGTCTCATGCCTGCGAT	CD164		200	319	103	1746	1670	1326	1862	3.43131	4.09238	2.80731	6.76696	6.85764	6.57184	6.73463	pass	-3.33566
ACTTGTGCAGACAAAGCGCG	ZNF286A		0	76	116	1264	860	800	1213	0	2.27075	2.9555	6.30595	5.91187	5.85276	6.12358	pass	-3.64113
ACTTGTGTGTCATCTCTGAG	CNDP1		1405	176	2	2917	3941	2333	1788	6.12429	3.30153	0.158984	7.50207	8.08917	7.38038	6.67668	pass	-4.78764
ACTTTAGGGAGACAAAGCAG	OR8D1		1	175	38	1320	1242	719	1662	0.0689296	3.29414	1.68415	6.36772	6.43474	5.70156	6.57232	pass	-4.01742
ACTTTATGGGGGAAATAAAG	DCSTAMP		48	0	30	883	1448	611	1164	1.74374	0	1.45812	5.79629	6.65376	5.47164	6.06496	pass	-4.05254
ACTTTCCACATGAACCTCAC	MSH4		55	68	382	1491	964	1049	2518	1.88425	2.14503	4.53926	6.54146	6.07398	6.23777	7.16652	pass	-3.92895
ACTTTCGCAAACTAACCACC	GALNT4		404	3	2	1008	1181	1056	1194	4.3765	0.202907	0.158984	5.98407	6.36295	6.24724	6.10113	pass	-6.08825
ACTTTGCCACTGGAGTCCTC	MTUS2		178	86	283	1098	889	1201	1309	3.27962	2.4139	4.12803	6.10559	5.95894	6.43057	6.23195	pass	-2.82597
ACTTTGGAATTTCTGAAAGA	PP2D1		0	14	1	1204	675	1322	1119	0	0.769551	0.0816808	6.2367	5.56898	6.56752	6.00895	pass	-6.2367
ACTTTGGCTAAAAATAGCTA	KCNJ9		369	1	5	2020	1023	1290	1054	4.25234	0.0708544	0.36877	6.97547	6.15845	6.53255	5.924	pass	-6.08759
AGAAAAAATGCCTCACAAAC	IL4		16	1	107	863	1000	847	1269	0.834315	0.0708544	2.85455	5.76383	6.12611	5.93374	6.18778	pass	-4.92952
AGAAAAACAACCGGAACCGG	SIAE		174	120	60	662	724	503	1068	3.25024	2.8157	2.16833	5.38934	5.66802	5.19799	5.94272	pass	-2.85232
AGAAAAAGATAAGGAAGAGA	CARD11		42	597	931	2176	1137	1393	1889	1.61136	4.95662	5.78741	7.08197	6.30885	6.64222	6.7552	pass	-1.35223
AGAAAACGCCTGCAGACCAG	TLR4		1275	31	234	1849	1838	2045	2015	5.98632	1.35642	3.87091	6.84892	6.99479	7.19151	6.84752	pass	-3.3206
AGAAAATGCGGAGAACGCGG	MTIF3		88	49	1	1452	1080	1044	1602	2.40778	1.79352	0.0816808	6.50363	6.23561	6.23097	6.51984	pass	-4.44209
AGAAACCAGTTTGGCCGGTC	ATP8B1		173	878	126	1267	621	990	1402	3.2428	5.49816	3.05997	6.30933	5.45132	6.15539	6.3297	pass	-3.06653
AGAAACGGGAGCCTCAGTCC	AURKC		83	0	47	1232	832	1550	914	2.33967	0	1.90217	6.26943	5.86493	6.79483	5.72202	pass	-4.89265
AGAAACTGAACTATCCTACT	Non-targeting		204	112	1474	2357	2257	1193	1585	3.45725	2.73073	6.44063	7.19642	7.28896	6.42104	6.50462	pass	-3.73917
AGAAAGAAGTCGCTTACGGT	RPL21		1	75	152	1732	1193	2056	1319	0.0689296	2.25562	3.30071	6.75546	6.37735	7.1992	6.24278	pass	-4.12174
AGAACAGAGTTAAGGACCAG	SENP1		170	3	168	3256	4027	3230	2970	3.22025	0.202907	3.43109	7.65986	8.1202	7.84732	7.40317	pass	-4.4396
AGAACAGTAAACTCCGGCGC	CENPF		54	126	1	338	308	434	1495	1.86499	2.8763	0.0816808	4.45216	4.47279	4.99136	6.42124	pass	-2.58717
AGAACCAGAGTGCCGCCCTG	MAP4K5		0	0	55	383	543	682	1133	0	0	2.07168	4.62472	5.26241	5.62685	6.02661	pass	-4.62472
AGAACCCAGACGCCAGCGGT	Non-targeting		0	1110	343	518	715	820	1192	0	5.82974	4.39093	5.045	5.65033	5.88778	6.09875	pass	-1.49685
AGAACGAGCAGGCAATGGAA	B4GALNT1		254	55	20	1733	1136	1366	1876	3.74742	1.91404	1.11437	6.75628	6.30759	6.61427	6.74533	pass	-4.39356
AGAACGCGAGGCCGGGATCG	FAM167A		0	126	114	321	263	401	1086	0	2.8763	2.93367	4.3812	4.25599	4.88099	5.96644	pass	-1.94732
AGAACGGGGGCGTCCCGAGC	SMTN		74	93	6	761	443	499	1368	2.20834	2.50627	0.432427	5.58592	4.97722	5.18678	6.29472	pass	-3.37759
AGAAGAAAAAAATGTCTACG	Non-targeting		663	5	134	1515	1093	1750	1703	5.06376	0.32388	3.13841	6.56425	6.25264	6.96843	6.60712	pass	-3.83002
AGAAGAAAGCATCCTGTACT	OR5C1		74	70	31	2580	3209	2106	2032	2.20834	2.1775	1.48839	7.32599	7.79394	7.23363	6.85954	pass	-5.61644
AGAAGACAGAAAGGTACCGA	ECHDC1		1053	3	332	2466	1890	2271	2315	5.71512	0.202907	4.34618	7.26121	7.03473	7.34176	7.04613	pass	-2.99558
AGAAGACCGAGGCGCTTCAA	Non-targeting		419	50	43	853	1037	991	1013	4.42661	1.81432	1.80932	5.74733	6.17779	6.15683	5.86772	pass	-4.34751
AGAAGACGTGCTCAGATGCT	ZNF117		6064	267	267	3474	3701	2801	3558	8.21801	3.85204	4.049	7.7529	7.99887	7.64269	7.66237	pass	-3.59368
AGAAGCCCACAGTTGGGACG	LRRCC1		235	1	124	557	660	705	1121	3.64391	0.0708544	3.03967	5.14666	5.53725	5.67375	6.01149	pass	-2.63408
AGAAGCCTGTTTGTTTTTCC	CADM2		1347	91	1586	2415	2037	2048	2489	6.06436	2.48047	6.54512	7.23126	7.142	7.19361	7.14992	pass	-1.1669
AGAAGCGAAGGGACTGGAGA	EMILIN2		53	77	74	1250	1024	998	1417	1.84548	2.28572	2.40885	6.29009	6.15984	6.16684	6.34486	pass	-3.87412
AGAAGCTATGATCAGACATA	AMELX		6	1	78	780	749	994	1135	0.371424	0.0708544	2.4708	5.62077	5.71605	6.16113	6.02912	pass	-5.24935
AGAAGCTCAGGCCCGGCAGC	CACNA1S		63	1	0	862	811	611	1322	2.02967	0.0708544	0	5.76219	5.82869	5.47164	6.24602	pass	-5.47164
AGAAGGACCCGACACAAGTT	HLA-B		1327	216	45	1768	2025	1626	2124	6.0431	3.56963	1.85649	6.78486	7.13354	6.86328	6.92288	pass	-3.56391
AGAAGGACGGCGGCGTGAGG	DBF4		155	78	105	690	799	1010	1648	3.10189	2.30054	2.83112	5.44771	5.80756	6.18385	6.56025	pass	-3.35272
AGAAGGAGAAGAGCATGCCC	CDC37		134	0	57	446	570	907	1488	2.91795	0	2.11112	4.83613	5.33064	6.03092	6.41455	pass	-3.9198
AGAAGGAGGGACATGGGGAG	TMEM30A		211	119	79	579	598	496	1854	3.50156	2.80535	2.48588	5.201	5.39814	5.17832	6.72847	pass	-2.59279
AGAAGGCAGGGGAGGGCGGG	ABHD1		90	129	99	313	476	551	1270	2.43414	2.90567	2.75847	4.34655	5.0777	5.32605	6.1889	pass	-2.17203
AGAAGGCCACTCCGCCCACT	CD74		341	162	325	1774	2125	1147	1491	4.14469	3.19454	4.31697	6.78971	7.20259	6.36498	6.41742	pass	-2.64502
AGAAGGCCCAGGGAACTTTA	OR8D1		1	73	47	1600	1255	1094	1277	0.0689296	2.22488	1.90217	6.64219	6.44959	6.29758	6.19672	pass	-4.39541
AGAAGGCTGGTGAGAGCAAG	CALB1		220	28	113	983	1423	747	1174	3.5566	1.26872	2.92263	5.94842	6.62889	5.75564	6.07712	pass	-2.83301
[truncated: 10,390 more rows]

## Sheet: Gene analysis
Gene	Type	Number of Perturbations	dCas9-VP64 Average Log Fold Change	dCas9-only Average Log Fold change	Average dCas9-only and dCas9-VP64	Empirical FDR
[truncated: 737 more rows]
