# Supplementary material for: Optimized libraries for CRISPR-Cas9 genetic screens with multiple modalities
Source: Nat Commun. 2018 Dec 21;9:5416. doi: 10.1038/s41467-018-07901-8 (PMC6303322; doi:10.1038/s41467-018-07901-8)
Supplement: Supplementary file 10 — Supplementary Data 7 [file 41467_2018_7901_MOESM10_ESM.xlsx]

## Sheet: Screening data
Supplementary Data 7. Secondary CRISPRa screen for MEK inhibitor resistance in MelJuSo cells with a customized follow-up library.
		Replicate:	A	B	C	A	B	C	A	B	C	pDNA	A	B	C	A	B	C	A	B	C	pDNA		A	B	C	A	B	C	Median ABC	Median ABC
		Condition:	No drug	No drug	No drug	Selumetinib	Selumetinib	Selumetinib	Trametinib	Trametinib	Trametinib	pDNA	No drug	No drug	No drug	Selumetinib	Selumetinib	Selumetinib	Trametinib	Trametinib	Trametinib	pDNA		Selumetinib	Selumetinib	Selumetinib	Trametinib	Trametinib	Trametinib	Selumetinib	Trametinib
		Time Point:	Day 21	Day 21	Day 21	Day 21	Day 21	Day 21	Day 21	Day 21	Day 21	pDNA	D14	D14	D14	D14	D14	D14	D14	D14	D14	pDNA		D14	D14	D14	D14	D14	D14	D14	D14
Construct Barcode	Gene Symbol		Reads	Reads	Reads	Reads	Reads	Reads	Reads	Reads	Reads	Reads	LogNorm	LogNorm	LogNorm	LogNorm	LogNorm	LogNorm	LogNorm	LogNorm	LogNorm	LogNorm	pDNA filter	LFC	LFC	LFC	LFC	LFC	LFC	Med LFC	Med LFC
AAAAAACAAACCACGAGACC	RNF10		802	2874	2395	1204	3854	915	3150	2630	2083	1611	8.23029	8.36681	8.20449	8.62978	8.50372	7.79946	8.13618	7.89036	7.56645	8.06602	pass	0.399493	0.136909	-0.405035	-0.0941162	-0.476456	-0.638039	0.0437891	-0.40287
AAAAAAGAGCTGAGTAATGC	SLC7A11		672	1877	1793	1087	2694	1605	3099	2662	4963	1188	7.97608	7.7545	7.78848	8.48269	7.98882	8.6074	8.11271	7.90773	8.81458	7.62851	pass	0.506613	0.234325	0.818917	0.136631	0.153231	1.0261	0.519952	0.438653
AAAAAAGCTATCTAACTTGG	GALNT5		566	1671	1774	840	2786	889	2477	2325	1999	1402	7.72949	7.58761	7.77319	8.11199	8.03708	7.75806	7.79081	7.71332	7.50739	7.86635	pass	0.382495	0.449476	-0.015125	0.0613169	0.125715	-0.265795	0.272282	-0.0262544
AAAAAATCTTGTGGCTTTGA	BCL6		579	2045	1923	536	3601	413	2273	3074	1405	1337	7.7621	7.87762	7.88903	7.46679	8.40604	6.65968	7.6674	8.11453	7.00203	7.79816	pass	-0.295316	0.528418	-1.22935	-0.0947033	0.236909	-0.886997	-0.332082	-0.248264
AAAAACAGTTCGGGCCTTTC	DYDC2		244	850	931	181	959	341	726	578	987	598	6.52452	6.61966	6.84899	5.91645	6.50892	6.38632	6.03589	5.72586	6.49734	6.64537	pass	-0.608065	-0.11074	-0.462673	-0.48863	-0.893794	-0.351651	-0.393826	-0.578025
AAAAACCATGCACTCGGGGG	TRAF4		122	404	476	41	259	250	78	241	254	614	5.5401	5.56265	5.89309	3.8535	4.66253	5.94474	2.98946	4.50145	4.58448	6.68309	pass	-1.68661	-0.900125	0.0516542	-2.55064	-1.06121	-1.3086	-0.845025	-1.64015
AAAAAGCAGCGGCACAGCAC	LNP1		264	867	978	483	871	229	614	686	457	670	6.63698	6.64794	6.91944	7.31747	6.37166	5.82031	5.79816	5.9687	5.40489	6.80783	pass	0.680486	-0.27628	-1.09914	-0.838824	-0.679235	-1.51456	-0.231644	-1.01087
AAAAAGCTATCTAACTTGGA	GALNT5		459	1532	1571	382	1308	486	668	1092	867	1341	7.42877	7.46299	7.59871	6.98141	6.95244	6.89235	5.91767	6.6308	6.31253	7.80245	pass	-0.447359	-0.510549	-0.706365	-1.5111	-0.832187	-1.28618	-0.554758	-1.20982
AAAAAGTGAGTAAACAGACC	SCRN3		602	1924	1690	947	2420	1418	3648	2180	3922	1072	7.81805	7.79002	7.70353	8.28437	7.83472	8.42917	8.34723	7.62088	8.47581	7.48107	pass	0.466326	0.0447077	0.725644	0.529181	-0.169141	0.772278	0.412226	0.377439
AAAAAGTGCTGAAGAGTCCT	TRDN		642	2148	2021	1034	3736	726	2469	2807	2099	1275	7.91046	7.94822	7.96044	8.41078	8.45898	7.46734	7.78616	7.98394	7.57744	7.72998	pass	0.500325	0.510762	-0.4931	-0.124295	0.0357166	-0.383006	0.172662	-0.157195
AAAAATAGCCTCATCTCCCT	TRDN		1048	3737	3237	2147	12774	2782	8700	9494	6685	2752	8.61513	8.74462	8.63785	9.46267	10.2297	9.39939	9.59856	9.73791	9.24347	8.83631	pass	0.847543	1.4851	0.761533	0.983436	0.993284	0.605618	1.03139	0.860779
AAAAATTCTTAGTATTTGTT	LCE4A		258	1044	920	217	1221	474	619	907	907	664	6.60415	6.91351	6.83199	6.17419	6.85397	6.85659	5.80965	6.36597	6.3768	6.79497	pass	-0.429967	-0.0595407	0.0245932	-0.794503	-0.547541	-0.455193	-0.154972	-0.599079
AAAACAGGACGATGTGCGGC	Non-targeting control		273	1139	1068	262	1429	679	1187	846	1286	794	6.68487	7.03816	7.04544	6.44262	7.0791	7.37135	6.7366	6.26679	6.87539	7.0508	pass	-0.242246	0.040938	0.325904	0.0517296	-0.771373	-0.170052	0.0415321	-0.296565
AAAACATCGACCGAAAGCGT	Non-targeting control		140	567	491	82	387	220	437	347	259	327	5.73466	6.04284	5.9371	4.80271	5.22294	5.76351	5.31802	5.00776	4.61145	5.78641	pass	-0.931946	-0.819901	-0.1736	-0.416638	-1.03508	-1.32566	-0.641815	-0.925794
AAAACCATGCACTCGGGGGT	TRAF4		395	1622	1005	458	2194	715	964	2388	1976	665	7.21348	7.54489	6.95841	7.24129	7.69393	7.44544	6.43951	7.75171	7.49079	6.79712	pass	0.0278052	0.149037	0.487029	-0.773973	0.206817	0.532375	0.22129	-0.0115938
AAAACCCCAGCGCGTTGCCC	RYK		411	1245	1209	411	1488	559	3199	1355	1368	1089	7.27039	7.1656	7.22307	7.08617	7.13704	7.09265	8.15837	6.9393	6.96383	7.50364	pass	-0.184221	-0.0285596	-0.130418	0.887975	-0.226308	-0.259239	-0.1144	0.134143
AAAACCGAGACTCAAAGCAC	ADPRHL2		388	1162	815	231	1150	462	750	829	1353	665	7.18786	7.06679	6.65879	6.26317	6.76831	6.81992	6.0821	6.23789	6.94805	6.79712	pass	-0.924689	-0.298473	0.161126	-1.10576	-0.828899	0.289264	-0.354012	-0.548465
AAAACCGGCACTGAGAGTCC	ZNF503		47	153	213	65	126	269	147	138	289	405	4.2126	4.21106	4.76264	4.48098	3.68191	6.04876	3.81584	3.74386	4.76342	6.09	pass	0.268381	-0.529145	1.28612	-0.396761	-0.4672	0.000778042	0.341784	-0.287728
AAAACCTACCAATCAGAAAG	DDIT3		142	562	390	188	560	205	666	728	322	356	5.75474	6.03026	5.61094	5.9703	5.74405	5.66357	5.91342	6.0531	4.91396	5.90686	pass	0.215565	-0.286207	0.0526266	0.15868	0.0228412	-0.696981	-0.0060049	-0.17182
AAAACTATCGGCGGTGGCCC	EMC3		134	371	543	603	1846	133	1211	1474	352	323	5.67267	5.44243	6.08008	7.6358	7.44608	5.0547	6.76521	7.05979	5.03839	5.76898	pass	1.96313	2.00365	-1.02538	1.09254	1.61736	-1.04169	0.980467	0.556069
AAAACTCTGGAGGGCATGTA	GBA		316	1162	959	411	1403	1127	1505	743	2148	834	6.89398	7.06679	6.89138	7.08617	7.05281	8.09888	7.07618	6.08209	7.61056	7.12119	pass	0.192186	-0.0139802	1.20751	0.182198	-0.984699	0.71918	0.461905	-0.0277737
AAAAGAGACCGGCATGGGGA	BMS1		543	2145	1865	215	1174	688	485	1008	1145	1409	7.66993	7.94621	7.84503	6.16101	6.79784	7.39023	5.46479	6.51654	6.70936	7.8735	pass	-1.50892	-1.14837	-0.454802	-2.20515	-1.42967	-1.13567	-1.03736	-1.59016
AAAAGAGGAGTCAGGCAGAG	STAM		1013	3190	2955	872	2250	962	3063	1316	1585	2129	8.56625	8.51687	8.5067	8.16574	7.73012	7.87141	8.09591	6.89751	7.17466	8.46693	pass	-0.400515	-0.786755	-0.635291	-0.470336	-1.61936	-1.33203	-0.607521	-1.14058
AAAAGCTTAATCAGTGTTAT	CYP3A5		622	2378	1934	697	3602	835	1799	3452	2402	1537	7.86499	8.09441	7.89722	7.84383	8.40644	7.66808	7.33186	8.28128	7.77102	7.99844	pass	-0.021167	0.312029	-0.229137	-0.533129	0.186865	-0.126204	0.0205748	-0.157489
AAAAGTGCTGAAGAGTCCTA	TRDN		676	2059	2152	673	2724	863	2676	2161	2540	1717	7.98461	7.88742	8.0507	7.7935	8.00474	7.71544	7.90181	7.60831	7.85125	8.15762	pass	-0.191109	0.117314	-0.33526	-0.082798	-0.279113	-0.199448	-0.136352	-0.18712
AAAATAAAATTGCACGTCGC	RMDN2		96	328	261	54	787	171	698	386	376	330	5.2027	5.26905	5.04603	4.2266	6.22721	5.40759	5.98002	5.15689	5.13074	5.79935	pass	-0.976098	0.958157	0.361554	0.777325	-0.112161	0.0847089	0.114538	0.249957
AAAATAGCAGTAAACTCAAC	Non-targeting control		208	739	830	267	2430	223	910	2207	920	713	6.29693	6.41997	6.68484	6.46959	7.84065	5.78269	6.35733	7.63854	6.39709	6.8968	pass	0.172658	1.42068	-0.902156	0.0604023	1.21858	-0.287757	0.230394	0.330407
AAAATCCCCCACCCGCGCCG	NFE2L2		747	2879	2574	2038	9167	3161	11066	14416	9268	1393	8.12815	8.36931	8.30814	9.38761	9.75151	9.58339	9.94521	10.3399	9.71414	7.8571	pass	1.25946	1.3822	1.27525	1.81706	1.9706	1.406	1.30563	1.73122
AAAATCTACCTATAAAATCC	MS4A12		612	1885	1798	627	1978	769	1493	1937	1078	1612	7.84171	7.76061	7.79248	7.69183	7.54517	7.5499	7.06472	7.45129	6.62323	8.06691	pass	-0.149877	-0.215436	-0.242584	-0.776994	-0.309317	-1.16926	-0.202633	-0.751856
AAAATGAGTAGGACCGGAGG	GPR84		203	619	533	197	328	210	659	295	340	863	6.26228	6.1676	6.05366	6.03671	4.99124	5.69766	5.89843	4.78142	4.9899	7.17015	pass	-0.225561	-1.17636	-0.356006	-0.363847	-1.38617	-1.06376	-0.585975	-0.937928
AAAATTAGAAACACATCCTT	PNLIP		249	887	706	303	770	306	735	877	1589	680	6.55347	6.68051	6.45386	6.65013	6.19613	6.23205	6.05339	6.31804	7.17828	6.82902	pass	0.0966633	-0.484388	-0.221811	-0.500074	-0.36247	0.724414	-0.203179	-0.0460433
AAACAAGAGAGCCTGGCAGG	ESM1		254	1122	1012	667	702	286	869	709	1174	859	6.58185	7.01663	6.96835	7.78064	6.06464	6.13588	6.29165	6.01553	6.74511	7.1635	pass	1.19879	-0.951989	-0.83247	-0.290196	-1.0011	-0.22324	-0.195222	-0.504846
AAACAAGTAACTCATTTCAC	SUCNR1		296	979	880	134	1123	231	1003	917	727	774	6.80048	6.82157	6.76844	5.49105	6.73436	5.83263	6.49608	6.3816	6.06195	7.01428	pass	-1.30943	-0.0872114	-0.93581	-0.304395	-0.439966	-0.706493	-0.777483	-0.483618
AAACACTGTCATTTCCATCC	TAF7		321	1249	1005	466	975	499	966	1060	1052	805	6.91644	7.1702	6.95841	7.26611	6.53253	6.93012	6.44247	6.58833	6.58837	7.0705	pass	0.349664	-0.637673	-0.0282963	-0.473977	-0.581865	-0.370046	-0.105435	-0.475296
AAACAGGAAGTGCTTAAGGA	DHX8		285	995	891	278	466	722	702	488	3081	557	6.74634	6.84475	6.7862	6.52719	5.48438	7.45942	5.98814	5.48669	8.12872	6.54396	pass	-0.219153	-1.36037	0.673219	-0.758201	-1.35806	1.34253	-0.302102	-0.257911
AAACATTACTCTGTGCTACT	SYTL5		628	2363	1789	1118	2598	869	2506	3432	2036	1310	7.87878	8.08532	7.78528	8.52315	7.93669	7.72539	7.80753	8.27292	7.53371	7.76886	pass	0.644365	-0.14863	-0.0598909	-0.0712572	0.187605	-0.251572	0.145281	-0.0450748
AAACATTTAACCCAATAGCG	DCAF7		218	808	705	104	522	354	418	350	222	622	6.36383	6.54731	6.45184	5.13462	5.64464	6.43966	5.25553	5.0198	4.39886	6.70158	pass	-1.22921	-0.902674	-0.0121767	-1.1083	-1.52751	-2.05298	-0.714687	-1.56293
AAACCAAAACTAAATTAAAG	C1R		65	293	348	80	263	168	260	143	627	174	4.65867	5.11072	5.45011	4.76838	4.68377	5.38266	4.59331	3.79143	5.8519	4.89901	fail	0.109709	-0.426944	-0.0674527	-0.0653599	-1.31928	0.401784	-0.128229	-0.32762
AAACCACGAGACCCGGATGT	RNF10		533	1663	1811	608	2810	635	1938	3343	1349	1016	7.64325	7.58072	7.80283	7.64766	8.04941	7.2753	7.4386	8.23514	6.94382	7.40411	pass	0.00441072	0.468691	-0.527534	-0.204652	0.65442	-0.859013	-0.0181441	-0.136415
AAACCCAGGTCAGGTCCGGT	NEIL1		70	268	250	89	142	178	112	140	335	225	4.7615	4.98594	4.98583	4.91682	3.84166	5.46413	3.45519	3.76308	4.9692	5.25884	pass	0.155322	-1.14428	0.4783	-1.30631	-1.22286	-0.0166301	-0.17022	-0.848602
AAACGAGATCGAGAAAGGTA	Non-targeting control		329	846	876	136	584	368	499	558	1647	695	6.95167	6.61292	6.76193	5.51195	5.80349	6.49499	5.50492	5.67603	7.22965	6.86022	pass	-1.43972	-0.80943	-0.26694	-1.44674	-0.936886	0.467719	-0.838696	-0.638637
AAACGCGCACGCGCAAATCT	SERP1		333	1023	984	355	629	291	831	739	939	606	6.96896	6.88444	6.92819	6.87652	5.90873	6.16053	6.22798	6.07441	6.42623	6.66435	pass	-0.0924377	-0.975712	-0.767668	-0.740978	-0.810029	-0.501962	-0.611939	-0.684323
AAACGGTACGACAGCGTGTG	Non-targeting control		191	801	806	146	1007	231	522	609	617	732	6.17555	6.53489	6.64293	5.61214	6.57862	5.83263	5.56853	5.79985	5.82911	6.93443	pass	-0.563405	0.0437293	-0.8103	-0.607015	-0.735046	-0.813824	-0.443325	-0.718628
AAACTCACTGTGCACGTGCC	NMRAL1		277	1186	818	611	1619	444	1241	1571	586	674	6.70565	7.09606	6.66404	7.65472	7.25794	6.7631	6.80019	7.15107	5.75608	6.81635	pass	0.949072	0.161881	0.0990615	0.0945415	0.0550068	-0.907961	0.403338	-0.252804
AAACTCTAAAATCCGGGCAG	BCAR3		500	1960	1673	1490	6032	2043	4275	8218	4556	932	7.55152	7.81664	7.68901	8.93656	9.14856	8.95472	8.5754	9.52994	8.69142	7.28038	pass	1.38505	1.33192	1.26571	1.02388	1.7133	1.00241	1.32756	1.24653
AAACTGAAGAAGGAAGGGAG	OSTN		103	421	355	8	84	148	93	61	129	517	5.30157	5.62089	5.47819	1.85813	3.15209	5.20446	3.21362	2.69597	3.66415	6.43764	pass	-3.44345	-2.4688	-0.273732	-2.08796	-2.92491	-1.81405	-2.06199	-2.27564
AAACTTCCCACAGAATGGAA	ZNF705D		54	155	127	19	126	23	63	106	39	143	4.40278	4.22879	4.05217	2.85504	3.68191	2.71693	2.72396	3.3954	2.1796	4.62638	fail	-1.54774	-0.546876	-1.33524	-1.67882	-0.833387	-1.87257	-1.14328	-1.46159
AAACTTGCCTCGGTCCCGGT	CSAD		270	1073	847	316	2331	247	1116	1903	1254	607	6.66908	6.95272	6.71381	6.71014	7.78091	5.92761	6.64848	7.42589	6.83935	6.66671	pass	0.0410605	0.828189	-0.786206	-0.0206071	0.473171	0.125539	0.0276812	0.192701
AAAGAAAGAGGAATAGTAGC	Non-targeting control		630	2122	1713	830	2640	703	3247	3332	1709	1538	7.88335	7.93072	7.72294	8.09477	7.95973	7.42116	8.17978	8.2304	7.28261	7.99937	pass	0.21142	0.0290044	-0.301775	0.296426	0.299676	-0.44033	-0.0204502	0.0519237
AAAGAACGGGAATGCTGTTC	SGCD		255	847	849	360	1389	607	1168	1755	747	570	6.58746	6.61461	6.71718	6.89653	7.03845	7.21067	6.71354	7.30979	6.10052	6.57689	pass	0.309076	0.423841	0.493483	0.126084	0.695186	-0.616663	0.4088	0.0682025
AAAGAACTCTCCAAGGGGTG	MYL1		359	1261	1165	360	1656	604	930	1308	1328	1029	7.07659	7.1839	7.16995	6.89653	7.29033	7.20357	6.38832	6.88879	6.92137	7.42234	pass	-0.180058	0.106433	0.033614	-0.688274	-0.295111	-0.248585	-0.0133368	-0.410657
AAAGAGACTGGAGAGCAAAG	MAIP1		274	935	946	240	721	275	613	453	666	678	6.69009	6.75582	6.87185	6.31761	6.1026	6.08011	5.79585	5.3818	5.93749	6.82481	pass	-0.372482	-0.653221	-0.79174	-0.894242	-1.37402	-0.934363	-0.605814	-1.06754
AAAGAGATCGAAGAGAGGCT	OSTN		319	789	1101	129	896	161	358	363	861	949	6.9075	6.51335	7.08902	5.43743	6.412	5.32276	5.0383	5.07082	6.30264	7.30629	pass	-1.47007	-0.101355	-1.76626	-1.8692	-1.44253	-0.78638	-1.11256	-1.36604
AAAGAGCTGAGTAATGCTGG	SLC7A11		603	2227	1867	1493	6412	1506	5735	6572	4694	1473	7.82043	8.00012	7.84657	8.93946	9.23655	8.51579	8.9983	9.20797	8.73437	7.93732	pass	1.11903	1.23643	0.669221	1.17787	1.20785	0.887797	1.00823	1.09117
AAAGAGGCATCCTATCGGAG	SUCLG1		130	418	278	66	202	17	151	135	98	452	5.62982	5.61078	5.1344	4.50203	4.31992	2.35627	3.85186	3.71454	3.30319	6.24619	pass	-1.12779	-1.29086	-2.77812	-1.77797	-1.89624	-1.83121	-1.73226	-1.83514
AAAGATTTATGTGCTGGAGA	CYP3A5		709	2475	2359	579	2197	777	1415	1665	1784	1423	8.05311	8.15188	8.18272	7.57751	7.69589	7.56475	6.9879	7.23433	7.34418	7.88771	pass	-0.475595	-0.455991	-0.617967	-1.06521	-0.91755	-0.838536	-0.516517	-0.94043
AAAGCAAGCCTGGCACCAGA	PIH1D2		277	1115	966	288	1718	516	1082	2318	863	845	6.70565	7.00767	6.90178	6.57763	7.34303	6.97806	6.60429	7.70899	6.30594	7.13996	pass	-0.128024	0.335354	0.0762773	-0.10136	0.701318	-0.595836	0.0945356	0.00137409
AAAGCACAGTGTGCTGCTCA	MRGPRX4		287	863	865	285	982	446	898	386	1193	710	6.75634	6.64133	6.74387	6.56268	6.54274	6.76953	6.33841	5.15689	6.76805	6.89077	pass	-0.193655	-0.0985953	0.0256599	-0.417921	-1.48444	0.0241878	-0.0888636	-0.626059
AAAGCAGTCAGAAAAAGAAC	SGCD		561	2048	1692	496	3126	857	3632	2431	2390	1475	7.71675	7.87973	7.70523	7.35555	8.20261	7.70542	8.34091	7.77734	7.76382	7.93927	pass	-0.361202	0.322878	0.000192487	0.624155	-0.102388	0.0585963	-0.0127103	0.193454
AAAGCCAATCACCAGGCTGA	ST8SIA4		124	490	465	106	1211	123	542	589	638	344	5.56306	5.83571	5.85993	5.16133	6.84221	4.94545	5.62165	5.75255	5.87656	5.85823	pass	-0.401734	1.0065	-0.914475	0.0585937	-0.0831627	0.0166278	-0.103237	-0.00264709
AAAGCCCATGATCCCGTGGG	TRAF4		120	443	486	266	406	412	338	385	2200	407	5.51677	5.69292	5.92258	6.46423	5.29028	6.65622	4.95796	5.15325	7.64489	6.097	pass	0.947462	-0.402633	0.733636	-0.55881	-0.539664	1.72231	0.426155	0.207945
AAAGCCCCGACTCAGCAACT	CRYBA4		911	2796	2534	685	3381	873	2360	2624	3626	1532	8.41357	8.32724	8.28562	7.81888	8.31537	7.73198	7.72133	7.88707	8.36293	7.99375	pass	-0.594684	-0.0118678	-0.553636	-0.69224	-0.440163	0.0773121	-0.386729	-0.351697
AAAGCGACGTAGGCATACTT	Non-targeting control		239	737	755	409	725	412	1044	931	818	713	6.49497	6.4161	6.5496	7.07918	6.11047	6.65622	6.55325	6.4032	6.22969	6.8968	pass	0.584211	-0.305635	0.106615	0.0582801	-0.0129049	-0.319914	0.128397	-0.091513
AAAGCGGAGCGTCCGGGACG	GAS6		129	440	569	256	1178	1609	1251	1494	1543	421	5.61891	5.6833	6.14658	6.40959	6.8027	8.61098	6.81167	7.07909	7.13619	6.14509	pass	0.790681	1.1194	2.4644	1.19276	1.39579	0.989612	1.45816	1.19272
AAAGCGGGCGCGTCTGCGAC	IFT22		238	729	743	150	614	169	693	1118	527	518	6.48899	6.40054	6.52674	5.65035	5.8745	5.39102	5.96982	6.66441	5.60597	6.4404	pass	-0.83864	-0.526047	-1.13572	-0.519173	0.263869	-0.92077	-0.833468	-0.392025
AAAGCGTAAAGGAAAAATAG	LYRM1		553	1561	1557	478	1520	559	1288	1296	1576	1363	7.69613	7.48989	7.58587	7.30255	7.16753	7.09265	6.85335	6.8756	7.16651	7.82583	pass	-0.393578	-0.322368	-0.493213	-0.84278	-0.61429	-0.419361	-0.403053	-0.625477
AAAGCTAAAGAACTCTCCAA	MYL1		323	905	925	353	903	591	581	763	2443	802	6.92533	6.70922	6.83975	6.86844	6.42309	7.17239	5.71993	6.11985	7.79532	7.06515	pass	-0.0568875	-0.286126	0.332647	-1.2054	-0.589368	0.955579	-0.00345551	-0.279729
AAAGCTACAAACCTAGTCTT	LCE3D		298	1132	1276	547	1702	428	2098	1530	1337	795	6.8101	7.02933	7.30038	7.49593	7.32961	6.71065	7.55241	7.11319	6.93103	7.0526	pass	0.685826	0.300277	-0.589731	0.742303	0.0838543	-0.369347	0.132124	0.15227
AAAGCTTAATCAGTGTTATC	CYP3A5		485	1802	1471	589	2633	814	1600	2656	1895	1228	7.50781	7.69595	7.50433	7.60209	7.95591	7.63152	7.16385	7.90449	7.43074	7.67605	pass	0.0942758	0.259965	0.127185	-0.343956	0.20854	-0.0735895	0.160476	-0.0696684
AAAGGAAAAATAGGGGGAGG	LYRM1		975	3118	3259	303	1183	506	1198	1460	1517	3742	8.51124	8.48403	8.6476	6.65013	6.80876	6.95005	6.74978	7.04613	7.11185	9.2788	pass	-1.86111	-1.67527	-1.69755	-1.76146	-1.4379	-1.53575	-1.74464	-1.57837
AAAGGAAGGCATTCAGAACA	OR8H1		693	2239	1999	572	2017	1154	2759	2603	2961	1500	8.0203	8.00784	7.94472	7.56005	7.57319	8.13292	7.9457	7.87553	8.07162	7.96342	pass	-0.460245	-0.434654	0.188202	-0.0746045	-0.132314	0.126903	-0.235566	-0.0266718
AAAGGACCCAAGGAGTCTAA	IFNG		208	700	653	86	641	252	284	620	1030	500	6.29693	6.34269	6.34261	4.86902	5.93555	5.95605	4.71563	5.82521	6.5582	6.38997	pass	-1.42791	-0.407141	-0.386562	-1.5813	-0.517476	0.215585	-0.740538	-0.62773
AAAGGATTCTTTCTTGTCAT	DCAF7		804	2525	2256	675	2765	672	2534	1938	751	1472	8.23387	8.18064	8.11854	7.79776	8.02621	7.35649	7.82349	7.45203	6.10811	7.93635	pass	-0.436113	-0.154431	-0.762048	-0.410387	-0.728608	-2.01042	-0.450864	-1.04981
AAAGGCGACAGTGCGCGGAG	ZNF354C		76	236	295	51	59	26	114	37	47	339	4.87594	4.80865	5.21766	4.14867	2.70959	2.86827	3.47841	2.11233	2.39353	5.83748	pass	-0.727271	-2.09906	-2.34939	-1.39753	-2.69633	-2.82412	-1.72524	-2.30599
AAAGGCTAGGGAAACTGGAG	FFAR2		123	377	346	28	134	80	87	219	297	534	5.55163	5.46505	5.44199	3.34891	3.76399	4.34982	3.12809	4.36973	4.80138	6.48379	pass	-2.20272	-1.70105	-1.09217	-2.42354	-1.09532	-0.640603	-1.66531	-1.38649
AAAGGGGCCCGTGCGAGCCG	LPAR3		257	888	537	188	382	355	563	862	1691	365	6.59861	6.68212	6.06429	5.9703	5.20469	6.44369	5.6754	6.29347	7.26743	5.94229	pass	-0.628306	-1.47743	0.379401	-0.923207	-0.388654	1.20315	-0.575447	-0.036238
AAAGGGGGAGTGGCTATCCC	HAND1		207	715	618	260	990	363	1809	1314	977	424	6.29006	6.3729	6.26414	6.4317	6.55432	6.47547	7.33981	6.89533	6.48281	6.15519	pass	0.141633	0.181414	0.21133	1.04975	0.522432	0.218671	0.178125	0.596951
AAAGGGGTGATGGCGGCGCA	PCMTD2		318	1290	1048	544	1611	563	2006	1488	1251	1208	6.90301	7.21648	7.01838	7.48804	7.25084	7.10287	7.48807	7.07333	6.83593	7.65248	pass	0.58503	0.0343648	0.0844862	0.585057	-0.143152	-0.182453	0.234627	0.086484
AAAGGTGATGACAATGGCGC	GPR152		509	1678	1475	1004	2319	719	3320	2014	2843	1388	7.57712	7.59361	7.50823	8.36843	7.77349	7.45344	8.21174	7.50721	8.01317	7.85193	pass	0.791316	0.179889	-0.054787	0.634626	-0.0863907	0.50494	0.305473	0.351058
AAAGTATGGGGAGCGGGCCG	MRPL9		465	1566	1513	740	2437	271	3100	2505	734	1254	7.4474	7.49448	7.54473	7.92983	7.84478	6.05929	8.11317	7.82041	6.07556	7.70613	pass	0.482431	0.350298	-1.48544	0.665777	0.325925	-1.46916	-0.217571	-0.159154
AAAGTATTATATCAAACATT	RGS18		254	851	655	216	1187	508	454	894	1139	605	6.58185	6.62133	6.34697	6.16762	6.81359	6.9557	5.37172	6.3454	6.70185	6.66199	pass	-0.414229	0.192252	0.608726	-1.21012	-0.275936	0.354885	0.128916	-0.377058
AAAGTCCCGCCCCTAGCCGA	ZDHHC13		394	1784	1495	390	1952	899	1013	2356	1822	752	7.20985	7.68153	7.52756	7.01108	7.52618	7.77412	6.51024	7.73234	7.3744	6.973	pass	-0.198774	-0.15535	0.246569	-0.699616	0.0508045	-0.15315	-0.0358519	-0.267321
AAAGTGCCTCGGCGGGCGAA	RYK		247	925	859	154	919	1093	644	442	2486	600	6.54195	6.74046	6.73392	5.68757	6.44814	8.05485	5.86577	5.3472	7.82038	6.65014	pass	-0.854382	-0.292317	1.32094	-0.676181	-1.39325	1.08647	0.0580792	-0.327656
AAAGTTCCGATTCCCTCTGC	RBMS3		859	2871	3178	666	2695	2286	2204	3873	5257	1934	8.32903	8.36531	8.61138	7.77848	7.98936	9.11655	7.62315	8.44679	8.89743	8.32875	pass	-0.550546	-0.375952	0.50517	-0.705882	0.0814821	0.286047	-0.140443	-0.112784
AAAGTTTAAATGAGGCTCTT	RBM46		236	1000	943	365	1065	289	841	1198	732	723	6.47695	6.85192	6.86731	6.91627	6.65859	6.15072	6.24501	6.76317	6.07169	6.91672	pass	0.439313	-0.19333	-0.716592	-0.23194	-0.0887476	-0.795622	-0.15687	-0.372103
AAATAAAAAAAGTTTCTGTG	POU5F1		254	793	904	288	1032	626	608	626	1784	667	6.58185	6.52057	6.80691	6.57763	6.61363	7.25484	5.78425	5.83886	7.34418	6.80142	pass	-0.00421806	0.0930673	0.44793	-0.797597	-0.681705	0.537276	0.178926	-0.314009
AAATAAAATTGCACGTCGCG	RMDN2		192	733	762	89	423	310	816	377	538	789	6.18298	6.40835	6.56277	4.91682	5.34798	6.25054	6.20206	5.12382	5.63516	7.04176	pass	-1.26616	-1.06037	-0.312235	0.0190795	-1.28453	-0.927611	-0.879587	-0.73102
AAATAACCATAAAAGGACTC	MS4A12		319	1248	1113	408	1080	369	1009	1954	836	877	6.9075	7.16905	7.10454	7.07568	6.67857	6.49886	6.50459	7.46383	6.26068	7.19321	pass	0.168177	-0.490484	-0.605685	-0.402911	0.294773	-0.843869	-0.309331	-0.317336
AAATAATATGCATCTCTCGA	Non-targeting control		463	1470	1541	495	1570	526	1826	1896	1123	1515	7.44121	7.40374	7.57104	7.35266	7.2139	7.00553	7.35322	7.4206	6.68164	7.97772	pass	-0.0885579	-0.189837	-0.565511	-0.087991	0.0168681	-0.889401	-0.281302	-0.320175
AAATACAAGCTATAGCGATA	Non-targeting control		167	731	484	524	970	319	1484	1582	456	587	5.98469	6.40445	5.91673	7.43431	6.52519	6.29129	7.05606	7.16106	5.4018	6.61885	pass	1.44962	0.12074	0.374563	1.07137	0.756615	-0.514928	0.648307	0.437686
AAATACTAAAGTGTTTGGGA	MS4A12		174	755	710	89	227	204	238	259	779	591	6.04301	6.45051	6.46192	4.91682	4.48028	5.65665	4.47127	4.60093	6.16017	6.62855	pass	-1.12619	-1.97024	-0.805267	-1.57174	-1.84958	-0.301748	-1.30057	-1.24102
AAATCTCCGTTCTCTGGGTA	WDR83OS		248	983	809	286	1026	234	907	825	677	875	6.54772	6.8274	6.64824	6.56768	6.60531	5.85092	6.35262	6.231	5.96074	7.18994	pass	0.019958	-0.222089	-0.797316	-0.195098	-0.596396	-0.687496	-0.333149	-0.492996
AAATCTGATCCGGGATGCGG	WRAP53		154	628	599	152	600	162	463	296	1109	658	5.86969	6.18813	6.21969	5.66908	5.84179	5.33147	5.39936	4.78613	6.66372	6.782	pass	-0.200612	-0.346339	-0.888213	-0.470329	-1.40201	0.444034	-0.478388	-0.4761
AAATGAACACGGCCCGGATT	TMEM256		581	2211	2061	710	1819	1037	2287	1843	2246	1366	7.76705	7.98976	7.98861	7.87037	7.42495	7.97927	7.67621	7.37994	7.6746	7.82898	pass	0.103318	-0.564811	-0.00933572	-0.09084	-0.609817	-0.314008	-0.156943	-0.338222
AAATGCACAGATCGCTGATC	Non-targeting control		288	1128	1233	282	1786	462	844	853	1663	1111	6.76131	7.02427	7.25124	6.54758	7.39869	6.81992	6.25008	6.27852	7.2435	7.53234	pass	-0.213732	0.374424	-0.431327	-0.511225	-0.745745	-0.00774161	-0.0902116	-0.421571
AAATGGGCATAATCCCTTAC	PFKFB1		120	338	371	52	205	99	402	166	372	359	5.51677	5.31127	5.5404	4.17512	4.34013	4.6436	5.20073	3.99209	5.11576	5.91877	pass	-1.34166	-0.971141	-0.896796	-0.316046	-1.31918	-0.424642	-1.06986	-0.686622
AAATTCCAAATTGGTGGCTC	TPH1		534	1723	1753	421	1970	640	1749	1829	1514	1181	7.64594	7.63159	7.75608	7.1206	7.53936	7.28654	7.29146	7.36901	7.10901	7.62003	pass	-0.525339	-0.092235	-0.469545	-0.354482	-0.262582	-0.647069	-0.362373	-0.421378
AAATTCTTCAGGCATGGGCA	SGCD		465	1515	1397	413	2448	807	1100	1607	1674	998	7.4474	7.44698	7.43029	7.09312	7.85125	7.61912	6.62785	7.18353	7.25295	7.37847	pass	-0.354276	0.404264	0.188833	-0.819545	-0.263456	-0.17734	0.079607	-0.420114
AAATTGGCTTTCGTTCGTGC	Non-targeting control		427	1250	1346	313	1002	588	1609	902	853	1246	7.32514	7.17135	7.37695	6.69651	6.57152	7.1651	7.17189	6.35809	6.28934	7.69694	pass	-0.628624	-0.599831	-0.211853	-0.153248	-0.813252	-1.08761	-0.480103	-0.684703
AACAAACTAGAAGAGGAAGC	RBM47		307	1198	1012	447	1307	316	1475	2063	851	873	6.85265	7.11048	6.96835	7.20645	6.95135	6.27784	7.04735	7.54171	6.286	7.18666	pass	0.353797	-0.159133	-0.69051	0.194697	0.431226	-0.682346	-0.165282	-0.0188076
AACAAATCCCAAAAACAGTT	DYDC2		815	2697	2443	1202	4707	992	3093	9660	4295	1436	8.25341	8.27539	8.23303	8.62739	8.79145	7.91552	8.10992	9.76288	8.60653	7.90077	pass	0.373979	0.516058	-0.317501	-0.143488	1.48749	0.373499	0.190845	0.572501
AACAACTGCTTCCGGGTCTA	LARP4		378	1114	1211	518	1358	574	1250	1019	1117	558	7.15045	7.00639	7.22544	7.41779	7.00613	7.13058	6.81053	6.53203	6.67399	6.54652	pass	0.267334	-0.000254476	-0.0948606	-0.339929	-0.474361	-0.551452	0.0574064	-0.455247
AACAAGTAATAAGAATCCCC	HCAR2		311	1208	1069	146	663	293	424	469	373	1942	6.87117	7.12239	7.04678	5.61214	5.98345	6.17027	5.27556	5.4307	5.11952	8.33469	pass	-1.25903	-1.13894	-0.876513	-1.59561	-1.69169	-1.92727	-1.09149	-1.73819
AACACAGAATGGTGCAGTCC	FBXW7		386	1012	1267	325	957	384	858	603	2269	842	7.18046	6.86898	7.29023	6.75028	6.50594	6.55572	6.27351	5.78582	7.68922	7.13486	pass	-0.430181	-0.363043	-0.734511	-0.906951	-1.08316	0.398992	-0.509245	-0.530373
AACACAGGGTTCATACAGAG	SH2D1A		351	1163	923	505	868	227	505	887	271	840	7.04432	7.06802	6.83665	7.38134	6.36674	5.80788	5.52179	6.3342	4.67417	7.13145	pass	0.337017	-0.701278	-1.02877	-1.52253	-0.73382	-2.16248	-0.464345	-1.47294
AACACCGTGGTCTGCTTCTC	ZNF569		675	1876	1798	793	2835	768	2888	1954	2811	1304	7.98248	7.75373	7.79248	8.02923	8.06214	7.54803	8.01136	7.46383	7.9969	7.76227	pass	0.0467478	0.308406	-0.244451	0.028879	-0.289909	0.204419	0.0369009	-0.0188704
AACAGAAAGCCACTAGTGAC	C8B		501	1305	1353	286	907	432	765	1139	1031	976	7.55438	7.23305	7.38439	6.56768	6.42939	6.72394	6.11025	6.691	6.55958	7.34651	pass	-0.986704	-0.803651	-0.660451	-1.44413	-0.542048	-0.82481	-0.816935	-0.936996
AACAGAAATCTCAGGTCCCT	PPARG		282	922	638	314	747	288	1463	1092	739	677	6.73122	6.73581	6.3095	6.70107	6.15298	6.14579	7.03565	6.6308	6.08521	6.8227	pass	-0.0301441	-0.582831	-0.163716	0.304438	-0.105009	-0.224288	-0.258897	-0.00828631
AACAGACGGATCGGCAGGGC	GSTCD		237	688	667	97	654	840	327	498	1384	545	6.48298	6.31805	6.37284	5.03706	5.96404	7.67665	4.91179	5.51531	6.98047	6.51288	pass	-1.44593	-0.354007	1.30381	-1.57119	-0.802742	0.607633	-0.165374	-0.588768
AACAGGAAGTGCTTAAGGAA	DHX8		427	1423	1514	699	2475	565	1323	1754	1770	887	7.32514	7.35714	7.54568	7.84794	7.86701	7.10794	6.8917	7.30897	7.33289	7.20945	pass	0.522804	0.509869	-0.437732	-0.433438	-0.0481614	-0.21279	0.198314	-0.231463
AACAGTAACCACCCAAGGTC	CTRC		187	614	515	439	1900	253	1536	3385	370	590	6.14544	6.15606	6.00486	7.18057	7.48744	5.96167	7.10538	8.25309	5.1082	6.62613	pass	1.03513	1.33139	-0.0431855	0.959939	2.09703	-0.896654	0.774445	0.720106
AACATCTCGTTAGGGGTATC	Non-targeting control		306	953	917	180	509	198	801	851	670	816	6.84799	6.78308	6.82732	5.90859	5.60899	5.61445	6.17566	6.27518	5.94599	7.08994	pass	-0.939397	-1.17409	-1.21287	-0.672329	-0.507903	-0.881335	-1.10879	-0.687189
AACCAATCCCAGCCCTCCAT	ZDHHC13		1078	3303	3176	875	2281	574	2415	4061	1428	2100	8.65574	8.56696	8.61048	8.17067	7.74977	7.13058	7.75441	8.51498	7.02527	8.4472	pass	-0.485071	-0.817192	-1.4799	-0.901338	-0.0519771	-1.5852	-0.927386	-0.846172
AACCACCCAAGGTCAGGGAA	CTRC		200	663	503	168	408	193	378	343	523	506	6.24108	6.26533	5.97138	5.81077	5.29719	5.57831	5.1144	4.99156	5.5952	6.40698	pass	-0.430309	-0.968143	-0.393065	-1.12667	-1.27378	-0.376178	-0.597172	-0.925543
AACCAGAATCTCTCTGCCTG	ZNF266		174	706	552	153	755	548	256	468	1125	304	6.04301	6.35485	6.10345	5.67836	6.16814	7.06419	4.57187	5.42769	6.68418	5.68317	pass	-0.364655	-0.186715	0.960748	-1.47114	-0.927157	0.580738	0.136459	-0.605852
AACCAGCTCAGCTTCCTCAT	SLC7A11		587	1952	1931	357	1270	541	1041	1154	1398	1229	7.78181	7.81077	7.89499	6.88456	6.91026	7.04579	6.54915	6.70969	6.99488	7.67722	pass	-0.897248	-0.90051	-0.849205	-1.23266	-1.10107	-0.90011	-0.882321	-1.07795
AACCAGGACCCCTGACCCAA	FXN		263	1045	801	541	1449	804	4053	2402	2634	615	6.63156	6.91488	6.63404	7.48011	7.099	7.61378	8.49867	7.76011	7.90345	6.68541	pass	0.848542	0.18412	0.979734	1.86711	0.845223	1.26941	0.670799	1.32725
AACCAGGGGAGGTGTCAACA	LCE3D		486	1767	1578	563	2160	981	2230	1288	2114	1037	7.51077	7.66779	7.6051	7.5373	7.67151	7.8995	7.63998	6.86675	7.58766	7.43345	pass	0.0265307	0.00372019	0.294409	0.129215	-0.801042	-0.0174395	0.10822	-0.229755
AACCCTGAGGGCCAGAGTAG	CEP104		233	1068	915	316	893	110	1066	1103	289	589	6.4587	6.94603	6.8242	6.71014	6.40721	4.78982	6.58302	6.64512	4.76342	6.62371	pass	0.25144	-0.538819	-2.03438	0.124318	-0.300915	-2.06078	-0.773919	-0.745792
AACCGAGCTCGCCGAAAGGA	VMP1		362	1006	846	106	811	276	540	688	630	705	7.08851	6.86047	6.71212	5.16133	6.26997	6.08527	5.61643	5.97283	5.85866	6.88066	pass	-1.92718	-0.590499	-0.626853	-1.47208	-0.887639	-0.853461	-1.04818	-1.07106
AACCGCCGACGGACCGAAGG	RASSF5		654	2460	1653	522	888	273	1202	1600	1007	681	7.93707	8.14314	7.67175	7.42882	6.39921	6.06974	6.75455	7.17727	6.52597	6.83112	pass	-0.508245	-1.74393	-1.60201	-1.18252	-0.965871	-1.14578	-1.28473	-1.09806
AACCGGCGGTGGTCTCGCCT	LITAF		156	640	476	61	751	154	413	944	464	402	5.88799	6.21507	5.89309	4.39358	6.16058	5.26027	5.23863	6.42297	5.4263	6.07943	pass	-1.49441	-0.0544918	-0.632816	-0.649367	0.2079	-0.466781	-0.72724	-0.302749
AACCTCAGGCAGAGAGATTC	ZNF266		171	384	293	65	263	89	296	195	268	316	6.01831	5.49099	5.20811	4.48098	4.68377	4.49645	4.77311	4.21084	4.65874	5.73795	pass	-1.53732	-0.807221	-0.711658	-1.2452	-1.28016	-0.549365	-1.01873	-1.02491
AACGAAAGAGAGACTGAGGC	SMARCA5		403	1085	1066	528	2367	1414	1492	2473	2149	749	7.24222	6.96863	7.04276	7.44521	7.80292	8.42511	7.06376	7.80194	7.61122	6.96728	pass	0.202997	0.834284	1.38235	-0.178459	0.833306	0.568464	0.806544	0.40777
AACGATGGAGCACAGGGAAT	LPAR4		503	1756	1672	425	1757	650	1953	2476	1573	1311	7.5601	7.65882	7.68816	7.13414	7.37521	7.30877	7.44966	7.80368	7.16378	7.76996	pass	-0.425956	-0.28361	-0.379391	-0.110446	0.144858	-0.52438	-0.362986	-0.163322
AACGCATGCGTAGTTGATGT	TMEM143		520	1908	1542	514	1456	994	1314	2369	2261	1121	7.6078	7.77802	7.57197	7.40667	7.10591	7.91842	6.88194	7.74024	7.68415	7.5452	pass	-0.201134	-0.672118	0.346445	-0.725868	-0.0377828	0.11218	-0.175602	-0.217157
AACGCCCACCCTTAAGAGCG	STUB1		198	581	599	175	429	396	562	494	773	341	6.22677	6.07751	6.21969	5.86863	5.3678	6.59965	5.67289	5.50393	6.14917	5.84582	pass	-0.358137	-0.709705	0.379964	-0.553882	-0.573577	-0.0705127	-0.229293	-0.399324
AACGCCCACTTGTTCTGTCT	ZNF3		597	1689	1827	540	1793	859	1368	1915	2045	1066	7.80607	7.60298	7.81546	7.47745	7.4043	7.70877	6.93956	7.43491	7.54003	7.47302	pass	-0.328617	-0.198683	-0.106697	-0.866513	-0.168078	-0.27543	-0.211332	-0.436674
AACGCGAGTCCGGTGGCTAG	Non-targeting control		252	612	633	222	446	262	828	207	871	439	6.57056	6.15142	6.2983	6.2066	5.42254	6.01131	6.22284	4.29247	6.31909	6.20465	pass	-0.363958	-0.728883	-0.28699	-0.347725	-1.85895	0.0207933	-0.459944	-0.728627
AACGCGCACGCGCAAATCTA	SERP1		312	956	953	376	725	228	620	1283	553	551	6.87576	6.78758	6.8824	6.95875	6.11047	5.8141	5.81194	6.86118	5.67405	6.5285	pass	0.0829912	-0.677106	-1.06829	-1.06382	0.0736082	-1.20835	-0.554136	-0.732854
AACGCGGCTCCTCTTCCTTC	EIF3L		290	1042	810	173	969	131	638	579	625	756	6.7712	6.91077	6.65	5.85234	6.52372	5.0335	5.8525	5.72831	5.84737	6.98059	pass	-0.918863	-0.387052	-1.6165	-0.918697	-1.18246	-0.802634	-0.974139	-0.967931
AACGCTAGAACAGTGACGTC	MAGEB2		211	468	519	190	837	438	397	708	1365	523	6.31733	5.77063	6.01585	5.98533	6.31492	6.74365	5.18316	6.01353	6.96069	6.4541	pass	-0.331998	0.544293	0.727808	-1.13416	0.2429	0.944845	0.313368	0.0178609
AACGGCCCCGCGGTCCCCGG	FAM118A		225	666	598	123	964	426	362	547	1720	558	6.40888	6.27176	6.21731	5.37034	6.51634	6.70396	5.05385	5.64788	7.29181	6.54652	pass	-1.03854	0.244574	0.486647	-1.35503	-0.623886	1.0745	-0.102441	-0.301474
AACGTGGGGCTGGTTATGAC	SEMA3E		374	1151	887	382	2626	1028	969	2027	1395	880	7.13521	7.05317	6.77977	6.98141	7.95209	7.96674	6.44689	7.51645	6.99181	7.1981	pass	-0.153805	0.898922	1.18698	-0.688327	0.46328	0.212041	0.644032	-0.00433536
AACTAGAATAGGCGGGCTTG	Non-targeting control		165	570	577	172	1121	350	409	1298	622	470	5.96758	6.05034	6.16644	5.84412	6.73181	6.42346	5.22496	6.87781	5.84055	6.3018	pass	-0.123466	0.681465	0.257019	-0.742625	0.827466	-0.325893	0.271673	-0.0803505
AACTCAAAAGAGGTCAGCAA	CYP3A5		203	824	834	261	1043	1800	807	624	3666	572	6.26228	6.5753	6.69171	6.43717	6.62878	8.77242	6.18628	5.83433	8.37871	6.58189	pass	0.174895	0.053476	2.08071	-0.0759994	-0.740973	1.687	0.769694	0.290008
AACTCACTGTGCACGTGCCT	NMRAL1		535	1784	1790	476	1446	1324	1146	1182	3649	1081	7.64862	7.68153	7.78608	7.29654	7.09603	8.33052	6.68637	6.74395	8.37202	7.49306	pass	-0.352082	-0.5855	0.544437	-0.962254	-0.937582	0.585943	-0.131048	-0.437964
AACTCCAACCTGCTCCAGAG	VDAC2		952	2812	2656	377	1727	308	1557	1525	1037	1298	8.47689	8.33544	8.35324	6.96255	7.35052	6.24132	7.12483	7.1085	6.56786	7.75565	pass	-1.51434	-0.984925	-2.11192	-1.35206	-1.22694	-1.78538	-1.53706	-1.4548
AACTCTACCGGGACTGGCGT	RMDN2		365	953	1094	273	867	757	751	855	2417	707	7.10033	6.78308	7.07989	6.50129	6.3651	7.52733	6.084	6.28186	7.77996	6.88471	pass	-0.599037	-0.417985	0.447446	-1.01633	-0.501225	0.700072	-0.189859	-0.272494
AACTGCAGCATTTGTTCCGG	ICAM1		457	1478	1077	422	1871	662	1859	2203	2732	612	7.42251	7.41152	7.05746	7.124	7.46538	7.33499	7.37891	7.63594	7.95594	6.67842	pass	-0.298508	0.0538602	0.277532	-0.0435986	0.224421	0.898481	0.0109614	0.359768
AACTGCATTCCAACAAGTCT	ERBB2		545	1628	1711	965	5882	1947	2718	4121	7110	873	7.67521	7.55019	7.72126	8.31145	9.1123	8.88543	7.92418	8.53609	9.33225	7.18666	pass	0.636242	1.56211	1.16417	0.248975	0.985892	1.61099	1.12084	0.948619
AACTGCTCGAATCCCGGCCC	MEGF10		238	890	1032	97	535	135	531	594	486	809	6.48899	6.68534	6.99636	5.03706	5.67942	5.07559	5.59268	5.76452	5.49162	7.0776	pass	-1.45194	-1.00591	-1.92077	-0.896311	-0.920818	-1.50474	-1.45954	-1.10729
AACTGGAACTAGGGAAAGCA	SCRN3		331	970	1085	432	2260	469	1710	3265	794	916	6.96034	6.80836	7.06806	7.15755	7.73649	6.84142	7.25913	8.20119	6.18731	7.25556	pass	0.197206	0.928126	-0.226636	0.298791	1.39283	-0.88075	0.299565	0.270291
AACTGGAGGGGGAATTCCCT	FFAR2		195	696	654	152	729	418	501	549	904	682	6.20504	6.33452	6.34479	5.66908	6.11829	6.67687	5.51057	5.65304	6.37208	6.83322	pass	-0.535959	-0.216229	0.332078	-0.694473	-0.681485	0.0272872	-0.140037	-0.449557
AACTGGGATGGCCTCGATGA	TMPRSS13		567	1704	1724	1123	3738	2551	2087	5694	6024	1343	7.73203	7.61567	7.73213	8.52957	8.45975	9.27452	7.54486	9.00146	9.09353	7.80459	pass	0.797542	0.844079	1.54239	-0.187164	1.38579	1.3614	1.06134	0.853339
AACTGGTGGGCAAGGGGTAG	WLS		1062	3063	2685	935	4064	1579	3315	4428	4004	2675	8.63422	8.45843	8.36886	8.26603	8.58006	8.5839	8.20958	8.63948	8.50558	8.79546	pass	-0.36819	0.121632	0.215039	-0.424647	0.18105	0.136716	-0.0105063	-0.0356272
AACTGTAAAGAAAGGCGCAC	RPS18		434	1213	1320	592	1486	663	2230	1637	1888	1223	7.34845	7.1283	7.34898	7.60938	7.13512	7.33716	7.63998	7.21003	7.42544	7.67019	pass	0.260926	0.0068149	-0.011828	0.291529	0.0817278	0.0764531	0.0853044	0.149903
AACTTATTCAGTCCAGTGAC	LPAR4		364	1094	1083	265	806	667	1029	480	878	819	7.0964	6.98046	7.06541	6.45886	6.26117	7.34578	6.5326	5.46338	6.33049	7.09519	pass	-0.637536	-0.719289	0.280366	-0.563799	-1.51708	-0.734921	-0.35882	-0.938599
AACTTCAGCCAAAGGACGGA	SMIM12		152	436	319	127	301	601	240	107	767	291	5.85116	5.67038	5.32758	5.41541	4.87137	7.19643	4.4828	3.40767	6.13809	5.62137	pass	-0.43575	-0.799015	1.86885	-1.36836	-2.26272	0.810512	0.211363	-0.940188
AACTTGCCTCGGTCCCGGTG	CSAD		283	1024	957	322	1084	846	2093	1062	1929	769	6.73627	6.88584	6.88839	6.73702	6.68385	7.68687	7.54898	6.59103	7.45625	7.005	pass	0.000748615	-0.201992	0.798484	0.812708	-0.294815	0.567863	0.19908	0.361919
AAGAAAAGATCACCTACTTC	OR2T2		176	430	515	129	767	313	198	1156	314	325	6.05925	5.65079	6.00486	5.43743	6.19057	6.26425	4.21889	6.71217	4.87888	5.77772	pass	-0.621824	0.539783	0.259395	-1.84036	1.06138	-1.12597	0.0591183	-0.634985
AAGAAAGGAAAGAACTCCCC	CLEC18A		328	1135	895	197	925	439	729	935	1920	1381	6.94731	7.03312	6.7926	6.03671	6.45742	6.74691	6.04174	6.40931	7.44954	7.84467	pass	-0.910596	-0.575704	-0.0456883	-0.905567	-0.623812	0.656943	-0.510663	-0.290812
AAGAAGAAAGTCGCATCTAC	KIF25		572	1745	1710	780	2671	1022	2214	2427	2288	1291	7.74463	7.6498	7.72042	8.00547	7.9765	7.95833	7.62965	7.77498	7.7012	7.74788	pass	0.260839	0.3267	0.23791	-0.11499	0.125172	-0.0192253	0.27515	-0.00301435
AAGAATTAGGCACGGTTACT	Non-targeting control		461	1527	1083	392	1951	555	1211	1961	1129	1024	7.43501	7.4583	7.06541	7.0184	7.52545	7.08237	6.76521	7.46895	6.68925	7.41536	pass	-0.416606	0.0671478	0.0169555	-0.669795	0.0106537	-0.37616	-0.110834	-0.3451
AAGACAAAGAGGCATCCTAT	SUCLG1		416	1622	1618	483	2749	581	1654	6686	2291	1141	7.28772	7.54489	7.64103	7.31747	8.01787	7.14794	7.21141	9.23274	7.70308	7.57057	pass	0.0297471	0.472973	-0.493083	-0.0763102	1.68785	0.0620518	0.00321236	0.557863
AAGACAAGGCGCCTGTCGGG	KIFC1		146	441	406	88	253	88	112	368	106	438	5.79408	5.68651	5.66778	4.90106	4.63006	4.48087	3.45519	5.08997	3.40532	6.20141	pass	-0.893022	-1.05645	-1.18691	-2.3389	-0.596544	-2.26246	-1.04546	-1.73263
AAGACCCGGACTGGAGGCGC	ZNF521		417	1510	1282	441	3070	286	2137	4514	2689	429	7.29117	7.44224	7.3071	7.18709	8.17662	6.13588	7.57884	8.66716	7.93315	6.17187	pass	-0.104078	0.734375	-1.17123	0.287674	1.22492	0.626041	-0.180311	0.712877
AAGACGCCCCCTTCTGCTCC	PDE3A		621	1903	1659	930	2352	664	1982	1335	1202	772	7.86268	7.77425	7.67695	8.25832	7.79379	7.33932	7.4708	6.91802	6.7788	7.01057	pass	0.395642	0.0195328	-0.337634	-0.391883	-0.856236	-0.898154	0.0258471	-0.715424
AAGAGATAACTCAACCGCAG	CNR2		258	991	755	846	1148	836	4807	671	2161	523	6.60415	6.83899	6.5496	8.12222	6.76582	7.6698	8.74419	5.93732	7.61922	6.4541	pass	1.51806	-0.0731635	1.1202	2.14004	-0.901667	1.06961	0.855034	0.769328
AAGAGATCGAAGAGAGGCTT	OSTN		459	1305	1218	124	595	352	349	671	924	1161	7.42877	7.23305	7.2337	5.38174	5.82993	6.43158	5.0027	5.93732	6.40327	7.59551	pass	-2.04703	-1.40311	-0.802117	-2.42607	-1.29572	-0.830429	-1.41742	-1.51741
AAGAGCGAATCGATTTCGTG	Non-targeting control		256	709	720	276	786	199	1082	867	481	722	6.59304	6.36089	6.48187	6.51688	6.2254	5.62157	6.60429	6.30171	5.47703	6.91474	pass	-0.0761597	-0.135496	-0.8603	0.0112487	-0.0591844	-1.00484	-0.357319	-0.350925
AAGAGCTGTCCCTGGGCAGT	TNFSF10		128	475	429	199	1057	166	1151	789	506	605	5.60791	5.79166	5.74576	6.05107	6.64782	5.3658	6.69259	6.16751	5.54853	6.66199	pass	0.443156	0.856163	-0.37996	1.08468	0.375852	-0.197229	0.306453	0.421101
AAGAGGAAGCAGGCACCACC	RBM47		455	1546	1443	1157	4921	1232	3038	5956	2573	913	7.41622	7.47604	7.47676	8.57249	8.85545	8.22695	8.08413	9.06624	7.86979	7.25086	pass	1.15627	1.37941	0.750188	0.667919	1.5902	0.393031	1.09529	0.883715
AAGAGGAAGTTGAGTTTATC	P2RY10		715	2170	2267	919	3150	1130	3126	3050	4621	1687	8.06522	7.96286	8.12553	8.24121	8.2136	8.10271	8.12518	8.10326	8.71181	8.13228	pass	0.175998	0.25074	-0.0228231	0.0599637	0.140401	0.586282	0.134638	0.262216
AAGAGGAGCGCGTCGGTCTG	CHMP4A		198	729	451	126	767	324	712	749	685	411	6.22677	6.40054	5.8166	5.40427	6.19057	6.31345	6.00823	6.09352	5.97742	6.1109	pass	-0.822498	-0.209973	0.49685	-0.218545	-0.307024	0.160822	-0.17854	-0.121582
AAGAGGAGGAGGAAGGAACT	SAMD4A		1444	5184	5050	1538	7470	3398	6374	9706	12754	1391	9.07655	9.21587	9.27818	8.98221	9.45655	9.68756	9.15043	9.76973	10.1743	7.85503	pass	-0.0943373	0.240678	0.409383	0.0738758	0.553861	0.89611	0.185242	0.507949
AAGAGGGGCGGAGTCACGAG	CAP1		315	888	861	93	607	362	405	597	1613	483	6.88945	6.68212	6.73724	4.97819	5.85824	6.47154	5.21116	5.77165	7.19975	6.34067	pass	-1.91126	-0.823886	-0.265705	-1.67829	-0.910469	0.462514	-1.00028	-0.708748
AAGAGGTGCCCCACAAGCAT	GATA1		223	789	697	127	770	165	430	1026	321	724	6.39615	6.51335	6.43556	5.41541	6.19613	5.35729	5.29531	6.5418	4.90962	6.9187	pass	-0.980743	-0.317225	-1.07827	-1.10084	0.0284467	-1.52594	-0.79208	-0.866113
AAGATAAGTGATTGGAGTCA	MRGPRX2		569	1399	1389	342	1852	385	1472	1667	2930	1326	7.73708	7.33275	7.42205	6.82317	7.45074	6.55943	7.04444	7.23605	8.05649	7.7863	pass	-0.913916	0.11799	-0.862619	-0.692649	-0.0966926	0.634438	-0.552848	-0.0516344
AAGATACCATAGCCACCTCC	SMPX		519	1756	2091	434	2845	909	1581	2606	1771	1455	7.60504	7.65882	8.00937	7.16416	8.0672	7.79001	7.14674	7.87719	7.3337	7.91966	pass	-0.440878	0.408377	-0.219362	-0.4583	0.218362	-0.675676	-0.083954	-0.305205
AAGATGAGATGGTGACAGAT	IFNG		528	1694	1759	186	658	126	1212	608	414	1437	7.62972	7.60723	7.76099	5.95512	5.9727	4.9791	6.76639	5.79752	5.26586	7.90177	pass	-1.6746	-1.63453	-2.78189	-0.863328	-1.80971	-2.49513	-2.03034	-1.72272
AAGATGATGTCCTTATATCC	ASCL4		733	2474	2210	681	3219	1658	2742	2321	3973	1984	8.10095	8.1513	8.08892	7.81047	8.24476	8.65415	7.93682	7.71085	8.4944	8.36546	pass	-0.290485	0.093457	0.565231	-0.16414	-0.440455	0.405472	0.122734	-0.0663743
AAGATGGCCGCGGAGGCTTT	RPA2		359	1447	1202	364	702	419	1513	1009	897	770	7.07659	7.38112	7.21475	6.91234	6.06464	6.68028	7.08377	6.51795	6.361	7.00686	pass	-0.164249	-1.31648	-0.534468	0.00718393	-0.863165	-0.853751	-0.671731	-0.569911
AAGATTGCTTCAGGGGGGTG	SLC2A3		756	2118	1771	828	4013	916	2805	3342	2431	1558	8.14537	7.92801	7.77075	8.0913	8.56189	7.80103	7.96945	8.23471	7.78825	8.01794	pass	-0.0540631	0.633874	0.0302734	-0.175913	0.306695	0.0174974	0.203362	0.0494266
AAGCAAAAATAGGCAAGCCG	MRPL9		435	1356	1418	512	1656	842	1529	2234	1705	919	7.35175	7.28799	7.45169	7.40108	7.29033	7.68007	7.09884	7.656	7.27925	7.26025	pass	0.0493268	0.00233972	0.228377	-0.252914	0.368007	-0.172441	0.093348	-0.0191162
AAGCAAGCCTGGCACCAGAA	PIH1D2		377	1175	1015	378	1720	379	1969	2281	1771	780	7.14666	7.08272	6.97258	6.96634	7.3447	6.53702	7.46136	7.68589	7.3337	7.02533	pass	-0.180315	0.261978	-0.435567	0.3147	0.603172	0.361114	-0.117968	0.426329
AAGCAAGTCAGAGCGATGGG	ZNF287		201	510	581	37	228	78	75	154	346	479	6.24818	5.89244	6.17627	3.71615	4.48633	4.3151	2.94013	3.89089	5.01435	6.32882	pass	-2.53203	-1.4061	-1.86116	-3.30805	-2.00155	-1.16192	-1.9331	-2.15717
AAGCAGACCACGGTGTTCCA	ZNF569		226	600	542	377	393	103	428	289	290	476	6.4152	6.12325	6.07746	6.96255	5.24455	4.6985	5.28876	4.75287	4.76822	6.31987	pass	0.547348	-0.878704	-1.37896	-1.12645	-1.37039	-1.30923	-0.570104	-1.26869
AAGCAGCCCCGGGAGCAGAA	PDE3A		404	1263	1471	1046	2803	2136	3414	1767	6318	738	7.24577	7.18617	7.50433	8.42738	8.04582	9.01882	8.25189	7.31956	9.16215	6.94611	pass	1.18161	0.859655	1.51449	1.00612	0.133392	1.65781	1.18525	0.932442
AAGCAGTGTCGTAAGCGGGT	NAA50		214	559	666	88	470	151	250	372	675	843	6.33744	6.02266	6.3707	4.90106	5.49643	5.23264	4.53911	5.10511	5.95654	7.13656	pass	-1.43638	-0.526224	-1.13807	-1.79833	-0.917547	-0.414163	-1.03356	-1.04335
AAGCCAATCACCAGGCTGAG	ST8SIA4		83	231	157	12	8	20	28	18	25	249	4.9989	4.77887	4.34139	2.30394	0.808486	2.54784	1.80402	1.38793	1.7062	5.40143	pass	-2.69496	-3.97039	-1.79355	-3.19488	-3.39095	-2.63519	-2.81963	-3.07367
AAGCCCATGATCCCGTGGGT	TRAF4		276	874	725	196	691	145	916	767	724	569	6.70048	6.65942	6.49174	6.02948	6.0422	5.17573	6.3667	6.12729	6.05607	6.57439	pass	-0.670999	-0.617221	-1.31602	-0.333789	-0.532137	-0.435673	-0.868079	-0.433866
AAGCCCGCCCCTCAGCCCGC	HEATR1		251	1116	929	279	1017	421	254	799	737	501	6.56488	7.00896	6.84592	6.53231	6.59273	6.68709	4.56104	6.18543	6.08136	6.39282	pass	-0.0325734	-0.416228	-0.158829	-2.00385	-0.823529	-0.764554	-0.202544	-1.19731
AAGCGAAGGCCGGCCGGGCG	SMPD4		149	404	417	267	768	165	730	764	398	578	5.8229	5.56265	5.7056	6.46959	6.19243	5.35729	6.04369	6.12171	5.2105	6.59679	pass	0.646682	0.629772	-0.348308	0.220788	0.559059	-0.495101	0.309382	0.0949153
AAGCGAGGCCGGCGGGTGCC	EPC1		205	676	590	189	576	119	687	456	410	391	6.27624	6.29299	6.19814	5.97784	5.78395	4.89933	5.95747	5.3911	5.25222	6.04	pass	-0.298401	-0.509038	-1.29881	-0.318762	-0.901887	-0.945925	-0.702083	-0.722192
AAGCGCGGGAGCCGGTCCCC	COCH		140	390	370	175	467	127	712	716	409	329	5.73466	5.51287	5.53659	5.86863	5.4874	4.99015	6.00823	6.02949	5.24878	5.79505	pass	0.133978	-0.0254669	-0.546439	0.27357	0.51662	-0.287802	-0.145976	0.167462
AAGCGGAAGTGCCGATCGGT	OXLD1		131	390	457	83	354	142	216	229	427	205	5.64066	5.51287	5.83533	4.81957	5.09796	5.14641	4.33795	4.4311	5.30932	5.12821	pass	-0.821081	-0.414911	-0.688919	-1.3027	-1.08177	-0.526007	-0.641637	-0.970161
AAGCGGGCGCGTCTGCGACT	IFT22		175	468	645	44	453	192	259	298	543	370	6.05115	5.77063	6.32505	3.94855	5.44448	5.57098	4.58798	4.79549	5.64824	5.9616	pass	-2.1026	-0.326144	-0.754072	-1.46317	-0.975134	-0.676806	-1.06094	-1.03837
AAGCGTAAAGGAAAAATAGG	LYRM1		651	2091	1596	468	1375	436	926	872	1378	2109	7.93046	7.90958	7.62138	7.27225	7.02394	6.73711	6.38217	6.3099	6.97426	8.45335	pass	-0.658215	-0.885636	-0.884262	-1.54829	-1.59968	-0.647119	-0.809371	-1.26503
AAGCTAAAGAACTCTCCAAG	MYL1		339	1167	1006	288	911	327	749	566	773	773	6.99452	7.07293	6.95984	6.57763	6.43567	6.32658	6.08021	5.69617	6.14917	7.01242	pass	-0.416894	-0.637264	-0.633259	-0.914315	-1.37676	-0.810662	-0.562472	-1.03391
AAGCTAAGAGGGCGAGGACG	BMP3		122	432	444	76	285	316	231	264	621	454	5.5401	5.65735	5.79443	4.69716	4.79533	6.27784	4.43017	4.62739	5.83827	6.25248	pass	-0.842941	-0.862018	0.483404	-1.10993	-1.02996	0.0438334	-0.407185	-0.698684
AAGCTCCACAATAATATGCA	COPE		598	1833	2120	1111	3715	997	2715	2972	3656	1096	7.80847	7.72044	8.02917	8.51411	8.45087	7.92275	7.9226	8.06603	8.37478	7.51284	pass	0.70564	0.730437	-0.106419	0.114124	0.345589	0.345613	0.443219	0.268442
AAGCTGGGAAGTTCTTCCTG	FXN		251	637	661	302	879	409	683	766	633	577	6.56488	6.20838	6.35996	6.64541	6.38469	6.64578	5.94919	6.12543	5.8654	6.59432	pass	0.0805224	0.176306	0.285814	-0.615699	-0.0829531	-0.494564	0.180881	-0.397739
AAGCTGGGCTGCTGTTACAG	CD6		330	1239	1105	307	1463	349	666	1536	806	852	6.95601	7.15868	7.09421	6.66886	7.11277	6.41938	5.91342	7.11879	6.20865	7.15177	pass	-0.287148	-0.0459083	-0.674834	-1.04259	-0.039888	-0.88556	-0.335963	-0.656014
AAGCTTAATCAGTGTTATCG	CYP3A5		385	1070	1248	726	2348	225	1148	2145	418	886	7.17674	6.94871	7.26857	7.90239	7.79134	5.79534	6.68886	7.59764	5.27937	7.20784	pass	0.725645	0.842632	-1.47324	-0.487881	0.648933	-1.9892	0.0316796	-0.609384
AAGCTTTCCCTCCCTCTCCT	INSR		1197	4614	3758	2904	14064	8544	19133	14728	22126	1988	8.80645	9.04812	8.85266	9.89786	10.3684	11.0167	10.7345	10.3708	10.9686	8.36836	pass	1.0914	1.32029	2.16407	1.92807	1.32266	2.11589	1.52526	1.78887
AAGGAAAACGGAATTCAGAA	SNRPG		349	1240	1088	551	2221	295	1416	1201	831	815	7.03614	7.15984	7.07201	7.50638	7.71149	6.17995	6.98891	6.76675	6.25213	7.08818	pass	0.470245	0.551654	-0.892061	-0.0472278	-0.393093	-0.819876	0.0432791	-0.420066
AAGGAAGAAGCCAGTCAGGC	XCR1		134	466	484	160	703	355	367	509	633	343	5.67267	5.76456	5.91673	5.74166	6.06667	6.44369	5.07305	5.54615	5.8654	5.85411	pass	0.0689895	0.302105	0.526957	-0.599628	-0.218414	-0.05133	0.29935	-0.289791
AAGGAAGGGACAACTAGAGT	DHX8		367	1227	1051	482	1094	561	715	1352	1752	918	7.10815	7.14474	7.02247	7.3145	6.69697	7.09777	6.0142	6.93612	7.31823	7.25868	pass	0.206347	-0.447772	0.0752973	-1.09395	-0.208617	0.29576	-0.0553758	-0.335604
AAGGAAGTGACCATTTCTTA	TPH1		512	1886	1829	365	1480	846	1050	1300	2932	1105	7.58555	7.76137	7.81704	6.91627	7.12932	7.68687	6.56143	6.88001	8.05747	7.52457	pass	-0.669287	-0.632046	-0.130163	-1.02412	-0.881357	0.240436	-0.477165	-0.555013
AAGGAATGCGCGTTTGCAGG	NFIB		270	907	823	163	1199	235	424	1000	558	1051	6.66908	6.71237	6.67274	5.76797	6.82797	5.85697	5.27556	6.50517	5.68678	7.45269	pass	-0.901116	0.115597	-0.815778	-1.39353	-0.207203	-0.985963	-0.533765	-0.862231
AAGGAATGCTGCACAAAGAG	CYP19A1		937	2798	2532	418	1642	1505	842	941	2341	1320	8.45405	8.32827	8.28448	7.11036	7.27816	8.51484	6.2467	6.41843	7.73408	7.77978	pass	-1.34369	-1.0501	0.230357	-2.20734	-1.90983	-0.550403	-0.721145	-1.55586
AAGGAGGAAGGCGGAGAGAA	DNMT3A		425	1238	1230	522	1786	744	1846	1842	2119	973	7.31841	7.15753	7.24775	7.42882	7.39869	7.50248	7.36884	7.37916	7.59105	7.3421	pass	0.110414	0.241164	0.254726	0.0504365	0.221638	0.343295	0.202102	0.205123
AAGGCACAGCAGCTTGCTTC	ZDHHC6		135	355	333	171	524	312	392	348	755	392	5.68319	5.38032	5.38803	5.83585	5.65004	6.2597	5.16538	5.01178	6.11567	6.04363	pass	0.152662	0.269718	0.871662	-0.517807	-0.368541	0.727633	0.431347	-0.052905
AAGGCAGGCAGAGCTGCTGG	KLHL11		176	632	551	544	966	878	1823	896	2035	456	6.05925	6.19717	6.10087	7.48804	6.51929	7.74018	7.35087	6.34858	7.533	6.25874	pass	1.42879	0.322124	1.63931	1.29161	0.151414	1.43213	1.13008	0.958387
AAGGCAGGGATTGGAGTAAG	OSTN		1485	4882	4181	1946	6869	2514	5398	6073	6984	3075	9.11687	9.12942	9.00623	9.32107	9.33572	9.25348	8.91111	9.09425	9.30649	8.99608	pass	0.204202	0.206293	0.24725	-0.205758	-0.0351743	0.300269	0.219248	0.0197791
AAGGCATTCAGAACAAGGTC	OR8H1		427	1217	1154	487	3303	435	1406	3132	1626	1217	7.32514	7.13302	7.15636	7.3293	8.2818	6.73383	6.97877	8.1414	7.21126	7.66313	pass	0.00415672	1.14879	-0.42253	-0.346371	1.00838	0.0548956	0.24347	0.238969
AAGGCCCAGTGGCACTGTCA	ZNF548		235	515	543	84	233	476	238	252	982	399	6.47089	5.90628	6.08008	4.83624	4.51625	6.86261	4.47127	4.56306	6.4901	6.06878	pass	-1.63465	-1.39003	0.782532	-1.99962	-1.34322	0.410018	-0.747382	-0.977608
AAGGCCGGCTGATTTAGAGA	SMARCA5		714	1997	2007	1253	4691	1137	3937	4481	3482	1632	8.06321	7.8435	7.95045	8.68719	8.78655	8.11158	8.45689	8.6566	8.30465	8.08463	pass	0.623988	0.943046	0.161129	0.393689	0.813096	0.354193	0.576054	0.520326
AAGGCCTGAAGGACCCCGCC	RABL2A		474	1383	1382	575	3400	537	2035	3471	2840	658	7.4749	7.31626	7.41481	7.56756	8.32343	7.03516	7.50866	8.28917	8.01165	6.782	pass	0.0926647	1.00717	-0.379645	0.0337624	0.972914	0.596847	0.240064	0.534508
AAGGCGCGTGCGCAAAGCGA	SMPD4		260	638	486	495	905	137	1324	1311	185	434	6.61518	6.21062	5.92258	7.35266	6.42625	5.09618	6.89278	6.89206	4.14943	6.18835	pass	0.737476	0.215632	-0.826402	0.277601	0.681449	-1.77315	0.0422351	-0.271365
AAGGCGTGACAAAGCGCGCT	SAR1A		182	555	498	228	667	130	378	830	655	497	6.1069	6.01246	5.9572	6.24456	5.99199	5.02278	5.1144	6.2396	5.91386	6.38139	pass	0.137661	-0.0204674	-0.934413	-0.992496	0.227145	-0.0433392	-0.272407	-0.269563
AAGGCGTTGGTTAAATCATT	LEF1		1669	5214	5190	1817	6037	4598	5436	6709	14880	4449	9.2851	9.22418	9.31757	9.22228	9.14976	10.1234	8.92121	9.23769	10.3965	9.5281	pass	-0.0628254	-0.0744216	0.805859	-0.363893	0.0135096	1.07897	0.222871	0.242862
AAGGCTAGGGAAACTGGAGG	FFAR2		168	429	539	60	253	140	206	129	102	979	5.99317	5.6475	6.06957	4.37088	4.63006	5.12653	4.27302	3.65405	3.35516	7.35091	pass	-1.62229	-1.01743	-0.943044	-1.72014	-1.99344	-2.71441	-1.19425	-2.14267
AAGGCTCAGAGCCTGAGGGA	GPR20		373	1250	1321	257	852	1074	1620	1997	4439	540	7.13138	7.17135	7.35007	6.41515	6.34023	8.02965	7.18165	7.49505	8.65398	6.49973	pass	-0.716232	-0.83112	0.679581	0.0502726	0.323707	1.30391	-0.289257	0.559297
AAGGCTCGCGGCGGAGAGCT	FAM167A		144	491	462	414	745	218	1137	817	773	424	5.77454	5.8386	5.85075	7.09659	6.14917	5.75057	6.67511	6.21713	6.14917	6.15519	pass	1.32204	0.310566	-0.100178	0.900561	0.378529	0.298421	0.510809	0.525837
AAGGCTCTGGCGCCCCCTGG	SPOCK1		409	1328	1309	683	2307	1178	1585	1793	3284	830	7.2634	7.25809	7.33699	7.81468	7.76604	8.16251	7.15036	7.3405	8.22046	7.1143	pass	0.551283	0.507959	0.825523	-0.113038	0.0824186	0.883475	0.628255	0.284285
AAGGGACCACCGGGAACAGA	GSTCD		259	788	628	190	787	70	665	496	738	507	6.60968	6.51154	6.287	5.98533	6.22721	4.16724	5.91129	5.50963	6.08329	6.40979	pass	-0.62435	-0.284336	-2.11976	-0.698392	-1.00191	-0.203711	-1.00948	-0.634671
AAGGGAGCTTAGGCGAACGG	NNMT		122	377	475	176	543	154	448	616	422	493	5.5401	5.46505	5.8901	5.87671	5.70042	5.26027	5.353	5.81604	5.29276	6.36988	pass	0.336612	0.235375	-0.629833	-0.187107	0.350992	-0.597345	-0.0192818	-0.144487
AAGGGCGGCCCGTGGCCGTG	DES		147	424	320	583	694	94	1741	1246	251	418	5.80375	5.63092	5.33198	7.58739	6.04836	4.5719	7.28488	6.81933	4.56806	6.13492	pass	1.78364	0.417435	-0.760081	1.48113	1.18841	-0.763922	0.48033	0.635207
AAGGGCGGGGCGGGGCGACC	CCDC138		128	474	358	76	626	306	417	423	322	334	5.60791	5.78867	5.49006	4.69716	5.90195	6.23205	5.25217	5.2854	4.91396	5.81642	pass	-0.91075	0.113279	0.741987	-0.355745	-0.503267	-0.576103	-0.0184944	-0.478372
AAGGGCTTAGGTTGTTTCCA	TRDN		999	3293	3015	763	3095	1377	1976	2573	3400	2566	8.54623	8.5626	8.53562	7.97381	8.18828	8.38697	7.46645	7.85888	8.27038	8.73558	pass	-0.572419	-0.37432	-0.14865	-1.07978	-0.703719	-0.265244	-0.36513	-0.682913
AAGGGGCCACTGACTCAGAG	TMEM179B		285	822	873	88	317	460	261	241	590	421	6.74634	6.57183	6.75702	4.90106	4.9436	6.81371	4.59862	4.50145	5.76571	6.14509	pass	-1.84528	-1.62823	0.0566894	-2.14772	-2.07038	-0.991312	-1.13894	-1.73647
AAGGGGCGATGGCGGGCGCG	SSBP4		330	1001	873	398	913	538	977	1136	1943	699	6.95601	6.85335	6.75702	7.04015	6.4388	7.03782	6.45861	6.68723	7.46663	6.86843	pass	0.084136	-0.41455	0.280801	-0.497396	-0.166117	0.709603	-0.0165377	0.0153632
AAGGGGGCCAGGGCCTTGCC	AUNIP		224	617	651	490	1087	251	704	1317	819	448	6.40253	6.16299	6.33824	7.3381	6.6878	5.95041	5.99218	6.8986	6.23143	6.23354	pass	0.935569	0.524806	-0.387835	-0.410353	0.735605	-0.106814	0.357513	0.0728125
AAGGTCCCCCGCCCGCGCAG	EPB41L2		223	751	696	162	369	299	375	399	665	547	6.39615	6.44294	6.43352	5.75925	5.15611	6.19911	5.10324	5.20336	5.93536	6.51811	pass	-0.6369	-1.28682	-0.234404	-1.29291	-1.23958	-0.49816	-0.719376	-1.01022
AAGGTGATGACAATGGCGCA	GPR152		365	1237	1066	460	1332	420	1468	1424	1350	1049	7.10033	7.15637	7.04276	7.24753	6.97846	6.68369	7.04054	7.01038	6.94488	7.44996	pass	0.147207	-0.177905	-0.359071	-0.059787	-0.145986	-0.0978821	-0.129923	-0.101219
AAGGTGGGTCACCGCACCCA	OPRL1		149	591	649	182	1445	311	508	1609	864	475	5.8229	6.10177	6.33386	5.92427	7.09504	6.25512	5.53015	7.18531	6.30759	6.31688	pass	0.101364	0.993279	-0.0787319	-0.292754	1.08354	-0.0262627	0.338637	0.254843
AAGTACATAAACAAATAGTA	THEM5		347	1116	1132	369	1239	554	944	1304	1388	903	7.02791	7.00896	7.12879	6.93186	6.8749	7.07979	6.40962	6.88441	6.98461	7.23507	pass	-0.0960506	-0.134052	-0.0490015	-0.618294	-0.12455	-0.144183	-0.0930347	-0.295676
AAGTCAGGATGACTCACATC	MAGEB2		333	982	1058	271	776	423	680	719	1190	743	6.96896	6.82594	7.03198	6.4908	6.20717	6.69386	5.94294	6.03543	6.76445	6.95577	pass	-0.478163	-0.61877	-0.338117	-1.02602	-0.790514	-0.267521	-0.47835	-0.694687
AAGTCATGGTTCTGTAGCAC	NFIB		638	1633	1563	401	1812	631	2339	1643	1619	1550	7.90148	7.55459	7.59139	7.0509	7.41942	7.26624	7.70849	7.21527	7.20507	8.01054	pass	-0.850582	-0.135175	-0.325148	-0.192988	-0.33932	-0.386312	-0.436968	-0.306207
AAGTCCTCGCGGGGCTCGCT	ZNF213		199	469	576	182	541	298	985	767	1678	443	6.23394	5.77365	6.16397	5.92427	5.6952	6.19435	6.47025	6.12729	7.25637	6.21756	pass	-0.309674	-0.0784481	0.0303743	0.236305	0.353636	1.0924	-0.119249	0.56078
AAGTCGCCGCCGGGCCCCGG	COCH		239	694	526	112	257	420	647	369	439	427	6.49497	6.33042	6.03488	5.2386	4.65179	6.68369	5.87236	5.09377	5.34831	6.16522	pass	-1.25637	-1.67863	0.648812	-0.622608	-1.23665	-0.686568	-0.762065	-0.848609
AAGTGACGGTTATTTGTGAT	TRHR		571	1970	1636	724	2874	1018	1843	1801	3015	1453	7.74212	7.82395	7.65691	7.89842	8.08178	7.9527	7.36651	7.34689	8.0976	7.91768	pass	0.156301	0.257828	0.29579	-0.375611	-0.477064	0.440687	0.236639	-0.137329
AAGTGCCGGTGGTTGGGCTC	KIF14		315	1157	861	314	1148	156	1385	1853	503	809	6.88945	7.06061	6.73724	6.70107	6.76582	5.2784	6.95723	7.3877	5.54013	7.0776	pass	-0.188377	-0.294786	-1.45884	0.0677803	0.327092	-1.19711	-0.647334	-0.267412
AAGTGGAAAACTATCGGCGG	EMC3		202	858	632	96	532	322	257	302	650	556	6.25524	6.63303	6.29604	5.02256	5.67147	6.30463	4.57726	4.81404	5.90299	6.5414	pass	-1.23268	-0.961563	0.00858171	-1.67798	-1.81899	-0.393057	-0.728554	-1.29668
AAGTGGACAGGCTATTAGTG	C8B		1008	3018	2951	827	3656	924	3176	3668	2663	2541	8.55913	8.43714	8.50475	8.08957	8.42784	7.81352	8.14799	8.36856	7.91919	8.72148	pass	-0.469563	-0.00929048	-0.691233	-0.411138	-0.068571	-0.585564	-0.390029	-0.355091
AAGTGTGAGAAGGAGGTTTA	SH2D1A		736	2476	2024	687	2983	1118	1649	4745	2522	1688	8.10683	8.15246	7.96257	7.82307	8.13529	8.08736	7.20708	8.73899	7.84103	8.13313	pass	-0.283756	-0.0171771	0.124786	-0.899751	0.586523	-0.121539	-0.058716	-0.144922
AAGTGTTCGCCGACCCAAGT	NEK11		301	988	964	271	637	228	668	1177	737	674	6.82443	6.83465	6.89882	6.4908	5.92666	5.8141	5.91767	6.73789	6.08136	6.81635	pass	-0.333628	-0.907989	-1.08471	-0.906755	-0.0967589	-0.817453	-0.775443	-0.606989
AAGTTAGCCACAGACCTCCA	SRBD1		456	1434	1413	492	1581	907	944	1454	1700	1445	7.41936	7.36818	7.44662	7.34394	7.2239	7.78685	6.40962	7.04023	7.27504	7.90975	pass	-0.0754234	-0.144274	0.340222	-1.00975	-0.327949	-0.171584	0.040175	-0.503094
AAGTTATCTCAAAGCTTGCC	ZNRF4		350	879	882	479	1721	509	1324	1544	872	805	7.04024	6.66757	6.77168	7.30555	7.34553	6.95851	6.89278	7.12624	6.32072	7.0705	pass	0.265314	0.677957	0.186825	-0.147453	0.458664	-0.450961	0.376699	-0.0465832
AAGTTCCGTCCCCAGCGCGG	CREB1		147	397	415	166	175	59	421	154	232	367	5.80375	5.53798	5.6988	5.7938	4.12402	3.9355	5.26558	3.89089	4.45947	5.95005	pass	-0.00995377	-1.41396	-1.7633	-0.538175	-1.64709	-1.23933	-1.0624	-1.14153
AAGTTTCTGCACTGCATTCT	OR4D10		443	1650	1545	466	1610	1033	1887	1332	2802	982	7.37788	7.56946	7.57476	7.26611	7.24995	7.97372	7.40035	6.9148	7.99229	7.3553	pass	-0.111777	-0.319502	0.398953	0.0224622	-0.654656	0.417531	-0.0107753	-0.071554
AATAAAAAAAGTTTCTGTGG	POU5F1		479	1536	1408	767	1873	472	2686	1637	1554	1227	7.48995	7.46673	7.44154	7.98132	7.46691	6.85054	7.90717	7.21003	7.14637	7.67488	pass	0.49137	0.000180937	-0.591	0.417218	-0.256701	-0.295173	-0.0331497	-0.0448853
AATAACGAGAGGGGAAAAGG	CCND2		474	1547	1645	507	1615	532	1958	1867	2068	1757	7.4749	7.47697	7.66478	7.38701	7.2544	7.02177	7.45332	7.3985	7.55608	8.19073	pass	-0.0878919	-0.222571	-0.643016	-0.0215741	-0.078471	-0.1087	-0.317826	-0.0695819
AATAACTGCAGCATTTGTTC	ICAM1		382	1330	1153	985	2776	1113	5509	4893	5556	500	7.16553	7.26024	7.15512	8.34095	8.03191	8.08092	8.94042	8.7832	8.97707	6.38997	pass	1.17542	0.771672	0.925797	1.77488	1.52295	1.82195	0.95763	1.7066
AATAATTTCCCCTTACTTCC	FRK		466	1419	1359	818	2298	394	3229	1290	893	1186	7.45048	7.3531	7.39074	8.07384	7.76043	6.59242	8.17179	6.86897	6.35463	7.62609	pass	0.62336	0.407331	-0.798316	0.721307	-0.484134	-1.03611	0.0774585	-0.266311
AATACCACAGGAACCTACCC	FAM172A		391	1251	1154	317	531	302	771	471	823	1363	7.1989	7.17249	7.15636	6.71466	5.66881	6.21332	6.12136	5.4367	6.23836	7.82583	pass	-0.48424	-1.50368	-0.94304	-1.07754	-1.73579	-0.917999	-0.976988	-1.24378
AATAGATAGACTAAATATGG	OSTN		705	2075	2217	649	4123	1055	2466	2601	2572	1521	8.04497	7.89854	8.09347	7.74135	8.6008	8.004	7.78442	7.87443	7.86924	7.9834	pass	-0.303623	0.702254	-0.0894707	-0.260555	-0.0241177	-0.224235	0.103054	-0.169636
AATAGGAACACTGCGGGGCG	MYOD1		158	463	496	201	661	330	683	366	585	428	5.90606	5.75542	5.95148	6.06528	5.97916	6.33959	5.94919	5.08234	5.75366	6.16855	pass	0.159214	0.223744	0.388103	0.0431219	-0.673076	-0.197825	0.25702	-0.275927
AATAGTCGCCGTCTAAAGGT	ENSA		208	885	794	103	476	361	363	269	600	643	6.29693	6.67729	6.62151	5.12108	5.51433	6.46759	5.05771	4.65338	5.78952	6.74903	pass	-1.17585	-1.16296	-0.153917	-1.23922	-2.02391	-0.83199	-0.830907	-1.36504
AATAGTGGGGGTGGCTGCGT	SSBP2		496	1783	1844	823	3436	1516	2466	2696	4260	1093	7.53999	7.68073	7.82877	8.0826	8.33858	8.52532	7.78442	7.92596	8.59475	7.5089	pass	0.542608	0.657848	0.696548	0.244428	0.245235	0.765983	0.632335	0.418549
AATATCCCAGGATTGGGTGC	ZNRD1		197	494	616	100	510	262	453	507	249	583	6.21956	5.84724	6.25953	5.07968	5.61176	6.01131	5.36862	5.54059	4.55701	6.60909	pass	-1.13988	-0.235476	-0.248221	-0.850946	-0.306648	-1.70252	-0.541194	-0.953371
AATATCCCGGGCCCTAGAGG	RPS20		127	463	542	18	165	61	98	122	370	570	5.59683	5.75542	6.07746	2.78807	4.04414	3.9805	3.28121	3.58012	5.1082	6.57689	pass	-2.80875	-1.71128	-2.09696	-2.31562	-2.17529	-0.969254	-2.20566	-1.82005
AATATTTGGCTCGGCTGCGC	Non-targeting control		169	562	460	400	1527	98	1429	1468	342	506	6.0016	6.03026	5.8446	7.04732	7.17411	4.62954	7.00199	7.05395	4.99809	6.40698	pass	1.04573	1.14385	-1.21506	1.0004	1.02369	-0.846507	0.324839	0.392526
AATCAACCAGTCCCGGTGCG	BRIP1		294	839	821	189	722	366	532	522	1183	639	6.79078	6.60106	6.66927	5.97784	6.10457	6.48721	5.59534	5.58176	6.75602	6.74011	pass	-0.812947	-0.496481	-0.182056	-1.19544	-1.01929	0.0867525	-0.497162	-0.709328
AATCACAGCCATATTTCTAA	GBA		718	2751	2756	1128	2703	2572	2828	2413	8573	1645	8.07124	8.3039	8.4064	8.53596	7.99362	9.28633	7.98119	7.76667	9.60182	8.09604	pass	0.464726	-0.310286	0.879925	-0.0900457	-0.537236	1.19542	0.344788	0.189378
AATCACAGGCCCGCGCCCGC	ADIPOR1		209	584	509	198	866	435	733	523	758	398	6.30376	6.08483	5.98821	6.04391	6.36345	6.73383	6.04952	5.58447	6.12131	6.06522	pass	-0.25985	0.278624	0.745616	-0.25424	-0.500361	0.133091	0.254797	-0.20717
AATCACCATCTGATTCCTGC	GPR87		263	1057	757	212	2718	1122	978	2881	1870	586	6.63156	6.93122	6.55338	6.14103	8.00157	8.09249	6.46007	8.02133	7.4117	6.61642	pass	-0.490537	1.07035	1.53912	-0.171491	1.09011	0.85832	0.70631	0.592314
AATCAGCAGGATATGGATGG	ZNF705D		458	1665	1362	218	1446	342	566	1719	759	1136	7.42564	7.58244	7.3939	6.18073	7.09603	6.39049	5.68292	7.28008	6.12318	7.56427	pass	-1.24491	-0.486408	-1.00341	-1.74272	-0.302362	-1.27072	-0.911576	-1.10527
AATCAGCATTCAGTCAATCC	ABCB1		796	2610	2541	1183	3600	2249	25306	23052	30583	1479	8.21949	8.22824	8.28958	8.60446	8.40564	9.09305	11.1377	11.0167	11.4353	7.94316	pass	0.38497	0.177398	0.803469	2.91824	2.78847	3.14576	0.455279	2.95082
AATCAGGAAGAGCCTTCCCT	PRR14L		176	412	443	512	1712	480	2244	1415	1906	318	6.05925	5.59035	5.79124	7.40108	7.33801	6.87458	7.64897	7.00131	7.43905	5.74688	pass	1.34183	1.74766	1.08334	1.58971	1.41096	1.64781	1.39094	1.54949
AATCCGGGAAGAGCGGCGGC	NOL10		296	983	685	170	1000	308	743	970	626	564	6.80048	6.8274	6.4108	5.82754	6.56866	6.24132	6.06878	6.46172	5.84963	6.56179	pass	-0.972936	-0.258734	-0.169477	-0.731701	-0.36568	-0.561168	-0.467049	-0.55285
AATCCGTCAGCTCCCGCGGG	LARP1B		61	128	126	68	231	17	38	90	42	548	4.57078	3.9688	4.04145	4.54322	4.50436	2.35627	2.13155	3.1835	2.26358	6.52071	pass	-0.0275549	0.535554	-1.68518	-2.43923	-0.785299	-1.77787	-0.392394	-1.66746
AATCCGTGCGGGGGGCTGGG	TIPIN		366	1218	1136	315	734	746	547	667	1617	1141	7.10424	7.13419	7.13384	6.70562	6.12801	7.50633	5.63463	5.92884	7.2033	7.57057	pass	-0.398629	-1.00618	0.372488	-1.46961	-1.20536	0.0694623	-0.344108	-0.868502
AATCGAAGACTATCCCAGCC	CHRNB2		714	2147	2042	730	2251	955	1813	2835	4065	1487	8.06321	7.94755	7.9753	7.91028	7.73076	7.86092	7.34298	7.9982	8.52733	7.95091	pass	-0.152925	-0.216795	-0.114379	-0.720226	0.050649	0.552035	-0.161366	-0.0391806
AATCGACTCGAACTTCGTGT	Non-targeting control		206	888	729	77	586	385	325	552	947	497	6.28317	6.68212	6.49959	4.7153	5.80833	6.55943	4.90323	5.66074	6.43833	6.38139	pass	-1.56787	-0.87379	0.0598406	-1.37993	-1.02138	-0.0612631	-0.79394	-0.820859
AATCGCAGGTATCCCAGAGC	Non-targeting control		48	248	192	74	220	63	189	101	108	264	4.24135	4.87771	4.6187	4.66019	4.43714	4.02414	4.15546	3.33246	3.42977	5.48388	pass	0.418836	-0.440569	-0.594564	-0.0858901	-1.54525	-1.18893	-0.205432	-0.940023
AATCGGCAGCCAGGCAGGGT	NFATC3		128	374	347	127	562	144	475	427	702	766	5.60791	5.45378	5.44606	5.41541	5.7491	5.16602	5.43542	5.29864	6.01223	6.9994	pass	-0.192501	0.295319	-0.280037	-0.172494	-0.155148	0.566174	-0.0590728	0.0795108
AATCGGCGGAGCCCCCATCG	RUNX3		141	549	497	97	423	701	190	426	1350	319	5.74473	5.99702	5.95434	5.03706	5.34798	7.41708	4.16265	5.29534	6.94488	5.75133	pass	-0.707677	-0.649043	1.46273	-1.58208	-0.701681	0.990535	0.0353383	-0.431076
AATCTATCAGGTGATAGTCA	ATP6V0D2		221	941	974	491	1626	822	1489	3515	1855	607	6.38331	6.76497	6.91358	7.34102	7.26413	7.64556	7.06088	8.30729	7.40015	6.66671	pass	0.957713	0.499159	0.731979	0.677566	1.54232	0.486567	0.729617	0.90215
AATCTCCGTTCTCTGGGTAA	WDR83OS		623	2251	2087	897	3548	487	4006	3164	1503	796	7.8673	8.01553	8.00662	8.20638	8.38471	6.89529	8.48189	8.15602	7.09857	7.0544	pass	0.339074	0.369186	-1.11133	0.614589	0.140489	-0.908049	-0.134357	-0.0509904
AATCTTTGCACGCTGACATC	SPINK4		353	1367	1140	266	976	400	771	850	1279	932	7.05246	7.29957	7.13888	6.46423	6.53399	6.614	6.12136	6.2735	6.86758	7.28038	pass	-0.588222	-0.765585	-0.524875	-0.931092	-1.02607	-0.271291	-0.626227	-0.742818
AATGAAAACTGAAAGCAGCG	HNF4G		502	1438	1493	301	1155	698	851	1149	2334	1052	7.55724	7.37217	7.52563	6.64067	6.77451	7.41093	6.26184	6.70349	7.72978	7.45405	pass	-0.916575	-0.597658	-0.114708	-1.2954	-0.668685	0.204144	-0.54298	-0.586648
AATGAATAACCAACCAGCAG	FRK		252	705	817	88	267	151	278	179	503	713	6.57056	6.35283	6.66229	4.90106	4.70471	5.23264	4.68601	4.09427	5.54013	6.8968	pass	-1.6695	-1.64812	-1.42966	-1.88455	-2.25856	-1.12216	-1.58243	-1.75509
AATGACCACGTTCCGGGCTG	SPOCK1		250	817	772	241	686	434	696	755	718	687	6.55919	6.56312	6.58139	6.32353	6.03188	6.73054	5.97595	6.10486	6.04425	6.84366	pass	-0.235652	-0.531237	0.149155	-0.583235	-0.458258	-0.537141	-0.205911	-0.526211
AATGACTCATAACTAAGAGT	GPR87		318	942	868	375	796	99	1057	751	510	808	6.90301	6.76649	6.74881	6.95494	6.24339	4.6436	6.57092	6.09731	5.55965	7.07583	pass	0.0519312	-0.523093	-2.10521	-0.332092	-0.669175	-1.18917	-0.858791	-0.730144
AATGACTGCCTACTCCCAAG	NME1-NME2		736	2288	2377	652	2734	765	1614	2114	1446	1277	8.10683	8.03896	8.19365	7.74797	8.01	7.54242	7.17634	7.57675	7.04321	7.73223	pass	-0.358853	-0.0289529	-0.651231	-0.93049	-0.462206	-1.15044	-0.346345	-0.847711
AATGATAATGGAAAGAGAGT	BTNL3		332	1457	1256	267	1946	344	2159	2436	1185	976	6.96466	7.391	7.27773	6.46959	7.52177	6.39881	7.59354	7.78029	6.75844	7.34651	pass	-0.495072	0.130771	-0.878928	0.628881	0.389295	-0.519298	-0.414409	0.166293
AATGATGATGCAAATTCTCC	SLC7A11		967	3211	3552	1560	6194	2244	4957	6891	6785	1973	8.49939	8.52632	8.77151	9.00266	9.18673	9.08985	8.78842	9.27624	9.26486	8.35746	pass	0.503278	0.660418	0.318342	0.289035	0.749926	0.493351	0.494013	0.510771
AATGATGTAAGAGAAAGCAA	OSTN		601	2578	1744	10602	1729	550	373552	252336	1181	1493	7.81566	8.21051	7.74869	11.765	7.35218	7.06941	15.0209	14.4685	6.7536	7.9567	pass	3.94932	-0.858327	-0.679282	7.20524	6.25796	-0.99509	0.803904	4.15603
AATGCCCGCACGCCACGTAC	DTWD2		417	1231	1478	355	1074	1134	719	968	5676	990	7.29117	7.1494	7.51115	6.87652	6.67061	8.10779	6.02212	6.45877	9.00784	7.36693	pass	-0.414641	-0.478794	0.596639	-1.26904	-0.690629	1.4967	-0.0989319	-0.154326
AATGCGAGTGTATCCGCAGT	Non-targeting control		269	817	739	235	491	240	812	376	926	537	6.66378	6.56312	6.51903	6.28762	5.55813	5.88682	6.19507	5.12009	6.40635	6.49178	pass	-0.376161	-1.00499	-0.632211	-0.468718	-1.44303	-0.112678	-0.671122	-0.674807
AATGCTGGAGGCTTCTCATG	SLC7A11		305	1198	1089	726	2569	1568	2855	2492	3174	701	6.84331	7.11048	7.07333	7.90239	7.92056	8.57384	7.99484	7.81293	8.17148	6.87252	pass	1.05908	0.810077	1.50052	1.15154	0.702453	1.09815	1.12322	0.984047
AATGCTTAAGCTCCAAAGAC	MEP1A		271	826	649	301	678	238	659	622	509	808	6.67436	6.57876	6.33386	6.64067	6.01522	5.87495	5.89843	5.82978	5.55688	7.07583	pass	-0.0336952	-0.56354	-0.458903	-0.775936	-0.748984	-0.776981	-0.352046	-0.7673
AATGCTTGCCCAAGGGATGA	NNMT		272	945	765	510	1837	207	740	1217	403	830	6.67963	6.77103	6.56838	7.39547	7.43907	5.6773	6.06303	6.78566	5.22803	7.1143	pass	0.715839	0.668042	-0.891084	-0.616601	0.0146333	-1.34035	0.164266	-0.647441
AATGGCACGGCCGAGTTCCG	PPP1R26		303	893	671	149	890	204	446	727	461	601	6.8339	6.69015	6.38136	5.64089	6.40242	5.65665	5.3467	6.05115	5.41716	6.65252	pass	-1.193	-0.287728	-0.724712	-1.4872	-0.638997	-0.9642	-0.735148	-1.03013
AATGGCAGGTGAAGACAAAG	SUCLG1		523	1678	1705	297	1370	731	1025	1378	2161	1205	7.61606	7.59361	7.71622	6.62156	7.01873	7.47719	6.52704	6.96338	7.61922	7.64891	pass	-0.994497	-0.574877	-0.23903	-1.08902	-0.630223	-0.0970014	-0.602801	-0.605415
AATGGCGAGGCAGGAGTGCG	SMPD4		264	617	703	246	1135	1155	803	798	3164	834	6.63698	6.16299	6.44779	6.35279	6.74955	8.13416	6.17921	6.18365	8.16694	7.12119	pass	-0.284191	0.586554	1.68637	-0.457778	0.020653	1.71915	0.662912	0.427342
AATGGTCACTTCCTTTGAAG	TPH1		161	590	799	231	1392	307	1717	2241	993	474	5.93275	6.09936	6.63047	6.26317	7.04154	6.23669	7.26499	7.66049	6.50599	6.31388	pass	0.330423	0.942178	-0.393777	1.33224	1.56113	-0.124484	0.292941	0.922961
AATGTAACAAGAGCTTGAAG	KRTAP12-1		444	1620	1404	411	1215	770	1237	1267	764	1126	7.38112	7.54312	7.43746	7.08617	6.84693	7.55176	6.79558	6.84324	6.13252	7.55158	pass	-0.294948	-0.696197	0.114306	-0.58554	-0.699888	-1.30494	-0.29228	-0.863457
AATGTCCCCCTTCTGGTGCC	PIH1D2		273	655	654	438	526	199	449	413	279	429	6.68487	6.24805	6.34479	7.17731	5.65543	5.62157	5.35613	5.25178	4.71452	6.17187	pass	0.492438	-0.592619	-0.723222	-1.32874	-0.996265	-1.63027	-0.274468	-1.31842
AATGTCTCTGTTGATCAGCA	SYTL5		543	1775	1816	898	2110	621	2616	1949	2081	1324	7.66993	7.67427	7.80679	8.20798	7.63789	7.24334	7.86923	7.46015	7.56508	7.78413	pass	0.538046	-0.0363854	-0.563448	0.199301	-0.214124	-0.241715	-0.0205957	-0.0855124
AATGTGCGACAGGGGACGGG	TNNT2		238	634	630	357	382	266	683	495	866	1248	6.48899	6.20166	6.29153	6.88456	5.20469	6.03283	5.94919	5.50678	6.31089	7.69924	pass	0.39557	-0.996976	-0.258701	-0.539805	-0.694881	0.0193583	-0.286702	-0.405109
AATGTTTCGGAGACACTAAT	DNAH6		204	693	494	360	772	363	650	546	1334	404	6.26927	6.32837	5.94575	6.89653	6.19982	6.47547	5.87892	5.64529	6.92782	6.08648	pass	0.627259	-0.12855	0.529721	-0.390348	-0.683078	0.982068	0.34281	-0.030453
AATTAAACAGTAACCACCCA	CTRC		155	681	685	196	679	556	638	488	1049	583	5.87887	6.30348	6.4108	6.02948	6.01731	7.08495	5.8525	5.48669	6.58429	6.60909	pass	0.150612	-0.286169	0.674146	-0.0263705	-0.816792	0.173488	0.17953	-0.223225
AATTAACTGGGAGGAATCTC	SLC34A1		208	638	469	196	811	261	335	301	404	680	6.29693	6.21062	5.87207	6.02948	6.26997	6.00587	4.94552	4.80943	5.23151	6.82902	pass	-0.267443	0.059359	0.1338	-1.35141	-1.40119	-0.640565	-0.0247612	-1.13106
AATTATCACTGGACTAAAAA	CT55		428	1332	1406	323	1385	593	1061	1649	1320	1029	7.32849	7.2624	7.4395	6.74146	7.03432	7.17723	6.57631	7.2205	6.91272	7.42234	pass	-0.587037	-0.228078	-0.262269	-0.752183	-0.041899	-0.526778	-0.359128	-0.440287
AATTCCAAATTGGTGGCTCT	TPH1		547	2133	1933	576	2883	643	1912	2839	4001	1341	7.68047	7.93815	7.89648	7.57006	8.08627	7.29324	7.41922	8.00023	8.5045	7.80245	pass	-0.110413	0.14812	-0.603235	-0.261245	0.0620751	0.608021	-0.188509	0.136284
AATTCTGGGAAATGTAGTTT	ZNF112		916	2978	2837	1166	3982	1724	4110	3015	5840	1377	8.42144	8.41794	8.44807	8.58364	8.55073	8.71033	8.51876	8.08667	9.04886	7.8405	pass	0.162197	0.132787	0.262261	0.0973248	-0.331268	0.600784	0.185748	0.12228
AATTCTTAGTATTTGTTAGG	LCE4A		490	1736	1628	576	2496	953	2238	2901	1863	1392	7.52253	7.64238	7.64987	7.57006	7.87914	7.85791	7.64512	8.03127	7.40632	7.85607	pass	0.0475285	0.236762	0.208034	0.122595	0.388895	-0.243553	0.164108	0.0893122
AATTGCCGAGGTCCTCTTCC	HAND2		553	1644	1582	664	2137	436	1424	1800	1607	1315	7.69613	7.56423	7.60873	7.77416	7.65614	6.73711	6.99697	7.34609	7.19441	7.77433	pass	0.0780328	0.091913	-0.871616	-0.699156	-0.218137	-0.414314	-0.23389	-0.443869
AATTTAAGCTTCGTAACTGG	Non-targeting control		469	1887	1392	514	2864	840	2174	1944	2357	1478	7.45968	7.76213	7.42515	7.40667	8.07677	7.67665	7.60348	7.45646	7.74386	7.94219	pass	-0.0530139	0.314639	0.251508	0.143792	-0.305665	0.318712	0.171044	0.0522795
AATTTCACCTCGTATCCTTA	LIN28B		280	1002	908	320	820	303	1125	846	669	622	6.72104	6.85478	6.81322	6.72812	6.28569	6.21803	6.65995	6.26679	5.94387	6.70158	pass	0.00707461	-0.569084	-0.595193	-0.0610952	-0.587988	-0.869352	-0.385734	-0.506145
AATTTGGTCCTAAGTTGTTT	RGS18		1223	4167	4412	1163	5412	1648	3544	4447	3184	2390	8.83739	8.9014	9.08366	8.57993	8.99238	8.64545	8.30563	8.64564	8.176	8.63332	pass	-0.257459	0.0909773	-0.438215	-0.531755	-0.255765	-0.907665	-0.201565	-0.565062
ACAAAAAACTACGGTGATTA	Non-targeting control		217	712	613	336	3091	872	430	3878	2020	510	6.35728	6.36691	6.25258	6.79786	8.18642	7.73033	5.29531	8.44865	7.52238	6.4182	pass	0.440583	1.81951	1.47776	-1.06197	2.08174	1.26981	1.24595	0.763193
ACAAAAGCCTGCCCTCCCCC	CD79B		512	1713	1784	144	764	272	1148	894	1344	1648	7.58555	7.62324	7.78126	5.59265	6.18499	6.06452	6.68886	6.3454	6.9385	8.09866	pass	-1.9929	-1.43824	-1.71674	-0.89669	-1.27784	-0.842754	-1.71596	-1.00576
ACAAAATGCCGTGCGTCAAT	Non-targeting control		368	1208	1087	159	1124	307	503	946	871	857	7.11205	7.12239	7.07069	5.73279	6.73563	6.23669	5.51619	6.42599	6.31909	7.16016	pass	-1.37926	-0.386759	-0.833999	-1.59586	-0.696398	-0.751604	-0.866673	-1.01462
ACAAAGCCTTGAACCCAAGA	CSF1R		330	1115	1437	596	1605	456	1324	952	741	992	6.95601	7.00767	7.47079	7.61904	7.2455	6.80123	6.89278	6.435	6.08906	7.36983	pass	0.663034	0.237823	-0.66956	-0.0632287	-0.572669	-1.38173	0.0770988	-0.672542
ACAAAGGGCTCCTGGGGGTG	SPATA31E1		604	2231	1842	710	3592	1169	2693	1853	2811	1268	7.82281	8.0027	7.82721	7.87037	8.40244	8.15148	7.91091	7.3877	7.9969	7.72207	pass	0.04756	0.39974	0.324274	0.0880959	-0.614998	0.169694	0.257191	-0.119069
ACAAAGTCACGTGTGCTCAG	LIN28B		523	1784	1395	413	1025	500	1077	863	1574	861	7.61606	7.68153	7.42824	7.09312	6.60392	6.93298	6.59768	6.29512	7.16469	7.16683	pass	-0.522939	-1.07762	-0.495254	-1.01838	-1.38641	-0.263548	-0.698604	-0.889448
ACAAATCCCAAAAACAGTTC	DYDC2		817	2444	2180	1302	4073	955	3146	3331	3186	1734	8.25694	8.13376	8.06928	8.7424	8.58324	7.86092	8.13435	8.22997	8.1769	8.17178	pass	0.485467	0.449478	-0.208362	-0.122588	0.0962035	0.107622	0.242194	0.0270791
ACAAATCCCGGCGTGCCTAG	TFEB		256	857	796	177	343	174	612	246	559	571	6.59304	6.63137	6.6251	5.88475	5.05377	5.43209	5.79354	4.52978	5.68931	6.57939	pass	-0.708294	-1.5776	-1.19301	-0.799505	-2.10159	-0.935785	-1.15963	-1.27896
ACAAATCTCCTGTCACACCT	KRTAP10-9		515	2159	1733	798	4249	827	3680	3068	2835	1562	7.59394	7.95556	7.73961	8.03826	8.64412	7.65426	8.35979	8.11172	8.00912	8.02162	pass	0.444325	0.688556	-0.0853432	0.765854	0.156162	0.269514	0.349179	0.397176
ACAAATGAAATCTCCATAAA	CYP19A1		579	1901	1773	560	1539	303	1442	1242	1312	1208	7.7621	7.77274	7.77238	7.52963	7.18532	6.21803	7.01496	6.81474	6.90403	7.65248	pass	-0.232472	-0.587422	-1.55435	-0.747146	-0.958008	-0.86835	-0.791414	-0.857835
ACAAATGAGGGAGAGGTGGG	NFIB		213	584	457	61	205	274	271	107	199	1025	6.33077	6.08483	5.83533	4.39358	4.34013	6.07493	4.65066	3.40767	4.24895	7.41676	pass	-1.93718	-1.7447	0.239607	-1.6801	-2.67716	-1.58638	-1.14743	-1.98122
ACAACCATAGAGTACGAGTC	TFB2M		218	681	691	156	344	701	187	364	1030	748	6.36383	6.30348	6.42324	5.70583	5.05784	7.41708	4.14098	5.07467	6.5582	6.96537	pass	-0.658001	-1.24564	0.993841	-2.22285	-1.22882	0.13496	-0.303268	-1.10557
ACAACGTCGAAAGCAGCCAA	AIMP2		586	2089	1911	414	2164	920	1497	1574	2125	1429	7.77936	7.9082	7.88003	7.09659	7.67416	7.80729	7.06855	7.1538	7.5951	7.89375	pass	-0.682775	-0.23404	-0.072748	-0.710811	-0.754403	-0.28493	-0.329854	-0.583381
ACAACTTAACTCAAATATCT	RPS18		1182	3965	3180	1072	4112	878	3386	4429	2074	2415	8.7883	8.82987	8.61229	8.4627	8.59695	7.74018	8.24005	8.6398	7.56024	8.64829	pass	-0.3256	-0.232915	-0.872106	-0.548254	-0.190067	-1.05205	-0.476873	-0.596789
ACAAGATTGCTTCAGGGGGG	SLC2A3		402	917	1100	252	300	39	1310	615	228	1926	7.23866	6.72804	7.08772	6.38714	4.86673	3.38582	6.87758	5.81374	4.43553	8.32279	pass	-0.851519	-1.86131	-3.7019	-0.361082	-0.914305	-2.65219	-2.13824	-1.30919
ACAAGCCGGGCTGCAGTCTC	CCDC138		195	648	665	127	2090	345	262	1571	610	295	6.20504	6.23275	6.36856	5.41541	7.62422	6.40294	4.60391	7.15107	5.81294	5.64067	pass	-0.789631	1.39147	0.0343817	-1.60113	0.918317	-0.555626	0.212072	-0.412814
ACAAGGGCGGGGCAAGAGTC	NFE2L2		351	1306	1195	397	1336	989	1627	972	2110	755	7.04432	7.23414	7.20638	7.03654	6.98276	7.91117	7.18783	6.46466	7.58494	6.9787	pass	-0.00777544	-0.251388	0.704792	0.14351	-0.769488	0.378556	0.148543	-0.082474
ACAAGGTCCACGCGTATTCG	FAM217A		473	1590	1445	503	3285	566	2066	1750	939	988	7.47187	7.5163	7.47875	7.37565	8.27395	7.11048	7.53035	7.3057	6.42623	7.36403	pass	-0.0962209	0.757642	-0.368272	0.0584847	-0.210601	-1.05252	0.0977164	-0.401545
ACAAGTAATAAGAATCCCCT	HCAR2		473	1952	1765	657	5189	794	1165	3306	2141	1618	7.47187	7.81077	7.76588	7.75894	8.9318	7.59581	6.70986	8.21914	7.60587	8.07225	pass	0.287076	1.12103	-0.170068	-0.762003	0.408368	-0.16001	0.41268	-0.171215
ACAAGTCGTGAGCGCGCGCT	PDE3B		286	787	731	364	1407	1026	1018	1571	1520	593	6.75135	6.50973	6.5035	6.91234	7.05688	7.96395	6.51726	7.15107	7.11468	6.63338	pass	0.160994	0.547152	1.46044	-0.234085	0.641339	0.611178	0.722863	0.339477
ACAATGACCCAACCCCCCGC	LIN28A		781	3130	2273	1293	4371	1062	3705	5251	2725	1571	8.19214	8.48956	8.12933	8.73242	8.68486	8.0135	8.36953	8.88485	7.95225	8.02988	pass	0.54028	0.1953	-0.115826	0.177388	0.39529	-0.177074	0.206585	0.131868
ACACACCCACCTTCCACCAA	PPARG		1557	5279	5291	1406	6160	2041	4982	6963	5425	2781	9.18506	9.24202	9.34533	8.85302	9.17881	8.95331	8.79566	9.29121	8.94272	8.8514	pass	-0.332033	-0.0632181	-0.392015	-0.389393	0.0491893	-0.40261	-0.262422	-0.247605
ACACACTCCGGGTTGACGAT	CXorf67		304	1134	1084	394	938	636	1171	1332	1736	754	6.83861	7.03186	7.06674	7.02568	6.47733	7.27755	6.71721	6.9148	7.30508	6.9768	pass	0.187076	-0.554535	0.210816	-0.121404	-0.117062	0.238344	-0.0522143	-4.08903e-05
ACACAGAGAGAAAGAGCGAA	MC3R		1038	2849	2863	1109	3289	1237	3520	2949	2467	2345	8.60133	8.35425	8.4612	8.51152	8.2757	8.23277	8.29586	8.05486	7.80936	8.60596	pass	-0.0898108	-0.0785499	-0.228422	-0.305471	-0.299385	-0.651832	-0.132261	-0.418896
ACACAGCGACGTTACTCCAG	P2RY8		895	2812	2429	789	6401	1600	3447	5722	5756	2045	8.38808	8.33544	8.22476	8.02196	9.23408	8.60291	8.26572	9.00852	9.02799	8.40902	pass	-0.366117	0.898634	0.37815	-0.122355	0.673078	0.803231	0.303556	0.451318
ACACCATTGCCACCACCATT	POU5F1		1629	5321	4819	1402	4447	1230	4671	5553	3245	3305	9.25016	9.25344	9.21074	8.84892	8.70967	8.22461	8.70288	8.96536	8.20328	9.09995	pass	-0.401242	-0.543771	-0.986125	-0.547279	-0.288082	-1.00746	-0.643713	-0.614273
ACACCTCAGAGGGAGGGGTG	RXFP4		146	477	480	71	808	161	217	395	465	413	5.79408	5.79761	5.90496	4.60289	6.2647	5.32276	4.34429	5.18922	5.42934	6.11781	pass	-1.19119	0.467089	-0.582194	-1.4498	-0.60839	-0.475618	-0.435432	-0.844602
ACACCTCGGAGGCCTCAGGA	MRPS33		306	1238	932	202	864	139	225	720	824	541	6.84799	7.15753	6.85053	6.07233	6.36016	5.11648	4.39399	6.0374	6.24009	6.50237	pass	-0.775657	-0.79737	-1.73405	-2.454	-1.12012	-0.610436	-1.10236	-1.39485
ACACGTAACGGGACCACACA	TRIM74		997	3779	3376	739	3148	1425	2258	6657	5013	1999	8.54334	8.76071	8.69836	7.92789	8.21269	8.43626	7.65789	9.22648	8.82901	8.37629	pass	-0.615458	-0.548018	-0.262103	-0.88545	0.465773	0.13065	-0.475193	-0.0963423
ACACGTGCACACACCCACTC	PRKCG		474	1512	1255	396	1685	579	1216	1196	724	1263	7.4749	7.44414	7.27659	7.03293	7.31522	7.143	6.7711	6.76078	6.05607	7.7164	pass	-0.441963	-0.128921	-0.133587	-0.703797	-0.683359	-1.22052	-0.234824	-0.869226
ACACGTGTGCGCTTTCAGCC	ABCG2		232	605	754	454	1704	1169	1097	464	1087	481	6.45257	6.13506	6.54771	7.22872	7.3313	8.15148	6.62395	5.4156	6.6351	6.33476	pass	0.776148	1.19624	1.60377	0.171383	-0.719458	0.0873913	1.19205	-0.153561
ACACTCGCGCAGACGTCGCC	RASSF5		247	944	971	93	464	124	515	348	530	465	6.54195	6.76952	6.90917	4.97819	5.47831	4.95676	5.54947	5.01178	5.61399	6.28657	pass	-1.56377	-1.29121	-1.95241	-0.992486	-1.75773	-1.29518	-1.60246	-1.34847
ACACTCTTCCGAGCTACGGG	SHF		146	611	477	56	130	44	99	95	94	792	5.79408	6.14909	5.89606	4.27631	3.72354	3.54408	3.29436	3.25312	3.24927	7.04719	pass	-1.51777	-2.42556	-2.35198	-2.49973	-2.89597	-2.64679	-2.09844	-2.68083
ACACTGGGCCCGCGACGTCG	STUB1		231	921	775	554	990	602	583	1633	1445	477	6.44641	6.73426	6.58692	7.51417	6.55432	7.19881	5.7248	7.20652	7.04222	6.32286	pass	1.06777	-0.179945	0.61189	-0.721613	0.472263	0.455294	0.499904	0.068648
ACACTTCCCAAGGGTCTCTG	ZNF302		211	699	673	270	407	166	357	634	475	420	6.31733	6.34065	6.38561	6.48552	5.29374	5.3658	5.03439	5.85686	5.45933	6.14171	pass	0.168199	-1.04691	-1.01981	-1.28294	-0.483786	-0.926277	-0.63284	-0.897666
ACACTTCCCAGGGTGCTCCC	ABLIM2		189	677	822	307	806	118	225	345	299	685	6.16057	6.29509	6.67101	6.66886	6.26117	4.88756	4.39399	4.99968	4.81072	6.8395	pass	0.508289	-0.0339239	-1.78344	-1.76658	-1.29541	-1.86029	-0.436359	-1.64076
ACAGAAACAAAAGCCAGCCC	CRYBA4		1115	3475	2851	1174	4958	1210	3483	3977	3174	2702	8.70431	8.64001	8.45515	8.59347	8.86624	8.20104	8.28066	8.48491	8.17148	8.80991	pass	-0.110837	0.226228	-0.254111	-0.423648	-0.155096	-0.283678	-0.0462399	-0.287474
ACAGACGGATCGGCAGGGCG	GSTCD		232	777	757	526	654	374	1221	502	742	634	6.45257	6.49148	6.55338	7.43977	5.96404	6.51806	6.77697	5.5266	6.09097	6.72889	pass	0.987201	-0.52744	-0.0353144	0.324396	-0.964885	-0.462404	0.141482	-0.367631
ACAGAGACAGCTTTGGCTAT	SPARC		209	761	665	191	1047	292	651	669	810	532	6.30376	6.4618	6.36856	5.99278	6.63424	6.16541	5.8811	5.93308	6.2157	6.47844	pass	-0.310977	0.172438	-0.203155	-0.422654	-0.528719	-0.152864	-0.113898	-0.368079
ACAGAGGGAGAGGAGACCGC	PRKCE		548	1841	1491	922	4421	1173	4913	6810	3198	961	7.68309	7.72669	7.52371	8.2459	8.70123	8.15639	8.77559	9.25921	8.18231	7.32431	pass	0.562811	0.974536	0.632683	1.0925	1.53252	0.658595	0.723343	1.09454
ACAGAGGTGTAACGACCAAT	TOM1L2		480	1881	1435	175	690	488	352	427	1062	993	7.49294	7.75756	7.46879	5.86863	6.04014	6.89822	5.01467	5.29864	6.60187	7.37127	pass	-1.62431	-1.71741	-0.570563	-2.47828	-2.45892	-0.866913	-1.30409	-1.9347
ACAGATGACTGCTCCCGGCC	ABCB1		1114	3847	3715	2718	18535	5519	48460	61486	74312	1329	8.70302	8.78638	8.83609	9.80246	10.7664	10.3866	12.0747	12.4316	12.7159	7.78954	pass	1.09944	1.98001	1.55052	3.37172	3.64527	3.87981	1.54333	3.63227
ACAGCCAGCCTGGCTCCAGC	BDKRB2		219	757	924	80	112	56	351	120	891	582	6.37035	6.45429	6.8382	4.76838	3.52597	3.86525	5.01069	3.55829	6.35144	6.60664	pass	-1.60198	-2.92832	-2.97295	-1.35966	-2.896	-0.486762	-2.50108	-1.58081
ACAGCCCAGTAGCTGTGAGT	SGCD		190	447	475	119	223	98	131	419	224	420	6.16808	5.70563	5.8901	5.32381	4.45579	4.62954	3.66205	5.27205	4.41118	6.14171	pass	-0.844267	-1.24985	-1.26056	-2.50603	-0.433585	-1.47892	-1.11822	-1.47285
ACAGCCCTCACGAGCCCGAA	Non-targeting control		517	1636	1498	694	2456	887	2375	1884	2482	898	7.5995	7.55723	7.53043	7.83763	7.85593	7.75483	7.73042	7.4115	7.81807	7.22712	pass	0.238131	0.298708	0.224395	0.130924	-0.14573	0.28764	0.253744	0.0909445
ACAGCGCTCTCGTGTACTAT	Non-targeting control		416	1183	1331	385	796	1052	925	2490	3210	958	7.28772	7.09243	7.36088	6.99261	6.24339	7.99991	6.38063	7.81178	8.18769	7.31982	pass	-0.295117	-0.849042	0.639023	-0.907092	0.719345	0.826808	-0.168378	0.21302
ACAGCGCTGCTGCTGGGTTG	ESM1		214	870	576	592	3926	461	1415	2452	1154	628	6.33744	6.65287	6.16397	7.60938	8.53035	6.81682	6.9879	7.78969	6.72055	6.7153	pass	1.27194	1.87748	0.652846	0.650459	1.13682	0.556578	1.26742	0.781287
ACAGCGTGCAGACGGAGAAC	GALNT5		247	863	652	335	743	701	1045	1165	1986	550	6.54195	6.64133	6.34043	6.7936	6.14534	7.41708	6.55462	6.72325	7.49803	6.52591	pass	0.251644	-0.495987	1.07665	0.0126644	0.0819168	1.1576	0.277436	0.417394
ACAGCTGAAACTAGAGGTCA	HTR1B		319	1223	1139	126	321	312	292	548	532	742	6.9075	7.14006	7.13762	5.40427	4.9611	6.2597	4.7542	5.65046	5.61931	6.95384	pass	-1.50323	-2.17896	-0.877924	-2.1533	-1.4896	-1.51831	-1.52004	-1.7204
ACAGCTTTGGCTATGGGAGA	SPARC		429	1098	1179	190	532	240	353	475	792	833	7.33184	6.98568	7.18707	5.98533	5.67147	5.88682	5.01863	5.44862	6.18372	7.11947	pass	-1.34651	-1.31421	-1.30025	-2.3132	-1.53706	-1.00335	-1.32032	-1.61787
ACAGGAGGAGGAGGGACCAC	SPARC		388	1662	1455	1203	7755	2031	4525	8002	4724	753	7.18786	7.57986	7.48864	8.62859	9.51049	8.94624	8.65718	9.49157	8.74354	6.9749	pass	1.44073	1.93063	1.4576	1.46932	1.91171	1.2549	1.60965	1.54531
ACAGGCCCCAGAATCCTCCG	LRGUK		268	858	838	141	819	276	478	289	579	674	6.65846	6.63303	6.69855	5.56292	6.28395	6.08527	5.44429	4.75287	5.73906	6.81635	pass	-1.09555	-0.34908	-0.613277	-1.21417	-1.88017	-0.959485	-0.685968	-1.35128
ACAGGCGCGGCAGGGAGGCG	TWF2		159	389	409	111	228	138	245	437	136	764	5.91501	5.50924	5.6782	5.22601	4.48633	5.10637	4.51123	5.33119	3.73451	6.99566	pass	-0.689009	-1.02291	-0.571831	-1.40378	-0.178052	-1.94368	-0.76125	-1.17517
ACAGGCTGGCGGGAAGTGCG	ADPRHL2		1229	3947	3427	1341	4964	1820	3037	5680	5775	2431	8.84443	8.82332	8.71994	8.78489	8.86798	8.78833	8.08366	8.99791	9.03274	8.65779	pass	-0.0595461	0.0446586	0.0683894	-0.760771	0.174596	0.312798	0.017834	-0.0911258
ACAGGGAAATGCGCGCGCCG	HNF4G		211	734	782	663	2403	200	2238	5702	1810	679	6.31733	6.41029	6.59976	7.772	7.8246	5.62866	7.64512	9.00348	7.36493	6.82691	pass	1.45467	1.41431	-0.971106	1.3278	2.59319	0.765168	0.632625	1.56205
ACAGGGCTGCGGTAGGCCAG	TIGD7		282	898	922	286	1424	613	791	1641	1181	609	6.73122	6.69812	6.8351	6.56768	7.07408	7.22476	6.15779	7.21353	6.7536	6.6714	pass	-0.163537	0.375956	0.389662	-0.57343	0.515404	-0.0814969	0.200694	-0.0465076
ACAGGGTGCCCGGGCCGAGA	ICAM1		997	3841	3368	3757	14073	2932	26628	29315	15421	1304	8.54334	8.78413	8.69495	10.2691	10.3693	9.47504	11.2112	11.3633	10.448	7.76227	pass	1.72571	1.5852	0.780092	2.66782	2.57918	1.75307	1.36367	2.33336
ACAGGTGAGTGTCGGCGCGC	CUL2		294	955	906	222	1473	338	686	979	1194	544	6.79078	6.78608	6.81007	6.2066	7.12253	6.37372	5.95541	6.47489	6.76925	6.51026	pass	-0.584181	0.336453	-0.436343	-0.835376	-0.311188	-0.0408161	-0.228024	-0.395793
ACAGGTTCTTATTCATTGAC	Non-targeting control		575	1740	1619	672	2463	922	2147	2410	3294	1704	7.75215	7.64568	7.64191	7.79136	7.86002	7.81041	7.58554	7.76488	8.22483	8.14669	pass	0.0392161	0.214339	0.168492	-0.166607	0.119197	0.582918	0.140682	0.178503
ACAGGTTGCCAGGACTGCAC	KCTD16		408	1311	1612	453	771	658	958	613	686	734	7.25989	7.23962	7.63569	7.22556	6.19797	7.3263	6.43061	5.80912	5.97949	6.93833	pass	-0.0343328	-1.04165	-0.309391	-0.829283	-1.4305	-1.6562	-0.46179	-1.30533
ACAGTAACCACCCAAGGTCA	CTRC		381	1162	1238	427	1199	548	1148	783	1434	885	7.16178	7.06679	7.25704	7.14087	6.82797	7.06419	6.68886	6.15665	7.03128	7.20622	pass	-0.0209097	-0.238816	-0.192849	-0.472918	-0.910137	-0.225765	-0.150858	-0.536273
ACAGTCTGTAAACAAAGGAC	KIF25		284	606	756	431	544	383	623	445	712	666	6.74132	6.13741	6.55149	7.15423	5.70303	6.552	5.81878	5.35672	6.03232	6.79927	pass	0.41291	-0.434379	0.000508551	-0.922537	-0.780684	-0.519168	-0.00698689	-0.740796
ACATAAAGAGGCTTTGAGCT	NFE2L3		396	1377	1330	690	3694	660	2714	4567	1824	1061	7.21711	7.31002	7.35981	7.82933	8.44272	7.33065	7.92207	8.68396	7.37598	7.46627	pass	0.612221	1.1327	-0.029152	0.704961	1.37393	0.0161727	0.571922	0.698356
ACATAAAGGGCTTAGAACAG	ALG13		784	2879	2780	340	2785	881	985	2059	2481	1717	8.19765	8.36931	8.41888	6.81478	8.03657	7.74508	6.47025	7.53892	7.81749	8.15762	pass	-1.38287	-0.332746	-0.673796	-1.72741	-0.83039	-0.601383	-0.796471	-1.05306
ACATAGTCGACGGCTCGATT	Non-targeting control		225	636	717	154	369	566	458	507	5800	570	6.40888	6.20615	6.47591	5.68757	5.15611	7.11048	5.38407	5.54059	9.03896	6.57689	pass	-0.721309	-1.05003	0.634563	-1.02481	-0.665558	2.56305	-0.378926	0.290893
ACATGGGGAATCAAGTTCTC	PANK1		516	2058	2173	963	1854	948	2945	1709	1990	1056	7.59672	7.88673	8.06466	8.30847	7.45229	7.85035	8.03945	7.27172	7.50092	7.4595	pass	0.711747	-0.43444	-0.214307	0.442727	-0.615008	-0.56374	0.0210002	-0.24534
ACATGTAGTCCGCGCGCCCG	BRD3		313	877	808	174	737	193	424	723	385	886	6.88034	6.66432	6.64647	5.86051	6.13381	5.57831	5.27556	6.04331	5.16391	7.20784	pass	-1.01983	-0.530504	-1.06816	-1.60478	-0.621008	-1.48256	-0.87283	-1.23612
ACATTCCATTCTTCGCGCTC	PLCL1		719	2662	2052	680	3149	1075	1930	2309	1826	1983	8.07324	8.25661	7.98232	7.80836	8.21315	8.03099	7.43266	7.70341	7.37755	8.36473	pass	-0.264876	-0.0434628	0.0486718	-0.640573	-0.553204	-0.604767	-0.0865557	-0.599515
ACATTGCGACAGTGTGACCC	GGT5		811	2749	2112	1043	2309	1166	2819	1875	4179	2308	8.24634	8.30286	8.02373	8.42325	7.76729	8.14779	7.97661	7.40463	8.56713	8.58308	pass	0.176912	-0.535568	0.124055	-0.269729	-0.898227	0.543394	-0.0782	-0.208187
ACCAACGGCCCCGCGGTCCC	FAM118A		176	505	422	128	294	70	329	300	223	506	6.05925	5.87846	5.72247	5.42646	4.83859	4.16724	4.9203	4.8048	4.40503	6.40698	pass	-0.632791	-1.03987	-1.55523	-1.13896	-1.07367	-1.31744	-1.07596	-1.17669
ACCAACTCGTGGCTTCCCAA	FFAR2		480	1649	1531	300	963	504	469	332	1108	796	7.49294	7.56859	7.5617	6.63592	6.51485	6.94438	5.4175	4.94603	6.66243	7.0544	pass	-0.857026	-1.05373	-0.617317	-2.07544	-2.62255	-0.899268	-0.842691	-1.86575
ACCAAGGGCCTGACATCACA	CNN1		615	1986	1569	263	577	481	794	736	827	1198	7.84874	7.83557	7.59689	6.44806	5.78641	6.87756	6.16317	6.06863	6.24526	7.64054	pass	-1.40068	-2.04916	-0.71933	-1.68557	-1.76694	-1.35162	-1.38972	-1.60137
ACCAATCACCCGCCAAGGCC	BRIP1		631	2030	1968	781	2269	1026	1821	2319	2760	1230	7.88563	7.86705	7.92226	8.00731	7.74219	7.96395	7.34929	7.70961	7.97059	7.67839	pass	0.121684	-0.124853	0.0416863	-0.536339	-0.157436	0.048333	0.0128392	-0.215147
ACCAATCAGCAGGATATGGA	ZNF705D		273	726	579	288	1324	258	1075	1220	520	677	6.68487	6.39467	6.17136	6.57763	6.96984	5.98946	6.59502	6.78918	5.58707	6.8227	pass	-0.107242	0.575177	-0.181906	-0.0898449	0.394519	-0.584289	0.0953429	-0.093205
ACCAATGCCGGCTCCCTAAA	MTUS2		600	1609	1787	440	2251	772	944	1895	1783	948	7.81327	7.53335	7.78367	7.18383	7.73076	7.55549	6.40962	7.41985	7.34338	7.30478	pass	-0.629434	0.19741	-0.228184	-1.40365	-0.113501	-0.440292	-0.220069	-0.652482
ACCACAGAGTTTGGAAATCT	CSF1R		235	803	765	143	1545	180	653	1037	666	469	6.47089	6.53845	6.56838	5.58281	7.1909	5.47989	5.88546	6.55702	5.93749	6.29877	pass	-0.888086	0.652448	-1.08849	-0.58544	0.0185683	-0.630894	-0.441378	-0.399255
ACCACCAGGCCGCCACTTCG	METTL25		581	1711	1692	696	2417	455	3122	2187	2132	979	7.76705	7.62156	7.70523	7.84176	7.83294	6.79809	8.12334	7.62548	7.59982	7.35091	pass	0.0747105	0.211384	-0.907142	0.356286	0.00391841	-0.105404	-0.207016	0.0849337
ACCACCCAAGGTCAGGGAAA	CTRC		323	895	923	230	1282	651	1239	1278	1321	772	6.92533	6.69334	6.83665	6.257	6.92371	7.31097	6.79789	6.8556	6.91381	7.01057	pass	-0.668334	0.23037	0.474319	-0.127443	0.162257	0.0771567	0.0121185	0.0373234
ACCACCCTTTCCTGGTCACT	GCKR		331	1372	1185	342	785	778	545	896	1751	588	6.96034	7.30481	7.19434	6.82317	6.22358	7.5666	5.62946	6.34858	7.31741	6.62128	pass	-0.137172	-1.08122	0.372257	-1.33088	-0.956225	0.123073	-0.282046	-0.721345
ACCACCGGGAACAGACGGAT	GSTCD		583	1869	1718	651	1834	927	1808	1195	3047	742	7.77199	7.74837	7.72712	7.74577	7.43673	7.81817	7.33902	6.75959	8.11277	6.95384	pass	-0.0262197	-0.311637	0.0910487	-0.432969	-0.988779	0.385647	-0.0822695	-0.345367
ACCAGCCCCTGAGAGACTGC	KRIT1		385	1267	948	656	1582	1207	1904	1202	1627	528	7.17674	7.1907	6.87487	7.75676	7.22481	8.19747	7.41321	6.76794	7.21214	6.46767	pass	0.580014	0.03411	1.3226	0.236467	-0.422765	0.337265	0.645575	0.0503223
ACCAGCCTGGACGGGGACAC	STUB1		507	1520	1723	165	595	308	884	674	628	790	7.57147	7.45171	7.7313	5.78524	5.82993	6.24132	6.31603	5.94365	5.85416	7.04357	pass	-1.78623	-1.62178	-1.48997	-1.25544	-1.50806	-1.87714	-1.63266	-1.54688
ACCAGCTCTCCGGGGACCCT	CD79B		460	1307	1137	561	1828	132	1989	1542	637	795	7.43189	7.23524	7.1351	7.53219	7.43203	5.04414	7.47586	7.12438	5.87433	7.0526	pass	0.1003	0.196788	-2.09096	0.0439665	-0.110861	-1.26077	-0.597959	-0.442555
ACCAGTAAGATACCCCAGCC	GPR132		1224	3996	3348	1257	6400	1486	4135	3944	3698	2848	8.83856	8.84108	8.68637	8.69178	9.23385	8.49656	8.52749	8.47292	8.39121	8.88567	pass	-0.146784	0.392773	-0.189816	-0.311075	-0.368155	-0.295165	0.0187247	-0.324799
ACCAGTCGCGTCAGCGCGCG	PITPNB		135	394	279	327	838	177	493	1039	957	259	5.68319	5.52727	5.13943	6.75905	6.31662	5.45619	5.48786	6.55977	6.45331	5.45692	pass	1.07586	0.789352	0.31676	-0.195333	1.0325	1.31388	0.727322	0.717016
ACCATAGATGGAGCAATGGG	MDM4		617	1723	1288	267	1221	347	1027	746	857	743	7.8534	7.63159	7.3138	6.46959	6.85397	6.41118	6.52982	6.08782	6.29601	6.95577	pass	-1.38381	-0.777618	-0.902613	-1.32358	-1.54378	-1.01779	-1.02135	-1.29505
ACCATGTCATGTGAAAGCAC	OR4D10		538	2022	1774	494	1660	784	1879	1423	1717	1182	7.65665	7.86137	7.77319	7.34976	7.29379	7.57762	7.39425	7.00938	7.2893	7.62124	pass	-0.306894	-0.567584	-0.195562	-0.262398	-0.851998	-0.483882	-0.35668	-0.532759
ACCATTCGCAGGGTCCGATC	PFDN2		334	912	784	206	715	426	1340	791	803	825	6.97325	6.72023	6.60341	6.1002	6.09072	6.70396	6.90997	6.17111	6.20335	7.10565	pass	-0.87305	-0.629505	0.100547	-0.0632867	-0.549118	-0.400063	-0.467336	-0.337489
ACCCAAAAACCATGCACTCG	TRAF4		521	1707	1706	252	798	1074	600	1163	1822	1113	7.61056	7.6182	7.71706	6.38714	6.24697	8.02965	5.76549	6.72079	7.3744	7.53492	pass	-1.22342	-1.37123	0.312591	-1.84507	-0.897406	-0.342655	-0.760688	-1.02838
ACCCAAATCCTGGTATCGAA	PPIL1		486	1527	1382	564	2200	1873	2720	2506	4307	1113	7.51077	7.4583	7.41481	7.53984	7.69785	8.82965	7.92524	7.82098	8.61054	7.53492	pass	0.0290772	0.239551	1.41484	0.414475	0.362679	1.19573	0.561157	0.657629
ACCCAAGCCTGTTGAGCTGT	ZNF705D		429	935	1277	127	1160	239	520	945	699	776	7.33184	6.75582	7.3015	5.41541	6.78069	5.8809	5.56311	6.42448	6.00615	7.01797	pass	-1.91643	0.0248656	-1.4206	-1.76873	-0.331344	-1.29535	-1.10406	-1.13181
ACCCAATAAAGGCTTAGAAG	ZNF548		485	1614	1450	588	1314	794	2769	2154	2439	1033	7.50781	7.5378	7.48371	7.59965	6.95899	7.59581	7.95089	7.60365	7.79297	7.42791	pass	0.091837	-0.578808	0.112108	0.443083	0.0658543	0.309265	-0.124954	0.272734
ACCCACCCCCACCCTCAGCC	IGF2BP2		314	1362	1051	280	6250	882	1164	8152	2455	535	6.8849	7.29432	7.02247	6.53742	9.1997	7.74671	6.70864	9.51832	7.80236	6.48646	pass	-0.347484	1.90537	0.724237	-0.176263	2.224	0.77989	0.760709	0.942542
ACCCACCCGGACCGAGGCGC	TWF2		190	570	605	117	344	277	137	135	366	352	6.16808	6.05034	6.23387	5.29998	5.05784	6.09041	3.72166	3.71454	5.09298	5.89084	pass	-0.868105	-0.992503	-0.143461	-2.44642	-2.3358	-1.14089	-0.668023	-1.97437
ACCCAGAGCGCGTCGGCGCT	MCOLN1		333	1024	955	501	1265	743	2031	1719	1614	795	6.96896	6.88584	6.8854	7.36993	6.90461	7.50055	7.50584	7.28008	7.20064	7.0526	pass	0.400971	0.0187719	0.615151	0.536875	0.39424	0.315246	0.344965	0.415453
ACCCAGCGTTTCCGCCTCCG	CHRNB2		265	888	876	208	764	402	708	1193	1599	490	6.64238	6.68212	6.76193	6.11394	6.18499	6.62112	6.00022	6.75719	7.18726	6.36118	pass	-0.528444	-0.497129	-0.140803	-0.64216	0.0750682	0.425337	-0.388792	-0.0472515
ACCCATGAGTTAAGTTTTCT	Non-targeting control		1590	5057	4345	1767	7659	2802	4933	10541	6862	2597	9.21526	9.18015	9.06163	9.18209	9.49254	9.4097	8.78143	9.88866	9.28111	8.75286	pass	-0.0331711	0.312399	0.348077	-0.433827	0.708517	0.219483	0.209101	0.164724
ACCCCACATCTGGAGGCAAC	RAMP3		273	1210	901	92	611	536	563	449	1197	687	6.68487	7.12476	6.80215	4.96309	5.86755	7.03249	5.6754	5.36932	6.77284	6.84366	pass	-1.72178	-1.2572	0.230338	-1.00947	-1.75544	-0.0293163	-0.916215	-0.931407
ACCCCCTCTCCTCCCTCGGC	PIM1		650	2257	1750	1678	5438	1969	5476	4252	4833	742	7.92825	8.01935	7.75362	9.10766	8.99928	8.90161	8.93177	8.58111	8.77637	6.95384	pass	1.17941	0.97993	1.14798	1.00351	0.561761	1.02275	1.10244	0.862675
ACCCCTCCCTCTTGGGTTCA	CSF1R		449	1559	1522	375	2162	748	1265	3124	2086	799	7.39718	7.48805	7.55324	6.95494	7.67284	7.51017	6.82758	8.13773	7.56852	7.05979	pass	-0.442236	0.184784	-0.0430683	-0.569595	0.649671	0.0152812	-0.100174	0.0317859
ACCCCTTGCCCACCAGTTCG	WLS		568	1808	2032	343	2368	521	1387	1941	1404	1215	7.73456	7.70072	7.96824	6.82734	7.80352	6.99186	6.95929	7.45425	7.00101	7.66077	pass	-0.907215	0.102805	-0.976382	-0.775263	-0.246471	-0.967231	-0.593598	-0.662988
ACCCGATAATAGCTACTGGT	Non-targeting control		605	2405	2179	509	1793	798	2732	2335	1667	1663	7.82519	8.11064	8.06862	7.39265	7.4043	7.60303	7.93157	7.71948	7.24694	8.11168	pass	-0.432537	-0.706339	-0.465594	0.106377	-0.391157	-0.821675	-0.534823	-0.368818
ACCCGCCACTGTGGCAGCAC	RBFOX2		232	583	777	366	504	340	794	320	1355	590	6.45257	6.08239	6.5906	6.92018	5.59504	6.38213	6.16317	4.89468	6.95017	6.62613	pass	0.46761	-0.487352	-0.20847	-0.289399	-1.18772	0.359565	-0.0760708	-0.372516
ACCCGCGCGCCACCGCTTCC	SLC35F5		308	1106	1116	332	1292	357	1642	1461	1664	523	6.8573	6.99607	7.1084	6.78074	6.93483	6.4517	7.20098	7.04711	7.24436	6.4541	pass	-0.0765658	-0.061242	-0.656701	0.343675	0.0510339	0.135963	-0.264836	0.176891
ACCCGGGTCCGGCTTCCCGG	ASCC2		97	398	410	65	286	73	110	192	489	258	5.21725	5.54153	5.68165	4.48098	4.8002	4.22448	3.43158	4.18969	5.5003	5.45146	pass	-0.736264	-0.741323	-1.45717	-1.78567	-1.35184	-0.181353	-0.978252	-1.10629
ACCCGGTGGAACGCACTGCG	BMS1		154	665	715	124	253	503	300	353	1069	348	5.86969	6.26962	6.47193	5.38174	4.63006	6.94154	4.79177	5.03173	6.61126	5.87463	pass	-0.487955	-1.63956	0.469611	-1.07793	-1.23789	0.139326	-0.552634	-0.725497
ACCCGTAGCATCCGGTTAAG	NMRAL1		154	478	579	81	517	130	312	286	733	369	5.86969	5.80058	6.17136	4.78565	5.63103	5.02278	4.84635	4.73837	6.07363	5.95776	pass	-1.08405	-0.169547	-1.14858	-1.02335	-1.0622	-0.0977349	-0.800724	-0.727761
ACCCGTCCGCTAGGCAGGTG	DDX47		200	499	434	140	606	69	424	422	246	383	6.24108	5.86151	5.76217	5.55287	5.8559	4.14765	5.27556	5.28208	4.54027	6.01063	pass	-0.688212	-0.00561429	-1.61452	-0.96552	-0.579439	-1.2219	-0.769448	-0.922286
ACCCTAGGGTGTACCCTTCG	EXD1		105	364	345	56	84	155	86	375	137	269	5.32862	5.41559	5.43791	4.27631	3.15209	5.26936	3.11333	5.11636	3.74429	5.51035	pass	-1.05231	-2.2635	-0.168544	-2.2153	-0.299224	-1.69362	-1.16145	-1.40271
ACCCTCCAGACAAAAGCACC	NTRK2		1237	3484	3474	1199	3764	1445	3379	4566	2998	2393	8.85377	8.64373	8.73955	8.6238	8.46973	8.45631	8.23707	8.68364	8.08947	8.63512	pass	-0.229977	-0.174005	-0.283238	-0.6167	0.0399125	-0.650078	-0.229073	-0.408955
ACCCTCTGGAACGGTTGCCA	POLL		476	1468	1529	335	874	424	1000	639	1394	797	7.48094	7.40178	7.55982	6.7936	6.37656	6.69723	6.49181	5.868	6.99078	7.0562	pass	-0.687338	-1.02523	-0.862592	-0.989131	-1.53378	-0.569044	-0.858385	-1.03065
ACCGAATGTAAATGTCTCGG	BCAR3		256	904	916	696	1656	1047	1695	1933	1698	414	6.59304	6.70764	6.82576	7.84176	7.29033	7.99306	7.2465	7.44832	7.27335	6.12124	pass	1.24872	0.582694	1.1673	0.653461	0.740687	0.44759	0.999571	0.613913
ACCGACAGGGCGCTAGGACC	FAM167A		466	1431	1113	510	1283	223	2215	1302	786	1303	7.45048	7.36518	7.10454	7.39547	6.92483	5.78269	7.63029	6.88221	6.1729	7.76117	pass	-0.0550132	-0.440347	-1.32186	0.179814	-0.482964	-0.931646	-0.605739	-0.411599
ACCGCAAAGGTACTCGGATG	SC5D		208	606	526	177	239	201	375	340	882	593	6.29693	6.13741	6.03488	5.88475	4.55135	5.63571	5.10324	4.97928	6.33697	6.63338	pass	-0.412178	-1.58606	-0.399171	-1.19369	-1.15812	0.302092	-0.799136	-0.683238
ACCGCCGGGAAGCCGGACCC	ASCC2		312	1043	703	335	1173	171	1284	805	510	530	6.87576	6.91214	6.44779	6.7936	6.79662	5.40759	6.8489	6.19607	5.55965	6.47306	pass	-0.0821616	-0.11552	-1.0402	-0.0268587	-0.716069	-0.888141	-0.412627	-0.54369
ACCGCGCGCGCGCACTCCAA	PRR14L		176	641	505	281	1307	484	525	808	742	524	6.05925	6.21729	5.97701	6.54251	6.95135	6.88645	5.57663	6.20137	6.09097	6.45682	pass	0.483253	0.734055	0.909437	-0.482624	-0.015926	0.113961	0.708915	-0.128196
ACCGCGCGTCCTCCCCTTTA	MAPKAPK2		564	1737	1719	381	760	380	1145	1503	582	980	7.72441	7.64321	7.72796	6.97766	6.17753	6.54078	6.68512	7.08769	5.74638	7.35238	pass	-0.746752	-1.46568	-1.18718	-1.03929	-0.555517	-1.98158	-1.13321	-1.19213
ACCGCTGCCGCCATGTTGAG	IDH3G		596	1926	1858	460	1556	1483	803	819	2196	743	7.80366	7.79151	7.83963	7.24753	7.20106	8.49365	6.17921	6.22061	7.64228	6.95577	pass	-0.556128	-0.590445	0.65402	-1.62446	-1.5709	-0.197353	-0.164184	-1.1309
ACCGGAGGTGGTGAAGGAAG	GPR84		899	2428	2562	2781	9322	3254	9241	7160	6568	1522	8.39449	8.12432	8.30142	9.83549	9.77567	9.62517	9.68549	9.3314	9.21804	7.98434	pass	1.44099	1.65135	1.32375	1.291	1.20708	0.91662	1.47203	1.13823
ACCGGCGGTGGTCTCGCCTG	LITAF		262	875	918	154	577	373	318	310	550	399	6.62612	6.66106	6.82888	5.68757	5.78641	6.51424	4.87288	4.85044	5.66636	6.06878	pass	-0.938551	-0.87465	-0.314639	-1.75324	-1.81062	-1.16253	-0.70928	-1.57546
ACCGGGAAAAGTTGCTCGGA	SATB2		273	992	877	137	740	275	420	1000	865	890	6.68487	6.84043	6.76356	5.52229	6.13959	6.08011	5.26224	6.50517	6.30924	7.21429	pass	-1.16258	-0.70084	-0.683445	-1.42263	-0.335261	-0.454316	-0.848956	-0.737403
ACCGGGCTGGGGTATCTTAC	GPR132		503	1591	1400	378	1776	510	1028	1775	1164	1359	7.5601	7.5172	7.43337	6.96634	7.39064	6.96132	6.53121	7.32604	6.73288	7.8216	pass	-0.593757	-0.126567	-0.472049	-1.02889	-0.191167	-0.700487	-0.397457	-0.640182
ACCTAGCGGCTGCCGCAGCT	FCHO2		190	538	425	409	1017	269	815	766	566	334	6.16808	5.96828	5.7325	7.07918	6.59273	6.04876	6.20031	6.12543	5.70692	5.81642	pass	0.911103	0.624447	0.316266	0.0322324	0.157148	-0.0255744	0.617272	0.0546021
ACCTATAATCGACCACATTT	Non-targeting control		1449	5019	4334	1480	4529	1871	4683	3589	7858	2990	9.08153	9.16928	9.05798	8.92687	8.73596	8.82811	8.70658	8.33725	9.47635	8.95572	pass	-0.154661	-0.433318	-0.229865	-0.374951	-0.832033	0.418372	-0.272615	-0.262871
ACCTATTGTCCCTTCAAGCT	Non-targeting control		1249	3709	3768	1332	4033	2020	4264	3669	5796	2398	8.86767	8.7338	8.85648	8.77519	8.56904	8.93842	8.57169	8.36896	9.03797	8.63812	pass	-0.0924774	-0.164757	0.08194	-0.29598	-0.364841	0.181482	-0.0584313	-0.15978
ACCTCACCCTGTGGGGGATG	ACTRT2		223	773	560	125	778	90	663	388	400	385	6.39615	6.48412	6.1239	5.39305	6.21084	4.51186	5.90701	5.16414	5.21754	6.01803	pass	-1.0031	-0.273286	-1.61205	-0.48914	-1.31999	-0.906367	-0.962812	-0.905164
ACCTCAGCATCCCAGAAGCC	BEND6		806	2133	2173	1283	3826	1124	4640	2396	4786	1137	8.23745	7.93815	8.06466	8.72125	8.49323	8.09505	8.6933	7.75651	8.76231	7.56554	pass	0.483801	0.555077	0.030397	0.455855	-0.181638	0.697652	0.356425	0.323956
ACCTCAGCCCACCCTGAGGG	FBXO3		185	597	542	206	1038	388	399	1231	822	340	6.13015	6.11613	6.07746	6.1002	6.62191	6.57051	5.19021	6.80202	6.23663	5.84165	pass	-0.0299455	0.505786	0.493056	-0.939935	0.68589	0.159174	0.322965	-0.0316237
ACCTCCACCCAACAAGGCCA	TANK		1160	3614	3947	805	3168	1617	2911	2212	3522	1807	8.76126	8.69645	8.9233	8.05081	8.2218	8.61812	8.02276	7.64179	8.32107	8.23107	pass	-0.710445	-0.474656	-0.305179	-0.738499	-1.05466	-0.602226	-0.49676	-0.798462
ACCTCGTATCCTTAAGGGGC	LIN28B		409	1491	1208	564	1512	578	1391	3081	2742	841	7.2634	7.42408	7.22189	7.53984	7.15997	7.14053	6.96342	8.1178	7.96119	7.13316	pass	0.276444	-0.264114	-0.0813586	-0.299983	0.693721	0.739304	-0.0230096	0.377681
ACCTCGTCAGCGCCTGGCTG	PCSK5		268	881	899	534	1112	682	1335	1372	1418	573	6.65846	6.67082	6.79898	7.46142	6.72029	7.37767	6.90462	6.95714	7.01521	6.58439	pass	0.80296	0.0494702	0.578693	0.246155	0.28632	0.216238	0.477041	0.249571
ACCTCTGCATCAGTTACAGG	TLK1		252	833	634	117	389	101	448	470	411	729	6.57056	6.59081	6.30054	5.29998	5.23018	4.67131	5.353	5.4337	5.25564	6.92855	pass	-1.27058	-1.36063	-1.62923	-1.21757	-1.15711	-1.04491	-1.42015	-1.13986
ACCTGAGCCCGGCGCGGCCT	SPHK1		204	741	782	152	617	287	586	842	638	444	6.26927	6.42382	6.59976	5.66908	5.88141	6.14084	5.73206	6.26004	5.87656	6.22077	pass	-0.600191	-0.542413	-0.458922	-0.537212	-0.163783	-0.723205	-0.533842	-0.474734
ACCTGAGGGGCCTCTAAGGG	NXNL1		136	459	521	65	468	221	244	140	314	544	5.69363	5.74313	6.02131	4.48098	5.49042	5.76993	4.50559	3.76308	4.87888	6.51026	pass	-1.21265	-0.252712	-0.251381	-1.18804	-1.98005	-1.14243	-0.572248	-1.43684
ACCTGCAGTCTCTCAGGGGC	KRIT1		366	1422	1152	433	2361	991	2591	3631	3801	617	7.10424	7.35613	7.15388	7.16086	7.79927	7.91408	7.85544	8.35398	8.43073	6.69005	pass	0.056614	0.443145	0.760199	0.751194	0.997854	1.27685	0.419986	1.00863
ACCTGCTTGTGAGAAGCCTG	MMP15		287	751	791	306	978	443	460	565	627	506	6.75634	6.44294	6.6161	6.6642	6.53691	6.75988	5.39021	5.69367	5.8519	6.40698	pass	-0.0921335	0.0939733	0.143776	-1.36613	-0.749268	-0.764205	0.0485387	-0.959867
ACCTGGGCGAGCCGGCAGGT	MAPK13		109	612	499	118	309	232	657	531	511	335	5.38124	6.15142	5.96004	5.31194	4.90794	5.83875	5.89412	5.60591	5.56241	5.82065	pass	-0.069298	-1.24348	-0.121292	0.512875	-0.545504	-0.397631	-0.478024	-0.14342
ACCTGTTCTCCGTACACGTG	TEPP		417	1040	1067	254	1295	520	1357	1838	1066	868	7.29117	6.90802	7.0441	6.39841	6.93815	6.98911	6.928	7.37605	6.60724	7.17843	pass	-0.892758	0.0301275	-0.0549927	-0.363161	0.468026	-0.43686	-0.305874	-0.110665
ACCTGTTTCGCAGTTTCTCG	ABCB1		539	1563	1272	1422	2962	3243	15931	11780	29081	963	7.65932	7.49173	7.29588	8.86931	8.12513	9.62029	10.4705	10.0488	11.3627	7.32729	pass	1.21	0.633402	2.32441	2.81115	2.5571	4.06684	1.38927	3.14503
ACCTTACTTTCCCACGGAGA	CNGA3		916	2877	2934	552	3001	1270	1884	3008	2196	1629	8.42144	8.36831	8.49644	7.50898	8.14394	8.27063	7.39806	8.08333	7.64228	8.08199	pass	-0.912454	-0.224376	-0.225806	-1.02337	-0.284979	-0.85416	-0.454212	-0.720838
ACCTTATTTGCACAAATGAA	P2RY10		463	1524	1700	529	1532	779	1193	1323	1531	869	7.44121	7.45548	7.712	7.44793	7.17879	7.56844	6.74381	6.9051	7.12501	7.18008	pass	0.00671383	-0.276689	-0.14356	-0.69741	-0.55038	-0.586993	-0.137845	-0.611594
ACCTTGCCCAGGCCTGTGGG	ICAM3		163	551	533	105	417	61	296	279	125	508	5.95027	6.00218	6.05366	5.14804	5.32788	3.9805	4.77311	4.70398	3.62234	6.4126	pass	-0.802237	-0.674307	-2.07316	-1.17717	-1.29821	-2.43132	-1.18324	-1.63556
ACCTTTCATTTGTGCAAATA	P2RY10		700	2802	2716	760	2141	1086	1692	1802	1726	1536	8.03474	8.33032	8.38537	7.96815	7.65882	8.04562	7.24397	7.34768	7.2968	7.9975	pass	-0.0665975	-0.671495	-0.339754	-0.790779	-0.982638	-1.08858	-0.359282	-0.953997
ACGAACGGCGCGCCAGCCAA	SAMD4B		311	995	1079	307	1211	1155	2605	1493	2846	707	6.87117	6.84475	7.06012	6.66886	6.84221	8.13416	7.86318	7.07813	8.01469	6.88471	pass	-0.202306	-0.00253799	1.07405	0.992011	0.233381	0.95457	0.289734	0.726654
ACGACAGAAAACTGAGTTCC	KRTAP12-1		350	977	1218	217	597	541	550	656	1737	887	7.04024	6.81864	7.2337	6.17419	5.83469	7.04579	5.64237	5.90524	7.30591	7.20945	pass	-0.866048	-0.983953	-0.187915	-1.39787	-0.9134	0.0722044	-0.679305	-0.746355
ACGAGAAGGGAGGAGCTCGT	GATAD2A		186	616	577	374	474	579	876	576	1677	398	6.13782	6.16068	6.16644	6.95112	5.50839	7.143	6.30308	5.72095	7.25552	6.06522	pass	0.813304	-0.652295	0.976565	0.165262	-0.43973	1.08908	0.379191	0.271536
ACGAGGAAACCCGACGTGTC	NEIL1		201	1024	631	106	1141	399	506	797	1528	449	6.24818	6.88584	6.29379	5.16133	6.75708	6.61043	5.52458	6.18186	7.1222	6.23671	pass	-1.08685	-0.128759	0.316639	-0.723596	-0.70398	0.82841	-0.299657	-0.199722
ACGAGGCCGGCGGTGGAGAA	TMEM143		341	860	736	253	966	184	452	1149	556	518	7.00294	6.63636	6.51323	6.39278	6.51929	5.51089	5.36551	6.70349	5.6817	6.4404	pass	-0.610157	-0.117065	-1.00233	-1.63743	0.0671293	-0.831526	-0.576519	-0.80061
ACGATCGGTAATGGTCTGTT	Non-targeting control		877	2497	2406	806	3548	1245	2185	2596	2945	2005	8.35886	8.16461	8.21108	8.0526	8.38471	8.24204	7.61072	7.87166	8.06383	8.3806	pass	-0.306257	0.220106	0.0309613	-0.748135	-0.292944	-0.147252	-0.0183967	-0.396111
ACGATGGAGCACAGGGAATT	LPAR4		571	2015	1889	574	1711	961	1635	2054	2600	1366	7.74212	7.85639	7.8634	7.56506	7.33717	7.86991	7.19486	7.53543	7.88479	7.82898	pass	-0.177059	-0.51922	0.00651348	-0.547264	-0.32096	0.0213891	-0.229922	-0.282278
ACGATTAGCAATTAACTGGG	SLC34A1		525	1369	1520	199	634	284	467	778	745	2434	7.62154	7.30167	7.55135	6.05107	5.91997	6.1259	5.41148	6.14754	6.09671	8.65957	pass	-1.57047	-1.3817	-1.42546	-2.21006	-1.15413	-1.45464	-1.45921	-1.60628
ACGATTGTCCTGAGCCTCAG	ACTRT2		315	1000	1285	229	1202	392	886	760	1112	810	6.88945	6.85192	7.31046	6.25079	6.83154	6.58516	6.31925	6.11425	6.66758	7.07937	pass	-0.638657	-0.0203746	-0.7253	-0.570203	-0.73767	-0.642876	-0.461444	-0.650249
ACGCAATCTAGTTGCCCCAC	NKAP		386	1310	1231	728	2733	775	1572	2656	2219	876	7.18046	7.23853	7.24892	7.90634	8.00948	7.56105	7.13856	7.90449	7.65724	7.19157	pass	0.72588	0.770952	0.312137	-0.0418952	0.665962	0.408319	0.60299	0.344129
ACGCACAGACGGAGTACCCC	DAZAP1		289	1035	873	184	1030	155	1094	933	262	611	6.76626	6.90113	6.75702	5.93978	6.61086	5.26936	6.62004	6.40626	4.62738	6.67609	pass	-0.826485	-0.290262	-1.48766	-0.14622	-0.494867	-2.12964	-0.868135	-0.923576
ACGCAGTTAGTCGGCTGCAA	METTL25		294	921	883	262	1130	299	1533	583	1029	644	6.79078	6.73426	6.7733	6.44262	6.74324	6.19911	7.10258	5.73805	6.55681	6.75125	pass	-0.348159	0.00897417	-0.574191	0.311797	-0.996208	-0.216494	-0.304458	-0.300302
ACGCATGCGTAGTTGATGTA	TMEM143		731	2119	2295	913	1974	1561	1882	1440	3746	1646	8.09703	7.92869	8.14318	8.2318	7.54227	8.5674	7.39654	7.02638	8.40976	8.09691	pass	0.134769	-0.386425	0.424228	-0.700486	-0.902314	0.266585	0.057524	-0.445405
ACGCATGCTTCCCAAAGCGT	Non-targeting control		162	453	597	155	326	192	187	208	278	315	5.94154	5.7245	6.21493	5.69673	4.98269	5.57098	4.14098	4.29907	4.70954	5.73346	pass	-0.244809	-0.741811	-0.64395	-1.80056	-1.42544	-1.50539	-0.543523	-1.57713
ACGCCAGGTCACGTGAAGGC	DCK		196	570	531	157	452	203	402	309	2214	378	6.21232	6.05034	6.04832	5.71487	5.44137	5.6497	5.20073	4.84594	7.654	5.99197	pass	-0.497449	-0.608975	-0.398615	-1.01159	-1.20441	1.60568	-0.50168	-0.203441
ACGCCATTGGTTGGAGGGTG	ALK		265	823	658	180	1013	189	418	1110	352	504	6.64238	6.57357	6.35348	5.90859	6.5871	5.54874	5.25553	6.65415	5.03839	6.40133	pass	-0.733794	0.0135362	-0.804743	-1.38685	0.0805888	-1.31509	-0.508334	-0.873785
ACGCCCACACCTCAGAGGGA	RXFP4		285	808	670	39	344	103	244	176	153	543	6.74634	6.54731	6.37924	3.78646	5.05784	4.6985	4.50559	4.07132	3.89234	6.50763	pass	-2.95988	-1.48947	-1.68074	-2.24075	-2.47599	-2.48689	-2.04336	-2.40121
ACGCCCACCCTTAAGAGCGC	STUB1		106	371	383	25	105	107	73	350	110	257	5.34196	5.44243	5.58535	3.2023	3.44119	4.75139	2.90627	5.0198	3.4538	5.44599	pass	-2.13965	-2.00124	-0.833961	-2.43568	-0.422634	-2.13155	-1.65829	-1.66329
ACGCCCCCTTTGGTCCAGCG	ZNF575		165	610	675	173	534	197	573	597	713	333	5.96758	6.14676	6.38984	5.85234	5.67678	5.60729	5.70031	5.77165	6.03432	5.81217	pass	-0.115247	-0.469985	-0.782542	-0.267273	-0.375108	-0.35552	-0.455925	-0.332634
ACGCCGCTCTGACGCCACTG	EMC3		352	1234	925	764	1781	469	2067	1825	1987	750	7.04839	7.15289	6.83975	7.97569	7.39467	6.84142	7.53105	7.36587	7.49875	6.96919	pass	0.927296	0.24178	0.00167568	0.482653	0.212978	0.659007	0.390251	0.451546
ACGCCTGCTTGTTCTGCTTG	CD6		446	1261	1235	549	2483	602	1458	1201	880	810	7.38756	7.1839	7.25357	7.50117	7.87164	7.19881	7.03075	6.76675	6.33373	7.07937	pass	0.113603	0.687742	-0.0547516	-0.35681	-0.417153	-0.919831	0.248865	-0.564598
ACGCGCAGTGCCCGCCGCGG	SSBP4		65	317	212	79	256	136	203	114	246	272	4.65867	5.22113	4.75611	4.7509	4.64639	5.08592	4.25296	3.49072	4.54027	5.526	pass	0.0922316	-0.574747	0.329813	-0.405707	-1.73042	-0.21584	-0.0509007	-0.783988
ACGCGCCAATTGCGCCTGCG	EIF3K		152	432	546	43	209	144	100	154	299	284	5.85116	5.65735	6.08791	3.91756	4.36664	5.16602	3.30739	3.89089	4.81072	5.58696	pass	-1.9336	-1.29071	-0.92189	-2.54377	-1.76646	-1.27719	-1.38207	-1.86247
ACGCGCGACGGCCCCGACTG	DAZAP1		257	931	964	140	973	952	388	671	1724	567	6.59861	6.7497	6.89882	5.55287	6.5296	7.8564	5.151	5.93732	7.29514	6.56936	pass	-1.04574	-0.2201	0.957582	-1.44761	-0.812375	0.396321	-0.102754	-0.621221
ACGCGCTCATCTGCATATTC	IRX2		450	1506	1426	412	1026	502	753	976	757	935	7.40037	7.43844	7.45976	7.08965	6.60531	6.93869	6.08778	6.47051	6.11943	7.28499	pass	-0.310718	-0.833129	-0.521069	-1.31259	-0.967924	-1.34033	-0.554972	-1.20695
ACGCGTACTGCGCTCCCAGT	RPA2		513	1615	1531	367	2042	435	1577	2231	1325	1129	7.58835	7.53869	7.5617	6.92408	7.59087	6.73383	7.14311	7.65407	6.91813	7.5554	pass	-0.664268	0.0521809	-0.827869	-0.44524	0.115382	-0.643568	-0.479985	-0.324475
ACGCGTATTCGCGGGCCGCG	FAM217A		222	956	624	329	607	399	1342	805	1439	511	6.38975	6.78758	6.2779	6.76776	5.85824	6.61043	6.9121	6.19607	7.03626	6.421	pass	0.378017	-0.929337	0.332526	0.522354	-0.591502	0.75836	-0.0729312	0.229737
ACGCTAGCGAGTCGCCACGC	TMEM259		114	367	264	43	178	97	132	106	220	300	5.44443	5.42715	5.06203	3.91756	4.14715	4.61535	3.67216	3.3954	4.38642	5.66443	pass	-1.52687	-1.28001	-0.446678	-1.77227	-2.03175	-0.675604	-1.08452	-1.49321
ACGCTTCCCAGAATTCCCGA	ZNF112		1217	3622	4168	773	2690	2111	2292	2109	6225	2373	8.83031	8.69963	9.00174	7.99252	7.98669	9.00187	7.67935	7.57335	9.14079	8.62304	pass	-0.837789	-0.712946	0.000126926	-1.15096	-1.12628	0.139051	-0.516869	-0.71273
ACGCTTGACAGAGCTTGGGA	SERP1		174	593	680	72	852	50	264	365	122	538	6.04301	6.10657	6.40036	4.62224	6.34023	3.71358	4.61443	5.07851	3.59017	6.49444	pass	-1.42077	0.233657	-2.68677	-1.42858	-1.02806	-2.81019	-1.29129	-1.75561
ACGGAACTACAACTCCCATG	PPP1R7		625	2329	1732	1087	4799	1104	2304	3531	1919	1434	7.87191	8.06448	7.73878	8.48269	8.81931	8.06925	7.68685	8.31382	7.4488	7.89877	pass	0.610788	0.75483	0.330469	-0.185059	0.249333	-0.289981	0.565362	-0.0752359
ACGGAATGTGAGTCGTGTTC	ARAF		329	832	940	127	1027	368	556	641	475	663	6.95167	6.58909	6.86275	5.41541	6.6067	6.49499	5.65771	5.87243	5.45933	6.79282	pass	-1.53626	0.0176064	-0.367764	-1.29396	-0.716659	-1.40342	-0.628805	-1.13801
ACGGAGAAGCCGATTCTCCT	BTRC		159	563	599	49	427	154	283	416	838	439	5.91501	6.03279	6.21969	4.09427	5.36122	5.26027	4.71073	5.26195	6.26408	6.20465	pass	-1.82075	-0.671563	-0.959417	-1.20428	-0.770835	0.0443915	-1.15058	-0.643575
ACGGAGGCGACGCACTACGG	POLD3		229	751	823	106	206	834	137	341	2812	521	6.43401	6.44294	6.67274	5.16133	4.3468	7.66636	3.72166	4.98339	7.99741	6.44863	pass	-1.27268	-2.09613	0.993619	-2.71235	-1.45955	1.32467	-0.791732	-0.949078
ACGGCAGCGAGGCCAGCCCC	TAZ		161	412	419	91	341	252	143	763	934	484	5.93275	5.59035	5.71237	4.94783	5.04558	5.95605	3.7789	6.11985	6.41862	6.34362	pass	-0.98492	-0.544766	0.243677	-2.15385	0.5295	0.706247	-0.42867	-0.306034
ACGGCAGTGGGGTGGACAAG	UPK1A		466	1694	1493	659	3042	628	2120	2362	1331	1290	7.45048	7.60723	7.52563	7.76331	8.16344	7.25941	7.56738	7.73599	6.9246	7.74677	pass	0.312829	0.556218	-0.266226	0.116898	0.128765	-0.601038	0.200941	-0.118458
ACGGCGCGCCAGCCAACGGG	SAMD4B		46	228	188	31	133	37	61	40	71	357	4.18326	4.7607	4.58957	3.48198	3.75399	3.31731	2.68455	2.19956	2.89276	5.91084	pass	-0.701282	-1.00672	-1.27226	-1.49871	-2.56115	-1.69681	-0.993421	-1.91889
ACGGCGGCCGCGCGCACGCT	GNB1L		176	517	534	236	399	751	429	267	2937	464	6.05925	5.91178	6.05632	6.29367	5.26584	7.51591	5.29204	4.64304	8.05992	6.2835	pass	0.234418	-0.645938	1.45959	-0.767215	-1.26874	2.0036	0.349357	-0.0107852
ACGGCGTCACCCGCGTGTCA	BRAF		251	993	920	270	827	172	632	531	841	751	6.56488	6.84187	6.83199	6.48552	6.2978	5.4158	5.83911	5.60591	6.26917	6.9711	pass	-0.0793597	-0.544074	-1.41619	-0.725777	-1.23596	-0.562828	-0.679875	-0.841521
ACGGGACACGTTACCCAGCT	DNAJC15		628	2020	1823	317	1560	727	1396	1421	1891	1366	7.87878	7.85995	7.81232	6.71466	7.20474	7.46932	6.96855	7.00736	7.42771	7.82898	pass	-1.16413	-0.65521	-0.343	-0.910233	-0.85259	-0.384603	-0.720779	-0.715808
ACGGGCCGCTCAGCCAACCG	HRAS		215	767	547	892	1815	925	3023	1847	1532	495	6.34408	6.47301	6.09051	8.19834	7.42179	7.81507	8.07702	7.38305	7.12594	6.37565	pass	1.85426	0.948786	1.72456	1.73294	0.910046	1.03543	1.5092	1.22614
ACGGGGAGGCGGGCCGGCGT	AES		139	628	534	73	259	113	503	213	325	454	5.72451	6.18813	6.05632	4.64134	4.66253	4.82726	5.51619	4.33162	4.9269	6.25248	pass	-1.08317	-1.52561	-1.22907	-0.208319	-1.85652	-1.12943	-1.27928	-1.06475
ACGGGGTGAAACCATGTCGT	Non-targeting control		124	406	300	201	382	313	813	152	711	250	5.56306	5.56963	5.24126	6.06528	5.20469	6.26425	6.19682	3.87331	6.03033	5.40707	pass	0.502217	-0.364939	1.02299	0.633756	-1.69632	0.789068	0.386757	-0.0911656
ACGGTACATGCGCATGAGTC	Non-targeting control		215	592	591	216	507	423	557	535	417	578	6.34408	6.10417	6.20055	6.16762	5.60342	6.69386	5.66025	5.61652	5.276	6.59679	pass	-0.176467	-0.500745	0.493307	-0.683834	-0.487649	-0.924547	-0.0613013	-0.698677
ACGGTCCACTCACAATCCTC	TFB2M		291	1010	894	246	811	362	511	410	1274	976	6.77612	6.86615	6.791	6.35279	6.26997	6.47154	5.53846	5.24154	6.86198	7.34651	pass	-0.423326	-0.596175	-0.319467	-1.23766	-1.62461	0.0709793	-0.446323	-0.930429
ACGGTCCCTTCTTCCAATGC	PPIL1		659	2055	2274	332	1966	1676	1888	1281	3227	1664	7.94801	7.88463	8.12996	6.78074	7.53644	8.66969	7.40111	6.85895	8.19529	8.11254	pass	-1.16727	-0.348191	0.539734	-0.546904	-1.02568	0.0653243	-0.325243	-0.502419
ACGGTGATGTCACAATGCTG	UBL4B		605	1940	1835	455	2090	806	1963	2415	1935	1291	7.82519	7.80191	7.82174	7.23187	7.62422	7.61734	7.45698	7.76786	7.46071	7.74788	pass	-0.593317	-0.177693	-0.204397	-0.368207	-0.0340534	-0.361032	-0.325136	-0.254431
ACGGTGCTGTTGTTCATAAA	CD93		484	2265	2010	391	1655	422	2187	1582	1188	1427	7.50485	8.02444	7.9526	7.01474	7.28947	6.69048	7.61203	7.16106	6.76205	7.89174	pass	-0.490107	-0.73497	-1.26212	0.107184	-0.863372	-1.19055	-0.829067	-0.648913
ACGTCACGACCGTGACACGC	BRAF		137	416	496	128	257	196	265	301	312	298	5.704	5.604	5.95148	5.42646	4.65179	5.6001	4.61966	4.80943	4.86998	5.65497	pass	-0.277537	-0.952213	-0.351381	-1.08434	-0.794576	-1.08151	-0.527044	-0.986806
ACGTCAGTCGCACCCGGAGA	PITX2		258	927	1002	136	743	109	399	597	319	663	6.60415	6.74354	6.95413	5.51195	6.14534	4.77712	5.19021	5.77165	4.90091	6.79282	pass	-1.09221	-0.598198	-2.17701	-1.41394	-0.971888	-2.05323	-1.28914	-1.47969
ACGTCATAGGGGCGCGACGG	SLC35F5		227	779	486	303	1153	385	1260	972	999	382	6.4215	6.49515	5.92258	6.65013	6.77204	6.55943	6.82192	6.46466	6.51458	6.00692	pass	0.228629	0.276885	0.636853	0.400419	-0.0304965	0.592003	0.380789	0.320642
ACGTCCATACTGTCGGCTAC	Non-targeting control		399	1279	1392	866	1517	323	1674	1395	760	690	7.22792	7.20421	7.42515	8.15581	7.16469	6.30904	7.22864	6.98093	6.12505	6.8499	pass	0.927887	-0.0395124	-1.1161	0.000715254	-0.223277	-1.30009	-0.0759102	-0.507552
ACGTCCATTTCAGCGCAGTG	SMIM12		642	2437	2094	408	3049	586	1462	3044	2164	1688	7.91046	8.12964	8.01143	7.07568	8.16675	7.16022	7.03468	8.10043	7.62121	8.13313	pass	-0.834781	0.0371079	-0.851213	-0.875784	-0.0292072	-0.390225	-0.549629	-0.431739
ACGTCCCACACCGTTGCGGG	NTN5		141	550	418	319	735	97	263	387	473	565	5.74473	5.9996	5.70899	6.72365	6.12995	4.61535	4.60918	5.16052	5.45338	6.56432	pass	0.978915	0.130344	-1.09364	-1.13555	-0.839088	-0.25561	0.00520513	-0.743417
ACGTCTTCGCCACTCTGCAG	TMEM256		531	1735	1920	405	1071	364	1639	1335	685	1180	7.63785	7.64155	7.88678	7.06511	6.66661	6.4794	7.19836	6.91802	5.97742	7.61881	pass	-0.572741	-0.97494	-1.40739	-0.439492	-0.723534	-1.90937	-0.985023	-1.02413
ACGTGAACAAGAGGACGCCC	HTR1A		407	1270	1234	303	930	253	612	610	311	833	7.25637	7.19409	7.2524	6.65013	6.46511	5.96167	5.79354	5.80217	4.86551	7.11947	pass	-0.606245	-0.72898	-1.29073	-1.46284	-1.39192	-2.3869	-0.875319	-1.74722
ACGTGACCCTGACCCAATAA	ARAF		1189	3903	3603	1677	4111	1643	6991	7193	3873	2485	8.7968	8.80718	8.79203	9.1068	8.5966	8.64108	9.2835	9.33802	8.45772	8.68941	pass	0.310003	-0.210577	-0.15095	0.486701	0.530842	-0.334305	-0.0171751	0.227746
ACGTGCACACACCCACTCCG	PRKCG		263	865	784	233	1033	412	633	340	1790	692	6.63156	6.64464	6.60341	6.27545	6.61502	6.65622	5.84135	4.97928	7.349	6.85404	pass	-0.356115	-0.0296203	0.0528078	-0.790216	-1.66536	0.745588	-0.110976	-0.569994
ACGTGGAAACACTTTAAGCG	PAK1IP1		293	1552	972	401	1291	558	1475	3133	1725	879	6.78591	7.4816	6.91064	7.0509	6.93372	7.09009	7.04735	8.14186	7.29597	7.19647	pass	0.264987	-0.547876	0.179451	0.261438	0.660263	0.385328	-0.0344793	0.435677
ACGTGGAGCATCGAGGCCAC	CHAD		130	443	481	199	267	74	330	316	215	306	5.62982	5.69292	5.90791	6.05107	4.70471	4.24307	4.92453	4.87714	4.35486	5.69244	pass	0.421244	-0.988207	-1.66484	-0.705293	-0.815773	-1.55305	-0.743935	-1.02471
ACGTGGGGCTGGTTATGACT	SEMA3E		894	3605	3030	878	4098	1877	3744	3655	4722	2250	8.38647	8.69286	8.54276	8.17559	8.59205	8.83272	8.38459	8.36346	8.74293	8.54646	pass	-0.210876	-0.100817	0.289961	-0.00187948	-0.329406	0.20017	-0.00724416	-0.0437054
ACGTGTCCCGTGCAAGCACG	DNAJC15		294	792	881	140	551	755	340	692	1166	732	6.79078	6.51877	6.77006	5.55287	5.72112	7.52354	4.9662	5.98107	6.73533	6.93443	pass	-1.23792	-0.797647	0.753473	-1.82458	-0.537701	-0.0347293	-0.427364	-0.799004
ACGTTCGAGTACGACCAGCT	Non-targeting control		331	838	1027	620	1229	215	1860	1425	608	621	6.96034	6.59935	6.9894	7.67572	6.86331	5.73096	7.37968	7.01139	5.80828	6.69928	pass	0.715375	0.263961	-1.25845	0.419338	0.412035	-1.18112	-0.0930375	-0.116583
ACGTTCGGCTCGGCGCGGAG	SATB2		63	278	243	16	138	51	14	38	46	364	4.61539	5.03715	4.94617	2.64402	3.80335	3.74	1.16733	2.14199	2.36846	5.9384	pass	-1.97137	-1.2338	-1.20618	-3.44806	-2.89516	-2.57771	-1.47045	-2.97364
ACTACTGGCTATCCGCGCCA	Non-targeting control		137	611	591	61	245	69	101	390	151	497	5.704	6.14909	6.20055	4.39358	4.58561	4.14765	3.3203	5.17135	3.87465	6.38139	pass	-1.31042	-1.56348	-2.0529	-2.3837	-0.977745	-2.3259	-1.64227	-1.89578
ACTAGAGTCATGATCAGCGA	Non-targeting control		655	2171	1879	1105	4428	706	3995	3380	1989	1667	7.93926	7.96353	7.85578	8.50632	8.7035	7.42727	8.47793	8.25097	7.5002	8.11513	pass	0.56706	0.739978	-0.428504	0.538672	0.287441	-0.355581	0.292845	0.156844
ACTAGCCTGTTCGCGAGTAG	Non-targeting control		198	734	495	147	281	99	473	407	405	410	6.22677	6.41029	5.94862	5.62179	4.77568	4.6436	5.42947	5.23123	5.23498	6.10744	pass	-0.60498	-1.63461	-1.30502	-0.797301	-1.17906	-0.71364	-1.18154	-0.896667
ACTAGTGGAGTTGGCGGGAA	RPS20		289	872	823	145	703	239	259	771	869	715	6.76626	6.65615	6.67274	5.60243	6.06667	5.8809	4.58798	6.13468	6.31581	6.90081	pass	-1.16383	-0.589484	-0.791845	-2.17828	-0.521468	-0.35693	-0.848386	-1.01889
ACTATCATGGCACCCAATTG	Non-targeting control		905	2413	2314	980	3675	818	4807	3101	1820	1757	8.40406	8.11541	8.15503	8.33364	8.4353	7.63856	8.74419	8.1271	7.37283	8.19073	pass	-0.0704253	0.319888	-0.516472	0.340131	0.0116884	-0.782198	-0.0890033	-0.14346
ACTATTTAATATTGGTAAGT	Non-targeting control		537	2078	1984	834	3082	1092	2489	2822	3570	1094	7.65398	7.90062	7.93389	8.10168	8.18223	8.05354	7.79775	7.9916	8.34054	7.51021	pass	0.447703	0.281606	0.119645	0.143771	0.0909768	0.406649	0.282985	0.213799
ACTCAAAAGAGGTCAGCAAA	CYP3A5		543	1305	1598	482	1503	1070	1544	3016	2678	957	7.66993	7.23305	7.62317	7.3145	7.15141	8.02429	7.11282	8.08715	7.92726	7.31833	pass	-0.355432	-0.0816334	0.401115	-0.557111	0.854105	0.304083	-0.0119833	0.200359
ACTCAACACCACTTCTCATA	GALNT5		1826	5795	4848	1299	3649	3374	4952	4378	6884	3956	9.41461	9.37636	9.21938	8.73908	8.42509	9.67735	8.78697	8.62313	9.28572	9.35891	pass	-0.675523	-0.951267	0.457967	-0.62764	-0.753221	0.0663402	-0.389608	-0.438173
ACTCACAGCTAATCTGGGTC	NDUFB2		190	493	469	205	720	119	1557	1770	218	305	6.16808	5.84436	5.87207	6.09329	6.10063	4.89933	7.12483	7.32199	4.37388	5.68781	pass	-0.0747954	0.256266	-0.972744	0.956749	1.47763	-1.4982	-0.263758	0.312061
ACTCACGTCCCACACCGTTG	NTN5		277	794	781	634	1012	766	2576	2042	1750	559	6.70565	6.52237	6.59793	7.70777	6.58569	7.54429	7.8471	7.52703	7.31659	6.54908	pass	1.00212	0.0633264	0.946356	1.14145	1.00466	0.71866	0.670602	0.954922
ACTCACTGTGCACGTGCCTG	NMRAL1		618	1632	1555	712	5278	1603	1579	2054	1784	1001	7.85573	7.55371	7.58402	7.87441	8.95628	8.60561	7.14493	7.53543	7.34418	7.38278	pass	0.018687	1.40257	1.02159	-0.710798	-0.0182815	-0.23984	0.81428	-0.322973
ACTCAGCCATTTTATTAGAA	Non-targeting control		1064	3519	3673	809	5250	2523	3141	5912	6909	1672	8.63693	8.65812	8.81972	8.05794	8.94862	9.25862	8.13206	9.05556	9.29094	8.11944	pass	-0.578994	0.290508	0.438898	-0.50487	0.397444	0.471218	0.0501374	0.121264
ACTCCCGCGGAGCTGGCGGG	CFAP46		65	287	280	73	256	66	250	1663	271	234	4.65867	5.08174	5.14444	4.64134	4.64639	4.08721	4.53911	7.23261	4.67417	5.31398	pass	-0.0173274	-0.435352	-1.05723	-0.119555	2.15087	-0.470275	-0.503303	0.520348
ACTCCTGCCCAGCTGGAGCC	BDKRB2		120	425	324	51	324	17	190	215	53	199	5.51677	5.63425	5.34946	4.14867	4.9741	2.35627	4.16265	4.34443	2.53544	5.0866	pass	-1.36811	-0.660156	-2.99319	-1.35412	-1.28982	-2.81402	-1.67382	-1.81932
ACTCGCGGTGGGAGGACACA	BEND3		605	2097	1791	643	1972	790	1665	1498	1617	1426	7.82519	7.9137	7.78688	7.72801	7.54081	7.58856	7.22091	7.08292	7.2033	7.89073	pass	-0.0971741	-0.372885	-0.198318	-0.604276	-0.830779	-0.583578	-0.222792	-0.672878
ACTCGCTCGCACACCGACAG	PRKCE		219	911	685	97	496	249	307	432	344	572	6.37035	6.71866	6.4108	5.03706	5.57244	5.93905	4.82386	5.31501	5.00624	6.58189	pass	-1.3333	-1.14622	-0.471751	-1.5465	-1.40365	-1.40456	-0.983757	-1.45157
ACTCGGCCACTTCCGGCGCG	IFT22		99	444	556	142	791	962	246	1231	3043	262	5.24591	5.69611	6.11371	5.5729	6.23442	7.87141	4.51685	6.80202	8.11088	5.47315	pass	0.32699	0.538318	1.7577	-0.729054	1.10591	1.99717	0.874335	0.791343
ACTCGGGAGCTATTTCTGAA	ADAT2		645	2073	1987	569	1922	1112	1827	1950	3514	1487	7.91716	7.89716	7.93606	7.55251	7.50396	8.07962	7.35401	7.46089	8.3178	7.95091	pass	-0.364649	-0.393197	0.143561	-0.563149	-0.436274	0.38174	-0.204762	-0.205894
ACTCGGGGTAGCCGATTAGC	GEMIN8		298	962	1194	218	918	923	592	693	3126	560	6.8101	6.79652	7.20518	6.18073	6.44659	7.81196	5.74648	5.98312	8.14957	6.55163	pass	-0.629375	-0.349934	0.60678	-1.06362	-0.813404	0.944386	-0.124176	-0.31088
ACTCTACCCTTACATGCCGG	FOXR1		275	860	863	501	2034	465	914	883	1097	755	6.6953	6.63636	6.74056	7.36993	7.58524	6.82917	6.36358	6.32776	6.64818	6.9787	pass	0.674635	0.948877	0.0886149	-0.331718	-0.3086	-0.0923764	0.570709	-0.244231
ACTCTACCGGGACTGGCGTT	RMDN2		514	1791	1552	566	1202	902	1642	1282	2827	981	7.59115	7.68716	7.58125	7.54492	6.83154	7.77891	7.20098	6.86007	8.00506	7.35384	pass	-0.0462243	-0.855613	0.197657	-0.390167	-0.827089	0.423809	-0.234727	-0.264482
ACTCTGCCCCTCCTTAAGGT	GPR35		950	2888	3016	504	2806	972	2062	2541	2480	1465	8.47387	8.3738	8.5361	7.37849	8.04736	7.88626	7.52757	7.8409	7.81691	7.9295	pass	-1.09537	-0.326438	-0.649833	-0.946297	-0.532899	-0.719184	-0.690549	-0.732793
ACTCTTTGCCTTCGAACAGC	GLRA2		631	1936	1500	477	1725	878	2559	1321	1078	944	7.88563	7.79895	7.53235	7.29955	7.34886	7.74018	7.83759	6.90294	6.62323	7.29872	pass	-0.58608	-0.450089	0.207835	-0.0480431	-0.89601	-0.909118	-0.276111	-0.617724
ACTGAGAGTCCTGGCAGCGG	ZNF503		59	133	251	326	84	31	316	71	49	499	4.52474	4.02062	4.99141	6.75467	3.15209	3.0898	4.86409	2.88328	2.4424	6.38712	pass	2.22993	-0.868531	-1.90161	0.33935	-1.13734	-2.54901	-0.180072	-1.11566
ACTGAGGTGAGGACCCCTAG	MAGEB2		213	943	709	234	1025	87	1107	606	683	592	6.33077	6.768	6.45991	6.28155	6.60392	4.46513	6.63691	5.79285	5.97327	6.63097	pass	-0.0492179	-0.164086	-1.99478	0.306145	-0.975153	-0.486643	-0.736029	-0.385217
ACTGAGTGGGTAACACGCAT	Non-targeting control		289	749	637	298	797	306	632	745	287	648	6.76626	6.43913	6.30727	6.62636	6.24518	6.23205	5.83911	6.08591	4.75377	6.7601	pass	-0.139897	-0.193954	-0.075218	-0.927154	-0.353227	-1.55349	-0.136357	-0.944625
ACTGCACCATTCTGTGTTCA	FBXW7		279	746	765	258	581	467	1096	485	612	541	6.71593	6.43341	6.56838	6.42069	5.79619	6.83531	6.62265	5.47799	5.81757	6.50237	pass	-0.295247	-0.637219	0.266926	-0.0932823	-0.955418	-0.750809	-0.221847	-0.599836
ACTGCAGCATTTGTTCCGGA	ICAM1		1531	4426	4538	875	1908	1554	2846	3661	4748	1788	9.1608	8.98822	9.12421	8.17067	7.49347	8.56094	7.99031	8.36582	8.75083	8.21587	pass	-0.99013	-1.49475	-0.563277	-1.1705	-0.622404	-0.37338	-1.01605	-0.722093
ACTGCCAGGCACCTTGCCTG	GPR61		195	384	403	198	155	309	747	220	1444	384	6.20504	5.49099	5.65729	6.04391	3.95957	6.24594	6.07641	4.37599	7.04123	6.01434	pass	-0.161132	-1.53142	0.588645	-0.128635	-1.11501	1.38393	-0.367971	0.0467633
ACTGCCCCTCCCCCACCCCC	SPATA31E1		536	1656	1512	465	1787	340	1958	1790	1081	758	7.6513	7.57466	7.54378	7.26303	7.39949	6.38213	7.45332	7.3381	6.6272	6.98438	pass	-0.388276	-0.175171	-1.16165	-0.197982	-0.236562	-0.916583	-0.575031	-0.450376
ACTGCGCGTGCGCGCTCCGG	SSBP4		162	480	696	168	1002	257	727	1922	395	349	5.94154	5.80649	6.43352	5.81077	6.57152	5.98394	6.03784	7.44014	5.19988	5.8787	pass	-0.13077	0.765024	-0.449575	0.0963027	1.63365	-1.23364	0.0615595	0.165438
ACTGCGGAGCGCCCAATATC	Non-targeting control		558	1843	1452	362	837	496	1085	1234	966	916	7.70905	7.72825	7.48568	6.90446	6.31492	6.92149	6.60825	6.8055	6.46666	7.25556	pass	-0.804596	-1.41333	-0.564195	-1.10081	-0.922753	-1.01902	-0.927374	-1.01419
ACTGCTGCTGACATCTCTTA	Non-targeting control		915	2856	2777	769	2676	1477	3765	2027	3759	1639	8.41987	8.35777	8.41732	7.98506	7.97919	8.48782	8.39264	7.51645	8.41474	8.09078	pass	-0.434804	-0.378584	0.0704967	-0.0272321	-0.841328	-0.00257896	-0.247631	-0.29038
ACTGCTGGCGAAGTGACGTG	NTRK2		486	1501	1578	309	629	977	807	930	4625	1038	7.51077	7.43367	7.6051	6.67814	5.90873	7.89364	6.18628	6.40167	8.71306	7.43484	pass	-0.832627	-1.52494	0.28854	-1.32449	-1.032	1.10796	-0.689674	-0.416176
ACTGGAACTAGGGAAAGCAG	SCRN3		479	1462	1315	521	1618	362	2931	989	726	1364	7.48995	7.39591	7.34354	7.42607	7.25706	6.47154	8.0326	6.48939	6.05999	7.82688	pass	-0.0638798	-0.138852	-0.872006	0.542649	-0.90652	-1.28355	-0.358246	-0.549141
ACTGGAATCACATGATTGGA	SRSF3		638	2304	1891	662	2790	936	1791	2092	1900	1291	7.90148	8.04897	7.86492	7.76983	8.03914	7.83205	7.32547	7.56174	7.43452	7.74788	pass	-0.131649	-0.00982893	-0.0328698	-0.576005	-0.487234	-0.430396	-0.0581159	-0.497879
ACTGGACCTGCAGTCTCTCA	KRIT1		278	1101	750	350	2116	242	1021	2405	559	478	6.7108	6.98959	6.54012	6.85624	7.64196	5.89859	6.52146	7.7619	5.68931	6.32585	pass	0.145434	0.652378	-0.641526	-0.189341	0.772312	-0.850804	0.0520956	-0.0892777
ACTGGAGGGGGAATTCCCTT	FFAR2		293	1083	917	235	1300	238	728	1666	476	571	6.78591	6.96599	6.82732	6.28762	6.94366	5.87495	6.03979	7.23519	5.46229	6.57939	pass	-0.49829	-0.0223309	-0.95237	-0.746118	0.269201	-1.36503	-0.490997	-0.613982
ACTGGCTGCGATCGAGGGCC	PPM1K		464	1330	1297	270	2550	722	656	1483	2611	906	7.44431	7.26024	7.32378	6.48552	7.90989	7.45942	5.89196	7.06851	7.89085	7.23983	pass	-0.958785	0.64965	0.135635	-1.55235	-0.191736	0.567073	-0.0578332	-0.392338
ACTGGGAAAGGAACTCCAGG	DZANK1		182	578	594	51	120	163	115	114	427	598	6.1069	6.07015	6.20776	4.14867	3.61713	5.34013	3.48989	3.49072	5.30932	6.64537	pass	-1.95824	-2.45302	-0.867625	-2.61702	-2.57943	-0.898437	-1.75963	-2.03163
ACTGGGATGGCCTCGATGAG	TMPRSS13		455	1490	1417	644	1956	794	1473	1222	1210	1023	7.41622	7.42312	7.45068	7.73025	7.52912	7.59581	7.04541	6.79153	6.78828	7.41396	pass	0.31403	0.106004	0.145133	-0.370808	-0.631591	-0.6624	0.188389	-0.554933
ACTGGGCCCCACCTGCCTAG	DDX47		328	1123	940	284	1332	979	772	848	1816	670	6.94731	7.01791	6.86275	6.55766	6.97846	7.89657	6.12321	6.27015	7.36967	6.80783	pass	-0.389649	-0.0394436	1.03382	-0.824105	-0.747757	0.506924	0.201576	-0.35498
ACTGGGTGGCGCTGCCCGCT	BCAS4		337	1210	1043	280	1299	635	607	552	1520	831	6.98605	7.12476	7.01153	6.53742	6.94256	7.2753	5.78192	5.66074	7.11468	7.11602	pass	-0.448635	-0.182194	0.263764	-1.20413	-1.46401	0.103147	-0.122355	-0.855
ACTGGTGACTAAGGGAACGA	LPAR4		300	928	934	469	921	131	1594	1154	819	872	6.81967	6.74508	6.85359	7.27531	6.45124	5.0335	7.15847	6.70969	6.23143	7.18502	pass	0.455637	-0.293844	-1.82009	0.338804	-0.0353914	-0.622166	-0.552767	-0.106251
ACTGTAATAACCATGTCCAG	SUCNR1		321	1258	999	171	410	331	445	574	670	709	6.91644	7.18049	6.94984	5.83585	5.30407	6.3439	5.34354	5.71603	5.94599	6.88875	pass	-1.08059	-1.87642	-0.605943	-1.5729	-1.46445	-1.00386	-1.18765	-1.34707
ACTGTGCACGTGCCTGGGGC	NMRAL1		318	1142	919	297	543	333	498	616	998	639	6.90301	7.04193	6.83044	6.62156	5.70042	6.35248	5.50209	5.81604	6.51315	6.74011	pass	-0.281446	-1.3415	-0.477955	-1.40092	-1.22589	-0.317284	-0.700302	-0.981362
ACTTACGGCACTCGCATGCC	Non-targeting control		137	527	523	289	563	361	695	188	660	364	5.704	5.93896	6.02675	6.58258	5.75162	6.46759	5.97391	4.16099	5.92465	5.9384	pass	0.878578	-0.18734	0.440839	0.269912	-1.77797	-0.102104	0.377359	-0.53672
ACTTGAGAATGAAGTGCGGC	TSSK4		162	529	471	165	363	483	460	442	1172	337	5.94154	5.94434	5.87811	5.78524	5.13313	6.88349	5.39021	5.3472	6.74267	5.82909	pass	-0.156298	-0.811203	1.00538	-0.551329	-0.597134	0.86456	0.0126274	-0.0946344
ACTTGCCTCGGTCCCGGTGG	CSAD		104	465	392	18	147	107	56	169	259	513	5.31516	5.76152	5.61817	2.78807	3.88815	4.75139	2.58107	4.01632	4.61145	6.42657	pass	-2.52709	-1.87336	-0.86678	-2.73409	-1.7452	-1.00673	-1.75574	-1.82867
ACTTGGAACCTGGCGGTGCG	PRKCH		272	877	1016	515	1604	627	2060	1668	1677	427	6.67963	6.66432	6.97399	7.40946	7.2446	7.25712	7.52618	7.23691	7.25552	6.16522	pass	0.729831	0.580285	0.283133	0.846552	0.572597	0.281525	0.531083	0.566891
ACTTGGGACTAGTCGCCCCG	CA8		163	497	455	103	212	239	512	348	410	406	5.95027	5.85582	5.82911	5.12108	4.38621	5.8809	5.54122	5.01178	5.25222	6.0935	pass	-0.829192	-1.46961	0.0517894	-0.409051	-0.844037	-0.576895	-0.749003	-0.609995
ACTTGTGATTAGAGACTGCC	CXCR1		944	3008	2954	1484	4410	1086	4179	3750	3286	1747	8.46475	8.43236	8.50621	8.93075	8.69764	8.04562	8.54272	8.40037	8.22134	8.18252	pass	0.465999	0.26528	-0.460593	0.0779648	-0.0319951	-0.284877	0.090229	-0.0796357
ACTTGTTCTGTCTAGGAAAA	ZNF3		88	223	202	66	285	204	162	326	414	152	5.08073	4.72991	4.68904	4.50203	4.79533	5.65665	3.9465	4.92058	5.26586	4.71097	fail	-0.578697	0.0654249	0.967615	-1.13423	0.190676	0.576818	0.151447	-0.122244
ACTTGTTGGAATGCAGTTGG	ERBB2		751	2518	2448	2080	6050	1216	5846	7406	3333	1315	8.13583	8.17665	8.23597	9.417	9.15286	8.20815	9.02591	9.38006	8.24176	7.77433	pass	1.28117	0.976208	-0.027811	0.890078	1.20341	0.00579026	0.743189	0.699761
ACTTTACGCCTCGGTGTTTA	PPARG		315	945	871	282	919	458	1394	818	1319	630	6.88945	6.77103	6.75375	6.54758	6.44814	6.80748	6.9665	6.21887	6.91164	6.71984	pass	-0.341874	-0.322892	0.0537375	0.0770499	-0.552159	0.157893	-0.203676	-0.105738
ACTTTCACCCTGGTACTGAG	ZNRD1		767	2509	2308	639	1656	372	868	1433	921	1748	8.16614	8.1715	8.1513	7.71905	7.29033	6.51041	6.29001	7.0194	6.39864	8.18334	pass	-0.447081	-0.881167	-1.64088	-1.87613	-1.1521	-1.75266	-0.989711	-1.59363
ACTTTGCCACTGGAGTCCTC	MTUS2		419	1585	1504	234	951	606	704	1264	1493	889	7.29802	7.51178	7.53617	6.28155	6.49696	7.2083	5.99218	6.83985	7.08901	7.21268	pass	-1.01648	-1.01482	-0.327864	-1.30585	-0.671939	-0.447156	-0.786387	-0.808314
ACTTTGGGGGAAAGGCTGCA	PDGFRB		1069	2587	2567	1255	4249	3202	2725	3056	5440	1736	8.64368	8.21552	8.30422	8.68949	8.64412	9.60196	7.92788	8.10609	8.94669	8.17344	pass	0.0458096	0.428601	1.29773	-0.7158	-0.109427	0.642471	0.590714	-0.0609186
AGAAAAAAGAGACCGGCATG	BMS1		475	1593	1343	710	2144	488	1435	2055	1081	1059	7.47792	7.51901	7.37375	7.87037	7.66084	6.89822	7.00799	7.53613	6.6272	7.46357	pass	0.392452	0.141828	-0.47553	-0.46993	0.0171237	-0.746557	0.0195832	-0.399788
AGAAAAACAAGGAAGACAAC	KRTAP12-1		1244	3471	3238	1421	3322	1631	3655	4217	4059	2139	8.8619	8.63835	8.6383	8.8683	8.29005	8.63053	8.34999	8.56922	8.52521	8.47367	pass	0.00640337	-0.348299	-0.00777073	-0.51191	-0.0691313	-0.113091	-0.116555	-0.231377
AGAAAAGTACTAAGCAAAGA	FAAH2		799	2327	2335	665	2447	1871	2294	3353	5094	1715	8.2249	8.06325	8.16802	7.77632	7.85066	8.82811	7.6806	8.23943	8.85209	8.15594	pass	-0.448579	-0.212588	0.660096	-0.544302	0.176184	0.684069	-0.000356868	0.105317
AGAAACTGAACTATCCTACT	Non-targeting control		952	3078	3155	984	3827	729	2622	4021	1911	1948	8.47689	8.46545	8.60093	8.33949	8.49361	7.47326	7.87252	8.50074	7.4428	8.33912	pass	-0.1374	0.0281509	-1.12767	-0.60437	0.0352871	-1.15812	-0.412307	-0.575736
AGAAAGAAACCAGGAAGTAA	FRK		1102	4015	2941	1378	5349	1621	8303	14727	7278	1558	8.68743	8.84791	8.49987	8.82407	8.97552	8.62168	9.53127	10.3707	9.36589	8.01794	pass	0.136632	0.127613	0.12181	0.843837	1.52277	0.866024	0.128685	1.07754
AGAAAGCAGAGGAGGACCGG	NEK11		671	2191	2106	717	2033	1684	2538	1726	4505	1667	7.97394	7.9767	8.01964	7.88447	7.58453	8.67655	7.82575	7.28591	8.67522	8.11513	pass	-0.0894739	-0.392173	0.656903	-0.148188	-0.690796	0.655577	0.0584187	-0.0611358
AGAAAGGAAAGAACTCCCCT	CLEC18A		544	1693	1526	925	3609	2757	3002	2569	4318	1467	7.67257	7.60638	7.55701	8.25057	8.40923	9.38638	8.067	7.85664	8.61421	7.93146	pass	0.578	0.802854	1.82938	0.394428	0.250265	1.0572	1.07008	0.567299
AGAAAGTGGCACGCCGGCAT	DDIT3		484	1527	1402	389	2439	497	1979	1678	1538	881	7.50485	7.4583	7.43541	7.0074	7.84596	6.92437	7.46863	7.24548	7.13154	7.19973	pass	-0.497448	0.387656	-0.511045	-0.0362231	-0.21282	-0.303872	-0.206945	-0.184305
AGAAATCTCAGGTCCCTTGG	PPARG		332	1228	1123	679	1630	644	2681	2439	2758	871	6.96466	7.14591	7.11736	7.80625	7.26765	7.29547	7.90449	7.78206	7.96955	7.18337	pass	0.841588	0.121741	0.178116	0.939834	0.636151	0.852195	0.380482	0.809393
AGAACATTCCCGGGACTGCC	DMRT1		418	1359	1299	957	1896	945	4403	2077	2237	773	7.2946	7.29116	7.32599	8.29948	7.48442	7.8458	8.61785	7.55141	7.66883	7.01242	pass	1.00488	0.193261	0.519806	1.32325	0.260251	0.342843	0.572649	0.642115
AGAACCCAGACGCCAGCGGT	Non-targeting control		451	1475	1197	340	1626	287	1049	2110	682	711	7.40355	7.40861	7.20878	6.81478	7.26413	6.14084	6.56007	7.57403	5.97119	6.89278	pass	-0.588769	-0.144478	-1.06794	-0.843478	0.165428	-1.23759	-0.600395	-0.638547
AGAACCCTGACTCACCCCAC	OAZ1		1743	4920	4402	2364	6957	3317	6499	7817	12411	2815	9.34759	9.14059	9.0804	9.60139	9.35406	9.6528	9.1784	9.45787	10.135	8.86889	pass	0.253797	0.213464	0.572402	-0.169198	0.317276	1.0546	0.346554	0.400892
AGAACCGCCGACGGACCGAA	RASSF5		865	2636	2472	947	2717	1236	3427	4858	3153	701	8.33904	8.2425	8.24999	8.28437	8.00104	8.23161	8.25736	8.77286	8.16193	6.87252	pass	-0.054666	-0.241456	-0.0183832	-0.0816843	0.530368	-0.0880626	-0.104835	0.120207
AGAACGCGAGGCCGGGATCG	FAM167A		244	500	515	81	410	83	587	433	136	458	6.52452	5.86435	6.00486	4.78565	5.30407	4.40037	5.73447	5.31826	3.73451	6.26497	pass	-1.73887	-0.560288	-1.60449	-0.790041	-0.546095	-2.27034	-1.30122	-1.20216
AGAACGCTGCGATTGGCCCT	KIFC1		1154	3647	2935	1449	4582	2032	3944	3578	4846	2090	8.75379	8.70953	8.49693	8.89639	8.75271	8.94695	8.45945	8.33283	8.78024	8.44033	pass	0.142596	0.0431747	0.450023	-0.294344	-0.376701	0.283312	0.211931	-0.129244
AGAACGGAGAAGATTATTGG	FBXW7		2217	6536	5917	3075	9317	3112	5880	7651	7301	3879	9.69416	9.54971	9.50642	9.98032	9.7749	9.56088	9.03426	9.42694	9.37044	9.33059	pass	0.286161	0.225188	0.0544585	-0.6599	-0.122764	-0.135984	0.188603	-0.306216
AGAAGAAAGTCGCATCTACT	KIF25		704	2038	2321	489	1692	1663	955	2016	2699	1568	8.04293	7.8727	8.15937	7.33517	7.32116	8.65849	6.42613	7.50864	7.93848	8.02713	pass	-0.707762	-0.551534	0.499117	-1.6168	-0.364058	-0.220892	-0.253393	-0.733916
AGAAGAGCCCTGGGCTGGGT	TANK		247	783	740	285	816	89	443	790	460	635	6.54195	6.50246	6.52096	6.56268	6.27873	4.49645	5.3372	6.16931	5.4141	6.73114	pass	0.0207247	-0.223732	-2.02451	-1.20475	-0.333149	-1.10686	-0.742507	-0.881587
AGAAGAGCTCTGCGGAGAGA	ZNF384		287	833	767	137	445	159	379	830	248	779	6.75634	6.59081	6.57211	5.52229	5.41937	5.30518	5.11811	6.2396	4.55145	7.02349	pass	-1.23405	-1.17144	-1.26693	-1.63823	-0.351206	-2.02066	-1.22414	-1.3367
AGAAGAGGATCAGCCCAAGG	CSF1R		464	1562	1451	230	625	354	675	668	1273	1604	7.44431	7.49081	7.48469	6.257	5.89968	6.43966	5.93246	5.93096	6.86086	8.05976	pass	-1.18731	-1.59113	-1.04503	-1.51185	-1.55985	-0.623835	-1.27449	-1.23184
AGAAGAGTTGTGAAGGCTAT	LNP1		1286	3775	3749	1294	5013	1774	4364	5118	5368	2636	8.9097	8.75918	8.84921	8.73353	8.88212	8.75148	8.60505	8.84791	8.92751	8.77432	pass	-0.176165	0.122934	-0.0977242	-0.304651	0.0887294	0.078305	-0.0503185	-0.0458724
AGAATAGCTTCCGAGTCAGC	POLL		319	771	916	233	757	388	712	602	797	834	6.9075	6.48043	6.82576	6.27545	6.1719	6.57051	6.00823	5.78347	6.19267	7.12119	pass	-0.632052	-0.308527	-0.25525	-0.899276	-0.696958	-0.63309	-0.398609	-0.743108
AGAATGCCATCTAGTTAGTA	Non-targeting control		1302	3801	4022	1178	4216	1789	3395	3699	4332	2517	8.9275	8.76906	8.9504	8.59837	8.6329	8.7636	8.24387	8.38067	8.61887	8.70783	pass	-0.329132	-0.136167	-0.1868	-0.683636	-0.388394	-0.331533	-0.217366	-0.467854
AGACAAAAGGCGAGCGCAGG	TAZ		223	873	559	166	1044	818	541	1001	1688	693	6.39615	6.65779	6.12136	5.7938	6.63014	7.63856	5.61904	6.5066	7.26489	6.8561	pass	-0.602352	-0.0276434	1.51719	-0.777109	-0.151191	1.14352	0.295732	0.0717413
AGACAAATTGGTTTGGAGAA	MS4A12		458	1778	1899	622	1400	471	1734	1398	1290	1104	7.42564	7.6767	7.87099	7.68034	7.04974	6.84751	7.27911	6.98401	6.87983	7.52327	pass	0.254699	-0.626957	-1.02348	-0.146532	-0.692692	-0.991151	-0.465246	-0.610125
AGACAAGGCGCCTGTCGGGC	KIFC1		186	499	510	103	702	142	753	1065	377	434	6.13782	5.86151	5.991	5.12108	6.06464	5.14641	6.08778	6.59505	5.13447	6.18835	pass	-1.01673	0.203128	-0.844594	-0.0500379	0.733539	-0.856536	-0.552733	-0.0576785
AGACACCGCCCGAGACCCGC	MAP10		350	1496	1097	393	1254	631	1158	825	1369	660	7.04024	7.42888	7.08381	7.02205	6.89212	7.26624	6.70125	6.231	6.96488	6.78633	pass	-0.0181884	-0.536763	0.182432	-0.338982	-1.19788	-0.118928	-0.124173	-0.55193
AGACACGTCACCGGTCAAAA	Non-targeting control		345	1155	940	292	1664	453	829	982	1410	802	7.01964	7.05813	6.86275	6.59732	7.29724	6.79179	6.22455	6.47926	7.00712	7.06515	pass	-0.422315	0.239107	-0.0709633	-0.795082	-0.578878	0.144364	-0.0847239	-0.409865
AGACAGATAGTGAGAGAGGG	MC3R		357	884	848	139	243	88	423	494	148	1578	7.06859	6.67567	6.7155	5.54274	4.57428	4.48087	5.27224	5.50393	3.84769	8.03627	pass	-1.52584	-2.1014	-2.23463	-1.79635	-1.17174	-2.86781	-1.95396	-1.9453
AGACAGCTATTTCAAGAAGA	SYTL5		943	3219	2799	1039	3305	1358	1960	2720	2237	2148	8.46323	8.5299	8.42867	8.41772	8.28267	8.36698	7.45479	7.9387	7.66883	8.47971	pass	-0.0455056	-0.247221	-0.0616887	-1.00844	-0.591197	-0.75984	-0.118139	-0.786493
AGACCCAAAAACCATGCACT	TRAF4		1655	5357	4773	1843	7316	1745	5331	7035	4981	3126	9.27297	9.26315	9.19693	9.24274	9.42654	8.72776	8.89313	9.30603	8.81979	9.01977	pass	-0.0302286	0.163387	-0.469167	-0.37984	0.0428812	-0.377133	-0.112003	-0.238031
AGACCGCCCGCACAAGCCCT	PSMC1		624	1810	2082	858	3120	817	1400	2889	2101	1611	7.86961	7.70231	8.00317	8.14247	8.19984	7.6368	6.97265	8.02532	7.5788	8.06602	pass	0.272862	0.497537	-0.366373	-0.896959	0.32301	-0.42437	0.134675	-0.332773
AGACTCAAAGCACAGGCTGG	ADPRHL2		526	1756	1481	1584	4033	1255	3972	3814	2914	1118	7.62427	7.65882	7.51406	9.02465	8.56904	8.25355	8.46963	8.42471	8.04862	7.54135	pass	1.40038	0.910217	0.739492	0.845357	0.765885	0.534566	1.0167	0.715269
AGACTCCAATGACGCAGGCC	LSM10		633	1584	1868	1442	2956	1354	4950	4401	3205	939	7.89018	7.51088	7.84734	8.88942	8.12222	8.36274	8.78639	8.63067	8.18545	7.2911	pass	0.999242	0.611339	0.5154	0.896209	1.1198	0.338108	0.70866	0.784705
AGACTCGTATTGTCATATTA	Non-targeting control		466	1373	1589	1251	1626	689	3926	1262	1181	986	7.45048	7.30585	7.61507	8.68489	7.26413	7.39231	8.45287	6.83758	6.7536	7.36113	pass	1.23442	-0.0417258	-0.222752	1.00239	-0.468272	-0.861464	0.323312	-0.109115
AGACTGAGCTGAAGATGGGG	JPH4		630	2046	1795	155	788	205	480	481	317	2689	7.88335	7.87832	7.79009	5.69673	6.22901	5.66357	5.45018	5.46632	4.89214	8.80297	pass	-2.18662	-1.64931	-2.12652	-2.43318	-2.41201	-2.89795	-1.98748	-2.58105
AGAGAAAGCGCGGGCCTCCC	ITPKA		244	784	733	188	855	337	280	968	1070	661	6.52452	6.50428	6.5074	5.9703	6.34523	6.3695	4.69595	6.45877	6.61259	6.7885	pass	-0.554212	-0.159046	-0.1379	-1.82857	-0.0455066	0.10519	-0.283719	-0.589628
AGAGAAGGGCGGAGGGTTGG	SMARCA5		627	2232	1956	1463	2653	1213	6487	3310	4485	1347	7.8765	8.00334	7.91347	8.91023	7.96679	8.2046	9.17573	8.22087	8.66882	7.80886	pass	1.03374	-0.0365582	0.291131	1.29924	0.217529	0.755346	0.429437	0.757372
AGAGAATGGGAGCGGGAGGG	CCND1		513	1609	1693	621	1705	1156	1848	1546	1670	1433	7.58835	7.53335	7.70608	7.67803	7.33214	8.13541	7.3704	7.12809	7.24952	7.89777	pass	0.0896774	-0.201211	0.42933	-0.217955	-0.405257	-0.456555	0.105932	-0.359923
AGAGAGAGAGACTGCGGGGG	STMN3		431	1137	1186	132	384	239	360	670	700	1942	7.33851	7.03564	7.19555	5.46984	5.21202	5.8809	5.0461	5.9352	6.00818	8.33469	pass	-1.86867	-1.82363	-1.31465	-2.29241	-1.10044	-1.18737	-1.66898	-1.52674
AGAGAGAGCCAGGGGGCCAG	XCR1		523	1613	1998	704	3532	1416	3412	3404	3339	1082	7.61606	7.53691	7.944	7.85818	8.37821	8.42714	8.25105	8.26114	8.24434	7.49439	pass	0.24212	0.841301	0.483147	0.634987	0.72423	0.300346	0.52219	0.553188
AGAGAGCCAGGGGGCCAGAG	XCR1		324	869	913	583	3262	1027	3295	3869	3911	699	6.92975	6.65123	6.82107	7.58739	8.26384	7.96535	8.20088	8.4453	8.47177	6.86843	pass	0.657638	1.61261	1.14427	1.27112	1.79408	1.6507	1.13818	1.57197
AGAGAGGCGCAACCCGGGTC	ASCC2		261	974	860	433	2462	583	1715	1524	3409	729	6.62066	6.81424	6.73558	7.16086	7.85944	7.15287	7.26332	7.10756	8.27418	6.92855	pass	0.540196	1.04519	0.417287	0.642654	0.293316	1.5386	0.667559	0.824856
AGAGAGTAGGGTACACTTGG	BTNL3		865	2737	2296	1407	4671	651	3035	4292	1503	1798	8.33904	8.29657	8.1438	8.85405	8.7804	7.31097	8.08271	8.59459	7.09857	8.22389	pass	0.515006	0.483834	-0.832833	-0.256325	0.298021	-1.04523	0.0553359	-0.334512
AGAGATCACAAGATTGCTTC	SLC2A3		403	1087	1023	275	1514	380	740	1302	1124	829	7.24222	6.97127	6.98382	6.5117	7.16186	6.54078	6.06303	6.88221	6.68291	7.11257	pass	-0.730514	0.190589	-0.443043	-1.17919	-0.0890594	-0.300905	-0.327656	-0.523052
AGAGCAGGAATCTGGGACCC	KLK10		326	954	1059	512	737	232	898	400	1556	681	6.93856	6.78458	7.03333	7.40108	6.13381	5.83875	6.33841	5.20687	7.14821	6.83112	pass	0.46252	-0.650768	-1.19458	-0.600145	-1.57771	0.114882	-0.460941	-0.687658
AGAGCAGGTTTCTCTCCAAG	CTRC		319	1063	1136	427	602	2272	664	430	4203	635	6.9075	6.93932	7.13384	7.14087	5.84651	9.10771	5.90915	5.30848	8.57537	6.73114	pass	0.233368	-1.09281	1.97386	-0.99835	-1.63084	1.44153	0.371475	-0.395888
AGAGCCAAACTCTAAAATCC	BCAR3		806	2762	2199	2703	5676	2839	7253	11222	7873	1089	8.23745	8.30964	8.08175	9.79449	9.06096	9.4286	9.3365	9.97889	9.4791	7.50364	pass	1.55704	0.75132	1.34685	1.09905	1.66925	1.39735	1.21841	1.38855
AGAGCCGCGCCGCGGGATCG	FAM57A		147	378	380	89	429	272	243	287	1520	252	5.80375	5.46878	5.57424	4.91682	5.3678	6.06452	4.49993	4.74322	7.11468	5.4183	pass	-0.886934	-0.100981	0.490279	-1.30383	-0.725562	1.54044	-0.165879	-0.162984
AGAGCCTTCTCTCCCTCGCA	ITPKA		518	1871	2114	577	1592	683	1187	1858	1706	1312	7.60227	7.7499	8.02509	7.57254	7.23384	7.37977	6.7366	7.39157	7.28009	7.77105	pass	-0.0297283	-0.516061	-0.645322	-0.865674	-0.358334	-0.745003	-0.397037	-0.656337
AGAGCGACCGACCATCCGGC	TFB2M		525	1384	1348	603	1593	704	1745	1784	1017	795	7.62154	7.31729	7.37908	7.6358	7.23474	7.4232	7.28817	7.33329	6.54007	7.0526	pass	0.0142652	-0.0825522	0.0441201	-0.333366	0.0159962	-0.839015	-0.00805563	-0.385461
AGAGCGCGTGCAGTCCCCGA	EXD1		501	1384	1256	298	2090	543	790	1752	1201	1091	7.55438	7.31729	7.27773	6.62636	7.62422	7.05107	6.15599	7.30734	6.77761	7.50627	pass	-0.928019	0.306925	-0.226664	-1.3984	-0.00995323	-0.500126	-0.282586	-0.636159
AGAGCGGATAGTGGATCCTA	QRICH1		306	808	827	283	941	707	1079	1427	2592	781	6.84799	6.54731	6.67967	6.55263	6.48188	7.4293	6.60033	7.01339	7.88036	7.02716	pass	-0.29536	-0.0654277	0.749631	-0.24766	0.466085	1.20069	0.129615	0.473039
AGAGCTCTCGTTGGCGGAGG	ZNF354C		46	259	328	10	38	165	169	312	434	689	4.18326	4.93824	5.36673	2.09819	2.19188	5.35729	4.00365	4.85939	5.33219	6.84782	pass	-2.08508	-2.74636	-0.0094387	-0.179616	-0.0788461	-0.0345405	-1.61362	-0.0976676
AGAGCTCTGCGGAGAGAAGG	ZNF384		842	2120	2394	305	812	385	728	592	806	1233	8.30028	7.92937	8.20389	6.65953	6.27173	6.55943	6.03979	5.75974	6.20865	7.68188	pass	-1.64076	-1.65764	-1.64446	-2.26049	-2.16963	-1.99524	-1.64762	-2.14178
AGAGGAAATGCTGGGTGAAC	SDHD		408	1344	1559	510	888	1365	1073	1631	3000	875	7.25989	7.27525	7.58771	7.39547	6.39921	8.37438	6.59237	7.20477	8.09043	7.18994	pass	0.135576	-0.876041	0.786671	-0.667525	-0.070482	0.502717	0.0154018	-0.0784299
AGAGGACAAGCCGCACCCCT	NARF		1227	3863	3840	1947	6123	3506	5639	5792	6125	2595	8.84209	8.79235	8.88373	9.32181	9.17013	9.73265	8.974	9.02603	9.11747	8.75175	pass	0.479724	0.377775	0.848915	0.13191	0.233677	0.233738	0.568805	0.199775
AGAGGAGGAGGAAGGAACTC	SAMD4A		1267	3635	3849	1604	6414	3111	5664	8636	8234	788	8.88827	8.70479	8.8871	9.04271	9.237	9.56042	8.98037	9.60142	9.54369	7.03994	pass	0.154445	0.532209	0.673312	0.0920972	0.896629	0.656585	0.453322	0.548437
AGAGGAGTTAACCAACTCCG	ZNRD1		177	463	371	339	394	220	756	463	845	349	6.0673	5.75542	5.5404	6.81057	5.24812	5.76351	6.09343	5.41256	6.27592	5.8787	pass	0.743266	-0.507295	0.223108	0.0261262	-0.342857	0.735526	0.153026	0.139598
AGAGGCGCAAACGAGACCAC	CHMP4A		318	922	928	208	1315	250	287	1359	679	539	6.90301	6.73581	6.84438	6.11394	6.96008	5.94474	4.73021	6.94351	5.96493	6.49708	pass	-0.78907	0.224268	-0.899636	-2.1728	0.207701	-0.879448	-0.488146	-0.948181
AGAGGCGCCCCTGGAGGTGG	ZBTB24		151	428	380	190	196	74	370	307	130	522	5.8418	5.6442	5.57424	5.98533	4.27863	4.24307	5.08444	4.83689	3.67441	6.45137	pass	0.143526	-1.36557	-1.33118	-0.757358	-0.807302	-1.89983	-0.851074	-1.15483
AGAGGCTGAGCCGGCAGACC	UPK1A		333	1147	1182	430	1212	502	1206	891	1283	663	6.96896	7.04818	7.19071	7.1509	6.84339	6.93869	6.7593	6.34061	6.87205	6.79282	pass	0.181937	-0.20479	-0.252016	-0.209666	-0.707573	-0.318657	-0.0916231	-0.411965
AGAGGGAAGGGGAAGAGGTC	BMP1		1617	4842	3945	1783	5418	1536	5095	5311	3906	3257	9.23951	9.11758	8.92257	9.19507	8.99398	8.54417	8.82795	8.9012	8.46993	9.07888	pass	-0.0444411	-0.123601	-0.378397	-0.411567	-0.216374	-0.452643	-0.182146	-0.360195
AGAGGGAGAGGAGACCGCGG	PRKCE		320	1378	1122	985	1650	701	3424	2028	2566	859	6.91198	7.31106	7.11608	8.34095	7.28513	7.41708	8.2561	7.51715	7.86588	7.1635	pass	1.42897	-0.0259347	0.300998	1.34412	0.20609	0.749801	0.568013	0.766669
AGAGGGGCTCTGGAGAGGAG	ZNF821		136	491	525	47	152	122	77	54	137	610	5.69363	5.8386	6.03217	4.03774	3.9332	4.93406	2.9732	2.5487	3.74429	6.67375	pass	-1.6559	-1.9054	-1.09811	-2.72043	-3.2899	-2.28788	-1.55314	-2.76607
AGAGGGGGCTCAGGTTTCTG	MYOG		927	3471	3239	1167	7219	3099	3794	6691	5521	2252	8.43861	8.63835	8.63874	8.58487	9.40731	9.55485	8.40367	9.23382	8.96797	8.54773	pass	0.146258	0.768958	0.916105	-0.0349382	0.595468	0.329233	0.610441	0.296588
AGAGGGTTGGGGGAAGGAGC	STMN3		643	1827	1475	350	615	244	860	344	549	1458	7.9127	7.71573	7.50823	6.85624	5.8768	5.91027	6.27682	4.99562	5.66378	7.92262	pass	-1.05646	-1.83893	-1.59796	-1.63587	-2.72011	-1.84445	-1.49778	-2.06681
AGAGGTCAAGGCTAGTGGGT	POU5F1		1560	5320	4584	1596	5219	881	5304	5656	3208	3051	9.18783	9.25317	9.13874	9.03551	8.9401	7.74508	8.88582	8.99182	8.18679	8.9848	pass	-0.152312	-0.31307	-1.39366	-0.302007	-0.261349	-0.951943	-0.61968	-0.5051
AGAGTAATGTAAGCATAACC	CT55		536	1635	1750	430	1628	664	1311	1646	1521	1315	7.6513	7.55635	7.75362	7.1509	7.26589	7.33932	6.87867	7.21789	7.11562	7.77433	pass	-0.500406	-0.290461	-0.414308	-0.772638	-0.338463	-0.638003	-0.401725	-0.583034
AGAGTATTTCCTGAACCTGC	GPR87		729	2655	2105	1055	3460	640	3490	2579	2187	1734	8.09309	8.25282	8.01896	8.43971	8.34859	7.28654	8.28355	7.86222	7.63638	8.17178	pass	0.346617	0.0957647	-0.732423	0.190462	-0.390599	-0.382579	-0.0966803	-0.194239
AGAGTCCGGCAGGCTCCAGG	USP10		63	237	261	92	197	90	195	415	152	525	4.61539	4.81454	5.04603	4.96309	4.28559	4.51186	4.19806	5.25857	3.88352	6.45954	pass	0.347697	-0.528946	-0.534175	-0.417336	0.444035	-1.16251	-0.238475	-0.378604
AGAGTGGCGAAGACGTCTGG	TMEM256		357	1079	1224	497	1089	604	1255	1076	974	792	7.06859	6.9607	7.24074	7.35844	6.69042	7.20357	6.81623	6.60973	6.47843	7.04719	pass	0.289849	-0.270274	-0.0371766	-0.252356	-0.350972	-0.762317	-0.00586706	-0.455215
AGAGTGTGGTGCCTGGGCCT	ADGRG5		735	2225	2184	580	2459	1382	2020	3322	4442	1150	8.10487	7.99883	8.07191	7.57999	7.85769	8.39218	7.49804	8.22608	8.65495	7.58185	pass	-0.524884	-0.141142	0.32027	-0.606827	0.227247	0.58304	-0.115252	0.0678201
AGAGTTCCGGAGCGCGGCGA	DDX55		166	689	551	161	493	95	273	1009	288	455	5.97616	6.32012	6.10087	5.75049	5.56387	4.58653	4.66085	6.51795	4.75861	6.25561	pass	-0.225677	-0.756251	-1.51434	-1.31531	0.197834	-1.34226	-0.832089	-0.819913
AGAGTTCTTTAGCTTTCTTA	MYL1		491	1729	1544	651	3195	435	1781	3104	3685	1034	7.52545	7.63658	7.57383	7.74577	8.234	6.73383	7.31745	8.12849	8.38614	7.4293	pass	0.220317	0.597419	-0.840003	-0.208005	0.491912	0.81231	-0.00742238	0.365406
AGAGTTTCCACTCCGCCGCC	ADPRHL2		992	2834	2603	713	2097	1606	2267	2985	5720	1873	8.53611	8.34665	8.32425	7.87643	7.62902	8.6083	7.6636	8.0723	9.01896	8.28266	pass	-0.65968	-0.717636	0.284046	-0.872505	-0.274352	0.694707	-0.364423	-0.150717
AGAGTTTCCTTTAGACTCCT	IFNG		377	1172	884	395	2395	296	1227	3249	1290	872	7.14666	7.07906	6.77492	7.02931	7.81981	6.18476	6.78397	8.19413	6.87983	7.18502	pass	-0.117346	0.740752	-0.590158	-0.362686	1.11507	0.104912	0.0110828	0.285766
AGATAAGCTTCGCCTATAAA	PNLIP		238	673	754	193	523	90	617	528	188	589	6.48899	6.28665	6.54771	6.00758	5.64734	4.51186	5.80507	5.59791	4.17134	6.62371	pass	-0.481415	-0.63931	-2.03585	-0.683925	-0.688744	-2.37637	-1.05219	-1.24968
AGATAAGTTGCCACACCCCT	MYL1		1131	3772	3347	1592	4479	1785	3411	3145	3907	3385	8.72482	8.75804	8.68595	9.0319	8.71999	8.76038	8.25063	8.14736	8.4703	9.13439	pass	0.307083	-0.0380545	0.0744348	-0.474192	-0.610684	-0.215649	0.114488	-0.433508
AGATACAAGACAAATTGGTT	MS4A12		1065	3602	3199	1749	4858	1947	5885	4486	7372	2032	8.63828	8.69167	8.62086	9.16734	8.8369	8.88543	9.03548	8.6582	9.38438	8.39984	pass	0.52906	0.145239	0.264572	0.397197	-0.0334616	0.763518	0.312957	0.375751
AGATAGCCAGCAGAGGGAAT	RBMS3		749	1991	1973	453	3078	1121	1868	1830	1746	1594	8.132	7.83918	7.9259	7.22556	8.18036	8.09121	7.38583	7.36979	7.31331	8.05077	pass	-0.906438	0.341177	0.165306	-0.746162	-0.469389	-0.612591	-0.133318	-0.609381
AGATCACAAGATTGCTTCAG	SLC2A3		384	1262	1096	427	2176	444	2006	2011	1143	957	7.17302	7.18503	7.0825	7.14087	7.6821	6.7631	7.48807	7.50508	6.70686	7.31833	pass	-0.0321463	0.497069	-0.3194	0.315051	0.320041	-0.375638	0.0485075	0.0864849
AGATCACTGGGACCAGAGGA	TNNC1		315	954	827	86	240	137	225	347	271	1132	6.88945	6.78458	6.67967	4.86902	4.55711	5.09618	4.39399	5.00776	4.67417	7.55921	pass	-2.02043	-2.22747	-1.58349	-2.49546	-1.77682	-2.0055	-1.9438	-2.09259
AGATCCGGCCAGTCCGCACT	PPM1K		483	1563	1977	292	1462	913	679	974	2637	1048	7.50188	7.49173	7.92881	6.59732	7.1118	7.79632	5.94085	6.46759	7.90509	7.44859	pass	-0.904562	-0.379935	-0.132498	-1.56103	-1.02414	-0.023725	-0.472332	-0.869634
AGATGAGCGCAGCGGCGCGC	HTR1A		189	554	769	308	1018	256	618	561	679	513	6.16057	6.0099	6.57583	6.67351	6.59413	5.97841	5.80736	5.68362	5.96493	6.42657	pass	0.512934	0.584236	-0.597422	-0.353213	-0.326278	-0.6109	0.166583	-0.43013
AGATGATGTCCTTATATCCT	ASCL4		565	1877	1926	417	1678	840	1346	1390	1362	1781	7.72695	7.7545	7.89127	7.10693	7.30925	7.67665	6.91636	6.97579	6.95754	8.21023	pass	-0.620028	-0.445248	-0.214611	-0.810595	-0.778708	-0.933724	-0.426629	-0.841009
AGATGCCTATGGGAAAGCAC	DZANK1		480	1622	1604	280	1417	722	988	1148	1854	879	7.49294	7.54489	7.62855	6.53742	7.06702	7.45942	6.47458	6.70224	7.39937	7.19647	pass	-0.955526	-0.477871	-0.169136	-1.01836	-0.842651	-0.229179	-0.534178	-0.69673
AGATGCGCCCCCGCCCTCCA	CHAD		182	588	538	57	126	64	104	142	85	556	6.1069	6.09453	6.06693	4.30054	3.68191	4.04547	3.35835	3.78204	3.12005	6.5414	pass	-1.80636	-2.41262	-2.02146	-2.74855	-2.31249	-2.94688	-2.08015	-2.6693
AGATGGAGGTTCCGGAGTGG	NAA50		680	1949	1635	475	1450	1047	1171	1032	2554	1441	7.99309	7.80856	7.65603	7.29353	7.09999	7.99306	6.71721	6.55012	7.85915	7.90577	pass	-0.699558	-0.708567	0.33703	-1.27588	-1.25844	0.203116	-0.357032	-0.777068
AGATGGCTTTCCTGTTCACT	TMEM52B		1905	6096	6224	2808	9921	2376	8697	8807	5482	3755	9.47562	9.4493	9.5793	9.84941	9.86542	9.17216	9.59807	9.62967	8.95777	9.2838	pass	0.373786	0.416114	-0.407136	0.122443	0.18037	-0.621531	0.127588	-0.106239
AGATGGTACCAAAGTAAAGG	BDKRB1		619	1629	1753	276	1333	543	1265	2992	1264	2349	7.85805	7.55107	7.75608	6.51688	6.97954	7.05107	6.82758	8.07567	6.85071	8.60841	pass	-1.34116	-0.571536	-0.705015	-1.03047	0.524593	-0.905373	-0.872572	-0.470415
AGATGTGAATGACCACGTTC	SPOCK1		447	1433	1148	482	1201	860	1979	1272	1285	1186	7.39077	7.36718	7.14889	7.3145	6.83035	7.71044	7.46863	6.84887	6.87428	7.62609	pass	-0.076275	-0.536825	0.561545	0.0778518	-0.51831	-0.274614	-0.017185	-0.238357
AGATTTGCGCGTGCGCGTTT	SERP1		506	1860	1931	776	2099	244	2034	1987	952	1056	7.56863	7.74143	7.89499	7.99809	7.63039	5.91027	7.50795	7.48785	6.44584	7.4595	pass	0.429451	-0.111049	-1.98472	-0.0606802	-0.253584	-1.44915	-0.55544	-0.587805
AGCAAAATGAGTAGGACCGG	GPR84		1259	4028	3236	2287	7478	2307	6240	5449	4445	2366	8.87915	8.85256	8.63741	9.55368	9.45809	9.12972	9.11983	8.93813	8.65593	8.61879	pass	0.674529	0.605526	0.492313	0.240677	0.0855726	0.0185172	0.590789	0.114922
AGCAAAGGCGCGACGCCACC	CEP104		216	765	548	59	282	216	206	307	940	769	6.3507	6.46928	6.09311	4.34781	4.78062	5.73752	4.27302	4.83689	6.42775	7.005	pass	-2.00288	-1.68866	-0.355582	-2.07767	-1.63239	0.334643	-1.34904	-1.12514
AGCAAGAGAAAGGGTGGCCG	TRAF3IP3		460	1269	1208	424	1763	955	1811	1351	1521	895	7.43189	7.19296	7.22189	7.13077	7.3801	7.86092	7.3414	6.93507	7.11562	7.22232	pass	-0.301121	0.187142	0.639031	-0.0904939	-0.257895	-0.106265	0.175017	-0.151551
AGCAAGCCTGCTCCTCCACG	MEIS2		820	2428	2458	428	2014	534	1732	2979	1829	1177	8.26221	8.12432	8.24183	7.14422	7.57105	7.02714	7.27745	8.06941	7.3799	7.61516	pass	-1.11799	-0.553268	-1.21469	-0.984753	-0.054914	-0.861924	-0.961981	-0.633864
AGCAAGCCTGGCACCAGAAG	PIH1D2		91	498	327	37	418	298	160	451	742	485	5.12768	5.85867	5.36243	3.71615	5.33125	6.19435	3.92975	5.37557	6.09097	6.34656	pass	-1.41154	-0.527425	0.831912	-1.19794	-0.483096	0.72854	-0.369016	-0.317497
AGCACACTGCCAGCCCACAG	FERMT3		393	1194	1114	212	855	643	649	695	803	1012	7.20621	7.10569	7.10583	6.14103	6.34523	7.29324	5.87674	5.98721	6.20335	7.39845	pass	-1.06518	-0.760456	0.187413	-1.32947	-1.11848	-0.902485	-0.546075	-1.11681
AGCACCGTGATGAAGGCAGC	CD93		518	1768	1077	1477	1447	449	2291	2084	859	1023	7.60227	7.6686	7.05746	8.92395	7.09703	6.77911	7.67872	7.55624	6.29933	7.41396	pass	1.32167	-0.571576	-0.278351	0.0764495	-0.112361	-0.758133	0.157249	-0.264681
AGCACGCCCAGCCGCTGCCA	POLL		404	1293	1254	830	2322	444	1704	2555	778	583	7.24577	7.21981	7.27545	8.09477	7.77535	6.7631	7.25409	7.84879	6.15834	6.60909	pass	0.849003	0.555544	-0.512348	0.00832427	0.628987	-1.1171	0.2974	-0.159931
AGCACTAGCTGCAATCACAT	MYF6		676	1959	1835	369	1701	453	987	1377	1099	1321	7.98461	7.81591	7.82174	6.93186	7.32877	6.79179	6.47314	6.96234	6.65078	7.78087	pass	-1.05275	-0.48714	-1.02995	-1.51147	-0.853565	-1.17096	-0.856613	-1.17866
AGCACTGGAATGGGCGGGAG	LNP1		217	694	762	99	490	312	350	582	783	870	6.35728	6.33042	6.56277	5.06561	5.55525	6.2597	5.0067	5.73562	6.16746	7.18173	pass	-1.29167	-0.775172	-0.303079	-1.35058	-0.594799	-0.395317	-0.789973	-0.780231
AGCAGAAGGGGGCGTCTTCC	PDE3A		461	1722	1174	629	2188	949	1270	1500	1506	829	7.43501	7.63076	7.18098	7.69641	7.69	7.85186	6.83322	7.08483	7.10143	7.11257	pass	0.261401	0.0592426	0.670885	-0.601782	-0.545929	-0.0795513	0.33051	-0.409087
AGCAGCAGAGTTCCGGAGCG	DDX55		406	1265	1474	607	1283	252	1632	870	331	804	7.25285	7.18844	7.50726	7.6453	6.92483	5.95605	7.19223	6.30663	4.95243	7.06872	pass	0.392448	-0.263609	-1.55121	-0.0606207	-0.881808	-2.55483	-0.474123	-1.16575
AGCAGCAGCCACGTCGCTCA	TDRKH		454	1042	742	693	1875	296	1521	1077	298	799	7.41306	6.91077	6.52481	7.83556	7.46844	6.18476	7.09133	6.61105	4.80606	7.05979	pass	0.4225	0.557673	-0.34005	-0.321734	-0.299718	-1.71875	0.213375	-0.780068
AGCAGCCCCGGGAGCAGAAG	PDE3A		321	996	1031	615	2211	777	3638	1929	1759	864	6.91644	6.84619	6.99497	7.66409	7.70501	7.56475	8.34328	7.44535	7.32395	7.17181	pass	0.747648	0.858827	0.569783	1.42684	0.599168	0.32898	0.72542	0.784995
AGCAGCGCAGGAGCGCCAGA	G2E3		196	660	547	158	440	175	484	370	568	587	6.21232	6.25888	6.09051	5.72386	5.40345	5.44017	5.46188	5.09756	5.71191	6.61885	pass	-0.488463	-0.855422	-0.65034	-0.750445	-1.16132	-0.378596	-0.664742	-0.763452
AGCAGCGCTGTCCTCCTGCC	ESM1		479	1104	1317	220	1228	1063	655	1169	1934	796	7.48995	6.99348	7.34572	6.19372	6.86215	8.01486	5.88979	6.72815	7.45997	7.0544	pass	-1.29623	-0.131332	0.669134	-1.60016	-0.265334	0.114245	-0.252809	-0.583749
AGCAGCGGCGAGAGGCTCGG	PMPCA		213	794	581	145	446	251	299	184	502	521	6.33077	6.52237	6.17627	5.60243	5.42254	5.95041	4.78713	4.13172	5.53732	6.44863	pass	-0.728335	-1.09983	-0.225862	-1.54364	-2.39065	-0.638943	-0.684676	-1.52441
AGCAGCGTACGCAGTCCAGA	RBMS3		298	1151	1097	262	859	473	861	712	1777	931	6.8101	7.05317	7.08381	6.44262	6.35189	6.85357	6.27848	6.02153	7.33855	7.27884	pass	-0.36748	-0.701281	-0.230241	-0.531626	-1.03164	0.254739	-0.433001	-0.436175
AGCAGCTCGGGAACCCCGGG	APLP1		85	275	253	36	182	39	86	51	111	466	5.03219	5.02198	5.0025	3.67967	4.17742	3.38582	3.11333	2.48067	3.46567	6.28963	pass	-1.35252	-0.844561	-1.61668	-1.91886	-2.54131	-1.53683	-1.27126	-1.999
AGCAGGCCCCTCTTACCCGC	MPP7		488	1647	1315	615	884	756	1990	818	1791	1096	7.51666	7.56684	7.34354	7.66409	6.39277	7.52544	7.47658	6.21887	7.3498	7.51284	pass	0.147433	-1.17407	0.181893	-0.0400803	-1.34797	0.0062556	-0.281581	-0.460599
AGCAGGCTTGCTGATTTGCT	MEIS2		697	2066	1853	323	1915	360	1563	2811	935	1002	8.02857	7.8923	7.83576	6.74146	7.49873	6.46363	7.13034	7.98598	6.42015	7.38421	pass	-1.28712	-0.393573	-1.37213	-0.898233	0.0936848	-1.41562	-1.01761	-0.740055
AGCAGGGCTGAGCGGGGATG	MRGPRF		221	867	1071	507	891	282	1171	599	644	1240	6.38331	6.64794	7.04946	7.38701	6.40402	6.11585	6.71721	5.77639	5.88983	7.69001	pass	1.00369	-0.243918	-0.933614	0.333895	-0.871545	-1.15963	-0.0579458	-0.56576
AGCAGGTGGCACCACAAACA	C1R		490	1514	1342	734	2479	590	2762	2163	2088	1166	7.52253	7.44604	7.37269	7.91813	7.86932	7.16997	7.94726	7.60964	7.5699	7.60168	pass	0.395605	0.423288	-0.20272	0.42473	0.163602	0.19721	0.205391	0.261847
AGCAGGTTGGAGTTGGCAGC	VDAC2		1863	5305	5653	1676	6357	2926	5457	5515	7114	4038	9.44351	9.2491	9.44066	9.10595	9.22414	9.47209	8.92676	8.95547	9.33306	9.38846	pass	-0.337561	-0.0249559	0.0314241	-0.516744	-0.293631	-0.107603	-0.110364	-0.305993
AGCAGTTCCGCGCCTTCCAG	SEC13		288	872	925	207	325	418	428	416	1353	855	6.76131	6.65615	6.83975	6.10709	4.9784	6.67687	5.28876	5.26195	6.94805	7.15681	pass	-0.654219	-1.67775	-0.162875	-1.47255	-1.3942	0.10831	-0.831614	-0.91948
AGCATAGATGAAATGGCGAT	LIN28B		277	1021	772	266	1997	249	1307	2449	443	871	6.70565	6.88164	6.58139	6.46423	7.55889	5.93905	6.8743	7.78793	5.36108	7.18337	pass	-0.241418	0.677245	-0.642335	0.168644	0.906291	-1.22031	-0.0688361	-0.0484589
AGCATCTCTCCTCCCCCGCC	JPH4		725	2320	2114	1188	3179	965	4400	2453	3559	1392	8.08518	8.05892	8.02509	8.61053	8.22678	7.87588	8.61687	7.79028	8.3361	7.85607	pass	0.525353	0.167861	-0.149213	0.531689	-0.268641	0.311011	0.181334	0.191353
AGCATGCGCCGGGTCGTACA	GNB1L		552	1883	1602	814	1417	778	2696	1321	1346	1150	7.69353	7.75908	7.62676	8.06679	7.06702	7.5666	7.91251	6.90294	6.94063	7.58185	pass	0.373262	-0.692059	-0.0601638	0.218976	-0.856147	-0.686129	-0.12632	-0.4411
AGCATTCAGTCAATCCGGGC	ABCB1		607	2105	1634	1200	8244	1724	18991	34143	32386	1227	7.82993	7.91917	7.65515	8.625	9.59859	8.71033	10.7238	11.5832	11.518	7.67488	pass	0.795067	1.67942	1.05518	2.89386	3.66402	3.8628	1.17656	3.47356
AGCATTGGGGTAAGACTGAG	TMEM52B		1019	2990	2667	628	1325	1054	1307	953	3973	1957	8.57475	8.42373	8.35919	7.69412	6.97092	8.00264	6.8743	6.4365	8.4944	8.34575	pass	-0.880626	-1.4528	-0.356551	-1.70045	-1.98723	0.135209	-0.896661	-1.18416
AGCATTTGTTCCGGAGGGGA	ICAM1		1673	5811	4795	2662	7697	997	12965	17448	5693	1371	9.28855	9.38033	9.20355	9.77246	9.49967	7.92275	10.1735	10.6151	9.01215	7.83423	pass	0.483912	0.119347	-1.2808	0.884935	1.23478	-0.191402	-0.225847	0.642772
AGCCAATCACCAGGCTGAGG	ST8SIA4		104	343	340	49	46	24	112	54	332	450	5.31516	5.33193	5.41734	4.09427	2.41153	2.76916	3.45519	2.5487	4.95664	6.23988	pass	-1.22089	-2.92039	-2.64818	-1.85997	-2.78323	-0.460696	-2.26315	-1.7013
AGCCACAGACCTCCAAGGCG	SRBD1		410	1080	1128	413	1396	696	994	1065	805	910	7.2669	6.96202	7.12372	7.09312	7.04564	7.40681	6.48322	6.59505	6.20689	7.24614	pass	-0.173778	0.0836202	0.283093	-0.783678	-0.36697	-0.916833	0.0643118	-0.68916
AGCCAGGCTGGACGGAGGCG	SRBD1		411	1359	1285	562	1890	703	2079	1620	1207	817	7.27039	7.29116	7.31046	7.53475	7.47987	7.42116	7.53935	7.19507	6.78473	7.09169	pass	0.264355	0.188714	0.110709	0.268962	-0.0960881	-0.525724	0.187926	-0.117617
AGCCAGTCACAGATGCCGAT	PPM1K		507	1701	1732	718	2655	1671	1232	1880	4348	981	7.57147	7.61314	7.73878	7.88647	7.96787	8.66539	6.78979	7.40845	8.62417	7.35384	pass	0.315	0.354724	0.926616	-0.781681	-0.204696	0.885396	0.532114	-0.0336603
AGCCAGTCGGCCAGTCCGAT	NUDT11		364	1154	1045	741	3732	783	3211	3060	2821	756	7.0964	7.05689	7.01428	7.93177	8.45744	7.57579	8.16375	8.10797	8.00201	6.98059	pass	0.835371	1.40055	0.561516	1.06735	1.05108	0.987731	0.932479	1.03539
AGCCCAACCACCGGCACTTC	KIF14		1130	3690	3217	1068	4244	990	4314	3508	2782	1863	8.72355	8.72641	8.62893	8.45732	8.64242	7.91263	8.58847	8.30442	7.982	8.27496	pass	-0.266221	-0.0839822	-0.716309	-0.13508	-0.421987	-0.646933	-0.355504	-0.401333
AGCCCAGGGACGACGCGGGA	SRSF6		471	1815	1566	117	636	383	317	386	884	785	7.46579	7.70627	7.59414	5.29998	5.92443	6.552	4.86849	5.15689	6.3402	7.03448	pass	-2.16581	-1.78183	-1.04214	-2.5973	-2.54938	-1.25394	-1.66326	-2.13354
AGCCCCCATCGCGGGCACCT	RUNX3		220	814	591	241	559	156	442	745	849	419	6.37685	6.55787	6.20055	6.32353	5.74152	5.2784	5.33402	6.08591	6.28265	6.13832	pass	-0.0533117	-0.816346	-0.922148	-1.04282	-0.471961	0.0820985	-0.597268	-0.477562
AGCCCCGAACTGGTGGGCAA	WLS		140	409	597	195	357	426	353	350	747	427	5.73466	5.58003	6.21493	6.02222	5.10978	6.70396	5.01863	5.0198	6.10052	6.16522	pass	0.287563	-0.470248	0.489029	-0.716022	-0.56023	-0.114405	0.102115	-0.463553
AGCCCCGAGCTCGCGCAGGT	GCNT1		239	624	621	47	126	100	72	109	260	422	6.49497	6.17904	6.27104	4.03774	3.68191	4.65752	2.88904	3.43189	4.61678	6.14846	pass	-2.45724	-2.49713	-1.61351	-3.60593	-2.74716	-1.65426	-2.18929	-2.66911
AGCCCCGCGAGCTTCCCGCC	CTBP1		473	1559	1414	378	1018	1082	1591	839	1304	819	7.47187	7.48805	7.44764	6.96634	6.59413	8.04032	7.15577	6.25496	6.89528	7.09519	pass	-0.505523	-0.893922	0.592677	-0.316094	-1.2331	-0.552364	-0.268923	-0.700518
AGCCCCGGCAGAGCCGCGAG	FA2H		122	309	250	141	224	52	75	149	100	373	5.5401	5.18526	4.98583	5.56292	4.46195	3.76593	2.94013	3.84653	3.32941	5.97307	pass	0.022814	-0.723311	-1.2199	-2.59998	-1.33873	-1.65642	-0.640132	-1.86504
AGCCCCTCCGGGCGGAAGGG	TAF7		86	218	323	10	59	22	50	40	124	315	5.04855	4.69844	5.34511	2.09819	2.70959	2.66274	2.44622	2.19956	3.6117	5.73346	pass	-2.95036	-1.98885	-2.68237	-2.60233	-2.49888	-1.73341	-2.54053	-2.27821
AGCCCGGCAGAGAATGGGAG	CCND1		217	567	636	35	217	39	80	268	175	834	6.35728	6.04284	6.30503	3.64224	4.41826	3.38582	3.02144	4.64822	4.0739	7.12119	pass	-2.71504	-1.62459	-2.91921	-3.33584	-1.39463	-2.23113	-2.41961	-2.32053
AGCCCTCCATCGGCTAGGGG	ZDHHC13		115	316	384	41	74	6	28	54	12	585	5.45674	5.2167	5.58903	3.8535	2.99099	1.2953	1.80402	2.5487	1.0609	6.61398	pass	-1.60324	-2.22571	-4.29374	-3.65272	-2.668	-4.52813	-2.70756	-3.61628
AGCCCTGGCTGAAGAGCCAA	CRYBA4		388	1047	1007	147	1021	561	314	894	1992	661	7.18786	6.91762	6.96126	5.62179	6.59833	7.09777	4.85525	6.3454	7.50236	6.7885	pass	-1.56607	-0.319286	0.136512	-2.33262	-0.57222	0.5411	-0.582949	-0.787912
AGCCGAGTAAGGCGGGGTCG	SAMD4B		295	669	657	897	2192	477	4000	2455	1341	460	6.79564	6.27816	6.35131	8.20638	7.69262	6.86561	8.47973	7.79145	6.93531	6.27117	pass	1.41074	1.41446	0.514297	1.6841	1.51329	0.583993	1.11316	1.26046
AGCCGATCATCCTGTCCAGG	OAZ1		588	1969	1624	264	1322	566	1027	1499	1141	1834	7.78425	7.82322	7.64634	6.45347	6.96768	7.11048	6.52982	7.08387	6.70436	8.2524	pass	-1.33078	-0.855543	-0.535863	-1.25443	-0.739348	-0.941979	-0.907397	-0.978586
AGCCGATTCCCAGAACACGA	ZDHHC6		414	1096	904	429	1298	457	673	1222	806	769	7.28082	6.98307	6.80691	7.14756	6.94146	6.80436	5.92825	6.79153	6.20865	7.005	pass	-0.133252	-0.0416117	-0.00254974	-1.35256	-0.191546	-0.598255	-0.0591379	-0.714121
AGCCGATTCGCGCTGCCTTG	BCAR3		551	1901	1802	1174	3785	2382	3089	3877	5565	950	7.69093	7.77274	7.79568	8.59347	8.47773	9.1758	8.10806	8.44828	8.9794	7.3078	pass	0.902546	0.704985	1.38012	0.417136	0.675531	1.18373	0.995883	0.758799
AGCCGCCCGAGGATTGTGAG	TFB2M		448	1527	1235	240	601	716	446	628	1615	975	7.39398	7.4583	7.25357	6.31761	5.84416	7.44745	5.3467	5.84338	7.20153	7.34504	pass	-1.07637	-1.61415	0.19388	-2.04728	-1.61492	-0.0520356	-0.832211	-1.23808
AGCCGCGAGCCAGGCAGTCC	ALDH1L2		292	937	728	274	601	157	715	610	268	612	6.78102	6.75888	6.49763	6.50651	5.84416	5.28738	6.0142	5.80217	4.65874	6.67842	pass	-0.274518	-0.914723	-1.21025	-0.766827	-0.956708	-1.83889	-0.799831	-1.18748
AGCCGCGCAGGGAAGGCGAG	CUL1		41	154	126	108	323	60	197	86	256	184	4.02691	4.21995	4.04145	5.18755	4.96978	3.95817	4.21198	3.12528	4.59533	4.977	fail	1.16064	0.749829	-0.0832798	0.185074	-1.09467	0.553876	0.609063	-0.118572
AGCCGCGCCCCCACCCCCCG	SSBP4		112	572	543	78	81	128	421	118	244	420	5.41949	6.05532	6.08008	4.73321	3.10562	5.00111	5.26558	3.53611	4.529	6.14171	pass	-0.686277	-2.9497	-1.07897	-0.153906	-2.51921	-1.55108	-1.57165	-1.40806
AGCCGCTCGGCTGCTTCTCT	SAMD4A		1338	4251	3680	1637	3548	1903	5629	4314	5036	924	8.96677	8.93014	8.82247	9.07204	8.38471	8.85253	8.97144	8.60194	8.8356	7.26802	pass	0.10527	-0.545425	0.0300598	0.00467237	-0.328194	0.0131353	-0.136698	-0.103462
AGCCGGAGGCGGGGTCTAAC	NT5DC3		313	856	1084	176	2458	982	734	1154	1478	599	6.88034	6.6297	7.06674	5.87671	7.8571	7.90097	6.05146	6.70969	7.07455	6.64775	pass	-1.00362	1.2274	0.834233	-0.828882	0.0799918	0.00781467	0.352671	-0.247025
AGCCGGCCCCTGGGGAGTCA	CHPT1		433	1531	1408	271	984	561	951	1078	2758	693	7.34514	7.46205	7.44154	6.4908	6.54564	7.09777	6.42015	6.61238	7.96955	6.8561	pass	-0.854346	-0.916414	-0.343771	-0.924995	-0.849677	0.528011	-0.704844	-0.415554
AGCCGGCCGGCGGGGGACCG	TOB1		40	140	112	160	454	21	452	1401	105	346	3.99349	4.09017	3.88244	5.74166	5.44759	2.60644	5.36551	6.98707	3.39295	5.86645	pass	1.74817	1.35742	-1.276	1.37201	2.89691	-0.489492	0.609864	1.25981
AGCCGGGCGCACGTGGGTCG	BEND6		105	479	408	483	1728	64	1901	1195	136	337	5.32862	5.80354	5.67473	7.31747	7.35135	4.04547	7.41095	6.75959	3.73451	5.82909	pass	1.98885	1.54781	-1.62926	2.08233	0.95605	-1.94022	0.635799	0.366052
AGCCGGTGAGGCCGAGAGGG	CUL1		109	403	299	67	119	39	58	68	88	865	5.38124	5.55915	5.23657	4.52277	3.60605	3.38582	2.62336	2.8296	3.16442	7.17347	pass	-0.858468	-1.95311	-1.85075	-2.75788	-2.72956	-2.07215	-1.55411	-2.51986
AGCCGTGACCGGTTTGCCCG	ZNF302		257	1001	841	112	1138	174	292	809	555	641	6.59861	6.85335	6.70365	5.2386	6.75332	5.43209	4.7542	6.20313	5.67916	6.74458	pass	-1.36001	-0.100028	-1.27156	-1.84441	-0.650221	-1.0245	-0.910533	-1.17304
AGCCTAACTGAAATCCCGCG	VMP1		902	3035	2980	939	3014	912	3191	2079	2659	1459	8.39928	8.44522	8.51882	8.27217	8.15015	7.79474	8.15477	7.55279	7.91703	7.9236	pass	-0.12711	-0.295065	-0.724078	-0.244518	-0.892423	-0.601794	-0.382084	-0.579578
AGCCTCACCTTACTTTCCCA	CNGA3		1095	3468	3047	642	2052	903	2311	2685	2777	3639	8.67826	8.63711	8.55081	7.72578	7.59788	7.7805	7.6912	7.92009	7.97942	9.2386	pass	-0.952483	-1.03923	-0.770311	-0.987061	-0.717016	-0.571395	-0.920673	-0.758491
AGCCTCCCGGGAGCGTGACG	ERC1		114	332	315	90	152	272	124	74	462	416	5.44443	5.28609	5.30983	4.93241	3.9332	6.06452	3.58924	2.93504	5.42022	6.1281	pass	-0.51202	-1.35288	0.754692	-1.85519	-2.35105	0.110387	-0.370071	-1.36528
AGCCTGAAGGACAGTGGGGC	GOLGA7B		687	2478	2245	547	1649	885	1928	1804	2587	1407	8.0078	8.15363	8.11151	7.49593	7.28426	7.75158	7.43118	7.34927	7.87759	7.87146	pass	-0.511874	-0.869366	-0.359926	-0.576628	-0.804352	-0.233922	-0.580388	-0.538301
AGCCTGAGGGACGGTGCCTG	GPR20		573	2027	1771	1537	7214	1899	3943	6047	6710	819	7.74714	7.86492	7.77075	8.98128	9.40631	8.8495	8.45909	9.08807	9.24885	7.09519	pass	1.23413	1.54139	1.07874	0.711942	1.22315	1.47809	1.28475	1.13773
AGCCTGAGTCCGGCGGGCTG	HEATR1		215	799	483	144	617	163	558	613	370	437	6.34408	6.53132	5.9138	5.59265	5.88141	5.34013	5.66279	5.80912	5.1082	6.19816	pass	-0.751429	-0.649915	-0.573664	-0.681297	-0.722203	-0.805592	-0.658336	-0.736364
AGCCTGAGTCGCAACCGTGG	P2RY8		310	1130	1053	312	2444	669	801	1951	892	551	6.86656	7.0268	7.02519	6.69194	7.8489	7.35007	6.17566	7.46162	6.35303	6.5285	pass	-0.17462	0.822096	0.32488	-0.690904	0.434818	-0.672159	0.324119	-0.309415
AGCCTGCGCCTCGGTCCGGG	TWF2		258	672	603	88	735	143	212	421	191	1029	6.60415	6.28453	6.22916	4.90106	6.12995	5.15625	4.31233	5.27874	4.19293	7.42234	pass	-1.70309	-0.154586	-1.07291	-2.29182	-1.00579	-2.03623	-0.976864	-1.77795
AGCCTGCTCCTCCACGGGGA	MEIS2		86	315	269	9	104	17	49	72	108	452	5.04855	5.21225	5.08829	1.98314	3.42866	2.35627	2.42246	2.90074	3.42977	6.24619	pass	-3.06541	-1.78359	-2.73202	-2.62609	-2.31151	-1.65852	-2.52701	-2.19871
AGCCTGCTTTGTGCAAAGCA	FXN		113	469	561	147	295	288	223	422	761	344	5.43201	5.77365	6.12644	5.62179	4.84332	6.14579	4.38172	5.28208	6.12692	5.85823	pass	0.18978	-0.930327	0.0193449	-1.05029	-0.491573	0.000480437	-0.240401	-0.513793
AGCCTGTGTGGAGTCACTGG	TAGLN		411	1022	1180	182	1493	631	706	1166	693	907	7.27039	6.88304	7.18828	5.92427	7.14185	7.26624	5.99621	6.72447	5.99391	7.24141	pass	-1.34612	0.258805	0.0779571	-1.27418	-0.15857	-1.19438	-0.336454	-0.87571
AGCCTTGAGGAAGAAAAACA	KRTAP12-1		566	1704	2013	292	1219	1256	1307	846	4726	1200	7.72949	7.61567	7.95474	6.59732	6.85163	8.25469	6.8743	6.26679	8.74415	7.64294	pass	-1.13217	-0.764046	0.29995	-0.855198	-1.34889	0.789406	-0.53209	-0.471559
AGCGACTGCCTTCGACCCAG	MCOLN1		467	1304	1254	138	312	352	482	454	1411	806	7.45355	7.23195	7.27545	5.53255	4.92141	6.43158	5.45604	5.38491	7.00813	7.07228	pass	-1.921	-2.31053	-0.843865	-1.99752	-1.84704	-0.267318	-1.6918	-1.37062
AGCGAGAAAATCGACTCGCT	TMBIM4		148	474	427	170	1119	381	614	506	692	374	5.81336	5.78867	5.73914	5.82754	6.72926	6.54453	5.79816	5.5378	5.99185	5.97687	pass	0.0141792	0.940585	0.805384	-0.0152007	-0.250868	0.252712	0.586716	-0.00445231
AGCGAGCCGCTCCATACCCT	QRICH1		1435	3882	3718	1641	5595	2417	4800	4910	5798	2408	9.06755	8.79942	8.83725	9.07555	9.04026	9.1968	8.74209	8.78819	9.03846	8.64411	pass	0.00800666	0.240848	0.359549	-0.325453	-0.0112268	0.201209	0.202801	-0.0451571
AGCGAGGCCGGCGGGTGCCG	EPC1		261	940	656	935	1152	165	1369	2348	870	639	6.62066	6.76345	6.34914	8.26603	6.7708	5.35729	6.9406	7.72745	6.31745	6.74011	pass	1.64537	0.00734924	-0.99185	0.319939	0.964007	-0.0316907	0.220291	0.417419
AGCGAGGCGCGTCAGCCAGT	NUDT11		421	1416	1611	730	2070	647	3613	3160	2028	987	7.30485	7.35007	7.6348	7.91028	7.61042	7.30213	8.33336	8.1542	7.52806	7.36258	pass	0.60543	0.26035	-0.33267	1.02851	0.804131	-0.106747	0.177703	0.575299
AGCGATCAGGGCACCTTGGG	BDH1		268	835	800	64	433	200	186	355	697	968	6.65846	6.59423	6.63226	4.45962	5.38087	5.62866	4.13368	5.03963	6.00208	7.33471	pass	-2.19884	-1.21336	-1.0036	-2.52478	-1.5546	-0.63018	-1.47194	-1.56985
AGCGATGAGGTCATTCCTGG	RASSF1		613	1997	1388	709	1549	608	2536	1347	1021	1238	7.84406	7.8435	7.42102	7.86835	7.1946	7.21303	7.82462	6.93082	6.54567	7.68769	pass	0.0242903	-0.6489	-0.207995	-0.0194375	-0.912681	-0.87535	-0.277535	-0.602489
AGCGATTCACGTATTAGATG	Non-targeting control		712	2654	2519	780	3333	1536	3036	2562	4472	2032	8.05917	8.25228	8.27708	8.00547	8.29481	8.54417	8.08319	7.85272	8.66464	8.39984	pass	-0.0537001	0.0425244	0.267095	0.0240142	-0.399557	0.387562	0.0853063	0.00400628
AGCGATTGATTGCTTCGGCT	METTL25		366	1057	1133	253	622	332	958	1130	890	918	7.10424	6.93122	7.13005	6.39278	5.89286	6.3482	6.43061	6.67966	6.34984	7.25868	pass	-0.71146	-1.03836	-0.781855	-0.673638	-0.251555	-0.780218	-0.843893	-0.56847
AGCGATTGGCCAGGACGGAG	SNRPG		376	1183	972	214	575	216	345	275	1521	1222	7.14285	7.09243	6.91064	6.15438	5.78149	5.73752	4.98659	4.68395	7.11562	7.66902	pass	-0.988472	-1.31095	-1.17311	-2.15626	-2.40849	0.204983	-1.15751	-1.45325
AGCGCAAAGCGGAAGAGAGC	ERICH5		452	1170	1406	282	1392	572	834	1364	1435	831	7.40673	7.07661	7.4395	6.54758	7.04154	7.12558	6.23311	6.94877	7.03228	7.11602	pass	-0.859152	-0.035075	-0.31392	-1.17361	-0.127842	-0.407225	-0.402716	-0.56956
AGCGCAGTGGGGCCCAGTTG	SMIM12		654	2221	1910	1182	4963	1003	3421	4449	2572	1329	7.93707	7.99624	7.87928	8.60325	8.86769	7.93137	8.25484	8.64629	7.86924	7.78954	pass	0.66618	0.871443	0.0520867	0.317769	0.65004	-0.0100473	0.529903	0.319254
AGCGCCCCCGCTCCTCCCGT	CPNE2		557	1825	2005	343	1131	894	1430	1104	2382	1283	7.70648	7.71416	7.94902	6.82734	6.7445	7.76611	7.00299	6.64641	7.75901	7.73896	pass	-0.879135	-0.969657	-0.182907	-0.703485	-1.06774	-0.190012	-0.677233	-0.653747
AGCGCCTAGGGGAGGGGAGC	TKT		78	366	173	157	128	76	371	144	257	345	4.91215	5.42331	4.4748	5.71487	3.70287	4.27953	5.08822	3.80076	4.60072	5.86235	pass	0.80272	-1.72043	-0.195265	0.176072	-1.62254	0.125921	-0.370993	-0.440184
AGCGCGCTCGCGGGGGGAGC	AGO2		76	206	248	8	27	2	37	48	95	348	4.87594	4.61999	4.97461	1.85813	1.82207	0.570229	2.10195	2.40927	3.26294	5.87463	pass	-3.01781	-2.79792	-4.40438	-2.77399	-2.21072	-1.71167	-3.4067	-2.23212
AGCGCGGCCAAGCGCAGGTG	ADPRH		130	451	448	81	369	96	179	200	195	468	5.62982	5.71824	5.80714	4.78565	5.15611	4.60101	4.08155	4.24541	4.22121	6.29573	pass	-0.844177	-0.562126	-1.20613	-1.54827	-1.47283	-1.58593	-0.870811	-1.53568
AGCGCGGGAGCCGGTCCCCC	COCH		96	293	230	234	131	52	655	207	129	351	5.2027	5.11072	4.86949	6.28155	3.73376	3.76593	5.88979	4.29247	3.66415	5.8868	pass	1.07885	-1.37696	-1.10356	0.687092	-0.818247	-1.20534	-0.467223	-0.4455
AGCGCGGGATACCGGCCCGC	DPF3		74	344	271	91	147	297	365	105	721	218	4.83879	5.33602	5.09866	4.94783	3.88815	6.18956	5.0654	3.38303	6.05017	5.21446	pass	0.109041	-1.44787	1.0909	0.226607	-1.95299	0.951505	-0.0826424	-0.258293
AGCGCGGTATGCAAATGAGC	FA2H		334	918	924	500	1337	285	1068	787	378	679	6.97325	6.7296	6.8382	7.36707	6.98383	6.13089	6.5857	6.1639	5.13818	6.82691	pass	0.393815	0.254227	-0.707304	-0.387556	-0.565702	-1.70002	-0.019754	-0.884426
AGCGGAAGTGCCGATCGGTG	OXLD1		168	676	645	198	564	173	748	610	380	471	5.99317	6.29299	6.32505	6.04391	5.75413	5.42397	6.07831	5.80217	5.14558	6.30483	pass	0.0507412	-0.538855	-0.901077	0.0851402	-0.490817	-1.17947	-0.463064	-0.528383
AGCGGACGGCTGCATTTACG	ZCRB1		789	2521	2507	1038	3105	1057	2797	1765	1976	1480	8.20679	8.17836	8.27021	8.41634	8.19292	8.00672	7.96535	7.31794	7.49079	7.94413	pass	0.209544	0.0145563	-0.263491	-0.241443	-0.860422	-0.779425	-0.0131302	-0.627096
AGCGGCAACTGCTCGAATCC	MEGF10		402	1123	1230	432	1113	444	1224	1350	2607	934	7.23866	7.01791	7.24775	7.15755	6.72157	6.7631	6.78047	6.93401	7.88865	7.28345	pass	-0.0811109	-0.296335	-0.484651	-0.458184	-0.0839017	0.640901	-0.287365	0.0329385
AGCGGCCCAGCGCCTAGGGG	TKT		163	717	660	109	159	23	121	165	31	627	5.95027	6.37688	6.35781	5.20048	3.99399	2.71693	3.55688	3.98392	1.92832	6.71302	pass	-0.749792	-2.38289	-3.64087	-2.3934	-2.39296	-4.42949	-2.25785	-3.07195
AGCGGCCCGGGACACCCCCC	WNT4		284	828	937	173	738	374	896	676	947	521	6.74132	6.58221	6.85818	5.85234	6.13574	6.51806	6.33524	5.94786	6.43833	6.44863	pass	-0.88898	-0.446471	-0.340116	-0.406079	-0.634355	-0.41985	-0.558522	-0.486761
AGCGGCTACGGAGGGCCGGA	NAPG		129	528	464	38	174	40	65	115	96	542	5.61891	5.94165	5.85688	3.75173	4.11623	3.41889	2.76231	3.5022	3.27648	6.505	pass	-1.86718	-1.82542	-2.43799	-2.8566	-2.43945	-2.58039	-2.04353	-2.62548
AGCGGGAGGCGAGTGGCGAG	ERGIC1		331	1077	836	336	459	603	363	744	809	883	6.96034	6.95804	6.69513	6.79786	5.46303	7.20119	5.05771	6.084	6.21394	7.20298	pass	-0.16248	-1.49501	0.506058	-1.90263	-0.874044	-0.481195	-0.383811	-1.08596
AGCGGGGAGGGCGGACTCTG	LPAR1		640	2063	2387	2283	10113	2148	8611	14068	9833	1051	7.90598	7.89021	8.19968	9.55116	9.89304	9.02689	9.58375	10.3047	9.79941	7.45269	pass	1.64518	2.00283	0.827204	1.67777	2.41447	1.59973	1.49174	1.89732
AGCGGGGCTGCAGTGTCTTC	SMARCAL1		542	1664	1390	295	1308	557	892	2113	1627	1021	7.66728	7.58158	7.42308	6.61192	6.95244	7.08752	6.32886	7.57607	7.21214	7.41115	pass	-1.05537	-0.629139	-0.335564	-1.33842	-0.00550878	-0.210947	-0.673358	-0.518293
AGCGTCGCCGACAGCCACGC	NOL10		192	523	301	83	695	103	228	360	505	321	6.18298	5.92815	5.24593	4.81957	6.0504	4.6985	4.41219	5.0592	5.54574	5.76018	pass	-1.3634	0.122255	-0.54743	-1.77078	-0.868945	0.299803	-0.596193	-0.779975
AGCGTGACGCGGCGGCCCGG	ERC1		316	981	1159	365	2488	168	938	2004	373	733	6.89398	6.82448	7.16256	6.91627	7.87453	5.38266	6.40053	7.50007	5.11952	6.93638	pass	0.0222815	1.05005	-1.7799	-0.493458	0.675588	-2.04304	-0.235856	-0.620303
AGCGTGACGTGGCTACTCAC	LARP1B		49	100	47	3	26	18	47	16	436	336	4.26954	3.63823	2.75899	0.988784	1.78323	2.423	2.37375	1.28532	5.33866	5.82488	pass	-3.28076	-1.855	-0.335992	-1.89579	-2.35292	2.57967	-1.82392	-0.556345
AGCGTTCTCTGCGGGCGCAG	TMEM259		262	890	812	227	791	321	1620	1878	936	694	6.62612	6.68534	6.65352	6.2383	6.23442	6.30019	7.18165	7.40692	6.42167	6.85816	pass	-0.38782	-0.450915	-0.353328	0.555528	0.721584	-0.231854	-0.397354	0.34842
AGCGTTGATCAGTCCTTATA	ZNF548		804	2646	2341	954	2342	1019	2814	2691	2457	1931	8.23387	8.24794	8.17171	8.29496	7.78767	7.95411	7.97406	7.9233	7.80353	8.32652	pass	0.0610915	-0.460272	-0.217597	-0.259815	-0.324644	-0.368175	-0.205593	-0.317545
AGCTAAGAGGGCGAGGACGA	BMP3		364	1058	981	448	784	1079	2142	1406	1426	894	7.0964	6.93257	6.92383	7.20965	6.22177	8.03633	7.58219	6.99217	7.02327	7.22072	pass	0.113256	-0.710803	1.1125	0.485796	0.0596001	0.0994429	0.171651	0.214946
AGCTAATCTTGGAGCCTCCA	ADPRH		579	1872	1802	513	1476	511	1465	2011	1648	1379	7.7621	7.75067	7.79568	7.40388	7.12545	6.96412	7.03761	7.50508	7.23052	7.84259	pass	-0.358224	-0.625223	-0.831554	-0.724492	-0.245593	-0.56516	-0.605001	-0.511748
AGCTATGGCAAAGGCACTGG	NOA1		699	2322	1885	991	3529	654	3116	2446	1358	1450	8.03269	8.06016	7.86036	8.34969	8.37699	7.31756	8.12057	7.78617	6.95333	7.91471	pass	0.316999	0.316831	-0.542795	0.0878852	-0.273983	-0.907022	0.0303451	-0.364373
AGCTATTTCTGAACGGACCT	ADAT2		228	695	710	95	942	121	362	781	306	828	6.42777	6.33247	6.46192	5.00792	6.4834	4.92258	5.05385	6.15301	4.84293	7.11084	pass	-1.41984	0.150924	-1.53934	-1.37392	-0.179462	-1.61899	-0.936088	-1.05746
AGCTCAGCAATTTAGTAGCT	SH2D1A		488	1187	1320	283	1197	1021	953	1451	2831	798	7.51666	7.09727	7.34898	6.55263	6.82558	7.95693	6.42315	7.03727	8.00709	7.058	pass	-0.964031	-0.271686	0.607942	-1.09351	-0.0599967	0.658108	-0.209258	-0.165134
AGCTCCACAATAATATGCAA	COPE		636	1908	1849	596	2972	537	2964	2302	1530	1175	7.89697	7.77802	7.83266	7.61904	8.12998	7.03516	8.04869	7.69905	7.12407	7.61272	pass	-0.277925	0.351954	-0.797496	0.151721	-0.0789768	-0.708585	-0.241156	-0.211947
AGCTCCTACGTGGAGCATCG	CHAD		77	284	255	171	413	144	555	752	488	119	4.89416	5.06703	5.01351	5.83585	5.31432	5.16602	5.65516	6.0992	5.49741	4.37306	fail	0.941695	0.247289	0.152511	0.761004	1.03217	0.483901	0.447165	0.759026
AGCTCGCGGCCTTGCAGGTT	LPAR3		271	860	753	90	865	132	574	1635	744	830	6.67436	6.63636	6.54582	4.93241	6.36181	5.04414	5.70278	7.20828	6.0948	7.1143	pass	-1.74196	-0.274553	-1.50168	-0.971587	0.571921	-0.451016	-1.17273	-0.283561
AGCTCGGTCGGTCCTTTGAT	CALCB		526	1689	1555	580	2213	1027	1613	2208	2109	910	7.62427	7.60298	7.58402	7.57999	7.70631	7.96535	7.17545	7.63919	7.58426	7.24614	pass	-0.0442837	0.103328	0.381323	-0.448823	0.0362109	0.000235013	0.146789	-0.137459
AGCTCTCCAGACGTGTCTCC	RSU1		632	1953	1585	465	2191	802	2634	2859	1489	1147	7.88791	7.8115	7.61145	7.26303	7.69197	7.6102	7.87908	8.01032	7.08517	7.5781	pass	-0.624877	-0.119536	-0.00124642	-0.00882242	0.198813	-0.526279	-0.248553	-0.112096
AGCTCTCCTAATAACTACCA	DPF3		878	3108	2667	1320	5285	2119	5085	4996	6103	2518	8.36049	8.47941	8.35919	8.76217	8.95819	9.00731	8.82512	8.81318	9.11229	8.7084	pass	0.401673	0.478782	0.648128	0.464624	0.333775	0.753101	0.509527	0.517167
AGCTCTGAGCCCCGAACTGG	WLS		445	1235	1214	371	625	351	644	532	2182	1108	7.38434	7.15405	7.22899	6.93959	5.89968	6.42753	5.86577	5.60857	7.6331	7.52846	pass	-0.444749	-1.25437	-0.80146	-1.51857	-1.54548	0.404111	-0.833526	-0.886645
AGCTCTTAAAGGGGCGATGG	SSBP4		190	732	688	103	313	79	347	158	161	529	6.16808	6.4064	6.41703	5.12108	4.92588	4.33256	4.99467	3.92542	3.96104	6.47037	pass	-1.047	-1.48052	-2.08447	-1.17341	-2.48098	-2.45599	-1.53733	-2.0368
AGCTCTTCTCTGAGCCTGTT	ZNF384		300	1117	795	257	777	153	625	820	372	596	6.81967	7.01024	6.6233	6.41515	6.209	5.25112	5.82332	6.22235	5.11576	6.64058	pass	-0.404521	-0.801233	-1.37219	-0.996347	-0.78789	-1.50755	-0.859314	-1.09726
AGCTCTTGTCTCATTGGGGC	RASSF1		990	2683	2615	1096	2408	1106	3381	2867	3799	1801	8.53321	8.26791	8.33087	8.49456	7.82758	8.07185	8.23792	8.01433	8.42997	8.22629	pass	-0.0386495	-0.440325	-0.259019	-0.295282	-0.253578	0.0991022	-0.245998	-0.149919
AGCTGACGGATTCGCCCGCC	LARP1B		248	774	938	243	971	289	774	613	1654	644	6.54772	6.48597	6.85971	6.33531	6.52666	6.15072	6.12689	5.80912	7.23572	6.75125	pass	-0.212412	0.0406944	-0.708988	-0.420836	-0.676844	0.376019	-0.293569	-0.240554
AGCTGACTGGATCTGCTCAA	KRTAP5-9		298	881	887	438	730	352	1819	823	536	720	6.8101	6.67082	6.77977	7.17731	6.12024	6.43158	7.34772	6.22755	5.6299	6.91078	pass	0.367203	-0.550576	-0.348181	0.537613	-0.443272	-1.14987	-0.177185	-0.351842
AGCTGCGACCAATGGGGCGG	KCNS3		335	1154	938	682	775	341	2382	773	962	640	6.97753	7.05689	6.85971	7.81258	6.20534	6.38632	7.73465	6.13837	6.46074	6.74235	pass	0.835046	-0.851557	-0.473386	0.757117	-0.918527	-0.398962	-0.163299	-0.186791
AGCTGCGAGCCGCGACCGCC	BCAS4		510	1594	1362	490	3216	1463	1298	2154	3045	637	7.57993	7.51991	7.3939	7.3381	8.24342	8.47412	6.86441	7.60365	8.11183	6.73563	pass	-0.241834	0.723511	1.08022	-0.715522	0.0837459	0.717928	0.520632	0.0287172
AGCTGCGGCCTGGCACACTG	EXOC3L4		242	926	677	378	1254	608	1454	645	916	738	6.51277	6.742	6.39405	6.96634	6.89212	7.21303	7.02682	5.88126	6.39088	6.94611	pass	0.453573	0.150119	0.818971	0.514049	-0.860744	-0.00317822	0.474221	-0.116624
AGCTGCGGGTTAGTGCTGGC	NEIL1		614	1697	1755	496	2530	1725	1250	2408	3353	1350	7.8464	7.60977	7.75772	7.35555	7.89858	8.71117	6.81053	7.76369	8.25036	7.81206	pass	-0.490848	0.288814	0.953446	-1.03587	0.153923	0.492637	0.250471	-0.129771
AGCTGCTGACGGCTTGCCAT	CRYBA4		657	2447	2046	718	2586	1711	2197	1783	4568	1184	7.94364	8.13553	7.97811	7.88647	7.93003	8.69944	7.61858	7.33248	8.69521	7.62367	pass	-0.0571746	-0.205494	0.721331	-0.325061	-0.803043	0.7171	0.152887	-0.137001
AGCTGGACTCTGTAGAAATC	Non-targeting control		369	1275	1254	263	1607	556	1301	1341	830	926	7.11594	7.19972	7.27545	6.44806	7.24728	7.08495	6.86771	6.92443	6.25042	7.27112	pass	-0.66788	0.0475616	-0.190501	-0.248222	-0.275284	-1.02503	-0.270273	-0.516179
AGCTGGAGATCCGCGCGCGA	SPOCK3		273	888	700	171	659	683	340	620	1248	478	6.68487	6.68212	6.44169	5.83585	5.97486	7.37977	4.9662	5.82521	6.83249	6.32585	pass	-0.849017	-0.707267	0.938082	-1.71867	-0.856912	0.390804	-0.206067	-0.728259
AGCTGGAGCACTAGTGGAGT	RPS20		612	1619	1576	208	779	462	1025	680	2079	1177	7.84171	7.54224	7.60328	6.11394	6.21266	6.81992	6.52704	5.95623	7.5637	7.61516	pass	-1.72777	-1.32957	-0.783359	-1.31467	-1.58601	-0.0395786	-1.28023	-0.980086
AGCTGGGAGGATCGCGGAGT	MAPKAPK2		356	1204	1341	289	1154	507	814	688	1834	1171	7.06457	7.11764	7.37162	6.58258	6.77328	6.95288	6.19857	5.97283	7.38382	7.60782	pass	-0.481997	-0.344359	-0.418741	-0.866007	-1.1448	0.0122023	-0.415032	-0.666202
AGCTTACCCTAAAGTTACAG	C8B		335	1213	1169	288	1123	347	1689	753	835	989	6.97753	7.1283	7.17486	6.57763	6.73436	6.41118	7.24142	6.10109	6.25897	7.36548	pass	-0.399905	-0.393948	-0.763679	0.26389	-1.02721	-0.915892	-0.519177	-0.559738
AGCTTATTGTTGGATGCGGC	LYRM1		521	1729	1314	945	1988	699	1494	1792	2991	1342	7.61056	7.63658	7.34245	8.28133	7.55241	7.41298	7.06568	7.3397	8.08611	7.80352	pass	0.670772	-0.084173	0.0705283	-0.544885	-0.296877	0.743656	0.219042	-0.0327017
AGCTTCCCGGCATTGGAAGA	PPIL1		277	698	802	368	473	625	1081	532	2068	609	6.70565	6.33861	6.63582	6.92798	5.50541	7.25255	6.60297	5.60857	7.55608	6.6714	pass	0.222325	-0.8332	0.616721	-0.10268	-0.730038	0.920259	0.0019487	0.0291804
AGCTTCGGGGCGGGGCGAGG	RBM46		143	443	556	706	176	1290	481	283	2447	425	5.76468	5.69292	6.11371	7.86226	4.13177	8.2931	5.45311	4.72373	7.79767	6.15854	pass	2.09758	-1.56115	2.17939	-0.311566	-0.969182	1.68396	0.905275	0.134405
AGCTTCTCCCCCGCGGTCGC	CUL1		68	299	267	115	106	281	485	102	1414	302	4.72124	5.13912	5.07784	5.27574	3.45361	6.1108	5.46479	3.34527	7.01117	5.67383	pass	0.554497	-1.68552	1.03295	0.743544	-1.79385	1.93333	-0.0326889	0.294341
AGCTTTCGAAATTGAGTGTC	Non-targeting control		916	2835	2695	766	1685	1367	1849	2245	2434	2397	8.42144	8.34716	8.37421	7.97945	7.31522	8.37649	7.37117	7.66305	7.79002	8.63752	pass	-0.441992	-1.03194	0.00227697	-1.05027	-0.68411	-0.584186	-0.490552	-0.772854
AGGAAAATGTGACCTTTGCT	MRGPRX4		636	1932	1925	690	1657	597	1595	2667	2232	1430	7.89697	7.79598	7.89052	7.82933	7.2912	7.18686	7.15937	7.91043	7.66562	7.89476	pass	-0.0676415	-0.504778	-0.703657	-0.737599	0.11445	-0.224899	-0.425359	-0.282683
AGGAAACCCGACGTGTCCGG	NEIL1		99	259	371	120	194	149	77	401	232	285	5.24591	4.93824	5.5404	5.33559	4.26459	5.21391	2.9732	5.21038	4.45947	5.59193	pass	0.0896796	-0.673645	-0.326483	-2.2727	0.272137	-1.08093	-0.303483	-1.02716
AGGAAAGACAGCAAAGTCCA	CUL2		590	1653	1685	424	1010	312	749	692	659	1514	7.78913	7.57206	7.69928	7.13077	6.58287	6.2597	6.08021	5.98107	5.9225	7.97677	pass	-0.65836	-0.989195	-1.43958	-1.70892	-1.591	-1.77678	-1.02904	-1.69223
AGGAAAGCGATGGTGAAAGC	CSNK1D		273	886	731	248	2150	515	668	865	1455	693	6.68487	6.6789	6.5035	6.36433	7.66485	6.97528	5.91767	6.29842	7.05209	6.8561	pass	-0.320536	0.985944	0.471779	-0.767197	-0.380484	0.548591	0.379062	-0.199697
AGGAACTCCAGGCGGGTACC	DZANK1		234	941	898	305	294	225	789	1380	598	549	6.46481	6.76497	6.79739	6.65953	4.83859	5.79534	6.15418	6.96546	5.78479	6.52331	pass	0.194714	-1.92637	-1.00205	-0.310628	0.200491	-1.0126	-0.911236	-0.374245
AGGAACTGGGCAAGACCCCA	CLEC18A		96	426	249	126	513	141	755	178	286	327	5.2027	5.63757	4.98023	5.40427	5.62005	5.1365	6.09155	4.08666	4.74893	5.78641	pass	0.201573	-0.0175239	0.156268	0.888848	-1.55091	-0.231307	0.113439	-0.297791
AGGAAGACCCTGTTAGGGAG	SHF		157	614	456	23	37	25	95	86	102	913	5.89706	6.15606	5.83222	3.09557	2.16192	2.81956	3.24104	3.12528	3.35516	7.25086	pass	-2.80148	-3.99414	-3.01266	-2.65602	-3.03078	-2.47706	-3.26943	-2.72129
AGGAAGAGGAGGGGCGAGCG	WWTR1		1191	3711	3257	8148	15569	8462	32186	23792	20256	1151	8.79922	8.73457	8.64672	11.3853	10.515	11.0028	11.4846	11.0623	10.8412	7.5831	pass	2.58607	1.7804	2.35611	2.68533	2.32771	2.19451	2.24086	2.40251
AGGAAGCGCGAGAGGGAGGG	WLS		770	2608	2305	246	676	226	296	533	523	1763	8.17175	8.22714	8.14943	6.35279	6.01102	5.80162	4.77311	5.61123	5.5952	8.19563	pass	-1.81895	-2.21612	-2.34781	-3.39864	-2.61591	-2.55423	-2.12763	-2.85626
AGGAAGGAAGAGCCGAGAGG	YAP1		119	300	345	28	85	23	96	238	96	713	5.50496	5.1438	5.43791	3.34891	3.16725	2.71693	3.25455	4.48418	3.27648	6.8968	pass	-2.15605	-1.97655	-2.72098	-2.25041	-0.659625	-2.16143	-2.28453	-1.69049
AGGAAGGCTACTGTCGCCCT	PDE7A		622	1831	1949	936	2165	2516	3252	1747	6943	700	7.86499	7.71887	7.90832	8.26757	7.67483	9.25462	8.18199	7.30324	9.29801	6.87048	pass	0.402578	-0.0440422	1.3463	0.316996	-0.415628	1.38969	0.568279	0.430354
AGGAATGATCCATTGGCCAC	ZNRF4		769	2171	1986	435	1526	315	883	1020	970	1191	8.16988	7.96353	7.93534	7.16746	7.17317	6.27332	6.31441	6.53343	6.47256	7.63213	pass	-1.00242	-0.790356	-1.66202	-1.85546	-1.4301	-1.46279	-1.1516	-1.58278
AGGAATGTGCGACAGGGGAC	TNNT2		237	761	727	172	756	29	563	418	160	964	6.48298	6.4618	6.49567	5.84412	6.17002	3.00522	5.6754	5.26869	3.95263	7.32877	pass	-0.638866	-0.291785	-3.49045	-0.807581	-1.19311	-2.54305	-1.4737	-1.51458
AGGAATTGTTCTATGAATAA	HLA-DQA1		517	1686	1356	617	1496	598	1699	1548	1299	1070	7.5995	7.60043	7.38757	7.66875	7.14473	7.18926	7.24988	7.12994	6.88978	7.47839	pass	0.0692529	-0.455707	-0.198306	-0.349617	-0.47049	-0.497788	-0.19492	-0.439298
AGGACAGCCTGCTCTCCTCT	MTUS2		188	581	613	522	1008	195	1360	1207	371	397	6.15303	6.07751	6.25258	7.42882	6.58004	5.59288	6.93116	6.77387	5.11198	6.06164	pass	1.27579	0.502531	-0.659698	0.778137	0.696362	-1.14059	0.372876	0.111303
AGGACCGGGAGGGGAGGAAA	CCND2		1201	3625	3818	743	3126	1590	2877	3279	4881	1116	8.81126	8.70083	8.87546	7.93564	8.20261	8.59389	8.00588	8.20734	8.7906	7.53878	pass	-0.875615	-0.49822	-0.281571	-0.805381	-0.493482	-0.0848621	-0.551802	-0.461242
AGGACGTGTCAGGCAACCAA	DCAF7		508	1545	1443	346	1936	605	625	2356	1312	1004	7.5743	7.47511	7.47676	6.8398	7.51437	7.20594	5.82332	7.73234	6.90403	7.38707	pass	-0.734499	0.0392625	-0.270825	-1.75097	0.257227	-0.572737	-0.322021	-0.688828
AGGAGACCGCGGGGGAGCGC	PRKCE		250	759	676	326	1358	354	1585	1775	2038	486	6.55919	6.45805	6.39195	6.75467	7.00613	6.43966	7.15036	7.32604	7.53511	6.3495	pass	0.195483	0.548084	0.0477165	0.591175	0.867987	1.14317	0.263761	0.867443
AGGAGACTGAGCTGAAGATG	JPH4		923	3164	2824	1295	5131	2176	3748	4500	9138	1789	8.43239	8.5051	8.44147	8.73465	8.91561	9.04554	8.38613	8.66269	9.69378	8.21668	pass	0.302255	0.410514	0.604071	-0.0462639	0.157588	1.25232	0.438947	0.454547
AGGAGCCCTGGGGGGCTCCC	ANPEP		25	112	144	61	33	23	145	29	121	133	3.36877	3.78926	4.2231	4.39358	2.03542	2.71693	3.79749	1.85008	3.57929	4.52618	fail	1.02481	-1.75385	-1.50617	0.42872	-1.93918	-0.643816	-0.745068	-0.718092
AGGAGCCTCGCCTCGCCGAG	PLCL1		177	446	492	79	199	242	169	299	233	423	6.0673	5.70246	5.93999	4.7509	4.29942	5.89859	4.00365	4.80015	4.46539	6.15183	pass	-1.3164	-1.40305	-0.0413998	-2.06366	-0.902313	-1.4746	-0.920283	-1.48019
AGGAGCCTGGGAGCGCAAAG	ERICH5		391	1030	1103	857	1597	496	1395	1252	860	634	7.1989	6.8942	7.09162	8.14079	7.23833	6.92149	6.96753	6.8262	6.30098	6.72889	pass	0.941891	0.344136	-0.170131	-0.231373	-0.0679945	-0.790635	0.371965	-0.363334
AGGAGCGCGTGGAGCGTGCC	GNB1L		232	956	806	821	956	1302	3537	675	2767	511	6.45257	6.78758	6.64293	8.0791	6.50444	8.30642	8.30279	5.94576	7.97423	6.421	pass	1.62653	-0.28313	1.66349	1.85022	-0.841819	1.3313	1.0023	0.779901
AGGAGCGGAGGAGCCCTGGG	ANPEP		120	398	411	33	99	21	121	143	33	735	5.51677	5.54153	5.6851	3.56433	3.36432	2.60644	3.55688	3.79143	1.99536	6.94028	pass	-1.95244	-2.1772	-3.07866	-1.95989	-1.75009	-3.68974	-2.40277	-2.46658
AGGAGGAAGGCGGAGAGAAG	DNMT3A		349	931	995	163	471	184	423	342	608	1200	7.03614	6.7497	6.9441	5.76797	5.49943	5.51089	5.27224	4.98748	5.80828	7.64294	pass	-1.26817	-1.25026	-1.43321	-1.7639	-1.76222	-1.13582	-1.31721	-1.55398
AGGAGGAAGGTGGGGGGGCG	NFIB		587	1984	1673	507	2811	1304	1034	2234	1797	1160	7.78181	7.83412	7.68901	7.38701	8.04992	8.30863	6.53952	7.656	7.35459	7.59428	pass	-0.394803	0.215799	0.619611	-1.24229	-0.178123	-0.334421	0.146869	-0.584946
AGGAGGACAGCGCTGCTGCT	ESM1		328	1094	1125	261	1178	827	831	663	2537	772	6.94731	6.98046	7.1199	6.43717	6.8027	7.65426	6.22798	5.9203	7.84955	7.01057	pass	-0.510141	-0.177753	0.53436	-0.719327	-1.06016	0.729649	-0.051178	-0.349945
AGGAGGAGACAGGAGGAGGA	SPARC		145	384	457	19	124	56	34	59	64	1433	5.78435	5.49099	5.83533	2.85504	3.66064	3.86525	2.00931	2.65541	2.76411	7.89777	pass	-2.92931	-1.83035	-1.97007	-3.77504	-2.83559	-3.07122	-2.24324	-3.22728
AGGAGGAGGAGAATGCGAGG	EGFR		407	1318	1440	1313	4636	539	4637	3461	2490	1403	7.25637	7.24725	7.47378	8.75451	8.76957	7.04048	8.69237	8.28502	7.82269	7.86737	pass	1.49814	1.52232	-0.433294	1.436	1.03777	0.348916	0.86239	0.940894
AGGAGGAGGAGAGCGCGGGC	SP3		74	166	253	41	476	728	164	1018	2788	816	4.83879	4.32259	5.0025	3.8535	5.51433	7.47129	3.96306	6.53063	7.9851	7.08994	pass	-0.985294	1.19174	2.46879	-0.87573	2.20803	2.9826	0.891743	1.4383
AGGAGGCAGCCCCGGACCTC	DCUN1D1		402	826	790	495	1869	474	1741	2123	1387	385	7.23866	6.57876	6.6143	7.35266	7.46385	6.85659	7.28488	7.58285	6.98357	6.01803	pass	0.114	0.885085	0.242292	0.0462268	1.00409	0.369279	0.413792	0.473198
AGGAGGGGAGGGAAAGGCGA	SIX4		380	1228	862	112	868	1764	320	807	2171	729	7.15801	7.14591	6.7389	5.2386	6.36674	8.74335	4.88162	6.1996	7.62584	6.92855	pass	-1.91941	-0.779168	2.00445	-2.27639	-0.946304	0.886944	-0.231379	-0.778585
AGGAGGGGGAAGGACCGTTG	LMNA		437	1060	1362	502	1227	314	826	2069	747	1055	7.35833	6.93528	7.3939	7.37279	6.86098	6.26879	6.21939	7.54587	6.10052	7.45814	pass	0.0144629	-0.0742915	-1.12511	-1.13894	0.610599	-1.29338	-0.394978	-0.607239
AGGAGGTGGGGGCTGCGGGA	OPRL1		284	1158	1203	194	817	447	672	311	752	1060	6.74132	7.06185	7.21594	6.01492	6.28047	6.77273	5.92614	4.85492	6.11001	7.46492	pass	-0.726401	-0.781377	-0.443216	-0.815173	-2.20693	-1.10594	-0.650331	-1.37601
AGGAGGTTCGTACGGGAGGA	PLAUR		206	735	592	106	828	102	243	619	386	2117	6.28317	6.41223	6.20296	5.16133	6.29952	4.68497	4.49993	5.82292	5.16754	8.45879	pass	-1.12184	-0.112711	-1.51798	-1.78324	-0.589306	-1.03541	-0.917512	-1.13599
AGGAGTCTCAGAGAGAGCCA	XCR1		261	630	915	56	440	162	301	232	283	623	6.62066	6.19266	6.8242	4.27631	5.40345	5.33147	4.7964	4.44901	4.73428	6.70388	pass	-2.34435	-0.789204	-1.49273	-1.82427	-1.74365	-2.08992	-1.54209	-1.88595
AGGAGTGCCAGCCTCACCCA	KLK10		257	969	693	190	624	287	845	721	419	925	6.59861	6.80689	6.42736	5.98533	5.89741	6.14084	6.25177	6.03937	5.28273	7.26957	pass	-0.613282	-0.909476	-0.286518	-0.346842	-0.767512	-1.14463	-0.603092	-0.752994
AGGATAAGTGTGAAAATGGC	MRGPRX4		1035	2666	2454	1048	3973	618	3628	3851	2108	2254	8.59717	8.25877	8.23949	8.43013	8.54747	7.2364	8.33932	8.4386	7.58358	8.54901	pass	-0.167036	0.288704	-1.00308	-0.257844	0.179828	-0.655909	-0.293805	-0.244642
AGGATACCTTTAACAAATGA	NFIB		479	1553	1666	425	1643	265	2612	1383	1195	1324	7.48995	7.48252	7.683	7.13414	7.27903	6.02748	7.86703	6.96857	6.77045	7.78413	pass	-0.355807	-0.203487	-1.65552	0.377083	-0.513956	-0.912548	-0.73827	-0.349807
AGGATACTACACGCAGGGGT	TNNC1		169	501	398	231	562	150	313	887	479	512	6.0016	5.86719	5.63964	6.26317	5.7491	5.2233	4.8508	6.3342	5.47115	6.42379	pass	0.261579	-0.118085	-0.416337	-1.15079	0.467011	-0.168488	-0.0909478	-0.284089
AGGATCGCGGAGTAGGCTGG	MAPKAPK2		773	2032	1932	557	1617	1160	1808	1904	2118	2193	8.17734	7.86846	7.89573	7.52192	7.25617	8.14037	7.33902	7.42664	7.59037	8.50954	pass	-0.655415	-0.61229	0.244637	-0.838318	-0.441819	-0.305366	-0.341023	-0.528501
AGGATTCTTCACGAAACAGC	SUCLG1		397	1038	1028	541	2918	481	2112	1872	1548	750	7.22072	6.90527	6.9908	7.48011	8.10362	6.87756	7.56195	7.40233	7.14083	6.96919	pass	0.259385	1.19835	-0.113242	0.341231	0.497066	0.150028	0.448165	0.329442
AGGCAACAGCCTCTGCTGGT	FRK		186	498	588	338	1235	297	1292	1107	1436	405	6.13782	5.85867	6.19331	6.80635	6.87028	6.18956	6.85779	6.65029	7.03327	6.09	pass	0.668531	1.01161	-0.00374539	0.71997	0.791618	0.839965	0.558798	0.783851
AGGCAACGGGGCACGGCCGC	RAMP3		159	590	588	143	1677	235	464	773	1230	314	5.91501	6.09936	6.19331	5.58281	7.3084	5.85697	5.4024	6.13837	6.81172	5.72896	pass	-0.332205	1.20904	-0.336342	-0.512611	0.0390089	0.618411	0.180164	0.0482696
AGGCACCGGGAAAAGTTGCT	SATB2		477	1595	1212	577	1203	491	1172	719	880	1118	7.48395	7.52081	7.22662	7.57254	6.83273	6.90699	6.71842	6.03543	6.33373	7.54135	pass	0.0885965	-0.688075	-0.319632	-0.765523	-1.48538	-0.892889	-0.30637	-1.04793
AGGCACCTTGCCTGGGGCAT	GPR61		296	907	981	362	1382	439	1015	1179	941	571	6.80048	6.71237	6.92383	6.90446	7.03121	6.74691	6.51305	6.74032	6.42927	6.57939	pass	0.103982	0.318841	-0.176912	-0.287426	0.0279477	-0.494559	0.08197	-0.251346
AGGCACGCGCTTTCGGTGCT	PMPCA		216	650	548	268	989	246	463	947	626	514	6.3507	6.23714	6.09311	6.47492	6.55287	5.92185	5.39936	6.42749	5.84963	6.42934	pass	0.124223	0.315735	-0.171256	-0.951331	0.190356	-0.243473	0.0895675	-0.334816
AGGCACTGGAGGATTGAGCT	NOA1		1194	3944	3364	1207	4789	1588	4042	5856	2646	2019	8.80284	8.82222	8.69324	8.63337	8.81631	8.59208	8.49476	9.04185	7.90998	8.39061	pass	-0.169476	-0.00591272	-0.101157	-0.308081	0.21963	-0.783252	-0.0921821	-0.290568
AGGCAGAGCTGCTGGAGGCG	KLHL11		326	865	1111	1207	2146	909	5120	3814	3074	616	6.93856	6.64464	7.10197	8.63337	7.66217	7.79001	8.83499	8.42471	8.12545	6.68773	pass	1.69481	1.01754	0.688042	1.89643	1.78007	1.02349	1.13346	1.56666
AGGCAGCCCACCTGCAGGAC	VDAC2		341	1111	951	126	1003	110	280	1322	166	654	7.00294	7.00253	6.87939	5.40427	6.57294	4.78982	4.69595	6.90402	4.00237	6.77328	pass	-1.59867	-0.429589	-2.08957	-2.30699	-0.0985101	-2.87702	-1.37261	-1.76084
AGGCAGCGCGCGGCCACCAG	SPOCK1		195	567	517	249	836	121	984	840	288	395	6.20504	6.04284	6.01036	6.37007	6.31322	4.92258	6.4688	6.25665	4.75861	6.05446	pass	0.165027	0.270371	-1.08779	0.263757	0.213808	-1.25176	-0.217462	-0.258063
AGGCAGGCTAGCTGGCACGG	UFSP1		246	896	795	285	991	611	713	724	1059	589	6.53617	6.69494	6.6233	6.56268	6.55576	7.22008	6.01022	6.04527	6.59784	6.62371	pass	0.0265145	-0.13918	0.596774	-0.525946	-0.649664	-0.0254691	0.16137	-0.40036
AGGCAGGGGGAGGCCGAAGC	JPH4		101	247	351	29	156	340	192	161	621	268	5.27401	4.87208	5.46221	3.39464	3.96825	6.38213	4.17692	3.95078	5.83827	5.50509	pass	-1.87936	-0.90383	0.919919	-1.09709	-0.921299	0.376051	-0.621092	-0.547447
AGGCAGGGTGGGCGCGCGTA	NFATC3		355	1203	980	241	1270	1256	980	1333	1800	948	7.06054	7.11645	6.92237	6.32353	6.91026	8.25469	6.46299	6.91587	7.35699	7.30478	pass	-0.73701	-0.206189	1.33233	-0.597557	-0.200572	0.434619	0.129709	-0.12117
AGGCAGTCAGTCGGCGAGCG	EBF3		433	1063	811	556	2564	193	1228	2904	523	787	7.34514	6.93932	6.65176	7.51934	7.91776	5.57831	6.78514	8.03276	5.5952	7.03812	pass	0.1742	0.978439	-1.07345	-0.560007	1.09344	-1.05656	0.0263964	-0.174376
AGGCCAATAGGAACACTGCG	MYOD1		472	1653	1217	412	617	483	825	1454	810	1060	7.46883	7.57206	7.23252	7.08965	5.88141	6.88349	6.21767	7.04023	6.2157	7.46492	pass	-0.379181	-1.69065	-0.349032	-1.25116	-0.531833	-1.01683	-0.806289	-0.933274
AGGCCCACAGCGCCGCCCAG	ADPRHL2		398	1501	1704	466	903	636	1170	1683	2570	815	7.22433	7.43367	7.71538	7.26611	6.42309	7.27755	6.71598	7.24975	7.86812	7.08818	pass	0.0417814	-1.01057	-0.437823	-0.508342	-0.183922	0.152742	-0.468872	-0.179841
AGGCCCAGTGGCACTGTCAG	ZNF548		376	1166	1283	237	695	329	925	380	608	665	7.14285	7.07171	7.30822	6.29969	6.0504	6.33526	6.38063	5.13492	5.80828	6.79712	pass	-0.843162	-1.0213	-0.972958	-0.762224	-1.93678	-1.49994	-0.945808	-1.39965
AGGCCCCTCTTACCCGCGGG	MPP7		83	308	216	40	35	22	224	76	138	421	4.9989	5.18071	4.78208	3.82037	2.10005	2.66274	4.38787	2.96854	3.754	6.14509	pass	-1.17853	-3.08066	-2.11934	-0.61103	-2.21217	-1.02808	-2.12618	-1.28376
AGGCCCGAGCTTTGAAAAGG	SPEF1		272	923	817	328	773	674	1953	592	1448	1299	6.67963	6.73736	6.66229	6.76341	6.20166	7.36075	7.44966	5.75974	7.04519	7.75675	pass	0.0837846	-0.535702	0.698458	0.770028	-0.977618	0.382896	0.0821801	0.0584353
AGGCCCGCAGGCAGGCTAGC	UFSP1		315	785	620	228	1277	122	728	1788	588	474	6.88945	6.5061	6.26874	6.24456	6.91812	4.93406	6.03979	7.3365	5.7609	6.31388	pass	-0.644887	0.412022	-1.33468	-0.849655	0.830401	-0.50784	-0.522516	-0.175698
AGGCCGCCGCCGCTCCCCGG	CUL2		160	785	568	100	373	96	288	363	172	787	5.92391	6.5061	6.14408	5.07968	5.17124	4.60101	4.73504	5.07082	4.05045	7.03812	pass	-0.84423	-1.33486	-1.54307	-1.18887	-1.43528	-2.09363	-1.24072	-1.57259
AGGCCGCGAGCTGCGCTCAA	LPAR3		523	1652	1508	760	1306	245	1997	2207	1004	849	7.61606	7.57119	7.53998	7.96815	6.95025	5.91607	7.48162	7.63854	6.52171	7.14672	pass	0.352086	-0.620942	-1.62391	-0.134445	0.0673501	-1.01827	-0.630921	-0.361789
AGGCCGCTCGTGCAAAACCT	ZNF569		432	1254	1124	424	863	675	2711	2257	3317	1221	7.34183	7.17592	7.11863	7.13077	6.35851	7.36288	7.92048	7.6707	8.23484	7.66784	pass	-0.21106	-0.817417	0.244246	0.578649	0.49478	1.11621	-0.26141	0.729879
AGGCCGGCTGATTTAGAGAA	SMARCA5		339	1436	1318	498	1093	127	1942	1215	455	640	6.99452	7.37018	7.34681	7.36132	6.69566	4.99015	7.44155	6.78331	5.39871	6.74235	pass	0.3668	-0.674514	-2.35666	0.447032	-0.586864	-1.9481	-0.888125	-0.695977
AGGCCTGAAGGACCCCGCCG	RABL2A		312	1129	1171	739	1639	381	1489	2304	1489	506	6.87576	7.02554	7.17731	7.92789	7.27554	6.54453	7.06088	7.70029	7.08517	6.40698	pass	1.05212	0.250005	-0.632786	0.185116	0.674758	-0.0921435	0.223115	0.25591
AGGCCTGCGGATCCCCACGC	AES		502	1465	1384	408	1801	323	1428	1748	941	699	7.55724	7.39885	7.41688	7.07568	7.41069	6.30904	7.00099	7.30406	6.42927	6.86843	pass	-0.481566	0.0118365	-1.10784	-0.556255	-0.0947865	-0.987614	-0.525856	-0.546219
AGGCGACTAGGAGACTAGGG	KRIT1		142	390	458	42	176	58	696	286	173	542	5.75474	5.51287	5.83843	3.88588	4.13177	3.91246	5.97595	4.73837	4.05831	6.505	pass	-1.86885	-1.3811	-1.92596	0.221213	-0.774495	-1.78012	-1.72531	-0.777799
AGGCGACTTAAAGGCAGCCC	PAK1IP1		120	343	450	94	188	110	734	114	285	419	5.51677	5.33193	5.81345	4.99313	4.22166	4.78982	6.05146	3.49072	4.74406	6.13832	pass	-0.523639	-1.11026	-1.02363	0.534685	-1.84121	-1.06939	-0.885843	-0.791971
AGGCGAGGCGGCGCTGCTGG	KLHL11		444	1322	1394	1630	4438	2475	5636	4659	6727	792	7.38112	7.25159	7.42721	9.06587	8.70675	9.23096	8.97323	8.71266	9.25249	7.04719	pass	1.68475	1.45516	1.80375	1.59211	1.46107	1.82528	1.64789	1.62616
AGGCGATGGAGGGGAGGAGT	AHCYL2		477	1477	1079	227	281	205	489	495	582	998	7.48395	7.41055	7.06012	6.2383	4.77568	5.66357	5.47637	5.50678	5.74638	7.37847	pass	-1.24564	-2.63487	-1.39655	-2.00758	-1.90377	-1.31374	-1.75902	-1.74169
AGGCGCAGCGCGCATGCGCG	ONECUT1		325	1145	731	193	413	250	989	669	813	420	6.93416	7.04568	6.5035	6.00758	5.31432	5.94474	6.47603	5.93308	6.22096	6.14171	pass	-0.926587	-1.73136	-0.558762	-0.458135	-1.1126	-0.282542	-1.07224	-0.617758
AGGCGCAGGCCCGGGCTGGT	MARK4		592	1850	2230	688	3104	1333	2775	2628	2303	1304	7.79399	7.73369	8.10187	7.82516	8.19245	8.34026	7.954	7.88926	7.71058	7.76227	pass	0.0311689	0.458759	0.238386	0.160014	0.155569	-0.391295	0.242771	-0.025237
AGGCGCAGGCTGAGGGGCCA	BTRC		197	835	646	184	774	396	1515	1189	1224	519	6.21956	6.59423	6.32726	5.93978	6.2035	6.59965	7.08566	6.75239	6.80473	6.44315	pass	-0.279787	-0.390732	0.272395	0.866101	0.15816	0.477472	-0.132708	0.500578
AGGCGCCAGGTACACCTCGG	MRPS33		124	346	259	133	639	75	590	413	119	237	5.56306	5.34418	5.03527	5.48048	5.93111	4.26142	5.74169	5.25178	3.55727	5.3319	pass	-0.0825791	0.586934	-0.773857	0.17863	-0.0923951	-1.478	-0.0898341	-0.463923
AGGCGCGAGTCAGGCAGTGT	ZRANB2		548	1810	1546	499	3150	924	2042	2584	2873	1484	7.68309	7.70231	7.57569	7.3642	8.2136	7.81352	7.51359	7.86501	8.02826	7.94801	pass	-0.318893	0.511296	0.237825	-0.169504	0.162699	0.452564	0.143409	0.148586
AGGCGCGGCGCTACCGAACG	SRBD1		224	755	660	97	311	405	294	239	744	595	6.40253	6.45051	6.35781	5.03706	4.91693	6.63174	4.76369	4.48996	6.0948	6.63819	pass	-1.36548	-1.53358	0.273935	-1.63885	-1.96056	-0.263006	-0.87504	-1.28747
AGGCGCTACGGCAAGTGAAG	HEATR1		348	1104	1004	299	660	466	902	453	1086	810	7.03203	6.99348	6.95699	6.63115	5.97701	6.83224	6.34475	5.3818	6.63379	7.07937	pass	-0.400882	-1.01647	-0.124744	-0.687284	-1.61168	-0.323201	-0.514033	-0.874054
AGGCGGAGGCGGGGGCAGCG	NUDT11		374	1555	1595	470	1238	212	2328	2634	782	959	7.13521	7.48437	7.62048	7.27836	6.87375	5.71107	7.70172	7.89254	6.16564	7.32132	pass	0.143144	-0.610619	-1.90941	0.566509	0.408171	-1.45484	-0.792294	-0.160052
AGGCGGCGCGCTGAGGCCGG	SPHK1		169	618	477	159	1312	329	982	994	551	819	6.0016	6.1653	5.89606	5.73279	6.95681	6.33526	6.4659	6.49658	5.66892	7.09519	pass	-0.268807	0.791516	0.439202	0.4643	0.331287	-0.227138	0.320637	0.189483
AGGCGGCGCTGCTGGAGGCG	KLHL11		542	1880	1736	1628	9383	1678	7889	15195	7387	914	7.66728	7.75679	7.74209	9.0641	9.78507	8.67141	9.45758	10.4158	9.38731	7.25243	pass	1.39682	2.02828	0.92932	1.7903	2.65899	1.64521	1.45147	2.0315
AGGCGGCGTCTGCCATGATT	KRTAP10-9		452	1514	1475	354	567	769	959	898	1740	856	7.40673	7.44604	7.50823	6.87249	5.76164	7.5499	6.43209	6.35176	7.30838	7.15848	pass	-0.534238	-1.68439	0.0416696	-0.974633	-1.09428	-0.199852	-0.725654	-0.756254
AGGCGGGGGCGGGCGCTGAA	ARHGEF40		280	939	877	167	357	295	518	724	1049	523	6.72104	6.76193	6.76356	5.80231	5.10978	6.17995	5.55767	6.04527	6.58429	6.4541	pass	-0.918735	-1.65215	-0.583609	-1.16337	-0.716653	-0.179268	-1.0515	-0.686432
AGGCGGTGTCTGGGGTTGGG	HLA-F		1332	4165	3845	1301	4078	862	3467	3742	3495	3406	8.9603	8.90071	8.88561	8.7413	8.58501	7.71377	8.27404	8.39729	8.31001	9.1433	pass	-0.219	-0.315705	-1.17183	-0.686256	-0.503418	-0.5756	-0.568846	-0.588425
AGGCGTGACAAAGCGCGCTC	SAR1A		127	482	461	261	211	385	3201	242	718	353	5.59683	5.81238	5.84768	6.43717	4.37972	6.55943	8.15926	4.50716	6.04425	5.89486	pass	0.840342	-1.43266	0.711753	2.56244	-1.30522	0.196565	0.0398109	0.484592
AGGCGTTGGTTAAATCATTC	LEF1		563	1729	1541	333	972	801	1099	1129	1435	1749	7.72186	7.63658	7.57104	6.78504	6.52813	7.60841	6.62655	6.6784	7.03228	8.18417	pass	-0.936824	-1.10845	0.0373682	-1.09531	-0.958181	-0.538767	-0.669302	-0.864086
AGGCTAACTCCGCCCATGTG	NXT1		406	1474	1151	334	1212	600	1144	974	1797	1154	7.25285	7.40763	7.15263	6.78932	6.84339	7.19405	6.68387	6.46759	7.35459	7.58683	pass	-0.463522	-0.564241	0.0414135	-0.568973	-0.940045	0.201961	-0.328783	-0.435686
AGGCTATTGGCTAGCAAGGG	LNP1		338	1288	977	393	1421	378	894	532	1390	848	6.99029	7.21426	6.91798	7.02205	7.07106	6.53324	6.33205	5.60857	6.98667	7.14503	pass	0.0317542	-0.143196	-0.384735	-0.65824	-1.60568	0.0686869	-0.165392	-0.731745
AGGCTCAGAGAAGAGCTCTG	ZNF384		243	750	705	513	1186	174	1239	1467	619	493	6.51865	6.44104	6.45184	7.40388	6.81238	5.43209	6.79789	7.05297	5.83369	6.36988	pass	0.885222	0.371344	-1.01975	0.279232	0.611936	-0.618147	0.0789398	0.0910072
AGGCTCCTCCCTAAACACCG	PPARG		753	2320	2104	470	1175	844	1849	1622	1350	1776	8.13965	8.05892	8.01828	7.27836	6.79906	7.68348	7.37117	7.19684	6.94488	8.20619	pass	-0.861293	-1.25986	-0.334804	-0.768479	-0.862079	-1.0734	-0.818653	-0.90132
AGGCTCGCAATCCACCGACC	UBXN10		354	1404	961	307	2471	308	2589	1549	777	875	7.05651	7.33786	6.89436	6.66886	7.86468	6.24132	7.85433	7.13087	6.15652	7.18994	pass	-0.387644	0.526819	-0.653032	0.797824	-0.206996	-0.737841	-0.171285	-0.0490044
AGGCTCTGGAGCCTCAAAGG	CNGA3		105	318	427	57	292	91	94	35	212	479	5.32862	5.22556	5.73914	4.30054	4.82909	4.5271	3.22739	2.0511	4.33558	6.32882	pass	-1.02808	-0.396464	-1.21204	-2.10123	-3.17446	-1.40356	-0.87886	-2.22642
AGGCTGCAGCGGGCGGAGCA	IRX2		285	859	1170	194	514	679	961	832	1539	582	6.74634	6.6347	7.17609	6.01492	5.6228	7.37135	6.43507	6.24303	7.13247	6.60664	pass	-0.731424	-1.01189	0.19526	-0.311274	-0.391668	-0.0436152	-0.516019	-0.248852
AGGCTGGGGCTAGCAGAGGG	PRR14L		198	542	631	288	1142	116	834	622	406	497	6.22677	5.9788	6.29379	6.57763	6.75833	4.86374	6.23311	5.82978	5.23844	6.38139	pass	0.350857	0.779536	-1.43005	0.00634249	-0.149022	-1.05534	-0.0998842	-0.399341
AGGCTTCCGTGCATTTACGT	TXNDC11		1071	3653	2826	1445	3219	1456	4524	3926	2630	2243	8.64637	8.7119	8.44248	8.89241	8.24476	8.46722	8.65686	8.46634	7.90127	8.54197	pass	0.246042	-0.467141	0.0247341	0.0104955	-0.245557	-0.541213	-0.0654548	-0.258758
AGGCTTGGGAAAATGTTCAG	OSTN		1116	3231	3194	559	3325	1069	1674	2493	2584	2199	8.7056	8.53525	8.61861	7.52707	8.29135	8.02294	7.22864	7.81351	7.87592	8.51347	pass	-1.17854	-0.243899	-0.595664	-1.47696	-0.721739	-0.742687	-0.6727	-0.980464
AGGGAAGGAGCGCTCGAGTG	FABP7		227	518	529	113	490	47	303	337	197	538	6.4215	5.91452	6.04296	5.25109	5.55525	3.63132	4.80561	4.9669	4.23514	6.49444	pass	-1.17041	-0.359267	-2.41164	-1.61589	-0.947613	-1.80781	-1.31377	-1.45711
AGGGACACGTCAGCGCGCTA	UBE2O		482	1489	1465	435	1297	662	885	849	1490	1076	7.49891	7.42215	7.49847	7.16746	6.94036	7.33499	6.31764	6.27183	7.08613	7.48641	pass	-0.331448	-0.481797	-0.163479	-1.18127	-1.15033	-0.41234	-0.325575	-0.914646
AGGGACTCTGCGCCCGGGAG	INSR		108	250	294	13	162	14	64	89	78	432	5.36827	4.88891	5.21289	2.39677	4.01928	2.13531	2.74326	3.16917	3.01088	6.18178	pass	-2.9715	-0.869626	-3.07758	-2.62501	-1.71974	-2.20201	-2.30623	-2.18225
AGGGAGAGATGAAGCTGGGC	NUDT11		557	1668	1748	749	2619	781	2712	3013	2103	1312	7.70648	7.58503	7.75198	7.9472	7.94825	7.57212	7.92101	8.08572	7.58017	7.77105	pass	0.240719	0.363226	-0.179862	0.21453	0.500693	-0.171814	0.141361	0.181137
AGGGAGCGCGGGCTCGAGGC	EPC1		338	1030	719	248	810	558	1244	1274	1568	536	6.99029	6.8942	6.47989	6.36433	6.26822	7.09009	6.80365	6.85112	7.15922	6.48912	pass	-0.62596	-0.625981	0.610202	-0.186647	-0.0430833	0.679328	-0.213913	0.149866
AGGGAGGAGAACCAGCAGCG	EGFR		2283	6919	6785	4530	14633	5506	16101	15225	17050	1354	9.73643	9.63176	9.70365	10.5388	10.4256	10.3832	10.4858	10.4186	10.5928	7.81631	pass	0.802355	0.793829	0.679561	0.749343	0.786866	0.889146	0.758582	0.808452
AGGGAGGCTGGGGCTAGCAG	PRR14L		576	2141	1658	819	2940	1408	1620	2647	3463	1439	7.75464	7.94353	7.67608	8.0756	8.11441	8.41899	7.18165	7.89961	8.29678	7.90377	pass	0.320954	0.170883	0.742909	-0.57299	-0.0439198	0.620694	0.411582	0.00126147
AGGGAGGGGCGCGACGCGAA	POLG2		247	1010	736	363	2420	397	1184	1843	766	691	6.54195	6.86615	6.51323	6.9084	7.83472	6.60325	6.73298	7.37994	6.13624	6.85197	pass	0.366449	0.968574	0.0900234	0.191028	0.513793	-0.376993	0.475016	0.109276
AGGGAGTCGGCGGTGAGAAA	TMEM143		472	1723	1603	488	2067	1631	1463	1816	5491	873	7.46883	7.63159	7.62766	7.33224	7.60833	8.63053	7.03565	7.35878	8.96013	7.18666	pass	-0.136595	-0.0232562	1.00287	-0.433177	-0.272811	1.33247	0.281006	0.208828
AGGGATGAAGGCCAGCCGCC	NNMT		578	2162	1696	907	3012	546	1727	3138	1039	1237	7.75962	7.95756	7.70862	8.22232	8.1492	7.05896	7.27331	8.14415	6.57062	7.68653	pass	0.462696	0.19164	-0.64966	-0.486309	0.186597	-1.138	0.00155861	-0.479238
AGGGCACCCGGTTCATACGC	Non-targeting control		293	860	621	287	1038	227	379	678	764	572	6.78591	6.63636	6.27104	6.57266	6.62191	5.80788	5.11811	5.95205	6.13252	6.58189	pass	-0.21325	-0.0144454	-0.463163	-1.66781	-0.684308	-0.13852	-0.230286	-0.830211
AGGGCAGCCCGAAGGGCGGG	SAMD4B		309	842	863	545	813	450	1238	1014	767	686	6.86194	6.60615	6.74056	7.49067	6.27348	6.78229	6.79673	6.52501	6.13809	6.84158	pass	0.628734	-0.33267	0.0417321	-0.0652077	-0.0811436	-0.602466	0.112599	-0.249606
AGGGCCCTGGCCTTGTTGGG	TANK		704	2430	2655	614	2191	1652	1792	1754	4335	1628	8.04293	8.12551	8.3527	7.66176	7.69197	8.64894	7.32628	7.30897	8.61986	8.0811	pass	-0.381178	-0.433539	0.296236	-0.716658	-0.816531	0.267164	-0.172827	-0.422009
AGGGCGAGCTGGAGCACTAG	RPS20		170	639	501	126	927	71	404	829	142	421	6.00997	6.21284	5.96572	5.40427	6.4605	4.18658	5.20769	6.23789	3.79221	6.14509	pass	-0.605701	0.247656	-1.77915	-0.802283	0.0250419	-2.17351	-0.712397	-0.983584
AGGGCGCATGCGCCACCTAG	FCHO2		174	752	683	610	943	252	2050	1079	966	355	6.04301	6.44484	6.40663	7.65237	6.48491	5.95605	7.5192	6.6137	6.46666	5.90287	pass	1.60936	0.0400755	-0.450584	1.47618	0.168866	0.0600282	0.399617	0.568359
AGGGCGGACTCTGGGGGTTC	LPAR1		569	1893	1896	608	2276	2166	3335	3328	4343	1208	7.73708	7.76669	7.86871	7.64766	7.74662	9.0389	8.21823	8.22867	8.62252	7.65248	pass	-0.0894257	-0.0200713	1.17019	0.481142	0.461983	0.753804	0.353564	0.565643
AGGGCTCACAGCTCCGCGCA	ZNF569		234	1084	792	453	1442	418	667	1727	523	626	6.46481	6.96731	6.61791	7.22556	7.09207	6.67687	5.91555	7.28674	5.5952	6.71074	pass	0.760745	0.124753	0.0589642	-0.549266	0.319422	-1.02271	0.314821	-0.417516
AGGGCTCAGCGAGCTCTCAG	PCMTD2		134	424	350	184	572	62	765	777	263	341	5.67267	5.63092	5.45819	5.93978	5.77408	4.00248	6.11025	6.14571	4.63266	5.84582	pass	0.267102	0.143156	-1.45571	0.43758	0.514786	-0.825534	-0.348484	0.0422772
AGGGCTGCCGGGCCGGCCGA	PIM1		249	750	808	160	429	583	641	512	4331	466	6.55347	6.44104	6.64647	5.74166	5.3678	7.15287	5.85915	5.55444	8.61854	6.28963	pass	-0.811801	-1.07324	0.506397	-0.694312	-0.886593	1.97207	-0.459547	0.130387
AGGGCTGCGCGCGAGGTCCC	PLXNA3		391	1180	1011	388	1634	195	767	1037	1125	1064	7.1989	7.0888	6.96693	7.00372	7.27116	5.59288	6.11397	6.55702	6.68418	7.47032	pass	-0.195182	0.182363	-1.37405	-1.08493	-0.531779	-0.282747	-0.462291	-0.633153
AGGGCTGGAGCACACACTCC	CXorf67		321	999	859	244	1563	798	974	1334	1360	705	6.91644	6.85049	6.73392	6.34116	7.2075	7.60303	6.45423	6.91695	6.95544	6.88066	pass	-0.575282	0.357009	0.869108	-0.462215	0.0664594	0.221522	0.216945	-0.0580779
AGGGCTTGTGCGGGCGGTCT	PSMC1		404	1348	1280	356	1325	971	1870	1359	1712	824	7.24577	7.27951	7.30487	6.88055	6.97092	7.88479	7.38737	6.94351	7.28512	7.10391	pass	-0.365222	-0.308588	0.579919	0.141598	-0.335997	-0.0197429	-0.0312969	-0.0713806
AGGGGAAAGAAAAAAATACC	RBM47		938	3017	2872	1162	4895	435	5245	4544	1462	2336	8.45558	8.43666	8.46571	8.57869	8.84783	6.73383	8.86972	8.67669	7.05896	8.60043	pass	0.12311	0.411168	-1.73188	0.414136	0.240033	-1.40675	-0.399201	-0.250859
AGGGGAAGTGGTAACAGGCA	CNR2		955	2930	3022	2348	12857	4438	8748	13380	11225	2000	8.48142	8.39457	8.53896	9.59161	10.2391	10.0724	9.60649	10.2324	9.99022	8.37701	pass	1.11019	1.84449	1.53342	1.12507	1.83784	1.45127	1.49603	1.47139
AGGGGACCGGGAAAGGGGCT	ZBTB10		548	1596	1439	244	654	695	923	530	773	1135	7.68309	7.52171	7.47278	6.34116	5.96404	7.40475	6.37755	5.60325	6.14917	7.56301	pass	-1.34193	-1.55766	-0.0680314	-1.30554	-1.91846	-1.32361	-0.989208	-1.51587
AGGGGAGAGCCTGAAGAAAG	BMS1		546	1791	1261	556	1860	488	1690	1751	797	1053	7.67784	7.68716	7.28343	7.51934	7.45692	6.89822	7.24227	7.30652	6.19267	7.45542	pass	-0.158497	-0.230236	-0.385204	-0.435571	-0.380636	-1.09076	-0.257979	-0.635654
AGGGGAGCGGGTTGGTGGAG	KSR2		600	1718	1795	807	2153	1219	1849	1947	2455	1581	7.81327	7.62742	7.79009	8.05438	7.66685	8.2117	7.37117	7.45868	7.80236	8.039	pass	0.241112	0.0394299	0.421612	-0.442096	-0.168742	0.0122754	0.234051	-0.199521
AGGGGAGGACGCGCGGTGCC	MAPKAPK2		316	787	600	282	988	171	1099	603	421	489	6.89398	6.50973	6.22206	6.54758	6.55143	5.40759	6.62655	5.78582	5.28942	6.35827	pass	-0.346408	0.0417007	-0.814472	-0.26743	-0.723911	-0.932638	-0.37306	-0.641327
AGGGGAGGCGGCTGTTGGGA	BCOR		533	1652	1622	205	887	460	424	420	577	1659	7.64325	7.57119	7.64457	6.09329	6.3976	6.81371	5.27556	5.2754	5.73417	8.10822	pass	-1.54996	-1.17359	-0.830858	-2.36769	-2.29579	-1.91041	-1.1848	-2.1913
AGGGGAGGGAAGAGGAGCGA	JPH4		509	1757	1353	201	606	521	428	449	559	1229	7.57712	7.65964	7.38439	6.06528	5.8559	6.99186	5.28876	5.36932	5.68931	7.67722	pass	-1.51184	-1.80374	-0.392532	-2.28836	-2.29032	-1.69508	-1.23604	-2.09125
AGGGGAGGGCTCCGCTACTC	CEP104		237	821	769	212	770	98	496	789	195	476	6.48298	6.57009	6.57583	6.14103	6.19613	4.62954	5.49642	6.16751	4.22121	6.31987	pass	-0.341956	-0.373967	-1.94628	-0.986567	-0.402584	-2.35462	-0.887402	-1.24792
AGGGGAGGGGAAGGCAGCTG	CNN1		413	1367	1469	796	2560	1192	2497	2644	2539	1096	7.27735	7.29957	7.50238	8.03466	7.91552	8.17949	7.80236	7.89798	7.85068	7.51284	pass	0.757306	0.615941	0.677112	0.525011	0.598408	0.348303	0.683453	0.490574
AGGGGAGGGGGCTGCCCGCG	LIN28A		262	824	630	92	385	1267	314	484	3209	393	6.62612	6.5753	6.29153	4.96309	5.21567	8.26723	4.85525	5.47508	8.18724	6.04725	pass	-1.66303	-1.35963	1.9757	-1.77088	-1.10022	1.89571	-0.348987	-0.325127
AGGGGCAGTCCCAGATCCAT	LMNA		515	1768	2062	680	1095	287	1395	1307	1239	1197	7.59394	7.6686	7.9893	7.80836	6.69827	6.14084	6.96753	6.88769	6.82214	7.63934	pass	0.214423	-0.970326	-1.84846	-0.626411	-0.780907	-1.16716	-0.868122	-0.858159
AGGGGCCACCTGGACAATCA	AXL		475	1237	1403	549	1294	881	1653	1490	5544	740	7.47792	7.15637	7.43644	7.50117	6.93704	7.74508	7.21055	7.07525	8.97396	6.94998	pass	0.0232456	-0.219325	0.308642	-0.267373	-0.0811191	1.53752	0.0375208	0.396343
AGGGGCCCCTGGCGTTCCCG	ABL1		157	512	499	43	72	234	115	183	727	441	5.89706	5.89799	5.96004	3.91756	2.95649	5.85092	3.48989	4.12431	6.06195	6.21112	pass	-1.9795	-2.9415	-0.109124	-2.40717	-1.77368	0.101902	-1.67671	-1.35965
AGGGGCCCCTGGGTGCGGAC	ABL1		238	798	740	204	965	125	1460	670	366	457	6.48899	6.52954	6.52096	6.08633	6.51781	4.96797	7.03272	5.9352	5.09298	6.26186	pass	-0.402657	-0.0117217	-1.55299	0.543725	-0.594332	-1.42798	-0.655789	-0.492864
AGGGGCGAGCGGGGGCTGGC	WWTR1		298	910	788	1530	1900	747	10981	4004	3438	458	6.8101	6.71709	6.61068	8.9747	7.48744	7.50825	9.9341	8.49465	8.28636	6.26497	pass	2.1646	0.770354	0.897576	3.124	1.77756	1.67568	1.27751	2.19241
AGGGGCGCAGGCCTCTTGCG	DES		328	994	986	307	1921	566	802	1091	1504	584	6.94731	6.84331	6.9311	6.66886	7.50322	7.11048	6.17743	6.6295	7.09952	6.61154	pass	-0.278449	0.659904	0.179377	-0.769878	-0.213816	0.168424	0.186944	-0.271757
AGGGGCGCGCGCTCTCCCAC	CPNE2		112	245	325	132	192	80	178	243	111	389	5.41949	4.86075	5.3538	5.46984	4.25043	4.34982	4.07395	4.51285	3.46567	6.03272	pass	0.0503529	-0.610329	-1.00398	-1.34554	-0.347908	-1.88813	-0.52132	-1.19386
AGGGGCGGGAAGTGGCGGGT	NPY		230	806	740	155	1099	945	479	342	2826	880	6.44022	6.54377	6.52096	5.69673	6.70348	7.8458	5.44724	4.98748	8.00455	7.1981	pass	-0.743492	0.159712	1.32483	-0.992986	-1.5563	1.48359	0.247018	-0.355231
AGGGGCGGGACCGCGGTTGG	MPP7		412	1217	1257	561	3274	936	1469	3216	4031	809	7.27387	7.13302	7.27887	7.53219	8.26912	7.83205	7.04151	8.17945	8.51525	7.0776	pass	0.258316	1.1361	0.553177	-0.23236	1.04643	1.23637	0.649199	0.683482
AGGGGCGGGCCTTAAAGGGG	MAPKAPK2		290	754	677	71	309	427	172	213	1687	717	6.7712	6.44862	6.39405	4.60289	4.90794	6.70731	4.02746	4.33162	7.26404	6.9048	pass	-2.16831	-1.54069	0.313252	-2.74374	-2.11701	0.869984	-1.13191	-1.33025
AGGGGCGGGGCCTGACGAGA	GATAD2A		390	1259	1291	647	2158	380	1618	1813	1295	577	7.19523	7.18162	7.31713	7.73692	7.67018	6.54078	7.17988	7.35641	6.88537	6.59432	pass	0.541689	0.488554	-0.776358	-0.0153472	0.174784	-0.431765	0.0846285	-0.0907761
AGGGGCTGGGGCCGCCCGTG	TYRO3		234	818	657	380	837	223	615	1251	832	461	6.46481	6.56487	6.35131	6.9739	6.31492	5.78269	5.80047	6.82506	6.25385	6.27427	pass	0.509084	-0.249948	-0.568625	-0.664347	0.260195	-0.0974672	-0.103163	-0.167206
AGGGGGACAGCTAGTGAGAG	XCR1		858	2905	2810	394	1284	525	1089	1250	667	1955	8.32735	8.38224	8.43432	7.02568	6.92594	7.00281	6.6135	6.82392	5.93962	8.34428	pass	-1.30167	-1.4563	-1.43151	-1.71385	-1.55832	-2.4947	-1.39649	-1.92229
AGGGGGAGCTCGCAGGCACC	SATB2		249	675	686	267	332	173	620	369	278	708	6.55347	6.29088	6.41288	6.46959	5.00818	5.42397	5.81194	5.09377	4.70954	6.88673	pass	-0.0838792	-1.2827	-0.988911	-0.741526	-1.19711	-1.70334	-0.785163	-1.21399
AGGGGGAGTCCGAGGCCAAT	MYOD1		177	900	592	312	753	220	1490	851	212	399	6.0673	6.7013	6.20296	6.69194	6.16436	5.76351	7.06184	6.27518	4.33558	6.06878	pass	0.624639	-0.53694	-0.439451	0.994534	-0.426123	-1.86737	-0.117251	-0.432987
AGGGGGCCAGGGCCTTGCCG	AUNIP		425	1239	1059	436	878	287	2202	1145	745	753	7.31841	7.15868	7.03333	7.17075	6.38307	6.14084	7.62184	6.6985	6.09671	6.9749	pass	-0.147657	-0.775617	-0.892488	0.303437	-0.460178	-0.936618	-0.605254	-0.364453
AGGGGGCGGAGCTTTGGCGT	SSBP2		912	2707	2137	2699	6265	1367	6279	6230	3844	1167	8.41514	8.28072	8.04065	9.79236	9.20315	8.37649	9.1288	9.13101	8.44691	7.60291	pass	1.37721	0.922432	0.33584	0.713657	0.850291	0.406264	0.878495	0.656737
AGGGGGCGTGGCCGAGCGCG	SC5D		406	1620	1179	356	3134	296	1385	2193	833	733	7.25285	7.54312	7.18707	6.88055	8.20628	6.18476	6.95723	7.62941	6.25556	6.93638	pass	-0.372299	0.663158	-1.0023	-0.295618	0.0862855	-0.931511	-0.237148	-0.380281
AGGGGGGAGGGACCGCGGCG	SIM2		115	407	408	100	92	15	300	278	135	497	5.45674	5.5731	5.67473	5.07968	3.26915	2.21279	4.79177	4.699	3.72467	6.38139	pass	-0.377061	-2.30395	-3.46195	-0.664972	-0.874105	-1.95006	-2.04765	-1.16305
AGGGGGGCGTGGAGGAACTG	ZNF384		673	2198	1879	1061	5246	1614	1610	2457	2416	1438	7.97822	7.98129	7.85578	8.44786	8.94753	8.61545	7.17278	7.79262	7.77936	7.90277	pass	0.469648	0.96624	0.759673	-0.805435	-0.188668	-0.0764126	0.731854	-0.356839
AGGGGGTCCCGGGCCGGGGC	RHNO1		162	490	524	103	960	102	753	404	349	571	5.94154	5.83571	6.02947	5.12108	6.5104	4.68497	6.08778	5.22084	5.02642	6.57939	pass	-0.820458	0.67469	-1.34449	0.146239	-0.614873	-1.00305	-0.496754	-0.49056
AGGGGTCGCAGTCTGGGGCA	CSF1R		874	3370	2626	638	1490	1549	1367	2160	1668	2406	8.35393	8.59586	8.3369	7.7168	7.13897	8.5563	6.93851	7.60765	7.2478	8.64292	pass	-0.637122	-1.45689	0.219395	-1.41542	-0.98821	-1.0891	-0.624872	-1.16424
AGGGGTGGGAGGGGGGGACC	DNMT3A		0	2	3	0	3	1	4	2	2	10	0	0.297517	0.452329	0	0.358131	0.313106	0.439345	0.238382	0.240057	1.40995	fail	0	0.0606145	-0.139223	0.439345	-0.0591343	-0.212272	-0.0262028	0.0559795
AGGGTCACGTGCGCCCAGGC	YAF2		517	1659	1603	231	1061	274	679	750	455	728	7.5995	7.57726	7.62766	6.26317	6.65321	6.07493	5.94085	6.09542	5.39871	6.92659	pass	-1.33633	-0.924049	-1.55272	-1.65865	-1.48185	-2.22895	-1.27103	-1.78981
AGGGTCACTTCCGGCTGACT	POLL		400	1491	1138	426	1225	264	741	2210	1896	540	7.23151	7.42408	7.13636	7.13751	6.85865	6.02211	6.06494	7.64049	7.4315	6.49973	pass	-0.0939987	-0.565429	-1.11425	-1.16656	0.216414	0.295141	-0.591227	-0.218337
AGGGTCAGTCTGTCCTTTTT	Non-targeting control		1319	4061	4364	2055	4280	1275	3976	5189	3357	1917	8.94618	8.86431	9.06791	9.39958	8.65458	8.27628	8.47108	8.86775	8.25207	8.31605	pass	0.453401	-0.209729	-0.791628	-0.475102	0.00343904	-0.815838	-0.182652	-0.429167
AGGGTGCGGGACCAGAGTCG	CALY		343	1117	1221	478	1790	547	770	1416	1931	674	7.01131	7.01024	7.23723	7.30255	7.4019	7.06158	6.11952	7.00232	7.45774	6.81635	pass	0.29124	0.391661	-0.175648	-0.891795	-0.0079209	0.220513	0.169084	-0.226401
AGGGTTCATACAGAGAGGGG	SH2D1A		279	788	497	25	74	38	116	73	83	956	6.71593	6.51154	5.95434	3.2023	2.99099	3.35197	3.50127	2.91799	3.08969	7.31683	pass	-3.51363	-3.52055	-2.60237	-3.21466	-3.59355	-2.86465	-3.21218	-3.22429
AGGGTTGGGGGAAGGAGCGG	STMN3		299	950	771	819	3486	707	3325	3695	2375	1009	6.81489	6.77857	6.57954	8.0756	8.35936	7.4293	8.21391	8.37911	7.75478	7.39419	pass	1.2607	1.58078	0.849766	1.39901	1.60054	1.17525	1.23042	1.3916
AGGTCAAGCCGACCTCGAAC	Non-targeting control		261	623	566	463	1062	317	1496	703	824	438	6.62066	6.17676	6.13906	7.25685	6.65456	6.28234	7.06759	6.00346	6.24009	6.20141	pass	0.636188	0.477799	0.143275	0.446929	-0.173299	0.10103	0.419087	0.124887
AGGTCACGTGAAGGCCGGGG	DCK		279	807	780	68	612	203	204	638	791	787	6.71593	6.54554	6.59611	4.54322	5.86987	5.6497	4.25968	5.86578	6.18192	7.03812	pass	-2.17271	-0.675672	-0.946401	-2.45625	-0.67976	-0.414185	-1.26493	-1.1834
AGGTCAGGACGAACATATGA	NDUFA4		651	2184	1941	733	2431	1127	2645	1813	4164	1565	7.93046	7.9721	7.90241	7.91617	7.84124	8.09888	7.88507	7.35641	8.56195	8.02438	pass	-0.0142882	-0.130866	0.196473	-0.0453907	-0.615695	0.659542	0.0171062	-0.000514768
AGGTCCAACAGTGCTGTTGT	CHRNA9		630	1762	1473	612	2018	748	1977	1587	1178	1059	7.88335	7.66372	7.50628	7.65707	7.5739	7.51017	7.46718	7.16559	6.74997	7.46357	pass	-0.226281	-0.0898191	0.00388715	-0.416176	-0.498135	-0.756317	-0.104071	-0.556876
AGGTCCCCTTCCCCGCGGCC	ZNF821		163	649	640	96	412	181	493	297	227	441	5.95027	6.23495	6.31396	5.02256	5.31091	5.4877	5.48786	4.79082	4.42948	6.21112	pass	-0.92771	-0.924038	-0.826259	-0.462414	-1.44413	-1.88448	-0.892669	-1.26367
AGGTCCGGGGCTGCCTCCTC	DCUN1D1		324	909	1023	505	1181	1174	1166	777	1799	414	6.92975	6.71552	6.98382	7.38134	6.80634	8.15762	6.71109	6.14571	7.35619	6.12124	pass	0.451584	0.0908207	1.1738	-0.218663	-0.569812	0.37237	0.572068	-0.138702
AGGTCGCACGGTGAGTTGCC	TRIM74		622	1845	1699	512	2340	668	1488	2903	1256	1170	7.86499	7.72981	7.71116	7.40108	7.78644	7.34793	7.05991	8.03227	6.84163	7.6066	pass	-0.463915	0.0566342	-0.363228	-0.805079	0.302458	-0.869525	-0.256836	-0.457382
AGGTCGGCCGAACATACGGT	Non-targeting control		106	307	330	332	530	46	773	600	128	258	5.34196	5.17615	5.37529	6.78074	5.66614	3.60282	6.12505	5.77875	3.65381	5.45146	pass	1.43878	0.489994	-1.77247	0.783089	0.602605	-1.72148	0.0521018	-0.111929
AGGTGCCCAGGGGCTGCACA	TEX19		366	1163	1202	354	1303	307	713	1020	652	734	7.10424	7.06802	7.21475	6.87249	6.94696	6.23669	6.01022	6.53343	5.90734	6.93833	pass	-0.231755	-0.121056	-0.978056	-1.09403	-0.53459	-1.30741	-0.443623	-0.978674
AGGTGCCCGCCGAGGGCCGG	ELOVL7		143	597	322	105	852	458	369	767	1113	482	5.76468	6.11613	5.34075	5.14804	6.34023	6.80748	5.08065	6.12729	6.66886	6.33772	pass	-0.616639	0.224099	1.46673	-0.684021	0.011158	1.32812	0.358065	0.218418
AGGTGCGCTCCCGGCGGTCG	BCAS4		347	979	996	528	1573	374	865	2049	1057	595	7.02791	6.82157	6.94554	7.44521	7.21663	6.51806	6.28508	7.53194	6.59514	6.63819	pass	0.417304	0.395068	-0.427476	-0.742832	0.710369	-0.350403	0.128298	-0.127622
AGGTGGGGCCCAGTGAATAT	DDX47		703	2656	2349	415	1383	685	1919	1624	1534	1932	8.04089	8.25336	8.17661	7.10004	7.03225	7.38396	7.42446	7.19861	7.12781	8.32726	pass	-0.94085	-1.22112	-0.792646	-0.616426	-1.05476	-1.0488	-0.984871	-0.906661
AGGTGGGGGCTGCGGGAAGG	OPRL1		670	2558	2039	768	1368	1357	1829	1335	4474	1361	7.9718	8.19931	7.97318	7.98319	7.01664	8.36593	7.35558	6.91802	8.66528	7.82372	pass	0.0113969	-1.18267	0.392742	-0.616219	-1.28129	0.6921	-0.259511	-0.401802
AGGTGGTGAAGGAAGTGGCT	GPR84		1787	4964	5140	3513	7962	2458	14094	12609	9960	3282	9.38351	9.15341	9.30362	10.1723	9.54844	9.22103	10.2938	10.1469	9.81791	9.08989	pass	0.78875	0.395029	-0.0825928	0.910339	0.993441	0.514284	0.367062	0.806021
AGGTGTGAGCCGAGTAAGGC	SAMD4B		176	718	721	120	881	269	1493	1307	981	363	6.05925	6.37887	6.48385	5.33559	6.38793	6.04876	7.06472	6.88769	6.48864	5.93449	pass	-0.723666	0.00905764	-0.435088	1.00547	0.508823	0.00479156	-0.383232	0.50636
AGGTTACAGCTGGGCGAACC	PCSK5		198	792	596	260	346	2657	936	873	3965	530	6.22677	6.51877	6.21254	6.4317	5.06595	9.33316	6.39748	6.31153	8.4915	6.47306	pass	0.204925	-1.45281	3.12062	0.170712	-0.207235	2.27896	0.624244	0.747478
AGGTTCAATAGATGTGGGTG	TNFSF10		558	1611	1477	226	1613	629	1048	1423	945	1849	7.70905	7.53513	7.51017	6.23202	7.25262	7.26169	6.55871	7.00938	6.43531	8.26411	pass	-1.47703	-0.282508	-0.248486	-1.15034	-0.525753	-1.07486	-0.669343	-0.916985
AGGTTCACAGCTGAAACTAG	HTR1B		186	715	631	142	311	159	952	258	475	413	6.13782	6.3729	6.29379	5.5729	4.91693	5.30518	6.42165	4.59558	5.45933	6.11781	pass	-0.564918	-1.45597	-0.988607	0.283833	-1.77732	-0.834459	-1.00316	-0.775982
AGGTTCACAGGCGCCCAATC	TMEM256		533	1593	1583	420	1302	400	1244	1453	762	1204	7.64325	7.51901	7.60964	7.11719	6.94586	6.614	6.80365	7.03924	6.12879	7.64771	pass	-0.526054	-0.573145	-0.995635	-0.839602	-0.479763	-1.48085	-0.698278	-0.933404
AGGTTGAATACCCCTTACTA	Non-targeting control		553	1989	1977	549	1888	1093	1640	2120	2131	1406	7.69613	7.83774	7.92881	7.50117	7.47836	8.05485	7.19923	7.58082	7.59915	7.87044	pass	-0.194964	-0.359382	0.126039	-0.496897	-0.256919	-0.329664	-0.142769	-0.36116
AGGTTGCATAAGAGCCTTGC	HCAR2		230	665	687	291	582	232	552	334	421	554	6.44022	6.26962	6.41496	6.59242	5.79863	5.83875	5.6475	4.95442	5.28942	6.53625	pass	0.152201	-0.470993	-0.576206	-0.792723	-1.3152	-1.12554	-0.298333	-1.07782
AGGTTGGGGACGCTCTCCAG	LPAR3		393	1137	1083	88	851	261	598	782	986	825	7.20621	7.03564	7.06541	4.90106	6.33855	6.00587	5.76076	6.15483	6.49589	7.10565	pass	-2.30515	-0.697092	-1.05954	-1.44545	-0.880813	-0.569519	-1.35393	-0.965261
AGGTTTGTTATGTAACCGCC	FBXO3		245	917	781	474	2462	276	1798	3369	573	670	6.53035	6.72804	6.59793	7.29051	7.85944	6.08527	7.33107	8.24628	5.72432	6.80783	pass	0.760154	1.1314	-0.512663	0.800716	1.51824	-0.873617	0.45963	0.481779
AGTAACGTCGCTGTGTCTCT	P2RY8		407	1238	1324	446	1628	730	1540	2533	1339	876	7.25637	7.15753	7.35332	7.20324	7.26589	7.47522	7.10911	7.83637	6.93317	7.19157	pass	-0.0531317	0.108362	0.121902	-0.147268	0.678846	-0.420151	0.0590443	0.0371423
AGTAACTGAGATGTCACCAT	HLA-DQA1		865	2459	2727	819	2279	1431	2848	2003	3147	1638	8.33904	8.14256	8.39119	8.0756	7.74851	8.4423	7.99132	7.49936	8.15919	8.08991	pass	-0.263444	-0.394051	0.0511148	-0.347723	-0.643203	-0.231994	-0.202127	-0.40764
AGTAACTTCCTGTATCTGTG	FFAR2		1246	4217	3373	1355	4248	1216	4051	4969	4003	2372	8.86421	8.91858	8.69708	8.79984	8.64378	8.20815	8.49796	8.80538	8.50522	8.62244	pass	-0.0643726	-0.274797	-0.488927	-0.366248	-0.113193	-0.191863	-0.276032	-0.223768
AGTAAGTTGGTGTGACAGGC	SLC7A11		1046	3244	2972	1908	6181	1846	5606	5584	6016	2075	8.61238	8.54103	8.51495	9.29267	9.18371	8.80875	8.96555	8.97337	9.09161	8.42997	pass	0.680287	0.64268	0.293796	0.353168	0.432345	0.57666	0.538921	0.454057
AGTACATAAACAAATAGTAT	THEM5		487	1690	1440	490	919	275	1281	720	1178	1116	7.51372	7.60383	7.47378	7.3381	6.44814	6.08011	6.84556	6.0374	6.74997	7.53878	pass	-0.175615	-1.15569	-1.39366	-0.668159	-1.56643	-0.72381	-0.908325	-0.986133
AGTAGAGGCTGCATCACAAG	HLA-DQA1		741	2346	1853	941	3006	385	2537	3512	690	1162	8.11656	8.07494	7.83576	8.27523	8.14633	6.55943	7.82519	8.30606	5.98774	7.59675	pass	0.158675	0.071392	-1.27633	-0.291373	0.23112	-1.84802	-0.348753	-0.63609
AGTAGGACCGGAGGTGGTGA	GPR84		388	1223	958	356	1404	548	2133	3273	2126	649	7.18786	7.14006	6.88988	6.88055	7.05383	7.06419	7.57615	8.20471	7.59578	6.76231	pass	-0.307315	-0.0862375	0.174311	0.388288	1.06465	0.705896	-0.0730807	0.719611
AGTAGTCCGAGAGCGCCCAC	TMEM179B		474	1185	1259	388	1484	478	1278	1520	1256	1070	7.4749	7.09485	7.28115	7.00372	7.13319	6.86861	6.8422	7.1038	6.84163	7.47839	pass	-0.47118	0.0383346	-0.412546	-0.632694	0.00894348	-0.439521	-0.281797	-0.354424
AGTAGTGAAGGGGCCTCTGC	SQSTM1		423	1336	1149	438	757	317	1102	1281	868	1392	7.31165	7.26669	7.15014	7.17731	6.1719	6.28234	6.63045	6.85895	6.31417	7.85607	pass	-0.134338	-1.09479	-0.867806	-0.681199	-0.407741	-0.835967	-0.698979	-0.641636
AGTATTGTGGTGTCGTCAAC	Non-targeting control		635	2389	2023	651	1747	871	1421	1872	3182	1686	7.89471	8.10104	7.96186	7.74577	7.36703	7.72869	6.99396	7.40233	8.17509	8.13143	pass	-0.14894	-0.734016	-0.233176	-0.900753	-0.698712	0.213231	-0.372044	-0.462078
AGTCAAGGCTCAGAGCCTGA	GPR20		266	758	947	493	1993	692	1625	2325	4388	296	6.64776	6.45617	6.87336	7.34685	7.55601	7.39854	7.18607	7.71332	8.63735	5.64545	pass	0.699088	1.09984	0.525182	0.538304	1.25715	1.76399	0.774704	1.18648
AGTCAGAGATGTTCATGCAG	SUCNR1		1321	4108	4198	1632	6106	2883	7372	7119	5043	2360	8.94836	8.88087	9.01207	9.06763	9.16612	9.45076	9.35994	9.32313	8.8376	8.61514	pass	0.119275	0.285251	0.438691	0.411581	0.442254	-0.174468	0.281072	0.226455
AGTCATAACTGAGTGAATCG	Non-targeting control		155	486	471	50	231	62	229	276	287	366	5.87887	5.8241	5.87811	4.12172	4.50436	4.00248	4.41821	4.68898	4.75377	5.94617	pass	-1.75715	-1.31974	-1.87563	-1.46066	-1.13511	-1.12433	-1.65084	-1.24004
AGTCCAAGGGTGGTTCTGGG	TNFRSF6B		576	2279	2061	259	827	509	1125	1136	912	1942	7.75464	8.03329	7.98861	6.4262	6.2978	6.95851	6.65995	6.68723	6.38464	8.33469	pass	-1.32844	-1.73549	-1.0301	-1.09469	-1.34606	-1.60397	-1.36468	-1.34824
AGTCCAGTGACTGGTGACTA	LPAR4		696	2096	1724	547	2591	764	1756	3588	1532	1199	8.02651	7.91301	7.73213	7.49593	7.93281	7.54054	7.29718	8.33685	7.12594	7.64174	pass	-0.530578	0.0197977	-0.191591	-0.729327	0.423837	-0.606187	-0.234124	-0.303892
AGTCCCAGATCCATTGGGGG	LMNA		190	378	443	21	449	67	184	180	269	949	6.16808	5.46878	5.79124	2.98031	5.43198	4.10764	4.11898	4.10184	4.6639	7.30629	pass	-3.18777	-0.0368002	-1.6836	-2.0491	-1.36695	-1.12733	-1.63605	-1.51446
AGTCCCCAGCCCGGAAGCGG	SLC35F5		304	914	702	139	1125	292	389	541	555	518	6.83861	6.72336	6.44576	5.54274	6.7369	6.16541	5.15461	5.63228	5.67916	6.4404	pass	-1.29586	0.0135395	-0.280351	-1.684	-1.09108	-0.766603	-0.520892	-1.18056
AGTCCCGGTGCGAGGTGAGG	BRIP1		222	509	578	61	116	143	141	234	313	664	6.38975	5.88965	6.1689	4.39358	3.57227	5.15625	3.76007	4.46083	4.87444	6.79497	pass	-1.99616	-2.31738	-1.01266	-2.62967	-1.42883	-1.29447	-1.7754	-1.78432
AGTCCGAGAGCGCCCACCGG	TMEM179B		460	1823	1862	650	2630	1371	2592	1614	4274	1051	7.43189	7.71258	7.84272	7.74356	7.95428	8.38069	7.85599	7.18976	8.59947	7.45269	pass	0.311671	0.241692	0.537968	0.424102	-0.522827	0.756751	0.363777	0.219342
AGTCCGGCAGGCTCCAGGCG	USP10		91	305	366	32	55	91	44	66	316	965	5.12768	5.16698	5.52125	3.52375	2.62426	4.5271	2.29745	2.79266	4.88773	7.33026	pass	-1.60394	-2.54272	-0.99414	-2.83024	-2.37432	-0.633513	-1.7136	-1.94602
AGTCCGGCGGGCTGAGGGGC	HEATR1		224	695	628	335	1541	919	1132	1619	3254	574	6.40253	6.33247	6.287	6.7936	7.18718	7.80572	6.66881	7.19419	8.20726	6.58688	pass	0.391068	0.854711	1.51872	0.266279	0.861714	1.92026	0.921501	1.01609
AGTCCTTATATGGCAGATAA	ZNF548		392	1247	1124	248	1329	370	855	1288	1709	746	7.20256	7.1679	7.11863	6.36433	6.97524	6.50272	6.26852	6.86675	7.28261	6.96154	pass	-0.838226	-0.192667	-0.61591	-0.93404	-0.301157	0.163979	-0.548934	-0.357073
AGTCGACACTCGTGCGGCTG	NPY		309	1068	787	249	1337	510	883	1317	841	705	6.86194	6.94603	6.60886	6.37007	6.98383	6.96132	6.31441	6.8986	6.26917	6.88066	pass	-0.491872	0.0377921	0.352456	-0.547526	-0.047437	-0.339696	-0.0338747	-0.311553
AGTCGACTTCTAACTTGGCT	RAF1		458	1316	1422	1294	1906	337	3442	3694	1596	1179	7.42564	7.24508	7.45573	8.73353	7.49197	6.3695	8.26364	8.37872	7.18457	7.6176	pass	1.30789	0.246893	-1.08623	0.837995	1.13365	-0.271159	0.156185	0.566828
AGTCGCGTCAGCGCGCGAGG	PITPNB		62	199	257	68	109	70	132	97	246	278	4.59326	4.57217	5.02443	4.54322	3.49024	4.16724	3.67216	3.28006	4.54027	5.5568	pass	-0.0500344	-1.08193	-0.857188	-0.921103	-1.29211	-0.484165	-0.663051	-0.899128
AGTCGGGTAACTTCCGCTCT	ZNF112		269	807	1051	573	1018	459	1013	1581	1500	550	6.66378	6.54554	7.02247	7.56256	6.59413	6.8106	6.51024	7.16016	7.09571	6.52591	pass	0.898778	0.0485893	-0.211871	-0.153548	0.614616	0.0732381	0.245166	0.178102
AGTCGTACTTCCTGTGCGAA	SP3		350	1110	1141	320	1606	482	1686	1507	1203	861	7.04024	7.00124	7.14013	6.72812	7.24639	6.88053	7.23887	7.0915	6.77999	7.16683	pass	-0.312116	0.245149	-0.259606	0.198639	0.0902565	-0.360147	-0.108858	-0.0237504
AGTCGTGGTACTTTACGCCT	PPARG		287	1111	939	533	2406	914	924	1576	1895	940	6.75634	7.00253	6.86123	7.45873	7.82639	7.79789	6.37909	7.15562	7.43074	7.29263	pass	0.702399	0.823862	0.93666	-0.377246	0.153092	0.569516	0.820974	0.115121
AGTCGTGTTCCGGATTAGGA	ARAF		313	1054	1012	332	460	331	677	615	1115	798	6.88034	6.92715	6.96835	6.78074	5.4661	6.3439	5.93666	5.81374	6.67143	7.058	pass	-0.0995993	-1.46105	-0.624446	-0.943675	-1.11342	-0.296917	-0.728366	-0.78467
AGTCTATTAAAGCATCATTC	RGS18		771	2436	2356	727	3390	1501	2900	3211	2881	2051	8.17361	8.12905	8.18089	7.90436	8.31919	8.51101	8.01732	8.17721	8.03225	8.41323	pass	-0.269249	0.190142	0.33012	-0.156295	0.0481637	-0.148637	0.083671	-0.0855893
AGTCTCCCTGGGCGCTGCGG	PDE7A		485	1543	1811	1366	4252	1757	3137	3529	3266	623	7.50781	7.47325	7.80283	8.81147	8.64513	8.73762	8.13023	8.313	8.21256	6.70388	pass	1.30366	1.17188	0.934792	0.62242	0.839748	0.409726	1.13678	0.623965
AGTCTCTTCATATCTAGTTC	PIH1D2		687	2368	2256	987	2755	1693	3232	4315	3229	1612	8.0078	8.08835	8.11854	8.34387	8.021	8.68422	8.17312	8.60228	8.19618	8.06691	pass	0.336068	-0.0673532	0.565682	0.165317	0.513923	0.0776392	0.278132	0.252293
AGTCTGCTCACCTTGAGGGA	ZNF266		315	1100	1012	131	302	51	135	266	115	851	6.88945	6.98829	6.96835	5.45912	4.87599	3.74	3.70206	4.63784	3.5122	7.15009	pass	-1.43033	-2.11229	-3.22835	-3.18739	-2.35044	-3.45615	-2.25699	-2.99799
AGTCTGTTTCCAGTCACTAG	C8B		293	1168	1138	161	374	401	437	271	1256	621	6.78591	7.07416	7.13636	5.75049	5.17499	6.61757	5.31802	4.66364	6.84163	6.69928	pass	-1.03543	-1.89917	-0.518794	-1.46789	-2.41052	-0.29473	-1.15113	-1.39105
AGTCTTAAAGCTCAGTTCTG	S100A11		534	1788	1503	628	3881	1014	1398	3114	2184	1202	7.64594	7.68475	7.53521	7.69412	8.51376	7.94704	6.9706	8.13312	7.63441	7.64533	pass	0.0481841	0.829014	0.411828	-0.675338	0.448366	0.0992	0.429676	-0.0425906
AGTCTTCCCCGCAAGGCCGT	PCNA		296	924	762	162	893	207	488	522	307	499	6.80048	6.73891	6.56277	5.75925	6.40721	5.6773	5.47348	5.58176	4.84747	6.38712	pass	-1.04122	-0.331695	-0.885475	-1.32699	-1.15715	-1.7153	-0.752797	-1.39981
AGTGAAAGGAGTGGAAGTGA	TRHR		1565	4929	4289	1922	10635	1423	6260	9823	5188	2336	9.19244	9.14322	9.04295	9.3032	9.96558	8.43424	9.12444	9.787	8.87841	8.60043	pass	0.11076	0.822352	-0.608711	-0.0679996	0.643774	-0.16454	0.108134	0.137078
AGTGAACGACCCGGAGTTAC	MRPS33		301	1192	806	191	575	391	1412	1035	576	603	6.82443	7.10329	6.64293	5.99278	5.78149	6.58151	6.98486	6.55426	5.73171	6.65726	pass	-0.831645	-1.3218	-0.061421	0.160435	-0.549026	-0.91122	-0.738289	-0.43327
AGTGACAGGGAGCCGGGCAA	OTX1		289	1104	888	107	750	127	251	407	369	648	6.76626	6.99348	6.78138	5.1745	6.15868	4.99015	4.54463	5.23123	5.10441	6.7601	pass	-1.59176	-0.834798	-1.79123	-2.22164	-1.76225	-1.67696	-1.40593	-1.88695
AGTGACGGGCCCACGGCAGA	SHOC2		350	1041	935	819	2715	965	3256	2895	2548	662	7.04024	6.9094	6.85512	8.0756	7.99998	7.87588	8.18376	8.0283	7.85577	6.79066	pass	1.03536	1.09059	1.02076	1.14352	1.1189	1.00064	1.0489	1.08769
AGTGACGGTTATTTGTGATT	TRHR		1142	3660	3223	1151	4032	1382	2922	2419	3088	2683	8.73875	8.71466	8.63162	8.565	8.56868	8.39218	8.02818	7.77023	8.13199	8.79975	pass	-0.173744	-0.145972	-0.239432	-0.710569	-0.944422	-0.49963	-0.186383	-0.718207
AGTGACTCTGAGGGGCTGGG	GPR61		397	1233	1102	263	952	654	365	760	739	1597	7.22072	7.15173	7.09032	6.44806	6.49846	7.31756	5.0654	6.11425	6.08521	8.05347	pass	-0.772664	-0.653266	0.227241	-2.15532	-1.03748	-1.00511	-0.399563	-1.3993
AGTGAGCGAGATGAGCGCAG	HTR1A		377	982	775	356	1054	191	1040	1265	292	835	7.14666	6.82594	6.58692	6.88055	6.64376	5.5636	6.54777	6.84098	4.77778	7.1229	pass	-0.266112	-0.182183	-1.02332	-0.598886	0.0150344	-1.80915	-0.490539	-0.797666
AGTGAGCGGCGGCGGCTGCG	ADAT2		218	668	761	418	2006	612	775	1459	1639	802	6.36383	6.27603	6.5609	7.11036	7.56534	7.22242	6.12872	7.04514	7.22267	7.06515	pass	0.746526	1.28931	0.661522	-0.235109	0.769112	0.661768	0.899119	0.398591
AGTGATCTTTGGCAGGGGCT	PDE4D		808	2314	2320	452	2634	594	1752	1530	955	1623	8.24101	8.0552	8.15875	7.22239	7.95646	7.17965	7.29391	7.11319	6.45033	8.07668	pass	-1.01862	-0.0987385	-0.979105	-0.947097	-0.942008	-1.70842	-0.698821	-1.19918
AGTGCAAAGTGAAATGAGAG	BDKRB1		492	1512	1365	82	176	69	206	230	165	1203	7.52837	7.44414	7.39705	4.80271	4.13177	4.14765	4.27302	4.43709	3.9942	7.64652	pass	-2.72566	-3.31237	-3.24941	-3.25535	-3.00705	-3.40286	-3.09581	-3.22175
AGTGCAGTGGAGTACAATGA	POU5F1		719	2308	2287	1051	2589	984	4689	3394	1851	2391	8.07324	8.05147	8.13816	8.43424	7.9317	7.90389	8.70842	8.25691	7.39705	8.63392	pass	0.361006	-0.119766	-0.234264	0.635184	0.205444	-0.741105	0.00232532	0.0331744
AGTGCCCAATGTGCCCTGTG	TRIM74		258	943	1140	169	567	515	582	792	2232	679	6.60415	6.768	7.13888	5.81918	5.76164	6.97528	5.72237	6.17291	7.66562	6.82691	pass	-0.784976	-1.00636	-0.163595	-0.881789	-0.595095	0.526745	-0.651643	-0.316713
AGTGCCGTTCACGTTCCGCC	CD302		480	1921	1306	1228	5193	399	1644	6271	1460	1094	7.49294	7.78778	7.3337	8.65819	8.93291	6.61043	7.20272	9.14045	7.057	7.51021	pass	1.16525	1.14513	-0.723269	-0.290219	1.35268	-0.276691	0.529036	0.261923
AGTGCGAGCTATGACGCAAT	CALCB		362	967	889	533	1261	207	634	621	757	605	7.08851	6.80393	6.78299	7.45873	6.90008	5.6773	5.84359	5.8275	6.11943	6.66199	pass	0.370228	0.09615	-1.10569	-1.24492	-0.976436	-0.663557	-0.213103	-0.961638
AGTGCGCGGCGCCGCGACTC	ADPRHL2		49	256	217	53	276	36	245	105	139	182	4.26954	4.92198	4.78851	4.20109	4.75073	3.2818	4.51123	3.38303	3.76365	4.96173	fail	-0.0684537	-0.17125	-1.50671	0.241691	-1.53895	-1.02486	-0.582138	-0.774038
AGTGCGGCCCACATAGTCAG	DAXX		505	1562	1586	355	1205	936	1611	877	2443	1179	7.5658	7.49081	7.61235	6.87652	6.83511	7.83205	7.17367	6.31804	7.79532	7.6176	pass	-0.689271	-0.655704	0.219697	-0.392125	-1.17277	0.18297	-0.375093	-0.460641
AGTGCGGGAACCGTTTCCGA	GSTCD		323	982	1153	261	1066	962	1231	838	3887	821	6.92533	6.82594	7.15512	6.43717	6.65993	7.87141	6.78863	6.25326	8.46291	7.09869	pass	-0.48816	-0.166013	0.716289	-0.136704	-0.572683	1.30779	0.0207052	0.199469
AGTGGAGCTCCGGAGCGATG	RASSF1		326	1080	843	220	853	227	826	597	575	481	6.93856	6.96202	6.70705	6.19372	6.3419	5.80788	6.21939	5.77165	5.72925	6.33476	pass	-0.744836	-0.620126	-0.899174	-0.719166	-1.19037	-0.977799	-0.754712	-0.962445
AGTGGCGGGTCGGAGGATCC	RBFOX2		309	1036	702	272	668	204	1108	850	969	748	6.86194	6.90251	6.44576	6.49605	5.99412	5.65665	6.6382	6.2735	6.47108	6.96537	pass	-0.365887	-0.908391	-0.789106	-0.223739	-0.629003	0.0253261	-0.687795	-0.275806
AGTGGGCTTTCGCCTGCGCA	BTRC		220	891	568	239	1049	151	978	988	469	561	6.37685	6.68694	6.14408	6.31166	6.63697	5.23264	6.46007	6.48795	5.44141	6.55417	pass	-0.0651835	-0.0499749	-0.911442	0.0832275	-0.198997	-0.702668	-0.3422	-0.272812
AGTGGGTGGGGTTGAACATG	DGUOK		1472	4672	3780	1325	3598	1693	4479	3603	3967	2679	9.10421	9.06611	8.86106	8.76761	8.40484	8.68422	8.64248	8.34285	8.49222	8.79761	pass	-0.336598	-0.661267	-0.176843	-0.461729	-0.72326	-0.36884	-0.391569	-0.517943
AGTGTCGTAAGCGGGTGGGA	NAA50		545	2072	1740	545	2039	413	1600	1817	926	1688	7.67521	7.89647	7.7454	7.49067	7.58876	6.65968	7.16385	7.35957	6.40635	8.13313	pass	-0.184535	-0.307707	-1.08572	-0.511355	-0.536897	-1.33904	-0.525986	-0.795764
AGTGTGAAAATGGCTGGGCC	MRGPRX4		285	805	876	270	1438	847	997	1188	1297	665	6.74634	6.542	6.76193	6.48552	7.08809	7.68857	6.48752	6.75119	6.88758	6.79712	pass	-0.260815	0.546089	0.926642	-0.258819	0.209188	0.125649	0.403972	0.0253392
AGTGTGACCCTGGGCTCTGG	GGT5		483	1449	1262	202	1019	227	783	836	330	1060	7.50188	7.3831	7.28456	6.07233	6.59553	5.80788	6.14333	6.24986	4.9482	7.46492	pass	-1.42955	-0.787567	-1.47669	-1.35856	-1.13324	-2.33636	-1.23127	-1.60939
AGTGTGCTGCTCATGGAAAT	MRGPRX4		925	2898	2435	321	1463	776	1585	1879	2654	1620	8.4355	8.37877	8.22831	6.73258	7.11277	7.5629	7.15036	7.40769	7.91432	8.07402	pass	-1.70293	-1.266	-0.665406	-1.28514	-0.971087	-0.313988	-1.21144	-0.856739
AGTGTTATCGGGGAGTCCAA	CYP3A5		407	987	1189	240	1149	700	1138	1605	1707	1200	7.25637	6.8332	7.19917	6.31761	6.76707	7.41503	6.67636	7.18174	7.28093	7.64294	pass	-0.938762	-0.066135	0.215861	-0.580011	0.348539	0.0817615	-0.263012	-0.0499034
AGTTATCTCAAAGCTTGCCC	ZNRF4		619	1806	1783	620	2784	1017	2474	1806	3938	1905	7.85805	7.69913	7.78045	7.67572	8.03605	7.95129	7.78907	7.35086	8.48167	8.30702	pass	-0.182333	0.336918	0.170833	-0.0689788	-0.348269	0.701213	0.108473	0.094655
AGTTATCTCGCTCAGCGACC	MAP2K6		366	1388	1113	953	4180	708	3327	1674	3357	995	7.10424	7.32143	7.10454	8.29346	8.62056	7.43133	8.21477	7.24206	8.25207	7.37416	pass	1.18921	1.29913	0.326785	1.11053	-0.0793697	1.14753	0.938374	0.726229
AGTTCCAGGAAACAGCCTTG	KRTAP12-1		697	2019	1839	623	2268	806	2609	1878	2247	1203	8.02857	7.85924	7.82487	7.68265	7.74156	7.61734	7.86538	7.40692	7.67524	7.64652	pass	-0.345926	-0.117681	-0.207525	-0.163188	-0.452319	-0.149631	-0.22371	-0.255046
AGTTCCCAGAAATATATTGC	Non-targeting control		462	1771	1801	643	2006	1013	1351	1360	3573	1541	7.43811	7.67103	7.79488	7.72801	7.56534	7.94562	6.92166	6.94457	8.34175	8.00217	pass	0.289901	-0.105693	0.150745	-0.51645	-0.726469	0.546872	0.111651	-0.232015
AGTTCCCGGTGGGGCTCTGG	MRGPRF		384	1244	1158	166	478	329	869	638	1051	684	7.17302	7.16445	7.16132	5.7938	5.52025	6.33526	6.29165	5.86578	6.58701	6.83741	pass	-1.37922	-1.6442	-0.826055	-0.881366	-1.29867	-0.57431	-1.28316	-0.918116
AGTTCCCTTCGGAACCTCGC	ZNF287		138	407	411	58	623	107	461	1093	371	302	5.71429	5.5731	5.6851	4.32437	5.89514	4.75139	5.39327	6.63211	5.11198	5.67383	pass	-1.38992	0.322033	-0.933706	-0.321022	1.05901	-0.573112	-0.667197	0.0549583
AGTTCTCCGGCGGAGTCCAC	MAP2K6		725	2138	1756	619	3434	1548	2794	2987	790	577	8.08518	7.94152	7.75854	7.6734	8.33774	8.55537	7.96381	8.07326	6.18012	6.59432	pass	-0.411782	0.396223	0.796831	-0.121372	0.131746	-1.57842	0.260424	-0.522682
AGTTCTCGGGTCCCCGCCCT	NENF		240	814	571	212	2771	107	463	5443	196	391	6.50093	6.55787	6.15157	6.14103	8.02932	4.75139	5.39936	8.93655	4.22819	6.04	pass	-0.359902	1.47145	-1.40018	-1.10157	2.37868	-1.92338	-0.0962095	-0.215421
AGTTCTCTGGGCTTGCAGAG	PANK1		336	1237	966	492	1559	221	346	539	333	594	6.9818	7.15637	6.90178	7.34394	7.20382	5.76993	4.99064	5.62705	4.96084	6.63578	pass	0.362142	0.0474552	-1.13185	-1.99116	-1.52932	-1.94094	-0.240751	-1.82047
AGTTCTGTTCGATAGATGCC	Non-targeting control		1206	3538	3635	1197	3859	1643	3863	3593	4277	2904	8.81724	8.66586	8.80475	8.62139	8.50559	8.64108	8.4296	8.33885	8.60048	8.9137	pass	-0.195844	-0.160279	-0.163679	-0.387639	-0.327014	-0.204273	-0.173267	-0.306308
AGTTGAATGGACCTCGACTA	Non-targeting control		627	2572	1912	388	2018	322	1371	1649	638	1553	7.8765	8.20715	7.88079	7.00372	7.5739	6.30463	6.94269	7.2205	5.87656	8.01332	pass	-0.872778	-0.633253	-1.57616	-0.933804	-0.986658	-2.00423	-1.0274	-1.30823
AGTTGCAGGTTCAATAGATG	TNFSF10		548	1562	1730	662	2633	1084	2065	2700	4141	1497	7.68309	7.49081	7.73712	7.76983	7.95591	8.04297	7.52966	7.92809	8.55398	7.96054	pass	0.0867408	0.465101	0.305851	-0.153433	0.437282	0.816865	0.285898	0.366905
AGTTGCATTTACATCTCTTG	MS4A12		359	1229	1008	168	743	573	331	682	1169	768	7.07659	7.14707	6.96268	5.81077	6.14534	7.12808	4.92875	5.9604	6.73901	7.00314	pass	-1.26582	-1.00173	0.165405	-2.14784	-1.18667	-0.223672	-0.700715	-1.18606
AGTTGCTTGGGGCGGGGGTC	GLRA2		795	2398	2412	1737	5716	2859	4081	4753	8087	1577	8.21769	8.10645	8.21466	9.15743	9.07107	9.43872	8.50858	8.74141	9.51774	8.03536	pass	0.939742	0.964624	1.22405	0.290889	0.634962	1.30307	1.04281	0.742974
AGTTGTGGGATGATGAGAAA	PNLIP		1261	4031	3919	1428	5383	2457	3852	6239	7416	2474	8.88144	8.85363	8.91305	8.87537	8.98464	9.22044	8.4255	9.13309	9.39295	8.68303	pass	-0.00606232	0.131011	0.307393	-0.45594	0.279452	0.479899	0.144114	0.101137
AGTTTAATCCCCCCCCCGGG	CD302		259	936	867	166	1456	325	599	1349	1474	607	6.60968	6.75735	6.74717	5.7938	7.10591	6.31784	5.76313	6.93295	7.07067	6.66671	pass	-0.815878	0.348553	-0.42933	-0.846552	0.175593	0.323504	-0.298885	-0.115818
AGTTTCACTTCAGATGACGC	TMBIM4		175	605	581	324	217	64	685	506	165	426	6.05115	6.13506	6.17627	6.74587	4.41826	4.04547	5.95334	5.5378	3.9942	6.16188	pass	0.694718	-1.7168	-2.1308	-0.0978192	-0.597254	-2.18207	-1.05096	-0.959048
AGTTTCCCTGCGCTGCCGGC	YAP1		370	1398	1464	807	2965	1450	2932	2792	4548	851	7.11981	7.33172	7.49749	8.05438	8.12659	8.46128	8.03309	7.97624	8.68889	7.15009	pass	0.934567	0.794865	0.963786	0.913277	0.644516	1.1914	0.89774	0.916399
AGTTTCCCTGGGGTTACCAG	GCKR		294	856	656	123	634	151	364	508	415	562	6.79078	6.6297	6.34914	5.37034	5.91997	5.23264	5.06156	5.54337	5.26925	6.55672	pass	-1.42044	-0.709735	-1.11651	-1.72922	-1.08633	-1.0799	-1.08223	-1.29848
AGTTTCTAATACGACCGTCA	MEP1A		386	1521	1461	188	840	950	1149	832	1370	1371	7.18046	7.45265	7.49455	5.9703	6.32002	7.85338	6.69011	6.24303	6.96592	7.83423	pass	-1.21015	-1.13264	0.358829	-0.490353	-1.20962	-0.528624	-0.661321	-0.742867
AGTTTGTAGCTTGGAGACAT	MC3R		716	2368	2169	598	3044	1190	1608	2525	2154	1484	8.06723	8.08835	8.06201	7.62385	8.16439	8.17708	7.171	7.83183	7.61456	7.94801	pass	-0.443373	0.0760354	0.115072	-0.896226	-0.256525	-0.447448	-0.0840886	-0.5334
ATAAAGAGGCTTTGAGCTCG	NFE2L3		168	609	441	107	500	213	495	198	410	417	5.99317	6.14443	5.78483	5.1745	5.58378	5.71773	5.49357	4.23168	5.25222	6.13151	pass	-0.818671	-0.560646	-0.0671	-0.499598	-1.91275	-0.532613	-0.482139	-0.981652
ATAACACTGTCATTTCCCAC	RGS18		1198	3822	3306	791	2719	853	2481	2277	1403	2067	8.80766	8.77699	8.66821	8.0256	8.0021	7.6987	7.79313	7.68337	6.99999	8.42441	pass	-0.782057	-0.774897	-0.969503	-1.01453	-1.09363	-1.66822	-0.842152	-1.25879
ATAACGAGAGGGGAAAAGGA	CCND2		1333	4585	3644	1100	3942	2134	4172	3162	5016	1697	8.96138	9.03904	8.80831	8.4998	8.5362	9.01747	8.54031	8.15511	8.82987	8.14077	pass	-0.461582	-0.502838	0.209158	-0.421073	-0.883935	0.0215583	-0.251754	-0.427817
ATAAGATAAGATTAGGAGAG	SPINK4		1031	3520	3179	573	2562	991	1755	2180	2122	2462	8.59159	8.65852	8.61183	7.56256	7.91664	7.91408	7.29636	7.62088	7.59308	8.67603	pass	-1.02903	-0.741887	-0.697759	-1.29523	-1.03765	-1.01876	-0.822893	-1.11721
ATAAGATAATTAAAACTTGG	HAND2		390	1540	1295	454	2546	351	1573	2202	1364	1031	7.19523	7.47046	7.32157	7.22872	7.90764	6.42753	7.13947	7.63529	6.95964	7.42513	pass	0.0334878	0.437174	-0.894042	-0.0557556	0.164826	-0.361927	-0.141127	-0.0842853
ATAATATGCAAGGGGGCGGA	COPE		784	2433	2436	1230	5488	715	4693	3994	1479	1486	8.19765	8.12728	8.2289	8.66053	9.01246	7.44544	8.70965	8.49105	7.07552	7.94995	pass	0.462877	0.885181	-0.783459	0.511994	0.363769	-1.15338	0.1882	-0.0925393
ATAATCAACTCTCCTGGTTC	TMEM52B		367	1079	946	546	2056	422	1778	1876	1294	725	7.10815	6.9607	6.87185	7.4933	7.60068	6.69048	7.31503	7.40539	6.88426	6.92068	pass	0.385152	0.639977	-0.181376	0.206878	0.444696	0.0124108	0.281251	0.221328
ATAATCCGGAAACGCTCGAC	Non-targeting control		192	694	630	31	304	310	261	446	304	532	6.18298	6.33042	6.29153	3.48198	4.88519	6.25054	4.59862	5.35988	4.8338	6.47844	pass	-2.701	-1.44523	-0.04099	-1.58436	-0.970541	-1.45773	-1.39574	-1.33754
ATACACAGAAAATTCCAAAT	TPH1		540	1692	1486	474	1752	1240	1573	2404	3439	1109	7.66198	7.60553	7.51889	7.29051	7.37113	8.23626	7.13947	7.7613	8.28678	7.52975	pass	-0.371471	-0.234403	0.717366	-0.522504	0.15577	0.767886	0.0371639	0.133718
ATACCACAGGAACCTACCCA	FAM172A		614	2086	1564	445	1662	473	1085	1027	1362	1458	7.8464	7.90614	7.59231	7.20003	7.29552	6.85357	6.60825	6.54319	6.95754	7.92262	pass	-0.646373	-0.610624	-0.738738	-1.23815	-1.36295	-0.634763	-0.665245	-1.07862
ATACCAGATGCGTCCGCTTG	Non-targeting control		313	1021	1011	295	1399	526	647	1134	1341	759	6.88034	6.88164	6.96693	6.61192	7.04872	7.00553	5.87236	6.68471	6.93531	6.98626	pass	-0.268423	0.167074	0.0386007	-1.00797	-0.196931	-0.0316244	-0.0209162	-0.412177
ATACCCTTCTCACCCGAGCT	DNAJC15		1063	3595	3744	1079	2193	1869	2963	2784	3411	2374	8.63558	8.68887	8.84729	8.47207	7.69328	8.82657	8.04821	7.97212	8.27502	8.62365	pass	-0.163513	-0.995589	-0.0207126	-0.587373	-0.716751	-0.572265	-0.393272	-0.625463
ATACGAGGCGCTTTTCTTTG	Non-targeting control		944	2872	2704	862	2491	1629	2848	2107	4491	2538	8.46475	8.36581	8.379	8.14915	7.87626	8.62876	7.99132	7.57199	8.67074	8.71978	pass	-0.3156	-0.489548	0.249757	-0.473437	-0.793819	0.291738	-0.185131	-0.325173
ATACGCATGATTGCAAGAGG	Non-targeting control		99	455	447	36	79	74	181	102	374	570	5.24591	5.73074	5.80397	3.67967	3.07379	4.24307	4.09664	3.34527	5.12327	6.57689	pass	-1.56624	-2.65695	-1.56091	-1.14927	-2.38547	-0.680704	-1.92803	-1.40515
ATACGCTGGCTGCCTCCGAA	SMPX		1148	3373	3277	1403	4208	1090	4717	3807	2436	1687	8.74629	8.59714	8.65553	8.84995	8.63016	8.0509	8.71699	8.42207	7.7912	8.13228	pass	0.103656	0.0330271	-0.604623	-0.0293028	-0.175071	-0.864324	-0.15598	-0.356233
ATACTCTCATAAATCCAGCC	RPS18		909	2813	2574	1086	3493	1339	3063	3750	3059	1769	8.4104	8.33596	8.30814	8.48137	8.36224	8.34672	8.09591	8.40037	8.11842	8.20051	pass	0.0709649	0.0262855	0.0385793	-0.314489	0.0644104	-0.189718	0.0452766	-0.146599
ATAGAAAAATGGGAAGTGAA	TRHR		951	2935	2802	1460	4461	802	3851	5575	1203	1772	8.47538	8.39702	8.43021	8.90728	8.71419	7.6102	8.42512	8.97105	6.77999	8.20295	pass	0.431897	0.317169	-0.820013	-0.0502588	0.574028	-1.65023	-0.0236489	-0.375487
ATAGAACATGAACTCAAAAG	CYP3A5		517	1695	1527	658	1315	1527	2346	1656	4916	1118	7.5995	7.60807	7.55795	7.76113	6.96008	8.53572	7.71278	7.22657	8.80088	7.54135	pass	0.161628	-0.647993	0.977772	0.113283	-0.381506	1.24294	0.163802	0.324905
ATAGAGTAGATCCTAGTCCG	MDM4		1048	3050	3010	3731	11873	6489	11545	11961	12691	1156	8.61513	8.45231	8.53323	10.259	10.1243	10.62	10.0063	10.0708	10.1672	7.58932	pass	1.64391	1.67198	2.08681	1.39116	1.6185	1.63392	1.8009	1.54786
ATAGATAGACTAAATATGGA	OSTN		384	1381	1321	394	1439	613	1272	999	1355	1388	7.17302	7.31418	7.35007	7.02568	7.08909	7.22476	6.83547	6.50374	6.95017	7.85193	pass	-0.147331	-0.225096	-0.125308	-0.337542	-0.810439	-0.399901	-0.165912	-0.515961
ATAGATTGTCACAACACTCT	MYF6		379	1073	1033	149	708	429	312	906	1012	631	7.15424	6.95272	6.99774	5.64089	6.07674	6.71398	4.84635	6.3644	6.53303	6.72211	pass	-1.51335	-0.875979	-0.28376	-2.30789	-0.588318	-0.464709	-0.891028	-1.12031
ATAGATTGTGGGAATATGAG	SYTL5		591	1744	1442	242	1217	498	965	1069	852	1143	7.79156	7.64898	7.47577	6.32943	6.84928	6.92725	6.44099	6.60041	6.28767	7.57309	pass	-1.46213	-0.799701	-0.548522	-1.35057	-1.04857	-1.1881	-0.936784	-1.19575
ATAGCAGGACGAGGTTCCTT	Non-targeting control		239	607	456	151	638	371	302	291	672	433	6.49497	6.13975	5.83222	5.65975	5.92889	6.50657	4.80101	4.76245	5.95022	6.18507	pass	-0.835226	-0.210861	0.674349	-1.69396	-1.3773	0.117996	-0.123912	-0.984423
ATAGCCGCCGCTCATTACTT	Non-targeting control		557	1819	1554	1006	1971	474	2375	1822	1181	1346	7.70648	7.70943	7.5831	8.3713	7.54008	6.85659	7.73042	7.36351	6.7536	7.8078	pass	0.664818	-0.169346	-0.726512	0.0239452	-0.34592	-0.829497	-0.0770133	-0.383824
ATAGCCTGTCAGCTGGGCCG	MIR1-1HG		423	1357	1163	972	2164	1032	2177	2105	1974	887	7.31165	7.28905	7.16749	8.32185	7.67416	7.97232	7.60546	7.57063	7.48933	7.20945	pass	1.0102	0.385116	0.804833	0.29381	0.281579	0.321843	0.733383	0.299078
ATAGCTAAAGTTGATGTGTA	Non-targeting control		1109	3671	3360	1173	4445	1211	4196	5237	4032	2160	8.69655	8.71898	8.69152	8.59225	8.70902	8.20223	8.54856	8.881	8.5156	8.48772	pass	-0.104298	-0.00995665	-0.489293	-0.147987	0.162028	-0.17592	-0.201183	-0.0539597
ATAGTAACGTCAGGGAGTAA	Non-targeting control		415	1243	1168	253	1779	698	720	1133	1474	869	7.28427	7.1633	7.17364	6.39278	7.39306	7.41093	6.0241	6.68345	7.07067	7.18008	pass	-0.89149	0.229758	0.237289	-1.26018	-0.479849	-0.102967	-0.141481	-0.614331
ATAGTTTGTATTAATAACTA	IFNG		264	823	743	155	737	180	1547	978	268	641	6.63698	6.57357	6.52674	5.69673	6.13381	5.47989	7.1156	6.47343	4.65874	6.74458	pass	-0.940255	-0.439753	-1.04685	0.478616	-0.100132	-1.86799	-0.808952	-0.496503
ATATAAACTGTCGCGGTAAA	Non-targeting control		107	312	350	117	360	86	243	325	323	302	5.35517	5.19882	5.45819	5.29998	5.1215	4.44921	4.49993	4.9163	4.91829	5.67383	pass	-0.0551955	-0.0773151	-1.00898	-0.855243	-0.28252	-0.539906	-0.380498	-0.559223
ATATACTCTTTGTCTGAAAG	LCE4A		703	2031	1915	546	2053	931	1852	1056	1761	1421	8.04089	7.86775	7.88304	7.4933	7.59858	7.82436	7.3735	6.58294	7.32558	7.88569	pass	-0.547586	-0.269174	-0.0586806	-0.667393	-1.28482	-0.55746	-0.291814	-0.836557
ATATAGCCAAAACCATTCGC	PFDN2		273	921	705	265	1179	239	1015	1043	580	780	6.68487	6.73426	6.45184	6.45886	6.80392	5.8809	6.51305	6.56525	5.74151	7.02533	pass	-0.226008	0.0696553	-0.57094	-0.17182	-0.169008	-0.710334	-0.242431	-0.350387
ATATCCCCTATGTTTACAGT	CALD1		1014	3361	3199	912	5014	1909	2885	3683	4993	2216	8.56767	8.59201	8.62086	8.23022	8.88241	8.85706	8.00987	8.37443	8.82326	8.52455	pass	-0.33745	0.290397	0.236197	-0.557804	-0.217574	0.202397	0.0630483	-0.190994
ATATCTCCCTACCTACCTCC	ABCE1		1095	3008	2912	515	2845	1901	1465	1801	4217	2526	8.67826	8.43236	8.48561	7.40946	8.0672	8.85101	7.03761	7.34689	8.58015	8.71296	pass	-1.2688	-0.36516	0.365401	-1.64065	-1.08547	0.0945424	-0.422854	-0.877195
ATATGATTAGTAGACACCAG	SPIC		931	3162	2293	559	2811	907	1057	2200	1980	1865	8.4448	8.50419	8.14192	7.52707	8.04992	7.78685	6.57092	7.63398	7.49369	8.2765	pass	-0.917739	-0.454269	-0.355075	-1.87389	-0.870206	-0.648234	-0.575694	-1.13078
ATATGCAGATGAGCGCGTGA	IRX2		331	1141	1116	343	787	1018	780	1847	3916	980	6.96034	7.04067	7.1084	6.82734	6.22721	7.9527	6.13787	7.38305	8.47361	7.35238	pass	-0.132997	-0.813466	0.844298	-0.822473	0.342379	1.36521	-0.0340551	0.295037
ATATGGATGGGGGCCAGACA	ZNF705D		229	626	666	195	336	297	586	171	558	890	6.43401	6.1836	6.3707	6.02222	5.02492	6.18956	5.73206	4.03225	5.68678	7.21429	pass	-0.411789	-1.15867	-0.181141	-0.701947	-2.15134	-0.683922	-0.583867	-1.17907
ATATGGCTTGGAGAAAGCGG	KCTD16		332	800	756	306	1397	255	670	935	314	665	6.96466	6.53311	6.55149	6.6642	7.04667	5.97285	5.92191	6.40931	4.87888	6.79712	pass	-0.300456	0.51356	-0.578641	-1.04274	-0.123797	-1.67261	-0.121846	-0.946383
ATATGTAGGAAGAGCCCACC	OR2T2		573	2410	2350	477	2351	642	1327	1897	1346	1610	7.74714	8.11363	8.17722	7.29955	7.79318	7.29101	6.89602	7.42136	6.94063	8.06512	pass	-0.447593	-0.320449	-0.886211	-0.851124	-0.692266	-1.23659	-0.551417	-0.92666
ATATGTATATTCTTAAAAAA	BCHE		225	935	1039	227	748	1138	1098	1803	1590	749	6.40888	6.75582	7.00603	6.2383	6.15488	8.11285	6.62525	7.34848	7.17918	6.96728	pass	-0.170578	-0.60094	1.10681	0.216371	0.592654	0.173144	0.111765	0.32739
ATATTCCTCTTCATCACCTT	LCE4A		960	2795	2802	782	3347	1688	3588	2958	3498	1867	8.48893	8.32672	8.43021	8.00915	8.30083	8.67996	8.32338	8.05924	8.31124	8.27804	pass	-0.479779	-0.0258888	0.249747	-0.165556	-0.267483	-0.118974	-0.0853069	-0.184004
ATATTTCGGCAGTTGCAGCA	Non-targeting control		692	2449	2261	854	2636	887	2196	2371	2590	1600	8.01822	8.1367	8.12172	8.13575	7.95755	7.75483	7.61793	7.74145	7.87925	8.05617	pass	0.117524	-0.179153	-0.366893	-0.400297	-0.39525	-0.242466	-0.142841	-0.346004
ATCAAAGCCCGGCAGAGAAT	CCND1		1007	3164	3364	1273	4265	1916	5837	5731	5537	850	8.5577	8.5051	8.69324	8.70998	8.64953	8.86233	9.02369	9.01079	8.97214	7.14841	pass	0.152281	0.144426	0.169089	0.465985	0.505685	0.278905	0.155266	0.416858
ATCAAAGTGTCTGACTTATT	Non-targeting control		677	2365	2111	478	1759	803	1963	3407	2070	1225	7.98673	8.08653	8.02305	7.30255	7.37685	7.61199	7.45698	8.26241	7.55747	7.67254	pass	-0.684179	-0.709686	-0.411062	-0.529751	0.175875	-0.465582	-0.601643	-0.273152
ATCAAGGTCCTTGACTCCCC	CHPT1		159	515	380	90	902	104	310	987	283	1226	5.91501	5.90628	5.57424	4.93241	6.42151	4.71191	4.83739	6.4865	4.73428	7.67371	pass	-0.982605	0.515236	-0.862336	-1.07762	0.580225	-0.839962	-0.443235	-0.445786
ATCAAGTCAGGTTATGCGGG	Non-targeting control		608	1785	1855	315	1079	494	765	651	947	2125	7.83229	7.68234	7.83731	6.70562	6.67724	6.91571	6.11025	5.89439	6.43833	8.46422	pass	-1.12668	-1.00509	-0.921603	-1.72204	-1.78795	-1.39898	-1.01779	-1.63632
ATCAATATAAATAAGCCGGT	NKAP		266	805	804	225	252	211	449	221	712	567	6.64776	6.542	6.63938	6.22571	4.62458	5.70438	5.35613	4.38221	6.03232	6.56936	pass	-0.422057	-1.91742	-0.935004	-1.29163	-2.15979	-0.607059	-1.09149	-1.35283
ATCACAAGATTGCTTCAGGG	SLC2A3		370	1327	1155	217	278	269	900	322	989	1663	7.11981	7.25701	7.1576	6.17419	4.76076	6.04876	6.34158	4.90336	6.50023	8.11168	pass	-0.945626	-2.49624	-1.10884	-0.778229	-2.35364	-0.657373	-1.5169	-1.26308
ATCACAGACAGAAAGAAACC	FRK		1105	3763	2802	1132	2884	2409	8796	4350	9330	2111	8.69135	8.7546	8.43021	8.54105	8.08677	9.19203	9.61438	8.6139	9.72375	8.45471	pass	-0.150291	-0.667831	0.761814	0.92303	-0.1407	1.29353	-0.0187694	0.691954
ATCACAGCCATATTTCTAAA	GBA		803	2175	2398	516	2448	607	2540	2488	1631	1374	8.23208	7.96617	8.20629	7.41224	7.85125	7.21067	7.82688	7.81063	7.21566	7.83737	pass	-0.819843	-0.114922	-0.995628	-0.4052	-0.155544	-0.990637	-0.643464	-0.517127
ATCACGTGATCGGATGGTTC	Non-targeting control		731	2215	2052	1089	3167	1320	2179	2100	3024	1045	8.09703	7.99236	7.98232	8.48534	8.22134	8.32617	7.60677	7.56722	8.10188	7.44448	pass	0.38831	0.228985	0.343849	-0.490254	-0.425142	0.119564	0.320381	-0.265277
ATCAGAAGAAGGCGCCGCAG	DDIAS		530	1802	1783	237	648	494	702	765	1475	1212	7.63515	7.69595	7.78045	6.29969	5.95096	6.91571	5.98814	6.12357	7.07164	7.65722	pass	-1.33545	-1.74499	-0.864746	-1.64701	-1.57238	-0.708812	-1.31506	-1.3094
ATCAGCAGGGGAAAGGTAAC	SYTL5		643	2051	2460	1067	3893	2455	3812	4643	7704	1512	7.9127	7.88183	8.243	8.45598	8.51821	9.21927	8.41048	8.70771	9.44784	7.97487	pass	0.543281	0.636375	0.976273	0.497785	0.82588	1.20484	0.718643	0.842835
ATCAGCCCATTTCTGCGCAC	Non-targeting control		313	941	934	255	618	296	625	581	440	665	6.88034	6.76497	6.85359	6.40401	5.88371	6.18476	5.82332	5.73319	5.35151	6.79712	pass	-0.476329	-0.881262	-0.668829	-1.05702	-1.03178	-1.50208	-0.675473	-1.19696
ATCAGGCCTTGTCCGTGATT	Non-targeting control		217	582	598	301	1137	232	785	769	961	456	6.35728	6.07995	6.21731	6.64067	6.75206	5.83875	6.14696	6.13099	6.45926	6.25874	pass	0.283392	0.672111	-0.378556	-0.210323	0.0510372	0.241951	0.192316	0.0275553
ATCAGGGATTAGCTTCGGGG	RBM46		293	1202	1047	87	401	205	198	272	332	1572	6.78591	7.11525	7.01701	4.88513	5.27286	5.66357	4.21889	4.66874	4.95664	8.0308	pass	-1.90078	-1.84239	-1.35345	-2.56702	-2.44651	-2.06037	-1.69887	-2.35797
ATCAGGGCACCTTGGGCGGG	BDH1		269	922	846	357	1984	162	1201	1758	292	480	6.66378	6.73581	6.71212	6.88456	7.54952	5.33147	6.75336	7.31224	4.77778	6.3318	pass	0.220777	0.813704	-1.38065	0.0895744	0.576428	-1.93435	-0.11539	-0.422782
ATCAGGGGTTAACTCAAGAG	AXL		540	1887	1733	477	1349	575	678	894	1060	974	7.66198	7.76213	7.73961	7.29955	6.99662	7.13307	5.93876	6.3454	6.59918	7.34357	pass	-0.362427	-0.765514	-0.606533	-1.72322	-1.41673	-1.14042	-0.578158	-1.42679
ATCATGGCGGCGGCCGGGCG	NRF1		181	496	550	53	597	79	379	546	133	531	6.09907	5.85297	6.09829	4.20109	5.83469	4.33256	5.11811	5.64529	3.70478	6.47575	pass	-1.89798	-0.0182761	-1.76572	-0.980962	-0.207676	-2.39351	-1.22733	-1.19405
ATCATTTAGCTGTAGTAAGT	SLC7A11		1026	3028	2804	1428	5666	2173	5536	5297	8456	1656	8.5846	8.44189	8.43124	8.87537	9.05842	9.04355	8.94746	8.8974	9.58202	8.10562	pass	0.290775	0.616528	0.612309	0.362857	0.455509	1.15078	0.506537	0.656382
ATCATTTCCCTAAACAACTT	RGS18		838	3275	2879	1168	3875	1641	3490	2405	3508	1856	8.29343	8.55471	8.46921	8.5861	8.51154	8.63932	8.28355	7.7619	8.31535	8.26955	pass	0.292668	-0.0431725	0.170109	-0.00988223	-0.792813	-0.153868	0.139868	-0.318854
ATCCACCGACCTGGAGTTCA	UBXN10		432	1449	1307	275	2690	484	752	2060	1832	790	7.34183	7.3831	7.33479	6.5117	7.98669	6.88645	6.08589	7.53962	7.38225	7.04357	pass	-0.830125	0.603588	-0.448343	-1.25594	0.156518	0.0474611	-0.22496	-0.350654
ATCCACCTCCTATCCATCGT	TSSK4		794	2254	2398	797	2614	862	2274	2463	1602	1690	8.21588	8.01744	8.20629	8.03646	7.94551	7.71377	7.66803	7.79612	7.18995	8.13483	pass	-0.179417	-0.0719333	-0.49252	-0.547847	-0.221319	-1.01634	-0.247957	-0.59517
ATCCAGCCTGAAGGACAGTG	GOLGA7B		299	958	751	113	570	176	425	461	493	667	6.81489	6.79056	6.54202	5.25109	5.76912	5.4482	5.27887	5.40646	5.51179	6.80142	pass	-1.56381	-1.02145	-1.09382	-1.53603	-1.3841	-1.03023	-1.22636	-1.31679
ATCCATGTGGTTACAATATT	Non-targeting control		589	2041	1962	672	2344	1128	2425	2460	3249	1048	7.78669	7.87481	7.91787	7.79136	7.78889	8.10016	7.76034	7.79437	8.20505	7.44859	pass	0.00466946	-0.0859155	0.182287	-0.0263526	-0.080439	0.287182	0.0336803	0.06013
ATCCCAGCCCTCCATCGGCT	ZDHHC13		326	833	779	139	715	381	403	913	932	556	6.93856	6.59081	6.59427	5.54274	6.09072	6.54453	5.20421	6.37537	6.41556	6.5414	pass	-1.39581	-0.500084	-0.049747	-1.73435	-0.215439	-0.178711	-0.648549	-0.709499
ATCCCCCACAGGCTTCCAAT	ENSA		810	2504	2212	639	3447	860	1786	4307	1980	1351	8.24456	8.16863	8.09022	7.71905	8.34317	7.71044	7.32147	8.59961	7.49369	7.81312	pass	-0.52551	0.174543	-0.379786	-0.923097	0.430975	-0.596536	-0.243584	-0.362886
ATCCCTTGACTTGCTTGCGG	TKTL1		358	975	939	149	650	127	439	515	602	723	7.07259	6.81571	6.86123	5.64089	5.95534	4.99015	5.32444	5.56269	5.79423	6.91672	pass	-1.4317	-0.860377	-1.87108	-1.74815	-1.25302	-1.067	-1.38772	-1.35606
ATCCGAGCCGGCGTCCGCCA	POLG2		591	1897	1723	369	1476	581	1097	1230	1600	1104	7.79156	7.76972	7.7313	6.93186	7.12545	7.14794	6.62395	6.80086	7.18816	7.52327	pass	-0.859702	-0.644274	-0.583353	-1.16761	-0.968865	-0.543137	-0.695776	-0.893204
ATCCGCGCGCGAAGGGAGGG	SPOCK3		66	202	190	8	35	12	33	31	16	403	4.67983	4.59286	4.60421	1.85813	2.10005	1.96664	1.97706	1.92024	1.29179	6.08296	pass	-2.8217	-2.49281	-2.63757	-2.70277	-2.67261	-3.31242	-2.65069	-2.89593
ATCCGGAAAGGGCTTGCTCT	SPINK4		425	1542	1233	625	1202	575	1880	1371	1344	887	7.31841	7.47232	7.25124	7.68725	6.83154	7.13307	7.39502	6.95609	6.9385	7.20945	pass	0.36884	-0.640781	-0.118169	0.0766088	-0.51623	-0.312739	-0.130037	-0.250787
ATCCGGAACGGTATCCGGAG	BCL2L13		109	315	274	29	290	162	106	152	558	261	5.38124	5.21225	5.11409	3.39464	4.81953	5.33147	3.38318	3.87331	5.68678	5.46776	pass	-1.9866	-0.392722	0.217386	-1.99806	-1.33894	0.572695	-0.720644	-0.921437
ATCCGGGAAGAGCGGCGGCC	NOL10		421	1217	1020	705	3157	278	2526	2744	646	672	7.30485	7.13302	6.97962	7.86022	8.2168	6.09554	7.81894	7.95132	5.89423	6.8121	pass	0.555369	1.08378	-0.88408	0.514094	0.818302	-1.08539	0.251689	0.0823368
ATCCTAGGTACAAAAGGACG	Non-targeting control		135	373	441	136	417	129	641	425	308	343	5.68319	5.45001	5.78483	5.51195	5.32788	5.01199	5.85915	5.29203	4.852	5.85411	pass	-0.171242	-0.122132	-0.772841	0.175962	-0.157974	-0.932825	-0.355405	-0.304946
ATCCTCAGGAGACTTCAATT	IFNG		493	1670	1349	270	1106	155	596	704	722	976	7.53128	7.58675	7.38015	6.48552	6.71256	5.26936	5.75602	6.00548	6.05214	7.34651	pass	-1.04576	-0.87419	-2.11078	-1.77527	-1.58127	-1.32801	-1.34358	-1.56151
ATCCTCCAAGTTTCTTTGGA	LEF1		233	641	509	129	438	329	279	764	715	424	6.4587	6.21729	5.98821	5.43743	5.39704	6.33526	4.69099	6.12171	6.0383	6.15519	pass	-1.02128	-0.820255	0.347049	-1.76772	-0.0955799	0.0500817	-0.498161	-0.604405
ATCCTCGCGGGATTTCAGTT	VMP1		816	2660	2147	470	1884	419	1964	2279	2352	1117	8.25518	8.25553	8.04736	7.27836	7.47531	6.68028	7.45771	7.68463	7.74081	7.54007	pass	-0.976818	-0.780216	-1.36707	-0.797464	-0.570899	-0.306546	-1.04137	-0.558303
ATCCTGGGTGAGATTAGAAG	ASCL4		767	2623	2347	466	2394	615	1497	2774	1773	1597	8.16614	8.23539	8.17539	7.26611	7.81921	7.22943	7.06855	7.96694	7.33531	8.05347	pass	-0.900028	-0.416178	-0.945957	-1.09759	-0.268443	-0.840071	-0.754054	-0.735367
ATCCTTAAGGGGCTGGCAAG	LIN28B		241	1005	929	285	494	347	720	499	740	551	6.50686	6.85905	6.84592	6.56268	5.56673	6.41118	6.0241	5.51814	6.08714	6.5285	pass	0.0558172	-1.29232	-0.434731	-0.482766	-1.34091	-0.758779	-0.557078	-0.860819
ATCGAAGACTATCCCAGCCG	CHRNB2		715	2355	2103	328	1576	770	1002	1589	1412	1146	8.06522	8.08044	8.0176	6.76341	7.21936	7.55176	6.49466	7.16739	7.00914	7.57685	pass	-1.30181	-0.861076	-0.465831	-1.57056	-0.913051	-1.00845	-0.876238	-1.16402
ATCGGTACCTCTTCACATAT	Non-targeting control		470	1442	1689	250	2111	789	986	1309	2379	1088	7.46274	7.37616	7.70268	6.37578	7.63857	7.58675	6.47169	6.88988	7.7572	7.50232	pass	-1.08696	0.262412	-0.115934	-0.991046	-0.486275	0.0545196	-0.313493	-0.474267
ATCGTCAGACAGGAAGTGGG	DGUOK		1139	3423	2974	629	2673	894	1877	2591	2883	2380	8.73496	8.61831	8.51592	7.69641	7.97758	7.76611	7.39273	7.86889	8.03325	8.62728	pass	-1.03856	-0.640733	-0.749806	-1.34224	-0.749418	-0.482671	-0.809698	-0.858109
ATCGTTGCTGACAGGATCTA	Non-targeting control		455	1475	1448	592	1700	476	1762	1439	1900	1217	7.41622	7.40861	7.48172	7.60938	7.32793	6.86261	7.30207	7.02538	7.43452	7.66313	pass	0.193163	-0.0806796	-0.619116	-0.114144	-0.383222	-0.0472005	-0.168877	-0.181522
ATCGTTTCCAGGTTTCAATA	NECAP1		625	1830	2029	345	873	667	890	884	1345	1183	7.87191	7.71809	7.96612	6.83566	6.37493	7.34578	6.32566	6.32937	6.93957	7.62246	pass	-1.03625	-1.34316	-0.620339	-1.54624	-1.38872	-1.02655	-0.999916	-1.3205
ATCGTTTCCGCTTAACGGCG	Non-targeting control		260	531	681	191	378	661	575	205	861	517	6.61518	5.94969	6.40245	5.99278	5.18992	7.33282	5.70524	4.27918	6.30264	6.43764	pass	-0.622399	-0.759774	0.930372	-0.90994	-1.67051	-0.099813	-0.150601	-0.893421
ATCTAGCCCAGGGACGACGC	SRSF6		333	1250	1150	473	2176	306	1257	1862	1118	710	6.96896	7.17135	7.15139	7.28748	7.6821	6.23205	6.81851	7.39465	6.67527	6.89077	pass	0.318517	0.510758	-0.919337	-0.150452	0.223305	-0.47612	-0.0300206	-0.134422
ATCTAGCTCTTGTCTCATTG	RASSF1		631	1939	1991	516	3087	699	2070	2383	1512	1241	7.88563	7.80117	7.93895	7.41224	8.18456	7.41298	7.53313	7.7487	7.10712	7.69117	pass	-0.473391	0.383386	-0.525974	-0.352503	-0.0524683	-0.831832	-0.205326	-0.412268
ATCTCAGGTCCCTTGGTGGA	PPARG		277	1085	1015	229	555	933	373	210	1100	731	6.70565	6.96863	6.97258	6.25079	5.73136	7.82744	5.09575	4.31218	6.65208	6.93247	pass	-0.454859	-1.23728	0.854857	-1.6099	-2.65646	-0.320501	-0.279093	-1.52895
ATCTCCAGGAGTGGGGGAGC	NDUFB2		49	230	281	31	113	193	51	61	377	494	4.26954	4.77284	5.14944	3.48198	3.53768	5.57831	2.46959	2.69597	5.13447	6.37276	pass	-0.78756	-1.23516	0.428871	-1.79995	-2.07687	-0.0149773	-0.531282	-1.29727
ATCTCCGTTCTCTGGGTAAG	WDR83OS		617	2047	1983	700	3608	1561	2515	3344	3025	904	7.8534	7.87903	7.93317	7.85	8.40883	8.5674	7.81268	8.23557	8.10236	7.23666	pass	-0.0034037	0.529807	0.634235	-0.0407234	0.356542	0.169186	0.386879	0.161668
ATCTCGCTCACTTGGCTTAT	HTR1A		642	2099	2197	504	2464	747	2113	2537	1668	1353	7.91046	7.91507	8.08044	7.37849	7.86061	7.50825	7.56263	7.83864	7.2478	7.81525	pass	-0.531965	-0.0544597	-0.572192	-0.347829	-0.0764272	-0.83264	-0.386206	-0.418965
ATCTCGGGTCGACTGCGGAT	Non-targeting control		1131	3784	3096	1122	5002	1811	3824	3175	2731	1652	8.72482	8.76261	8.57377	8.52829	8.87896	8.78119	8.415	8.161	7.95541	8.10214	pass	-0.19653	0.116344	0.207429	-0.309816	-0.601607	-0.618352	0.0424142	-0.509925
ATCTCTATACTGTCACTCGC	Non-targeting control		567	1900	1679	708	2341	756	2238	1505	3712	1352	7.73203	7.77199	7.69415	7.86632	7.78706	7.52544	7.64512	7.08959	8.39664	7.81419	pass	0.134292	0.0150659	-0.16872	-0.086906	-0.682395	0.70249	-0.00645393	-0.0222703
ATCTCTATGATCCATCCTGT	DHX8		956	3310	2643	787	2827	1570	2713	2654	5046	1706	8.48293	8.57001	8.34619	8.01831	8.05808	8.57568	7.92154	7.90341	8.83846	8.14838	pass	-0.464613	-0.511928	0.22949	-0.561387	-0.666601	0.492271	-0.249017	-0.245239
ATCTCTTCAGGACCGCGCCG	FOXR1		590	1780	1566	762	2307	1306	2219	1864	2317	852	7.78913	7.67831	7.59414	7.97192	7.76604	8.31083	7.63288	7.39619	7.71928	7.15177	pass	0.182794	0.0877325	0.716691	-0.156246	-0.282121	0.125142	0.329072	-0.104408
ATCTGAGCGTTTTCGGCCGC	Non-targeting control		268	636	1062	219	542	142	746	401	434	588	6.65846	6.20615	7.03738	6.18724	5.69781	5.14641	6.0745	5.21038	5.33219	6.62128	pass	-0.471222	-0.508333	-1.89097	-0.583961	-0.995771	-1.70519	-0.956842	-1.09497
ATCTGATCCCTCTGCTGCTG	FBXW7		1706	5209	4460	1468	4933	2331	4400	4496	5465	2859	9.31669	9.2228	9.09925	8.91515	8.85896	9.14463	8.61687	8.66141	8.9533	8.89122	pass	-0.401541	-0.363838	0.0453796	-0.699818	-0.561389	-0.14595	-0.24	-0.469052
ATCTGGACGGAGAGACCTCC	BCL2L13		248	909	775	241	930	270	713	724	420	690	6.54772	6.71552	6.58692	6.32353	6.46511	6.05403	6.01022	6.04527	5.28608	6.8499	pass	-0.224187	-0.250411	-0.532889	-0.537502	-0.670246	-1.30084	-0.335829	-0.836198
ATCTGGTCTATCTTGGGTGT	FRK		840	2756	2895	662	2180	1315	3914	3476	6156	1697	8.29686	8.30651	8.47719	7.76983	7.68474	8.32071	8.44847	8.29124	9.12474	8.14077	pass	-0.52703	-0.621774	-0.156479	0.151605	-0.0152742	0.647554	-0.435094	0.261295
ATCTTCAGGGTAACTACGAA	Non-targeting control		370	1257	933	460	1570	264	1494	1708	762	861	7.11981	7.17935	6.85206	7.24753	7.2139	6.02211	7.06568	7.27088	6.12879	7.16683	pass	0.127721	0.034552	-0.829954	-0.0541363	0.0915322	-0.723271	-0.22256	-0.228625
ATCTTCAGTTTCTGACCTCC	RASGRP3		758	2583	2317	633	3632	922	2367	3227	1953	1516	8.14917	8.21329	8.15689	7.70551	8.41837	7.81041	7.72558	8.18436	7.47399	7.97867	pass	-0.443658	0.20508	-0.346486	-0.423587	-0.0289303	-0.6829	-0.195021	-0.378473
ATCTTCCCTTGAACACAGAA	FBXW7		680	2050	2176	649	4414	654	3258	4264	1838	1237	7.99309	7.88113	8.06664	7.74135	8.69895	7.31756	8.18464	8.58517	7.38694	7.68653	pass	-0.251735	0.817815	-0.749079	0.191554	0.704037	-0.679696	-0.0609995	0.0719653
ATGAAAAATCTGTAGCAGCA	C8B		321	1219	1047	431	2566	313	1731	1778	956	829	6.91644	7.13537	7.01701	7.15423	7.91888	6.26425	7.27663	7.32846	6.45182	7.11257	pass	0.237783	0.783508	-0.752761	0.360183	0.193088	-0.565193	0.08951	-0.00397399
ATGAAAGACAGAGACAGCTT	SPARC		1128	3723	3290	1812	5065	2476	6905	5871	6833	2111	8.721	8.73922	8.66122	9.21831	8.89698	9.23154	9.26567	9.04554	9.27501	8.45471	pass	0.497314	0.157755	0.570314	0.544678	0.306318	0.613786	0.408461	0.488261
ATGAAATCCAGGATGAAGGC	ESM1		450	1600	1522	305	1897	557	730	2663	1628	817	7.40037	7.5253	7.55324	6.65953	7.48518	7.08752	6.04369	7.90827	7.21302	7.09169	pass	-0.740842	-0.0401209	-0.465718	-1.35668	0.382971	-0.340221	-0.41556	-0.437975
ATGAAGGTGCCATCGCAGCC	FAAH2		282	1086	793	199	1180	310	450	1220	937	577	6.73122	6.96995	6.61971	6.05107	6.80513	6.25054	5.35926	6.78918	6.42319	6.59432	pass	-0.680149	-0.164823	-0.369168	-1.37195	-0.180769	-0.196516	-0.404714	-0.583079
ATGACATTGCGCGTCTACGG	Non-targeting control		212	606	711	211	839	209	1208	581	441	662	6.32406	6.13741	6.46393	6.1343	6.31832	5.6909	6.76166	5.73319	5.35471	6.79066	pass	-0.189759	0.180914	-0.773025	0.437602	-0.404216	-1.10922	-0.260623	-0.358611
ATGACCGAGTATGGGAGAGA	GPR152		379	1297	1166	200	767	290	681	663	609	1157	7.15424	7.22423	7.17118	6.05819	6.19057	6.15563	5.94502	5.9203	5.81061	7.59056	pass	-1.09605	-1.03366	-1.01555	-1.20922	-1.30393	-1.36057	-1.04842	-1.29124
ATGACCTCCTAGTCCCTAGC	WWTR1		467	1710	1242	633	1679	631	3222	2010	2101	1187	7.45355	7.62072	7.26167	7.70551	7.31011	7.26624	8.16867	7.50436	7.5788	7.6273	pass	0.251954	-0.310614	0.00457266	0.715112	-0.116357	0.317136	-0.018029	0.305297
ATGACGCAGGCCGGGATTTG	LSM10		520	1513	1294	783	2847	1041	2271	1477	5700	832	7.6078	7.44509	7.32046	8.01099	8.06821	7.9848	7.66613	7.0627	9.01392	7.11775	pass	0.403186	0.623122	0.66434	0.0583308	-0.382388	1.69346	0.56355	0.456466
ATGACGGCAGATCGCGCGAA	SC5D		443	1496	1407	472	1658	285	1534	1668	1039	789	7.37788	7.42888	7.44052	7.28445	7.29206	6.13089	7.10351	7.23691	6.57062	7.04176	pass	-0.0934388	-0.136819	-1.30963	-0.27437	-0.191967	-0.869906	-0.513295	-0.445414
ATGAGACAAGAGCTAGATCC	RASSF1		600	1768	1942	719	2068	1157	1983	1338	2328	1509	7.81327	7.6686	7.90315	7.88847	7.60903	8.13665	7.47152	6.92123	7.72608	7.97202	pass	0.0751991	-0.0595724	0.233497	-0.341745	-0.747371	-0.17707	0.0830414	-0.422062
ATGAGCGCAGCGGCGCGCCG	HTR1A		98	412	295	211	1099	120	2084	1183	308	305	5.23165	5.59035	5.21766	6.1343	6.70348	4.911	7.5428	6.74516	4.852	5.68781	pass	0.902656	1.11313	-0.306658	2.31115	1.15481	-0.365654	0.569711	1.03344
ATGAGGACCTCGAAATATGC	BCL6		542	1637	1601	395	1190	449	1905	1848	1911	1282	7.66728	7.5581	7.62587	7.02931	6.8172	6.77911	7.41396	7.38383	7.4428	7.73784	pass	-0.637971	-0.740908	-0.846757	-0.253323	-0.174276	-0.18306	-0.741879	-0.203553
ATGAGGCGCTGGGCCCACGC	PPP1R7		143	618	629	347	368	169	705	408	387	475	5.76468	6.1653	6.28927	6.84392	5.15231	5.39102	5.99419	5.23467	5.17117	6.31688	pass	1.07925	-1.01299	-0.898249	0.229519	-0.930622	-1.11809	-0.277329	-0.606399
ATGAGGGGTTAGATCTAAGC	NDUFA4		411	1767	1333	596	902	409	1991	1222	1369	1235	7.27039	7.66779	7.36304	7.61904	6.42151	6.64578	7.4773	6.79153	6.96488	7.68421	pass	0.348653	-1.24628	-0.717258	0.206908	-0.876263	-0.398158	-0.538294	-0.355837
ATGAGTTCCCGGTGGGGCTC	MRGPRF		181	602	747	222	590	299	568	1585	587	529	6.09907	6.12799	6.5344	6.2066	5.81797	6.19911	5.68791	7.16378	5.75849	6.47037	pass	0.107534	-0.310014	-0.335285	-0.411158	1.03579	-0.775906	-0.179255	-0.0504238
ATGATAATGGAAAGAGAGTA	BTNL3		730	2120	2149	910	2845	1002	4835	4206	3316	1569	8.09506	7.92937	8.04869	8.22706	8.0672	7.92994	8.75255	8.56546	8.2344	8.02805	pass	0.132004	0.137832	-0.118758	0.657492	0.636092	0.18571	0.0503596	0.493098
ATGATATCTGACATGCAGCG	Non-targeting control		144	610	470	204	370	460	341	175	1103	451	5.77454	6.14676	5.87509	6.08633	5.15991	6.81371	4.9703	4.06359	6.65597	6.24304	pass	0.311789	-0.986852	0.938618	-0.804243	-2.08317	0.780877	0.0878517	-0.702178
ATGATGCCAGCATGTGTGGG	CSHL1		455	1587	1583	661	1323	345	1972	1313	758	1393	7.41622	7.51359	7.60964	7.76766	6.96876	6.40294	7.46354	6.89425	6.12131	7.8571	pass	0.351445	-0.544833	-1.20669	0.0473281	-0.619348	-1.48833	-0.466693	-0.686783
ATGATGCCCAGCCACGGGCA	PPP1R26		221	681	720	176	1470	529	423	1418	2251	517	6.38331	6.30348	6.48187	5.87671	7.11961	7.01367	5.27224	7.00434	7.67779	6.43764	pass	-0.506596	0.816128	0.531803	-1.11107	0.700855	1.19592	0.280445	0.261901
ATGATTAATGTTTCAACTCT	OR2B6		723	2468	1905	1790	4097	650	5281	4180	1859	1591	8.08121	8.14781	7.87552	9.20072	8.5917	7.30877	8.87956	8.55654	7.40324	8.04806	pass	1.11951	0.443883	-0.566752	0.798354	0.408727	-0.472281	0.332213	0.244933
ATGCAAGACAGCCTCCCAGC	Non-targeting control		404	1343	1403	616	1835	876	1398	2106	2637	974	7.24577	7.27418	7.43644	7.66642	7.43751	7.73691	6.9706	7.57131	7.90509	7.34357	pass	0.420654	0.163326	0.300469	-0.27517	0.297126	0.468653	0.294817	0.163536
ATGCACACATCGCTTCCTGT	NKAP		462	1338	1484	790	3784	595	4680	5526	1744	833	7.43811	7.26884	7.51696	8.02378	8.47735	7.18206	8.70565	8.95834	7.31167	7.11947	pass	0.585668	1.20851	-0.334903	1.26754	1.6895	-0.205288	0.486426	0.917251
ATGCACGAATAGTGCTAAGC	FXN		189	734	441	176	647	564	697	714	566	470	6.16057	6.41029	5.78483	5.87671	5.94877	7.10541	5.97799	6.02551	5.70692	6.3018	pass	-0.283859	-0.46152	1.32058	-0.182584	-0.384775	-0.0779054	0.191733	-0.215088
ATGCCCCGCGGACCGCCTGG	BCAS4		265	973	989	521	1647	653	1551	928	641	419	6.64238	6.81278	6.93545	7.42607	7.28252	7.31537	7.1193	6.3986	5.88321	6.13832	pass	0.783687	0.469744	0.37992	0.476915	-0.414178	-1.05224	0.54445	-0.329833
ATGCCCGCACGCCACGTACG	DTWD2		346	937	1139	470	1015	1744	1177	1165	2525	660	7.02378	6.75888	7.13762	7.27836	6.58992	8.72693	6.72451	6.72325	7.84274	6.78633	pass	0.25458	-0.16896	1.58931	-0.299271	-0.0356298	0.705123	0.558311	0.123408
ATGCCCTATAAAACTCTGGA	GBA		617	2020	1873	720	2694	403	970	1903	1029	1383	7.8534	7.85995	7.85118	7.89046	7.98882	6.62467	6.44836	7.42589	6.55681	7.84675	pass	0.0370646	0.128871	-1.22651	-1.40504	-0.434064	-1.29437	-0.353525	-1.04449
ATGCCTTAGACTTAACCTCG	Non-targeting control		578	1594	1561	404	1791	485	999	2540	938	1166	7.75962	7.51991	7.58955	7.06157	7.4027	6.8894	6.49038	7.84034	6.42471	7.60168	pass	-0.698049	-0.117208	-0.700147	-1.26924	0.320428	-1.16484	-0.505135	-0.704549
ATGCGAAACGACATTTATTA	Non-targeting control		197	595	654	107	503	208	223	456	408	543	6.21956	6.11136	6.34479	5.1745	5.59223	5.68412	4.38172	5.3911	5.24535	6.50763	pass	-1.04507	-0.519123	-0.660675	-1.83784	-0.720256	-1.09945	-0.741622	-1.21918
ATGCGCACCTCGCCAGGGCC	HASPIN		287	1016	1002	185	1235	465	391	1319	1179	620	6.75634	6.87462	6.95413	5.94747	6.87028	6.82917	5.1618	6.90077	6.75118	6.69698	pass	-0.808866	-0.0043427	-0.124962	-1.59453	0.0261464	-0.202954	-0.312724	-0.590447
ATGCGCAGAAGGAAGAGTGA	SYS1		775	2972	3139	1015	4532	1299	6834	5204	3538	1101	8.18105	8.41504	8.59361	8.38411	8.73692	8.3031	9.25079	8.8719	8.32759	7.51937	pass	0.203054	0.321876	-0.290512	1.06973	0.456862	-0.266021	0.0781391	0.420192
ATGCGCAGCTCCAGAATTTT	Non-targeting control		639	1945	1852	1319	3591	1731	3840	2861	4759	1120	7.90373	7.80561	7.83499	8.76108	8.40204	8.71617	8.42101	8.01132	8.75416	7.54392	pass	0.857346	0.596433	0.88118	0.517278	0.205714	0.919179	0.77832	0.54739
ATGCGCCCCCGCCCTCCACG	CHAD		387	1377	1339	231	1877	646	1513	1152	789	824	7.18417	7.31002	7.36948	6.26317	7.46997	7.29992	7.08377	6.70721	6.17832	7.10391	pass	-0.920992	0.15995	-0.0695604	-0.100392	-0.60281	-1.19116	-0.276867	-0.631453
ATGCGCCGGGTCGTACACGG	GNB1L		206	775	758	333	1165	177	926	939	777	657	6.28317	6.48781	6.55526	6.78504	6.78684	5.45619	6.38217	6.4154	6.15652	6.77982	pass	0.501872	0.299031	-1.09907	0.099005	-0.0724093	-0.398747	-0.09939	-0.12405
ATGCGCGGAGCCGGTCAGCG	NAA10		113	558	399	172	267	195	671	271	201	298	5.43201	6.02011	5.64319	5.84412	4.70471	5.59288	5.92403	4.66364	4.26262	5.65497	pass	0.412107	-1.31541	-0.050313	0.492019	-1.35648	-1.38057	-0.317871	-0.748342
ATGCGCTTTAATCGCCGTTC	Non-targeting control		181	667	632	220	484	406	644	518	406	756	6.09907	6.2739	6.29604	6.19372	5.53786	6.63526	5.86577	5.5709	5.23844	6.98059	pass	0.0946552	-0.736043	0.33922	-0.233294	-0.703001	-1.0576	-0.100723	-0.664632
ATGCTCTCACATAACACAGA	GALNT5		675	2005	1893	534	2274	658	2475	2038	1222	1297	7.98248	7.84925	7.86644	7.46142	7.74535	7.3263	7.78965	7.52421	6.80239	7.75454	pass	-0.521057	-0.103891	-0.540137	-0.19283	-0.325035	-1.06405	-0.388362	-0.527305
ATGCTGAAATGAACACGGCC	TMEM256		635	1920	1791	417	1619	2055	1297	1790	2602	1069	7.89471	7.78703	7.78688	7.10693	7.25794	8.96316	6.86331	7.3381	7.88589	7.47705	pass	-0.787783	-0.529084	1.17627	-1.0314	-0.448925	0.0990122	-0.0468641	-0.460437
ATGCTGAGAAACATCTCATG	MRGPRX2		223	755	809	452	1982	510	1964	1336	1433	662	6.39615	6.45051	6.64824	7.22239	7.54807	6.96132	7.45771	6.91909	7.03028	6.79066	pass	0.826238	1.09756	0.313082	1.06156	0.468576	0.382043	0.745625	0.637393
ATGCTGCTGCTTTCACAACC	LCE3D		698	2206	2021	837	4594	872	2651	2112	2318	1321	8.03063	7.98651	7.96044	8.10684	8.75647	7.73033	7.88833	7.57539	7.7199	7.78087	pass	0.0762127	0.769967	-0.230107	-0.142307	-0.411114	-0.240541	0.205358	-0.264654
ATGCTTAAGCTCCAAAGACT	MEP1A		375	1096	1310	408	994	288	1619	772	966	692	7.13904	6.98307	7.33808	7.07568	6.56007	6.14579	7.18077	6.13653	6.46666	6.85404	pass	-0.0633615	-0.422999	-1.19229	0.0417278	-0.846546	-0.871419	-0.559551	-0.558746
ATGCTTTCTGACGCCCCCTT	ZNF575		1841	6485	6849	1971	5969	2611	6056	5112	7765	3272	9.42639	9.53842	9.71718	9.33946	9.13344	9.30801	9.07673	8.84623	9.4592	9.0855	pass	-0.0869344	-0.404978	-0.409172	-0.349667	-0.692197	-0.25798	-0.300362	-0.433281
ATGGAAACGCGGCTAGAGGC	CALY		132	601	442	119	259	362	321	189	1319	407	5.65141	6.12562	5.78804	5.32381	4.66253	6.47154	4.88597	4.16822	6.91164	6.097	pass	-0.327594	-1.46309	0.6835	-0.76544	-1.9574	1.1236	-0.369063	-0.53308
ATGGAGACTAACGTCTTCCA	ZNRD1		232	843	896	258	617	471	447	494	1268	535	6.45257	6.60785	6.7942	6.42069	5.88141	6.84751	5.34985	5.50393	6.85523	6.48646	pass	-0.0318843	-0.726437	0.0533084	-1.10272	-1.10392	0.0610326	-0.235004	-0.715201
ATGGAGATCGCTGCCTTATA	NR2F1		451	1513	1525	299	1457	573	767	1711	1657	968	7.40355	7.44509	7.55606	6.63115	7.10689	7.12808	6.11397	7.27339	7.23832	7.33471	pass	-0.772403	-0.3382	-0.427982	-1.28958	-0.171695	-0.317744	-0.512862	-0.593007
ATGGAGCACAGGGAATTGGG	LPAR4		503	1534	1479	242	969	290	582	1142	780	1295	7.5601	7.46486	7.51212	6.32943	6.52372	6.15563	5.72237	6.69476	6.162	7.75233	pass	-1.23067	-0.941145	-1.35649	-1.83774	-0.770106	-1.35012	-1.1761	-1.31932
ATGGAGGTTCCGGAGTGGAG	NAA50		214	522	613	80	361	60	178	129	336	640	6.33744	5.92543	6.25258	4.76838	5.12539	3.95817	4.07395	3.65405	4.97337	6.74235	pass	-1.56906	-0.800042	-2.2944	-2.26349	-2.27138	-1.27921	-1.5545	-1.93803
ATGGATCATAGAGATCAAAC	DHX8		110	477	518	68	336	382	185	449	946	325	5.3941	5.79761	6.01311	4.54322	5.02492	6.54827	4.12635	5.36932	6.43682	5.77772	pass	-0.850879	-0.772685	0.535162	-1.26775	-0.428291	0.423717	-0.362801	-0.424109
ATGGCACGGCCGAGTTCCGG	PPP1R26		592	2113	1859	529	2085	703	1423	2099	1110	1217	7.79399	7.92462	7.8404	7.44793	7.62078	7.42116	6.99597	7.56653	6.66501	7.66313	pass	-0.346061	-0.303838	-0.419241	-0.79802	-0.358085	-1.1754	-0.35638	-0.777167
ATGGCCTCGATGAGGGGCAG	TMPRSS13		200	827	810	183	475	348	409	566	1398	459	6.24108	6.58049	6.65	5.93204	5.51136	6.41529	5.22496	5.69617	6.99488	6.26807	pass	-0.309035	-1.06912	-0.234713	-1.01612	-0.884316	0.34488	-0.537624	-0.518518
ATGGCCTCGTCACCTTCCTG	GPR132		631	2041	2198	754	2972	1656	1689	1766	3030	1305	7.88563	7.87481	8.0811	7.95676	8.12998	8.65242	7.24142	7.31875	8.10473	7.76337	pass	0.0711269	0.255167	0.57132	-0.644209	-0.55606	0.0236313	0.299204	-0.392213
ATGGCGGACGCCGGCTCGGA	POLG2		259	749	879	208	268	216	490	679	546	468	6.60968	6.43913	6.76681	6.11394	4.70989	5.73752	5.47925	5.95414	5.65603	6.29573	pass	-0.495738	-1.72924	-1.02929	-1.13043	-0.484992	-1.11078	-1.08476	-0.908734
ATGGGAGGCAGGCAAGAAAC	GJA5		491	1477	1554	500	1838	632	2246	2449	1497	1045	7.52545	7.41055	7.5831	7.36707	7.43985	7.26851	7.65024	7.78793	7.09284	7.44448	pass	-0.158384	0.0293047	-0.31459	0.124792	0.377386	-0.490257	-0.14789	0.00397377
ATGGGCTCGTTCCTTCCCAG	DTWD2		269	715	745	133	245	294	506	481	624	492	6.66378	6.3729	6.53057	5.48048	4.58561	6.17512	5.52458	5.46632	5.8451	6.36698	pass	-1.1833	-1.78729	-0.355454	-1.1392	-0.906588	-0.685475	-1.10868	-0.910421
ATGGGTGGAGGAGGTTGCCA	ZNF287		987	3294	2643	1572	3579	1117	6883	3745	3583	1655	8.52884	8.56303	8.34619	9.0137	8.39723	8.08607	9.26108	8.39845	8.34577	8.10475	pass	0.484859	-0.165809	-0.260113	0.732239	-0.164588	-0.000415371	0.0196458	0.189079
ATGGTAGCAATGATCATAAA	CT55		409	1592	1409	422	1382	343	1066	917	686	1077	7.2634	7.51811	7.44256	7.124	7.03121	6.39466	6.58302	6.3816	5.97949	7.48775	pass	-0.139402	-0.486893	-1.0479	-0.680378	-1.13651	-1.46307	-0.558066	-1.09332
ATGGTTAATCGGTCCCCCGC	HNF4A		248	952	824	877	8582	729	5375	9395	2919	802	6.54772	6.78158	6.67448	8.17396	9.65649	7.47326	8.90496	9.7228	8.05108	7.06515	pass	1.62623	2.87491	0.798779	2.35724	2.94122	1.37661	1.76664	2.22502
ATGTAACAAGAGCTTGAAGA	KRTAP12-1		448	1357	1174	247	1797	408	1080	1358	1081	971	7.39398	7.28905	7.18098	6.35857	7.4075	6.64228	6.60165	6.94246	6.6272	7.33915	pass	-1.0354	0.118447	-0.538697	-0.792329	-0.346589	-0.553782	-0.485218	-0.564233
ATGTAAGAGAAAGCAAAGGC	OSTN		287	786	705	101	670	360	270	623	696	724	6.75634	6.50792	6.45184	5.09361	5.99836	6.46363	4.64554	5.83205	6.00004	6.9187	pass	-1.66272	-0.509553	0.0117938	-2.11079	-0.675862	-0.4518	-0.720161	-1.07949
ATGTAAGGGTAGAGTCAAGG	FOXR1		559	1826	1463	333	511	539	965	814	2009	1675	7.71162	7.71494	7.49651	6.78504	5.61453	7.04048	6.44099	6.2119	7.51455	8.12202	pass	-0.926586	-2.10041	-0.456027	-1.27064	-1.50305	0.0180397	-1.16101	-0.918548
ATGTACCGTAGTGCCAATAA	MEP1A		600	2601	2113	531	2734	763	2341	2048	2308	1654	7.81327	8.22328	8.02441	7.45334	8.01	7.53866	7.70972	7.53124	7.71369	8.10388	pass	-0.359927	-0.213272	-0.485754	-0.103549	-0.692041	-0.31072	-0.352984	-0.36877
ATGTACTATCATCTGTCGGG	LARP4		203	737	760	80	475	59	197	165	146	1250	6.26228	6.4161	6.55902	4.76838	5.51136	3.9355	4.21198	3.98392	3.82943	7.70154	pass	-1.4939	-0.904741	-2.62353	-2.0503	-2.43218	-2.72959	-1.67405	-2.40402
ATGTACTATGACCCTTCACA	TRHR		513	1915	1831	404	2119	783	867	1791	2249	1266	7.58835	7.78328	7.81861	7.06157	7.644	7.57579	6.28837	7.3389	7.67651	7.7198	pass	-0.526782	-0.139285	-0.242815	-1.29998	-0.444379	-0.142092	-0.30296	-0.628818
ATGTAGTCCCCACGGTGCGC	UBALD1		176	630	677	131	657	65	546	762	248	525	6.05925	6.19266	6.39405	5.45912	5.97054	4.06649	5.63205	6.11798	4.55145	6.45954	pass	-0.600136	-0.222117	-2.32756	-0.427204	-0.0746732	-1.84261	-1.04994	-0.781494
ATGTCATTGGTTGGATATTA	LCE3D		592	1932	1946	549	2494	863	1639	1401	1351	1201	7.79399	7.79598	7.90611	7.50117	7.87799	7.71544	7.19836	6.98707	6.94594	7.64413	pass	-0.292824	0.0820153	-0.19067	-0.59563	-0.808902	-0.96017	-0.133826	-0.788234
ATGTCTAGACCTAATCGTTT	Non-targeting control		394	1249	1100	466	2387	387	1678	1960	794	882	7.20985	7.1702	7.08772	7.26611	7.815	6.56683	7.23206	7.46822	6.18731	7.20135	pass	0.0562562	0.644803	-0.520889	0.0222065	0.298024	-0.900412	0.060057	-0.193394
ATGTCTCGGGGGGTTCCGCA	BCAR3		720	2762	2549	2061	5081	2631	6027	6394	7408	1098	8.07523	8.30964	8.2941	9.40378	8.90152	9.319	9.06981	9.16843	9.39139	7.51545	pass	1.32855	0.591874	1.02489	0.99458	0.858786	1.09729	0.981771	0.983552
ATGTCTCTGTTGATCAGCAG	SYTL5		275	1045	1202	174	1182	251	614	1479	513	769	6.6953	6.91488	7.21475	5.86051	6.80755	5.95041	5.79816	7.06464	5.56793	7.005	pass	-0.83479	-0.107332	-1.26435	-0.897138	0.149756	-1.64682	-0.735489	-0.798068
ATGTGCAGCAACAGCTTAGA	MYOG		339	984	956	312	1361	288	881	597	1312	836	6.99452	6.82885	6.88689	6.69194	7.00929	6.14579	6.31118	5.77165	6.90403	7.12462	pass	-0.302579	0.180442	-0.741107	-0.683337	-1.0572	0.0171318	-0.287748	-0.574467
ATGTGCGACAGGGGACGGGT	TNNT2		449	1642	1509	235	1704	177	813	1880	1133	1200	7.39718	7.56248	7.54093	6.28762	7.3313	5.45619	6.19682	7.40845	6.69431	7.64294	pass	-1.10955	-0.231185	-2.08474	-1.20036	-0.154032	-0.846622	-1.14183	-0.733671
ATGTGGGCGGGGCGCAGTTG	NXNL2		315	1295	1182	322	1624	1871	994	3339	4093	735	6.88945	7.22202	7.19071	6.73702	7.26236	8.82811	6.48322	8.23342	8.53721	6.94028	pass	-0.152426	0.0403406	1.6374	-0.406228	1.01139	1.3465	0.50844	0.650555
ATGTGGGGTGCAGTCCCTGC	RAMP3		250	1040	934	310	2173	839	1047	1786	1327	710	6.55919	6.90802	6.85359	6.68275	7.68012	7.67494	6.55735	7.3349	6.92029	6.89077	pass	0.123568	0.772102	0.821352	-0.00183767	0.426874	0.0666972	0.572341	0.163911
ATGTGGGTGTGGCCAGTTAA	DHRS2		934	3065	2901	1802	2698	941	4733	2753	4070	1703	8.44943	8.45937	8.48017	9.21034	7.99096	7.8397	8.72186	7.95603	8.5291	8.14585	pass	0.760906	-0.46841	-0.640462	0.27243	-0.50334	0.0489351	-0.115989	-0.0606586
ATGTTGATAATCAACTCTCC	TMEM52B		323	1253	1001	264	3032	545	547	2347	1218	837	6.92533	7.17478	6.95271	6.45347	8.15871	7.05633	5.63463	7.72684	6.7977	7.12633	pass	-0.471861	0.98393	0.103628	-1.2907	0.552063	-0.155004	0.205232	-0.297879
ATTAAACGACACCTTATTCT	Non-targeting control		401	1267	1130	369	1811	333	1684	1994	861	817	7.23509	7.1907	7.12626	6.93186	7.41863	6.35248	7.23717	7.4929	6.30264	7.09169	pass	-0.303228	0.227927	-0.773772	0.00208525	0.302196	-0.823616	-0.283024	-0.173112
ATTAAAGTGAACGCTTCAGC	QRICH1		189	451	997	112	335	256	222	766	839	496	6.16057	5.71824	6.94698	5.2386	5.02076	5.97841	4.37555	6.12543	6.26578	6.37852	pass	-0.921973	-0.697485	-0.968569	-1.78502	0.407189	-0.681199	-0.862676	-0.686344
ATTAACTGGGAGGAATCTCA	SLC34A1		123	484	436	16	213	169	143	111	971	364	5.55163	5.81825	5.76868	2.64402	4.39268	5.39102	3.7789	3.45571	6.47403	5.9384	pass	-2.9076	-1.42557	-0.37766	-1.77273	-2.36254	0.705348	-1.57028	-1.14331
ATTAGCACGGCGACCTTCTA	Non-targeting control		336	1416	831	257	1024	308	950	889	1044	1095	6.9818	7.35007	6.68656	6.41515	6.60252	6.24132	6.41865	6.33741	6.57747	7.51153	pass	-0.56665	-0.747543	-0.44524	-0.563148	-1.01266	-0.109096	-0.586478	-0.561634
ATTAGCCGTTGCCATATCAA	Non-targeting control		656	1925	1869	664	2915	783	2074	2878	2208	1221	7.94145	7.79076	7.84811	7.77416	8.10214	7.57579	7.5359	8.01984	7.6501	7.66784	pass	-0.167291	0.311377	-0.272319	-0.405557	0.229073	-0.198009	-0.0427445	-0.124831
ATTAGGCCTTTTTCTTAACT	Non-targeting control		1163	4278	3903	1393	5687	1886	3803	4432	5591	2209	8.76498	8.93925	8.90716	8.83965	9.06375	8.83961	8.40708	8.64078	8.98612	8.52	pass	0.0746736	0.124497	-0.0675535	-0.357896	-0.298477	0.0789542	0.0438724	-0.192473
ATTATCTTATGGTTATGAGG	HAND2		122	439	340	122	404	161	163	437	454	524	5.5401	5.68008	5.41734	5.35885	5.28334	5.32276	3.9548	5.33119	5.39561	6.45682	pass	-0.181255	-0.396744	-0.0945743	-1.5853	-0.34889	-0.0217261	-0.224191	-0.651971
ATTATTGAAACGTCCCGTGT	NRAS		398	1186	1060	1079	3688	631	3044	3165	1502	963	7.22433	7.09606	7.03468	8.47207	8.44038	7.26624	8.08697	8.15647	7.09762	7.32729	pass	1.24774	1.34432	0.23156	0.862644	1.06041	0.062939	0.941206	0.661997
ATTATTGTGGAGCTTCCCAT	COPE		630	2212	2085	308	1097	616	1683	1076	1299	1324	7.88335	7.99041	8.00524	6.67351	6.70088	7.23176	7.23632	6.60973	6.88978	7.78413	pass	-1.20984	-1.28953	-0.773485	-0.647031	-1.38068	-1.11546	-1.09095	-1.04773
ATTCAGCTTCCTACACCCTG	UBE2T		1463	5187	5374	4016	14390	5725	8220	7694	9559	3270	9.09538	9.2167	9.36775	10.3652	10.4014	10.4394	9.5168	9.43502	9.75869	9.08462	pass	1.26978	1.18474	1.07169	0.421421	0.218317	0.390936	1.1754	0.343558
ATTCAGTAGGGCGGAAATTG	TIPIN		563	1781	1620	486	1224	1187	1394	1549	2324	1247	7.72186	7.67912	7.6428	7.32635	6.85748	8.17345	6.9665	7.13087	7.72361	7.69809	pass	-0.395514	-0.821636	0.530651	-0.755363	-0.548251	0.0808128	-0.228833	-0.407601
ATTCATCCGTCCGCAGTCAC	RIPK4		454	1613	1647	172	511	484	273	263	1019	1130	7.41306	7.53691	7.66653	5.84412	5.61453	6.88645	4.66085	4.62214	6.54287	7.55667	pass	-1.56894	-1.92238	-0.780078	-2.75221	-2.91477	-1.12366	-1.4238	-2.26355
ATTCATTCAGCAAAACTTGT	CT55		766	2760	2327	759	3847	808	2034	3492	1863	1543	8.16426	8.3086	8.16308	7.96625	8.5011	7.6209	7.50795	8.29784	7.40632	8.00404	pass	-0.198005	0.192505	-0.542182	-0.656305	-0.0107556	-0.756764	-0.182561	-0.474608
ATTCATTGAACCGGCGACCT	LSM10		356	1200	905	245	1007	699	1095	549	2065	655	7.06457	7.11287	6.80849	6.34699	6.57862	7.41298	6.62135	5.65304	7.554	6.77546	pass	-0.717584	-0.534248	0.604492	-0.443227	-1.45983	0.745513	-0.21578	-0.385849
ATTCCAAATTGGTGGCTCTG	TPH1		322	931	1257	409	1776	573	1360	1461	871	702	6.92089	6.7497	7.27887	7.07918	7.39064	7.12808	6.93116	7.04711	6.31909	6.87456	pass	0.15829	0.640942	-0.150791	0.0102701	0.297409	-0.959785	0.216147	-0.217369
ATTCCACACCCCGCCGAAAG	ADAMTS12		802	2583	2238	511	2159	506	3694	1788	1757	1859	8.23029	8.21329	8.10702	7.39828	7.67084	6.95005	8.36525	7.3365	7.32232	8.27187	pass	-0.832016	-0.542447	-1.15697	0.134961	-0.876791	-0.784704	-0.843812	-0.508845
ATTCCCGGAGGAATGTTGGA	C1R		368	1273	1158	299	498	388	553	364	554	845	7.11205	7.19747	7.16132	6.63115	5.57812	6.57051	5.65006	5.07467	5.6766	7.13996	pass	-0.480901	-1.61935	-0.590805	-1.46199	-2.1228	-1.48471	-0.897018	-1.68984
ATTCCCGGGACTGCCTGGGA	DMRT1		175	553	541	153	412	246	577	263	673	428	6.05115	6.00733	6.07483	5.67836	5.31091	5.92185	5.71015	4.62214	5.95233	6.16855	pass	-0.372798	-0.69642	-0.152982	-0.341	-1.38519	-0.122504	-0.4074	-0.616231
ATTCCCTCCAACATTCCTCC	C1R		1071	3358	2987	947	2995	1078	2824	2390	2954	1997	8.64637	8.59072	8.5222	8.28437	8.14106	8.03499	7.97916	7.75291	8.06822	8.37485	pass	-0.361995	-0.449664	-0.487203	-0.667213	-0.83781	-0.45398	-0.432954	-0.653001
ATTCCTCCCTCAGCAGCAGA	FBXW7		801	2653	2565	553	2648	808	1952	1605	1724	2166	8.2285	8.25174	8.3031	7.51158	7.96408	7.6209	7.44892	7.18174	7.29514	8.49171	pass	-0.716916	-0.287664	-0.682203	-0.779577	-1.07	-1.00797	-0.562261	-0.952513
ATTCCTCTTCATCACCTTGG	LCE4A		876	2389	2615	1832	4080	922	4850	4403	2421	1567	8.35721	8.10104	8.33087	9.23412	8.58571	7.81041	8.75701	8.63133	7.78233	8.02622	pass	0.876905	0.484668	-0.520463	0.399795	0.530284	-0.548535	0.28037	0.127181
ATTCCTTTACCACCTATGTG	BTNL3		398	1170	1024	470	2029	663	1821	2433	1887	712	7.22433	7.07661	6.98522	7.27836	7.5817	7.33716	7.34929	7.77852	7.42468	6.89479	pass	0.0540324	0.505092	0.351938	0.124966	0.70191	0.43946	0.303688	0.422112
ATTCGAGCGCCGATGCAGAA	PAK1IP1		466	1440	1293	403	1432	540	1271	1386	1328	879	7.45048	7.37417	7.31935	7.05802	7.0821	7.04314	6.83435	6.97167	6.92137	7.19647	pass	-0.392457	-0.292064	-0.276216	-0.61613	-0.402499	-0.397985	-0.320246	-0.472205
ATTCGCAGGGTCCGATCCGG	PFDN2		298	1030	986	260	914	516	668	770	1019	799	6.8101	6.8942	6.9311	6.4317	6.44036	6.97806	5.91767	6.13284	6.54287	7.05979	pass	-0.378408	-0.45384	0.0469576	-0.892432	-0.761362	-0.388228	-0.261763	-0.680674
ATTCGGAACATGGGACCTTG	TSSK4		934	2667	2690	1505	2457	1298	5705	1888	3138	1858	8.44943	8.25931	8.37154	8.95098	7.85652	8.30199	8.99075	7.41454	8.15508	8.27109	pass	0.501551	-0.402789	-0.0695441	0.541319	-0.844769	-0.216462	0.00973952	-0.173304
ATTCGTGCATTTAACAAAAA	FXN		431	1544	1214	481	988	302	2413	1527	681	934	7.33851	7.47418	7.22899	7.31152	6.55143	6.21332	7.75322	7.11038	5.9691	7.28345	pass	-0.0269846	-0.922753	-1.01567	0.41471	-0.363806	-1.25988	-0.655134	-0.402993
ATTCTAACTGTCGGCTCCCC	CA8		295	705	619	314	1036	66	861	1347	279	866	6.79564	6.35283	6.26644	6.70107	6.61916	4.08721	6.27848	6.93082	4.71452	7.17512	pass	-0.0945653	0.266329	-2.17923	-0.51716	0.577993	-1.55192	-0.669156	-0.49703
ATTCTTTCACTAAAGTAGCC	RBM47		247	1060	1242	632	921	450	1735	1123	1710	773	6.54195	6.93528	7.26167	7.70324	6.45124	6.78229	7.27994	6.67079	7.28345	7.01242	pass	1.16128	-0.484036	-0.479378	0.737981	-0.264488	0.0217811	0.0659565	0.165091
ATTGAAACCTGGAAACGATG	NECAP1		232	983	889	251	1207	772	777	501	3797	685	6.45257	6.8274	6.78299	6.38147	6.83748	7.55549	6.13239	5.52379	8.42921	6.8395	pass	-0.0710984	0.0100824	0.772502	-0.320183	-1.30361	1.64623	0.237162	0.00747766
ATTGAAACGTCCCGTGTGGG	NRAS		251	830	877	515	1299	300	2049	1470	979	802	6.56488	6.58566	6.76356	7.40946	6.94256	6.20386	7.5185	7.0559	6.48573	7.06515	pass	0.844574	0.356905	-0.559693	0.953612	0.470242	-0.277827	0.213928	0.382009
ATTGCACGTCGCGGGGCGCC	RMDN2		151	598	548	488	359	185	1077	678	611	473	5.8418	6.11851	6.09311	7.33224	5.1176	5.51854	6.59768	5.95205	5.81526	6.31087	pass	1.49043	-1.0009	-0.574564	0.755876	-0.166456	-0.277849	-0.0283442	0.103857
ATTGCATCTCTAGTGTAGAA	TRHR		433	1731	1326	594	1712	623	1616	2176	943	1049	7.34514	7.63824	7.35549	7.61422	7.33801	7.24795	7.17811	7.61824	6.43229	7.44996	pass	0.269075	-0.300229	-0.107535	-0.167034	-0.0200006	-0.923193	-0.0462297	-0.370076
ATTGCGCAATCCTTAGGATA	Non-targeting control		466	1274	1361	1069	2263	587	2284	1572	1012	847	7.45048	7.19859	7.39285	8.45867	7.73839	7.16266	7.67433	7.15198	6.53303	7.14334	pass	1.00819	0.539797	-0.230184	0.22385	-0.0466144	-0.859812	0.439268	-0.227526
ATTGCTCTGTCGCATCAATC	Non-targeting control		156	517	390	202	1508	209	1271	1214	1165	345	5.88799	5.91178	5.61094	6.07233	7.15617	5.6909	6.83435	6.78214	6.73411	5.86235	pass	0.184337	1.24439	0.0799608	0.946355	0.870361	1.12317	0.502898	0.979961
ATTGCTTCAGGGGGGTGGGG	SLC2A3		627	2108	2063	663	2448	1105	1109	1970	1695	1489	7.8765	7.92121	7.99	7.772	7.85125	8.07055	6.63949	7.47552	7.27082	7.95285	pass	-0.104496	-0.069965	0.0805491	-1.23701	-0.445689	-0.71918	-0.0313041	-0.800625
ATTGGCAGGGTGAAAAAGCC	GJA5		546	1541	1558	394	1274	1125	1573	1083	3550	943	7.67784	7.47139	7.58679	7.02568	6.91476	8.09633	7.13947	6.61899	8.33246	7.2972	pass	-0.652156	-0.556638	0.509543	-0.538367	-0.852408	0.745674	-0.233084	-0.215034
ATTGGCCCACAGTAATCCAC	UBE2T		868	3031	3317	1153	2514	742	3667	2392	1757	1755	8.34402	8.44332	8.67299	8.5675	7.88947	7.49862	8.3547	7.75411	7.32232	8.18909	pass	0.223484	-0.553853	-1.17437	0.0106816	-0.689204	-1.35067	-0.50158	-0.676397
ATTGGCCCAGCTGGGAGAAG	PDGFRB		190	543	685	68	501	66	687	441	413	502	6.16808	5.98142	6.4108	4.54322	5.5866	4.08721	5.95747	5.34401	5.26246	6.39566	pass	-1.62486	-0.394811	-2.32359	-0.210607	-0.637402	-1.14834	-1.44775	-0.665451
ATTGGCTATTTCGCATTCAG	SIX4		419	1306	1232	391	1472	664	846	843	1720	1043	7.29802	7.23414	7.25008	7.01474	7.12156	7.33932	6.25345	6.26173	7.29181	7.44173	pass	-0.283281	-0.112585	0.0892367	-1.04457	-0.972414	0.0417261	-0.10221	-0.65842
ATTGGCTCTTCAGCCAGGGC	CRYBA4		146	721	553	181	582	173	315	266	252	477	5.79408	6.38481	6.10602	5.91645	5.79863	5.42397	4.85968	4.63784	4.57356	6.32286	pass	0.122367	-0.586185	-0.682048	-0.934407	-1.74697	-1.53246	-0.381955	-1.40461
ATTGGCTGAACTTCAGCCAA	SMIM12		105	340	353	111	1104	144	718	1926	562	233	5.32862	5.31957	5.47023	5.22601	6.70997	5.16602	6.02014	7.44312	5.69689	5.30795	pass	-0.102616	1.3904	-0.304207	0.691524	2.12355	0.226661	0.32786	1.01391
ATTGGCTGAAGCGAGCACCC	RPA2		267	857	779	114	451	184	165	967	421	955	6.65312	6.63137	6.59427	5.26346	5.43825	5.51089	3.97127	6.4573	5.28942	7.31533	pass	-1.38966	-1.19312	-1.08338	-2.68185	-0.174068	-1.30485	-1.22205	-1.38692
ATTGGTTGGAGGGTGCGGGT	ALK		638	2226	2298	798	1710	914	3424	1449	1948	2181	7.90148	7.99948	8.14505	8.03826	7.33633	7.79789	8.2561	7.0353	7.47031	8.50164	pass	0.136781	-0.663142	-0.347165	0.354616	-0.964179	-0.67474	-0.291175	-0.428101
ATTGTAGTTTCTCCGTGACG	LSM10		357	1122	1174	365	1737	728	1178	1949	1375	1275	7.06859	7.01663	7.18098	6.91627	7.3588	7.47129	6.72572	7.46015	6.97114	7.72998	pass	-0.152324	0.342165	0.29031	-0.342867	0.443518	-0.209841	0.16005	-0.0363969
ATTGTCCTGACCAGGAAGGC	APLP1		155	551	515	172	361	60	369	400	150	538	5.87887	6.00218	6.00486	5.84412	5.12539	3.95817	5.08065	5.20687	3.86572	6.49444	pass	-0.0347544	-0.876795	-2.04668	-0.798218	-0.795313	-2.13914	-0.986078	-1.24422
ATTGTGATGTATTCGGAACA	TSSK4		314	944	936	288	879	236	1062	812	807	891	6.8849	6.76952	6.85665	6.57763	6.38469	5.86299	6.57765	6.20839	6.21042	7.2159	pass	-0.307273	-0.384829	-0.993665	-0.307247	-0.561123	-0.646235	-0.561922	-0.504868
ATTTAGTAGACATTGGGTCT	Non-targeting control		393	1261	1057	252	947	863	853	1490	2996	860	7.20621	7.1839	7.03062	6.38714	6.49095	7.71544	6.26518	7.07525	8.08851	7.16516	pass	-0.819071	-0.692949	0.684817	-0.941025	-0.108649	1.05789	-0.275735	0.00273748
ATTTATATCCCTAAGCATTG	TMEM52B		718	2257	2488	742	2326	1426	1972	2014	4082	1432	8.07124	8.01935	8.25927	7.93371	7.77782	8.43727	7.46354	7.50721	8.53334	7.89676	pass	-0.137529	-0.241528	0.177995	-0.607692	-0.512137	0.274064	-0.0670207	-0.281922
ATTTATTTACAAGGAACGAA	TMEM179B		157	618	554	336	372	128	1675	699	303	525	5.89706	6.1653	6.10859	6.79786	5.16747	5.00111	7.22949	5.99536	4.82921	6.45954	pass	0.900804	-0.997826	-1.10748	1.33244	-0.169939	-1.27937	-0.4015	-0.0389584
ATTTCAAATGATCCTGAAGT	OR2T2		465	1571	1374	485	1408	920	2067	1689	2341	1069	7.4474	7.49905	7.40648	7.3234	7.0579	7.80729	7.53105	7.25485	7.73408	7.47705	pass	-0.124003	-0.441155	0.400806	0.0836487	-0.244209	0.327598	-0.0547839	0.0556792
ATTTCACCTCGTATCCTTAA	LIN28B		478	1613	1378	496	2707	1339	1972	1002	4439	1096	7.48695	7.53691	7.41065	7.35555	7.99574	8.34672	7.46354	6.50802	8.65398	7.51284	pass	-0.131402	0.458832	0.93607	-0.0234095	-1.02889	1.24333	0.421167	0.0636778
ATTTCCGTTCCTCATGACAG	WDR83OS		1387	4274	4018	987	2485	1534	3120	2976	2621	2150	9.01856	8.93791	8.94897	8.34387	7.8728	8.5423	8.12242	8.06796	7.89635	8.48105	pass	-0.674686	-1.06511	-0.40667	-0.896139	-0.869946	-1.05262	-0.715488	-0.939569
ATTTCGCATTCAGAGGGAGG	SIX4		195	773	642	78	76	66	124	52	401	729	6.20504	6.48412	6.31841	4.73321	3.02468	4.08721	3.58924	2.5037	5.22104	6.92855	pass	-1.47183	-3.45944	-2.23119	-2.6158	-3.98042	-1.09736	-2.38749	-2.56453
ATTTCGCGCCGCCGCAGTCG	DAZAP1		234	732	697	668	3359	195	4842	5137	732	370	6.46481	6.4064	6.43556	7.78279	8.30598	5.59288	8.75463	8.85325	6.07169	5.9616	pass	1.31798	1.89958	-0.842688	2.28982	2.44685	-0.363878	0.791624	1.4576
ATTTCTAGATAAATTCATGT	LCE4A		354	1482	1447	498	2157	598	2558	1781	2057	904	7.05651	7.4154	7.48073	7.36132	7.66951	7.18926	7.83703	7.33088	7.54843	7.23666	pass	0.304815	0.254118	-0.291472	0.78052	-0.08452	0.0676963	0.0891536	0.254566
ATTTCTCTTCCCCGCCCGGC	SMPD4		493	2116	1979	421	1734	1279	1497	1425	2277	1139	7.53128	7.92666	7.93027	7.1206	7.35632	8.28079	7.06855	7.01139	7.69428	7.56806	pass	-0.410686	-0.570337	0.35052	-0.462736	-0.915268	-0.23599	-0.210167	-0.537998
ATTTGAGCCTGCTTTCCGCA	SMPX		464	1516	1486	221	949	381	1173	986	680	936	7.44431	7.44793	7.51889	6.20018	6.49396	6.54453	6.71964	6.48505	5.96702	7.28652	pass	-1.24413	-0.953971	-0.974364	-0.724666	-0.962876	-1.55187	-1.05749	-1.07981
ATTTGCGGAAGCGCTCCAGC	MAP10		275	785	813	318	772	136	633	505	437	532	6.6953	6.5061	6.65528	6.71916	6.19982	5.08592	5.84135	5.53501	5.34188	6.47844	pass	0.0238616	-0.306282	-1.56936	-0.85395	-0.971089	-1.3134	-0.617261	-1.04615
ATTTGGTCCTAAGTTGTTTA	RGS18		538	2272	1742	359	1883	317	2818	1865	1437	1141	7.65665	8.02887	7.74705	6.89255	7.47455	6.28234	7.9761	7.39696	7.03427	7.57057	pass	-0.764099	-0.55432	-1.46471	0.319448	-0.631911	-0.712775	-0.92771	-0.341746
ATTTGGTGTGGTCGCCTAAG	RPS27A		838	2931	2879	514	3010	1128	992	2217	3900	1825	8.29343	8.39506	8.46921	7.40667	8.14824	8.10016	6.48035	7.64503	8.46772	8.24533	pass	-0.886763	-0.246818	-0.369054	-1.81309	-0.750026	-0.00149769	-0.500878	-0.854869
ATTTGTCCCGTGTCTCCGGG	PRKCG		300	1030	1359	212	833	522	493	717	1116	862	6.81967	6.8942	7.39074	6.14103	6.3081	6.9946	5.48786	6.03147	6.67271	7.16849	pass	-0.678641	-0.586103	-0.396133	-1.33181	-0.862728	-0.718028	-0.553626	-0.970855
ATTTGTTAAAGGTATCCTAC	NFIB		235	848	879	181	729	231	522	892	852	903	6.47089	6.61629	6.76681	5.91645	6.11829	5.83263	5.56853	6.34221	6.28767	7.23507	pass	-0.554445	-0.497998	-0.934184	-0.902361	-0.274084	-0.479141	-0.662209	-0.551862
ATTTGTTCCCCTAGCTTCGC	DYDC2		313	977	965	145	512	185	607	505	660	929	6.88034	6.81864	6.9003	5.60243	5.61729	5.51854	5.78192	5.53501	5.92465	7.27576	pass	-1.27791	-1.20135	-1.38176	-1.09842	-1.28363	-0.975651	-1.287	-1.11923
ATTTTCGAAAGCTTAGGCCA	Non-targeting control		618	2352	2090	448	2598	717	1669	2243	3155	1466	7.85573	8.07861	8.00868	7.20965	7.93669	7.44945	7.22435	7.66177	8.16284	7.93048	pass	-0.646073	-0.141924	-0.559237	-0.631375	-0.416838	0.154159	-0.449078	-0.298018
CAAAAACTTACCTGTCACTC	C8B		714	2163	2245	553	3090	574	1710	1938	1828	1378	8.06321	7.95822	8.11151	7.51158	8.18595	7.13058	7.25913	7.45203	7.37912	7.84155	pass	-0.551624	0.227732	-0.98093	-0.804074	-0.50619	-0.732391	-0.434941	-0.680885
CAAAACTTGAGAATGAAGTG	TSSK4		494	1603	1248	951	2355	431	2178	1425	838	909	7.53419	7.52799	7.26857	8.29043	7.79562	6.72063	7.60611	7.01139	6.26408	7.24456	pass	0.756242	0.267632	-0.547945	0.0719217	-0.5166	-1.0045	0.158643	-0.483058
CAAAAGACTATTGGTGGCCT	ALG13		643	2111	1730	634	2378	710	2501	1851	2214	1151	7.9127	7.92326	7.73712	7.70777	7.80958	7.43538	7.80466	7.38615	7.654	7.5831	pass	-0.204921	-0.113679	-0.301744	-0.108037	-0.537102	-0.0831221	-0.206781	-0.242754
CAAAAGCCTGCCCTCCCCCA	CD79B		425	1390	1438	338	706	274	1178	791	865	1108	7.31841	7.32349	7.47178	6.80635	6.07272	6.07493	6.72572	6.17111	6.30924	7.52846	pass	-0.512062	-1.25078	-1.39685	-0.592685	-1.15238	-1.16254	-1.05323	-0.969204
CAAAATAAAATTGCACGTCG	RMDN2		206	858	760	308	991	127	804	706	222	550	6.28317	6.63303	6.55902	6.67351	6.55576	4.99015	6.18098	6.00951	4.39886	6.52591	pass	0.390341	-0.0772751	-1.56887	-0.10219	-0.623524	-2.16017	-0.418603	-0.96196
CAAAATCTAGCAATTTTTGG	Non-targeting control		115	373	555	267	465	240	682	313	482	193	5.45674	5.45001	6.11115	6.46959	5.48135	5.88682	5.94711	4.86385	5.47996	5.04375	pass	1.01285	0.0313388	-0.22433	0.490365	-0.586158	-0.631193	0.273285	-0.242329
CAAACAAACATCCCTAATCA	KRTAP10-9		667	2400	2041	779	2150	772	2270	1529	2001	1386	7.96535	8.10765	7.97459	8.00363	7.66485	7.55549	7.6655	7.11225	7.50883	7.84986	pass	0.0382819	-0.442801	-0.419105	-0.299846	-0.995396	-0.465767	-0.274542	-0.587003
CAAACACAGCTGTCGGAAGG	SDHD		497	1575	1509	70	333	309	241	454	881	817	7.54288	7.5027	7.54093	4.58328	5.01238	6.24594	4.48853	5.38491	6.33535	7.09169	pass	-2.95961	-2.49032	-1.29499	-3.05435	-2.11779	-1.20558	-2.24831	-2.12591
CAAACAGTCTAAGGCGACGA	Non-targeting control		194	807	673	134	694	93	389	520	387	572	6.19772	6.54554	6.38561	5.49105	6.04836	4.55712	5.15461	5.57634	5.17117	6.58189	pass	-0.706677	-0.497186	-1.82848	-1.04311	-0.969202	-1.21443	-1.01078	-1.07558
CAAACATCGCGATAGCGGAG	DGUOK		113	496	348	22	74	78	50	93	189	329	5.43201	5.85297	5.45011	3.0391	2.99099	4.3151	2.44622	3.22568	4.17857	5.79505	pass	-2.39292	-2.86198	-1.13501	-2.98579	-2.62729	-1.27154	-2.12997	-2.29487
CAAACGGAAGAGAGGAACGA	SYS1		349	1279	1186	299	834	604	650	668	1349	856	7.03614	7.20421	7.19555	6.63115	6.3098	7.20357	5.87892	5.93096	6.94382	7.15848	pass	-0.40499	-0.894403	0.0080174	-1.15721	-1.27325	-0.251732	-0.430459	-0.894064
CAAACTCTCCGGTATCCTGA	EIF1AY		227	859	757	138	256	650	172	327	1575	512	6.4215	6.6347	6.55338	5.53255	4.64639	7.30877	4.02746	4.92486	7.1656	6.42379	pass	-0.888947	-1.98831	0.755388	-2.39404	-1.70984	0.612219	-0.70729	-1.16389
CAAAGAGAGGAAGAAGAATC	CYP19A1		1074	3092	2638	937	2096	1526	2849	2955	4586	1672	8.65039	8.47198	8.34346	8.26911	7.62833	8.53478	7.99182	8.05778	8.70087	8.11944	pass	-0.381287	-0.843651	0.191313	-0.658573	-0.414202	0.357406	-0.344542	-0.238456
CAAAGCAGAGGCGGAGGCAG	SAMD4A		263	1099	792	54	267	27	152	296	198	569	6.63156	6.98698	6.61791	4.2266	4.70471	2.91538	3.86072	4.78613	4.24206	6.57439	pass	-2.40496	-2.28228	-3.70253	-2.77084	-2.20086	-2.37584	-2.79659	-2.44918
CAAAGCAGTCAGAAAAAGAA	SGCD		431	1445	1081	402	1219	481	1182	1080	1090	913	7.33851	7.37914	7.06277	7.05446	6.85163	6.87756	6.73057	6.61502	6.63904	7.25086	pass	-0.284042	-0.527508	-0.185212	-0.60794	-0.764112	-0.42373	-0.332254	-0.598594
CAAAGCCCCGACTCAGCAAC	CRYBA4		930	2723	2669	1388	4823	769	3455	3958	2263	1514	8.44326	8.28919	8.36027	8.83447	8.8265	7.5499	8.26906	8.47802	7.68542	7.97677	pass	0.391215	0.537305	-0.810365	-0.174202	0.188832	-0.674842	0.039385	-0.220071
CAAAGCGAAGGCCGGCCGGG	SMPD4		135	508	445	120	263	177	169	179	162	499	5.68319	5.88686	5.79762	5.33559	4.68377	5.45619	4.00365	4.09427	3.9694	6.38712	pass	-0.347605	-1.20309	-0.341431	-1.67954	-1.79259	-1.82822	-0.630709	-1.76679
CAAAGCGGAAGAGAGCGGGA	ERICH5		413	1304	1319	228	914	950	849	650	1642	970	7.27735	7.23195	7.3479	6.24456	6.44036	7.85338	6.25849	5.89221	7.22529	7.33767	pass	-1.03279	-0.791589	0.505479	-1.01886	-1.33974	-0.122608	-0.439632	-0.827068
CAAAGCTACAAACCTAGTCT	LCE3D		317	1231	1175	351	2970	574	842	2083	1740	806	6.8985	7.1494	7.1822	6.86032	8.12901	7.13058	6.2467	7.55555	7.30838	7.07228	pass	-0.0381876	0.979606	-0.0516178	-0.6518	0.406148	0.126181	0.2966	-0.0398236
CAAAGCTCGGGCCTGAGAGG	SPEF1		151	391	455	82	82	52	124	535	128	626	5.8418	5.51648	5.82911	4.80271	3.12127	3.76593	3.58924	5.61652	3.65381	6.71074	pass	-1.03909	-2.39521	-2.06318	-2.25256	0.100038	-2.1753	-1.83249	-1.44261
CAAAGGCGACAGTGCGCGGA	ZNF354C		209	668	423	135	185	47	307	237	141	618	6.30376	6.27603	5.72582	5.50154	4.19971	3.63132	4.82386	4.47838	3.78275	6.69236	pass	-0.802223	-2.07632	-2.0945	-1.4799	-1.79766	-1.94307	-1.65768	-1.74021
CAAAGTCACGTGTGCTCAGG	LIN28B		634	1764	1800	558	1229	895	1335	1369	2510	973	7.89244	7.66535	7.79408	7.5245	6.86331	7.76772	6.90462	6.954	7.83418	7.3421	pass	-0.367948	-0.802036	-0.026361	-0.987826	-0.711344	0.0401032	-0.398782	-0.553022
CAAATCCCGGCCTGCGTCAT	LSM10		376	1331	727	324	741	474	877	815	795	677	7.14285	7.26132	6.49567	6.74587	6.14151	6.85659	6.3047	6.21364	6.1891	6.8227	pass	-0.396982	-1.11981	0.360914	-0.838153	-1.04768	-0.306576	-0.385292	-0.730802
CAAATCCCGGCGTGCCTAGC	TFEB		316	1342	1164	398	1959	499	833	2277	1540	725	6.89398	7.27312	7.16872	7.04015	7.53132	6.93012	6.23141	7.68337	7.1334	6.92068	pass	0.146163	0.258204	-0.238606	-0.662578	0.410253	-0.0353187	0.0552536	-0.0958814
CAAATTTGCAAAATGACTCT	RGS18		271	1088	918	89	1320	292	502	1165	690	602	6.67436	6.97259	6.82888	4.91682	6.96551	6.16541	5.51338	6.72325	5.98774	6.65489	pass	-1.75754	-0.00707442	-0.663475	-1.16098	-0.249337	-0.841137	-0.809365	-0.750486
CAACAACTGCTTCCGGGTCT	LARP4		638	2034	1871	242	1706	1888	956	1504	4468	866	7.90148	7.86987	7.84965	6.32943	7.33298	8.84113	6.42763	7.08864	8.66335	7.17512	pass	-1.57205	-0.536898	0.991486	-1.47385	-0.781232	0.813706	-0.372486	-0.48046
CAACACCCCGCGTTATGCTA	Non-targeting control		255	886	786	163	626	458	542	542	1024	593	6.58746	6.6789	6.60705	5.76797	5.90195	6.80748	5.62165	5.63489	6.54986	6.63338	pass	-0.819488	-0.776953	0.200436	-0.965801	-1.04401	-0.057189	-0.465335	-0.689
CAACAGCTTAGAGGGGGCTC	MYOG		379	1279	937	308	932	546	616	576	1580	900	7.15424	7.20421	6.85818	6.67351	6.46817	7.05896	5.80277	5.72095	7.17014	7.2303	pass	-0.480731	-0.736034	0.200779	-1.35147	-1.48325	0.311958	-0.338662	-0.840922
CAACCCCATTGGCTGGCTCG	ZMYM3		78	287	182	4	55	54	30	82	161	118	4.91215	5.08174	4.54475	1.20957	2.62426	3.81645	1.87575	3.06461	3.96104	4.36147	fail	-3.70258	-2.45748	-0.728307	-3.03641	-2.01713	-0.583716	-2.29612	-1.87908
CAACCGAGCTCGCCGAAAGG	VMP1		192	285	317	26	318	6	32	145	50	634	6.18298	5.07195	5.31873	3.25285	4.948	1.2953	1.94407	3.81003	2.46623	6.72889	pass	-2.93013	-0.123954	-4.02343	-4.2389	-1.26192	-2.8525	-2.35917	-2.78444
CAACCGCGGCCGGCGACTGG	GK5		120	224	209	80	1926	100	630	1984	540	418	5.51677	4.73612	4.73631	4.76838	7.50694	4.65752	5.83461	7.48568	5.64041	6.13492	pass	-0.748394	2.77083	-0.0787871	0.317843	2.74956	0.904098	0.647881	1.32383
CAACGACGGGCCTAGTCTCA	Non-targeting control		396	1219	889	517	2372	834	2920	2454	1549	749	7.21711	7.13537	6.78299	7.41502	7.80595	7.66636	8.0272	7.79086	7.14175	6.96728	pass	0.19791	0.670578	0.883379	0.810089	0.655493	0.358766	0.583956	0.608116
CAACGTACAAGCTGAATTCC	ZRANB2		426	1055	1383	153	628	438	443	1962	768	878	7.32178	6.92851	7.41584	5.67836	5.90647	6.74365	5.3372	7.46969	6.13994	7.19484	pass	-1.64342	-1.02204	-0.67219	-1.98458	0.541177	-1.2759	-1.11255	-0.906433
CAACTGCATTCCAACAAGTC	ERBB2		228	838	818	692	865	396	5195	814	1956	503	6.42777	6.59935	6.66404	7.83349	6.36181	6.59965	8.85593	6.2119	7.47619	6.3985	pass	1.40572	-0.237547	-0.0643886	2.42816	-0.387457	0.812154	0.367927	0.950952
CAACTGTGCAGGAGCTGAAC	IL5RA		337	971	844	771	1659	230	1183	1394	683	568	6.98605	6.80983	6.70874	7.9888	7.29293	5.82648	6.73177	6.9799	5.97327	6.57187	pass	1.00274	0.483093	-0.882262	-0.254277	0.17007	-0.735476	0.201192	-0.273228
CAACTTGTTATCGGCGATCA	CHPT1		293	699	721	195	597	170	401	420	537	677	6.78591	6.34065	6.48385	6.02222	5.83469	5.39933	5.19723	5.2754	5.63253	6.8227	pass	-0.763693	-0.505961	-1.08452	-1.58868	-1.06525	-0.851317	-0.784726	-1.16842
CAAGAAAGAATCCTTTCGAA	DCAF7		219	609	528	255	934	85	798	724	642	439	6.37035	6.14443	6.04027	6.40401	6.47123	4.43311	6.17032	6.04527	5.88542	6.20465	pass	0.0336565	0.326802	-1.60716	-0.200033	-0.0991551	-0.154849	-0.415566	-0.151346
CAAGAATCTTCACCCTGTGA	CT55		393	1411	1345	450	1073	372	684	1737	1149	925	7.20621	7.34499	7.37589	7.21604	6.66928	6.51041	5.95126	7.29501	6.71434	7.26957	pass	0.00982599	-0.675715	-0.865475	-1.25495	-0.0499805	-0.661543	-0.510455	-0.65549
CAAGACCTTATCGTGCAGCG	Non-targeting control		173	474	460	242	907	77	566	1738	140	456	6.03482	5.78867	5.8446	6.32943	6.42939	4.29743	5.68292	7.29584	3.77323	6.25874	pass	0.294611	0.640725	-1.54717	-0.351903	1.50717	-2.07137	-0.203946	-0.305368
CAAGACTAGGTTTGTAGCTT	LCE3D		317	907	907	376	1034	197	622	1573	1142	638	6.8985	6.71237	6.81164	6.95875	6.6164	5.60729	5.8165	7.15289	6.70561	6.73788	pass	0.0602482	-0.0959732	-1.20435	-1.082	0.440519	-0.106031	-0.413358	-0.249171
CAAGAGGAAGCGTGGGCGAG	NME1-NME2		285	773	892	238	234	118	301	536	237	716	6.74634	6.48412	6.7878	6.30569	4.52216	4.88756	4.7964	5.61916	4.48885	6.90281	pass	-0.44065	-1.96196	-1.90024	-1.94994	-0.864962	-2.29895	-1.43428	-1.70462
CAAGAGGCTGTCACAGAGAG	FABP7		243	552	688	29	61	50	132	73	180	809	6.51865	6.00476	6.41703	3.39464	2.75044	3.71358	3.67216	2.91799	4.11216	7.0776	pass	-3.12401	-3.25432	-2.70345	-2.8465	-3.08677	-2.30487	-3.02726	-2.74605
CAAGAGGTGCCCCACAAGCA	GATA1		339	1206	1408	151	659	287	647	660	633	985	6.99452	7.12001	7.44154	5.65975	5.97486	6.14084	5.87236	5.91387	5.8654	7.35967	pass	-1.33477	-1.14516	-1.3007	-1.12216	-1.20615	-1.57614	-1.26021	-1.30148
CAAGATAAGTGATTGGAGTC	MRGPRX2		871	2960	2638	1131	2550	1122	2520	4092	5259	2144	8.34898	8.40922	8.34346	8.53978	7.90989	8.09249	7.81553	8.52592	8.89798	8.47703	pass	0.190802	-0.499329	-0.250969	-0.533453	0.116703	0.554515	-0.186499	0.0459217
CAAGATCCCGCTGTCCTGCC	DES		606	2233	1793	975	1853	1339	3678	3580	3354	1358	7.82756	8.00399	7.78848	8.32628	7.45151	8.34672	8.35901	8.33364	8.25079	7.82055	pass	0.498718	-0.552476	0.558235	0.531449	0.329649	0.462303	0.168159	0.441134
CAAGATTAGCTCACTCAGCG	ADPRH		264	787	691	391	1719	85	925	990	434	566	6.63698	6.50973	6.42324	7.01474	7.34386	4.43311	6.38063	6.49083	5.33219	6.56684	pass	0.377758	0.834131	-1.99012	-0.256353	-0.0188991	-1.09104	-0.259412	-0.455432
CAAGATTGCTTCAGGGGGGT	SLC2A3		450	1943	1318	541	2005	637	1717	2173	1047	1023	7.40037	7.80413	7.34681	7.48011	7.56463	7.2798	7.26499	7.61626	6.58157	7.41396	pass	0.0797388	-0.239503	-0.0670052	-0.13538	-0.187871	-0.765245	-0.0755898	-0.362832
CAAGCATTGCATACAGCTCA	NNMT		538	1611	1411	341	804	639	1229	1237	1675	1349	7.65665	7.53513	7.44459	6.81898	6.25763	7.2843	6.7863	6.80897	7.25381	7.811	pass	-0.83767	-1.2775	-0.160295	-0.870349	-0.726161	-0.190787	-0.758488	-0.595766
CAAGCATTTAGACACCTGTC	Non-targeting control		460	1150	1100	784	1326	437	1748	1623	921	854	7.43189	7.05192	7.08772	8.01282	6.972	6.74039	7.29064	7.19772	6.39864	7.15513	pass	0.580934	-0.0799197	-0.347331	-0.141255	0.145801	-0.689082	0.0512277	-0.228178
CAAGCATTTCCTGGATGGGG	C17orf62		433	1305	997	180	1361	184	298	354	427	1190	7.34514	7.23305	6.94698	5.90859	7.00929	5.51089	4.78247	5.03569	5.30932	7.63093	pass	-1.43655	-0.223753	-1.43608	-2.56268	-2.19736	-1.63766	-1.03213	-2.13256
CAAGCCCTTGGAGCACAACT	PSMC1		757	2309	2272	1134	3276	846	2137	3230	1878	1239	8.14727	8.05209	8.1287	8.54359	8.27	7.68687	7.57884	8.1857	7.41782	7.68885	pass	0.396326	0.217912	-0.441823	-0.568429	0.133608	-0.710876	0.0574718	-0.381899
CAAGCCGCTGCGACGAAGCG	NAPG		192	566	478	65	416	496	512	295	1121	305	6.18298	6.04034	5.89903	4.48098	5.3245	6.92149	5.54122	4.78142	6.6791	5.68781	pass	-1.702	-0.715838	1.02246	-0.641757	-1.25891	0.780062	-0.465126	-0.373536
CAAGCCGGGCTGCAGTCTCC	CCDC138		400	1515	1313	286	1235	882	873	1015	5097	734	7.23151	7.44698	7.34136	6.56768	6.87028	7.74671	6.29819	6.52641	8.85293	6.93833	pass	-0.66383	-0.576705	0.405349	-0.933319	-0.920569	1.51157	-0.278395	-0.114105
CAAGCCTCTGTCATGAGGAA	WDR83OS		336	1102	951	165	1956	210	600	1570	311	574	6.9818	6.99089	6.87939	5.78524	7.52912	5.69766	5.76549	7.15016	4.86551	6.58688	pass	-1.19656	0.538236	-1.18174	-1.21631	0.159271	-2.01389	-0.613353	-1.02364
CAAGCTTTCCCTCCCTCTCC	INSR		1154	4382	3578	1242	6155	1450	3231	3385	2808	1546	8.75379	8.97384	8.782	8.6745	9.17764	8.46128	8.17268	8.25309	7.99537	8.00683	pass	-0.0792917	0.2038	-0.320727	-0.581119	-0.720744	-0.786635	-0.0654061	-0.696166
CAAGGCACACGCCCAAGACT	LCE3D		395	1229	1248	308	1193	247	1130	590	721	911	7.21348	7.14707	7.26857	6.67351	6.8208	5.92761	6.66628	5.75495	6.05017	7.24771	pass	-0.539976	-0.326278	-1.34097	-0.547199	-1.39212	-1.2184	-0.73574	-1.05258
CAAGGCCCCAGGGCGACTGG	HNF4G		173	548	375	304	1759	249	1958	5189	1102	461	6.03482	5.99443	5.55554	6.65483	7.37685	5.93905	7.45332	8.86775	6.65468	6.27427	pass	0.620011	1.38241	0.383513	1.4185	2.87332	1.09914	0.795313	1.79698
CAAGGCGCGGCGCTACCGAA	SRBD1		239	662	705	223	2024	1318	530	1724	3510	492	6.49497	6.26318	6.45184	6.213	7.57816	8.32398	5.59002	7.28424	8.31617	6.36698	pass	-0.281974	1.31498	1.87214	-0.904955	1.02106	1.86433	0.968383	0.660143
CAAGGGCCTGACATCACAAG	CNN1		433	1461	1259	103	502	113	380	956	287	806	7.34514	7.39493	7.28115	5.12108	5.58942	4.82726	5.1218	6.44098	4.75377	7.07228	pass	-2.22406	-1.80551	-2.4539	-2.22335	-0.953945	-2.52738	-2.16116	-1.90156
CAAGGGCGGGGCAAGAGTCC	NFE2L2		474	1374	1424	561	1649	1127	1375	1487	2608	713	7.4749	7.3069	7.45775	7.53219	7.28426	8.09888	6.94686	7.07236	7.8892	6.8968	pass	0.0572933	-0.0226363	0.641136	-0.528037	-0.234533	0.431455	0.225264	-0.110372
CAAGGGTCTCTGCGGCTGCG	ZNF302		271	820	807	445	808	841	1173	851	1383	584	6.67436	6.56835	6.6447	7.20003	6.2647	7.67836	6.71964	6.27518	6.97944	6.61154	pass	0.52566	-0.303656	1.03366	0.0452788	-0.293174	0.33474	0.418556	0.0289482
CAAGGTCCACGCGTATTCGC	FAM217A		159	346	505	34	73	69	174	184	645	374	5.91501	5.34418	5.97701	3.60381	2.97384	4.14765	4.04313	4.13172	5.89203	5.97687	pass	-2.3112	-2.37033	-1.82936	-1.87189	-1.21246	-0.0849797	-2.1703	-1.05644
CAAGGTCCTTGACTCCCCAG	CHPT1		513	1636	1447	440	1241	258	1142	1814	907	1194	7.58835	7.55723	7.48073	7.18383	6.87721	5.98946	6.68137	7.3572	6.3768	7.63574	pass	-0.404517	-0.680016	-1.49128	-0.906977	-0.200028	-1.10393	-0.858604	-0.736979
CAAGTAGGCGGAGAAAGCAG	NEK11		247	671	716	53	65	48	354	175	152	1134	6.54195	6.28241	6.47392	4.20109	2.82881	3.65927	5.02259	4.06359	3.88352	7.56174	pass	-2.34087	-3.4536	-2.81466	-1.51937	-2.21882	-2.5904	-2.86971	-2.10953
CAAGTCAATCCAACCGCGGC	GK5		119	342	382	578	1422	329	2312	1464	1067	355	5.50496	5.32782	5.58166	7.57503	7.07207	6.33526	7.69182	7.05004	6.60858	5.90287	pass	2.07007	1.74425	0.753606	2.18686	1.72223	1.02692	1.52264	1.64534
CAAGTCAGAGCGATGGGTGG	ZNF287		362	1185	827	91	432	209	253	376	521	1081	7.08851	7.09485	6.67967	4.94783	5.37761	5.6909	4.55559	5.12009	5.58979	7.49306	pass	-2.14068	-1.71724	-0.988769	-2.53292	-1.97476	-1.08988	-1.61556	-1.86585
CAAGTGAGCATAAGCGATGT	Non-targeting control		305	807	966	166	453	361	447	357	1024	763	6.84331	6.54554	6.90178	5.7938	5.44448	6.46759	5.34985	5.04749	6.54986	6.99379	pass	-1.04951	-1.10106	-0.43419	-1.49346	-1.49805	-0.351923	-0.861585	-1.11448
CAAGTTCCGTCCCCAGCGCG	CREB1		215	671	635	72	434	138	370	290	293	524	6.34408	6.28241	6.30279	4.62224	5.38412	5.10637	5.08444	4.75766	4.78253	6.45682	pass	-1.72184	-0.898297	-1.19642	-1.25964	-1.52475	-1.52026	-1.27219	-1.43488
CAAGTTTCTTTGGAGGGAAA	LEF1		304	1077	776	480	594	462	3418	1567	741	778	6.83861	6.95804	6.58876	7.30854	5.82755	6.81992	8.25357	7.14742	6.08906	7.02165	pass	0.469929	-1.13049	0.231152	1.41496	0.189374	-0.499708	-0.143138	0.36821
CAAGTTTTCTGAAAGGCAAT	Non-targeting control		631	2555	2077	461	1704	873	1457	1396	915	1401	7.88563	8.19762	7.99972	7.25065	7.3313	7.73198	7.02977	6.98196	6.38932	7.86532	pass	-0.634985	-0.866325	-0.267737	-0.85586	-1.21566	-1.6104	-0.589682	-1.22731
CAATAACAAACGCGCTTAGC	ASCL4		257	907	898	155	443	1165	467	707	2932	773	6.59861	6.71237	6.79739	5.69673	5.41303	8.14656	5.41148	6.01152	8.05747	7.01242	pass	-0.90188	-1.29935	1.34917	-1.18713	-0.700853	1.26009	-0.284019	-0.209298
CAATAAGTCCCGCCCCGCAC	PSMG1		729	2337	2145	912	4842	637	2948	5016	2692	1544	8.09309	8.06941	8.04602	8.23022	8.83216	7.2798	8.04091	8.81893	7.93475	8.00497	pass	0.137131	0.762743	-0.766211	-0.0521777	0.749522	-0.111268	0.0445542	0.195359
CAATAGGAGGCGGGCTTCGT	TOM1L2		309	988	1355	702	891	510	2088	884	5176	800	6.86194	6.83465	7.38651	7.85409	6.40402	6.96132	7.54555	6.32937	8.87507	7.06158	pass	0.992154	-0.430634	-0.425192	0.68361	-0.505282	1.48856	0.0454425	0.555631
CAATAGTCGCCGTCTAAAGG	ENSA		179	672	527	228	691	34	419	496	406	1075	6.08327	6.28453	6.03758	6.24456	6.0422	3.20803	5.25889	5.50963	5.23844	7.48508	pass	0.161289	-0.242333	-2.82954	-0.824385	-0.774903	-0.799132	-0.970195	-0.799473
CAATAGTGGGGGTGGCTGCG	SSBP2		762	2718	2615	999	4290	2288	4721	3608	5332	1376	8.15673	8.28655	8.33087	8.36125	8.65794	9.11781	8.71821	8.34484	8.91782	7.83946	pass	0.20452	0.37139	0.786944	0.561476	0.0582953	0.586956	0.454285	0.402242
CAATCACCAGGCTGAGGGGG	ST8SIA4		164	481	446	53	196	70	90	178	351	818	5.95895	5.80944	5.8008	4.20109	4.27863	4.16724	3.17149	4.08666	5.03441	7.09344	pass	-1.75787	-1.53082	-1.63356	-2.78747	-1.72278	-0.766388	-1.64075	-1.75888
CAATCAGCAGGATATGGATG	ZNF705D		573	2314	2117	443	1482	743	1670	1252	2165	1656	7.74714	8.0552	8.02713	7.19357	7.13126	7.50055	7.22521	6.8262	7.62187	8.10562	pass	-0.553572	-0.923941	-0.526584	-0.521934	-1.22899	-0.405261	-0.668032	-0.718729
CAATCCAGTAGCAAGAGAAA	TRAF3IP3		830	3322	2754	1290	4413	2465	3927	5421	5070	1585	8.27964	8.57521	8.40536	8.72908	8.69862	9.22513	8.45324	8.93072	8.84529	8.04263	pass	0.449439	0.123406	0.819766	0.173598	0.355504	0.439928	0.464204	0.32301
CAATCCCCGGCAAGCCCGCA	DDX47		502	1580	1341	281	1711	762	878	995	1317	1074	7.55724	7.50725	7.37162	6.54251	7.33717	7.53678	6.30633	6.49802	6.90947	7.48374	pass	-1.01474	-0.170078	0.165162	-1.25092	-1.00923	-0.462149	-0.339885	-0.907434
CAATCCGAAAGCCGTGGGGC	STK40		395	1181	1073	276	980	414	1049	727	764	790	7.21348	7.09001	7.05213	6.51688	6.53983	6.66313	6.56007	6.05115	6.13252	7.04357	pass	-0.6966	-0.550185	-0.388998	-0.653411	-1.03886	-0.919614	-0.545261	-0.870629
CAATCGAAGACTATCCCAGC	CHRNB2		424	1791	1439	366	1380	564	1600	1263	2247	1264	7.31503	7.68716	7.47278	6.92018	7.02914	7.10541	7.16385	6.83871	7.67524	7.71753	pass	-0.394851	-0.658017	-0.367373	-0.151176	-0.848443	0.202456	-0.473413	-0.265721
CAATCGGCGACGTTTTAAAT	Non-targeting control		286	826	827	298	729	404	702	997	1425	654	6.75135	6.57876	6.67967	6.62636	6.11829	6.62821	5.98814	6.50088	7.02226	6.77328	pass	-0.124982	-0.460468	-0.05146	-0.763207	-0.0778772	0.342593	-0.212303	-0.166164
CAATCTGTGTCTAGCCAATC	DHRS2		817	2893	2482	1340	4385	767	5155	3208	1879	1825	8.25694	8.37629	8.2558	8.78381	8.68946	7.54616	8.8448	8.17587	7.41858	8.24533	pass	0.526875	0.31317	-0.709637	0.587863	-0.200418	-0.837217	0.0434696	-0.149924
CAATGCCCGCACGCCACGTA	DTWD2		589	2097	2029	410	1828	1869	1223	1573	5229	1398	7.78669	7.9137	7.96612	7.08268	7.43203	8.82657	6.77931	7.15289	8.88974	7.86224	pass	-0.704012	-0.481668	0.860454	-1.00739	-0.760805	0.923622	-0.108409	-0.281524
CACAAAGGGCTCCTGGGGGT	SPATA31E1		476	1216	1017	307	590	175	417	1135	416	776	7.48094	7.13184	6.9754	6.66886	5.81797	5.44017	5.25217	6.68597	5.27263	7.01797	pass	-0.812075	-1.31387	-1.53523	-2.22877	-0.445869	-1.70277	-1.22039	-1.45914
CACAACGCCAGGCGCGCGCC	ZNF821		170	477	585	172	758	224	375	531	702	334	6.00997	5.79761	6.18603	5.84412	6.17378	5.78903	5.10324	5.60591	6.01223	5.81642	pass	-0.165856	0.376169	-0.397004	-0.906732	-0.191694	-0.173799	-0.0622304	-0.424075
CACAATAATATGCAAGGGGG	COPE		94	276	395	58	81	49	123	313	48	763	5.17316	5.02705	5.62895	4.32437	3.10562	3.68668	3.57853	4.86385	2.41818	6.99379	pass	-0.848788	-1.92144	-1.94227	-1.59463	-0.163203	-3.21077	-1.57083	-1.6562
CACACCAGGCCGCTTTGACC	CYP1B1		958	3487	4023	908	2553	2631	2115	2711	9290	2069	8.48593	8.64497	8.95076	8.2239	7.91158	9.319	7.56399	7.93394	9.71755	8.4258	pass	-0.262032	-0.733388	0.368237	-0.921944	-0.711033	0.766795	-0.209061	-0.288728
CACACGGTCCGGCGCGAGCC	RMDN2		175	740	400	164	152	55	376	183	192	332	6.05115	6.4219	5.64673	5.77663	3.9332	3.84106	5.10697	4.12431	4.20005	5.80791	pass	-0.274525	-2.4887	-1.80567	-0.944182	-2.29759	-1.44668	-1.52296	-1.56282
CACAGAAAATTCCAAATTGG	TPH1		1140	3438	3242	732	3351	1397	2075	2940	3189	1980	8.73623	8.6246	8.64007	7.91421	8.30255	8.40771	7.53659	8.05047	8.17825	8.36256	pass	-0.822015	-0.322052	-0.232363	-1.19964	-0.574136	-0.46182	-0.45881	-0.745198
CACAGAAGTGATGCTTTCTT	SPEF1		320	941	963	621	1230	480	1323	1571	1339	738	6.91198	6.76497	6.89733	7.67803	6.86448	6.87458	6.8917	7.15107	6.93317	6.94611	pass	0.76605	0.0995089	-0.0227515	-0.0202786	0.386101	0.0358406	0.280936	0.133888
CACAGAGCATTTACCAATGC	MTUS2		306	746	857	215	471	699	694	453	1051	727	6.84799	6.43341	6.73059	6.16101	5.49943	7.41298	5.97187	5.3818	6.58701	6.92462	pass	-0.686972	-0.93398	0.682394	-0.876122	-1.05161	-0.143577	-0.312853	-0.690435
CACAGCAGCTTGCTTCCGGA	ZDHHC6		218	782	720	151	196	107	262	268	332	706	6.36383	6.50064	6.48187	5.65975	4.27863	4.75139	4.60391	4.64822	4.95664	6.88268	pass	-0.704083	-2.22201	-1.73048	-1.75992	-1.85242	-1.52523	-1.55219	-1.71252
CACAGCGACGTTACTCCAGT	P2RY8		566	1712	1890	325	473	975	1554	915	2475	925	7.72949	7.6224	7.86416	6.75028	5.50541	7.89069	7.12207	6.37849	7.81401	7.26957	pass	-0.979215	-2.11699	0.0265305	-0.607426	-1.24391	-0.050146	-1.02322	-0.633827
CACAGGGTTCATACAGAGAG	SH2D1A		499	1492	1420	231	585	290	266	300	304	1561	7.54864	7.42504	7.45371	6.26317	5.80591	6.15563	4.62487	4.8048	4.8338	8.0207	pass	-1.28547	-1.61913	-1.29808	-2.92377	-2.62025	-2.61991	-1.40089	-2.72131
CACATTCCATTCTTCGCGCT	PLCL1		354	1382	1359	477	1776	1024	1730	1018	3748	838	7.05651	7.31522	7.39074	7.29955	7.39064	7.96114	7.2758	6.53063	8.41053	7.12804	pass	0.243045	0.075419	0.570405	0.219293	-0.784593	1.01979	0.296289	0.151497
CACCAACCTGACGGACGAGG	ZCCHC14		203	601	600	81	326	230	192	349	472	529	6.26228	6.12562	6.22206	4.78565	4.98269	5.82648	4.17692	5.0158	5.4504	6.47037	pass	-1.47663	-1.14293	-0.39558	-2.08536	-1.10983	-0.771663	-1.00505	-1.32228
CACCACCACGGTTGCGACTC	P2RY8		287	809	955	303	467	772	1085	668	1467	652	6.75634	6.54908	6.8854	6.65013	5.4874	7.55549	6.60825	5.93096	7.06385	6.7689	pass	-0.106207	-1.06167	0.670091	-0.14809	-0.618113	0.178457	-0.16593	-0.195915
CACCACCCCTCGTGCGGGCG	G6PD		58	166	211	53	151	109	119	131	157	182	4.50116	4.32259	4.74954	4.20109	3.9243	4.77712	3.53489	3.6745	3.9271	4.96173	fail	-0.300071	-0.398291	0.0275864	-0.966269	-0.648097	-0.822438	-0.223592	-0.812268
CACCAGAAGGACCATAGCCG	CLEC18A		312	1084	949	371	1747	409	1371	1373	1043	599	6.87576	6.96731	6.87638	6.93959	7.36703	6.64578	6.94269	6.95818	6.5761	6.64775	pass	0.0638341	0.399714	-0.230603	0.0669302	-0.00913439	-0.300281	0.0776484	-0.0808283
CACCATAGAACCTGAAATAC	Non-targeting control		1387	4540	4403	940	3069	1864	3481	3384	3960	3131	9.01856	9.02484	9.08072	8.2737	8.17615	8.82272	8.27984	8.25267	8.48968	9.02207	pass	-0.744853	-0.84869	-0.258006	-0.73872	-0.772172	-0.591042	-0.617183	-0.700645
CACCATGGCGGACGCCGGCT	POLG2		262	710	641	41	280	74	133	220	516	510	6.62612	6.3629	6.31619	3.8535	4.77072	4.24307	3.68219	4.37599	5.57617	6.4182	pass	-2.77263	-1.59218	-2.07312	-2.94393	-1.98692	-0.74002	-2.14597	-1.89029
CACCCCACATCTGGAGGCAA	RAMP3		517	1655	1562	438	2079	892	1310	1951	1618	799	7.5995	7.5738	7.59047	7.17731	7.61664	7.7629	6.87758	7.46162	7.20419	7.05979	pass	-0.422192	0.0428451	0.17243	-0.721924	-0.112177	-0.386279	-0.0689725	-0.406793
CACCCCCTGGACAGGATGAT	OAZ1		443	1333	1482	370	589	922	1120	772	3451	721	7.37788	7.26347	7.51502	6.93573	5.81557	7.81041	6.65359	6.13653	8.29179	6.91276	pass	-0.442151	-1.4479	0.295382	-0.724297	-1.12695	0.776763	-0.531557	-0.35816
CACCCCGGCAGCTCGGGCCT	CLIC5		331	1148	981	296	757	208	731	516	648	649	6.96034	7.04943	6.92383	6.61675	6.1719	5.68412	6.04564	5.56543	5.89861	6.76231	pass	-0.343593	-0.877531	-1.23971	-0.914703	-1.484	-1.02521	-0.820278	-1.1413
CACCCCGGTCCCCCGCCGGC	TOB1		80	291	197	131	714	149	524	1204	145	276	4.94748	5.10112	4.6543	5.45912	6.08873	5.21391	5.57393	6.77031	3.82022	5.54661	pass	0.511636	0.987612	0.559617	0.626455	1.66919	-0.834081	0.686288	0.487188
CACCCCTCCCTCTGAGGTGT	RXFP4		193	553	500	144	484	1103	147	220	2443	233	6.19037	6.00733	5.96289	5.59265	5.53786	8.06794	3.81584	4.37599	7.79532	5.30795	pass	-0.597716	-0.469474	2.10506	-2.37453	-1.63134	1.83244	0.345956	-0.724479
CACCCCTCCGCAGTGAGGAT	PLCL1		271	948	857	347	2962	232	1257	2282	486	511	6.67436	6.77556	6.73059	6.84392	8.12513	5.83875	6.81851	7.68652	5.49162	6.421	pass	0.169559	1.34957	-0.891833	0.144145	0.910956	-1.23897	0.209098	-0.0612894
CACCCGGAGAAGGGTCTGGG	PITX2		223	392	318	56	90	75	156	325	291	493	6.39615	5.52009	5.32316	4.27631	3.24076	4.26142	3.89565	4.9163	4.77301	6.36988	pass	-2.11984	-2.27932	-1.06175	-2.50051	-0.603789	-0.550155	-1.8203	-1.21815
CACCCGTCCGCTAGGCAGGT	DDX47		161	374	448	121	452	165	179	189	181	435	5.93275	5.45378	5.80714	5.34726	5.44137	5.35729	4.08155	4.16822	4.11969	6.19163	pass	-0.585488	-0.0124151	-0.449846	-1.8512	-1.28556	-1.68744	-0.349249	-1.60807
CACCCTGCCTGGCTGCCGAT	NFATC3		276	875	997	392	1386	429	480	1831	896	401	6.70048	6.66106	6.94698	7.0184	7.03535	6.71398	5.45018	7.37058	6.35941	6.07589	pass	0.317915	0.374295	-0.232992	-1.25031	0.709519	-0.587565	0.153073	-0.376118
CACCCTTGGACTGAGCTCTG	TNFRSF6B		612	2151	2413	938	2487	2546	1537	1460	5157	1290	7.84171	7.95023	8.21526	8.27064	7.87395	9.27169	7.10631	7.04613	8.86978	7.74677	pass	0.42893	-0.0762737	1.05643	-0.735399	-0.904101	0.654521	0.469697	-0.328327
CACCGAAACGTCGCGGGCAA	SRSF6		234	601	642	142	342	334	516	177	641	444	6.46481	6.12562	6.31841	5.5729	5.04968	6.35676	5.55221	4.07901	5.88321	6.22077	pass	-0.891915	-1.07594	0.0383505	-0.912604	-2.04661	-0.435197	-0.643169	-1.13147
CACCGAATGTAAATGTCTCG	BCAR3		213	737	866	429	2867	495	1876	2335	1370	394	6.33077	6.4161	6.74552	7.14756	8.07827	6.9186	7.39196	7.71948	6.96592	6.05086	pass	0.816797	1.66217	0.173084	1.0612	1.30338	0.220407	0.884016	0.86166
CACCGACGAGTTTCAACATG	PANK1		680	2242	2242	506	3753	1284	1787	3574	2105	1466	7.99309	8.00977	8.10959	7.38417	8.46551	8.2864	7.32227	8.33123	7.58153	7.93048	pass	-0.608912	0.455746	0.17681	-0.670817	0.321456	-0.528055	0.00788142	-0.292472
CACCGAGGTGCCCGCGATGG	RUNX3		216	522	376	76	301	44	374	84	264	427	6.3507	5.92543	5.5593	4.69716	4.87137	3.54408	5.0995	3.09527	4.63791	6.16522	pass	-1.65353	-1.05406	-2.01522	-1.25119	-2.83016	-0.921386	-1.57427	-1.66758
CACCGCAGGCGGTGCAGTGC	GEMIN8		141	542	469	311	1326	124	1126	1667	401	248	5.74473	5.9788	5.87207	6.68736	6.972	4.95676	6.66122	7.23605	5.22104	5.39576	pass	0.942624	0.993204	-0.915316	0.916487	1.25726	-0.651031	0.340171	0.507571
CACCGCGCGCGCGCACTCCA	PRR14L		358	1342	927	252	919	471	928	826	751	1118	7.07259	7.27312	6.84283	6.38714	6.44814	6.84751	6.38525	6.23273	6.10811	7.54135	pass	-0.685456	-0.824978	0.0046726	-0.687348	-1.04039	-0.73472	-0.50192	-0.82082
CACCGGCCCCCTCCGCAGGC	RHOC		185	721	565	150	422	126	292	579	284	405	6.13015	6.38481	6.13655	5.65035	5.34465	4.9791	4.7542	5.72831	4.73918	6.09	pass	-0.479798	-1.04017	-1.15744	-1.37595	-0.656506	-1.39737	-0.892469	-1.14327
CACCGGGAAAAGTTGCTCGG	SATB2		315	935	1160	210	1036	600	937	773	810	888	6.88945	6.75582	7.16379	6.12755	6.61916	7.19405	6.39901	6.13837	6.2157	7.21107	pass	-0.761902	-0.136666	0.0302552	-0.490444	-0.617457	-0.948092	-0.289437	-0.685331
CACCGGGACTGGTTGATTCC	BRIP1		518	1880	1718	446	1926	544	1611	2997	926	1066	7.60227	7.75679	7.72712	7.20324	7.50694	7.0537	7.17367	8.07807	6.40635	7.47302	pass	-0.399032	-0.249848	-0.67342	-0.428602	0.321274	-1.32077	-0.440767	-0.476033
CACCGGGAGCCTAGCGATCA	BDH1		336	854	1127	158	552	349	444	528	867	657	6.9818	6.62636	7.12245	5.72386	5.72369	6.41938	5.34037	5.59791	6.31253	6.77982	pass	-1.25794	-0.902674	-0.703069	-1.64142	-1.02845	-0.809916	-0.954561	-1.15993
CACCGGGTCCTTCTCTCGCC	LARP1B		81	276	176	298	383	14	586	219	45	524	4.96482	5.02705	4.4985	6.62636	5.20836	2.13531	5.73206	4.36973	2.34295	6.45682	pass	1.66154	0.181305	-2.36319	0.767236	-0.657324	-2.15555	-0.173447	-0.681878
CACCGGGTTGGATTGTCGCT	RPS27A		569	1541	1653	848	2501	413	1632	2343	1505	1148	7.73708	7.47139	7.67175	8.12561	7.88202	6.65968	7.19223	7.72439	7.10048	7.57935	pass	0.38853	0.410624	-1.01207	-0.544857	0.253001	-0.571273	-0.070972	-0.28771
CACCTAGAGCAAGCCCTTTC	SPINK4		390	1567	1333	650	2116	488	1466	2636	1493	934	7.19523	7.4954	7.36304	7.74356	7.64196	6.89822	7.03859	7.89363	7.08901	7.28345	pass	0.548332	0.146567	-0.464812	-0.156642	0.398232	-0.274025	0.0766957	-0.0108119
CACCTAGCGGCTGCCGCAGC	FCHO2		155	378	496	158	740	749	664	948	1185	293	5.87887	5.46878	5.95148	5.72386	6.13959	7.51209	5.90915	6.429	6.75844	5.63105	pass	-0.155015	0.670808	1.5606	0.0302783	0.960217	0.806951	0.692132	0.599149
CACCTCACCCTGTGGGGGAT	ACTRT2		272	994	795	624	1359	241	1359	2049	774	511	6.67963	6.84331	6.6233	7.68495	7.00719	5.89272	6.93011	7.53194	6.15101	6.421	pass	1.00532	0.163877	-0.730586	0.250485	0.688624	-0.472292	0.146204	0.155606
CACCTCCACCCAACAAGGCC	TANK		824	2767	2461	601	1385	1595	1734	1599	3933	1411	8.26921	8.31224	8.24358	7.63104	7.03432	8.59841	7.27911	7.17638	8.47984	7.87554	pass	-0.63817	-1.27793	0.354827	-0.990096	-1.13587	0.236256	-0.520423	-0.629902
CACCTCCCAGCGCACCACCA	P2RY8		655	2077	1886	395	1941	346	1435	1089	786	1780	7.93926	7.89993	7.86112	7.02931	7.51808	6.40707	7.00799	6.62688	6.1729	8.20943	pass	-0.909948	-0.381853	-1.45405	-0.931272	-1.27305	-1.68822	-0.915283	-1.29751
CACCTGACTCCTTTCTGCAT	PAK1IP1		1435	4653	4462	1212	3822	1923	3380	3222	4222	2574	9.06755	9.06024	9.09989	8.63931	8.49172	8.86758	8.2375	8.18213	8.58186	8.74006	pass	-0.428233	-0.568516	-0.232316	-0.83005	-0.878109	-0.518034	-0.409688	-0.742064
CACCTGGGCGAGCCGGCAGG	MAPK13		147	361	364	232	367	61	597	320	95	358	5.80375	5.40393	5.51351	6.26932	5.14849	3.9805	5.75839	4.89468	3.26294	5.91481	pass	0.465571	-0.255434	-1.53302	-0.0453638	-0.509253	-2.25057	-0.44096	-0.935063
CACCTTACTTTCCCACGGAG	CNGA3		415	1335	1303	134	475	146	958	293	299	1319	7.28427	7.26562	7.3304	5.49105	5.51136	5.18537	6.43061	4.77197	4.81072	7.7787	pass	-1.79323	-1.75426	-2.14503	-0.853667	-2.49365	-2.51968	-1.8975	-1.95567
CACCTTTAGACGGCGACTAT	ENSA		227	834	885	144	451	177	329	362	643	544	6.4215	6.59252	6.77654	5.59265	5.43825	5.45619	4.9203	5.06696	5.88763	6.51026	pass	-0.828846	-1.15427	-1.32035	-1.5012	-1.52557	-0.88891	-1.10116	-1.30523
CACGAAACAGCGGGAATGGC	SUCLG1		438	1277	969	625	1964	406	1262	1805	1026	1070	7.36161	7.20196	6.90622	7.68725	7.53498	6.63526	6.82419	7.35007	6.55264	7.47839	pass	0.32564	0.333014	-0.270953	-0.53742	0.148103	-0.353574	0.129234	-0.24763
CACGAACTCACACCGCGCGA	Non-targeting control		243	641	461	133	449	118	362	251	208	431	6.51865	6.21729	5.84768	5.48048	5.43198	4.88756	5.05385	4.55756	4.30948	6.17848	pass	-1.03817	-0.78531	-0.960116	-1.46481	-1.65973	-1.5382	-0.927866	-1.55425
CACGACTCTCTCCCCGGACT	MDM4		1270	3882	3071	1928	7066	1603	4813	4169	4742	1771	8.89167	8.79942	8.5621	9.30769	9.37645	8.60561	8.74599	8.55275	8.74901	8.20214	pass	0.416011	0.577033	0.0435081	-0.145687	-0.246669	0.186914	0.345518	-0.0684807
CACGAGACATTGGCCGGCGC	CBS		176	543	477	155	644	71	696	551	167	295	6.05925	5.98142	5.89606	5.69673	5.94217	4.18658	5.97595	5.65818	4.01049	5.64067	pass	-0.362522	-0.0392423	-1.70949	-0.0833008	-0.323236	-1.88557	-0.70375	-0.764035
CACGCACGCGACGCACGGCC	NRF1		134	552	349	174	498	45	775	1035	205	485	5.67267	6.00476	5.45416	5.86051	5.57812	3.57375	6.12872	6.55426	4.28958	6.34656	pass	0.187834	-0.426638	-1.88041	0.456047	0.549504	-1.16458	-0.706405	-0.0530088
CACGCAGCCACCCCCACTAT	SSBP2		574	1527	1557	652	1106	853	1394	1844	2525	1084	7.74965	7.4583	7.58587	7.74797	6.71256	7.6987	6.9665	7.38072	7.84274	7.49704	pass	-0.00167389	-0.745744	0.112837	-0.783148	-0.0775806	0.256876	-0.211527	-0.201284
CACGCAGCCTCCAGCTGTCG	YAF2		137	437	474	40	602	471	411	355	1401	321	5.704	5.67362	5.88711	3.82037	5.84651	6.84751	5.23181	5.03963	6.99795	5.76018	pass	-1.88363	0.172887	0.960393	-0.472189	-0.633991	1.11084	-0.250117	0.001552
CACGCCCACACCTCAGAGGG	RXFP4		495	1199	1442	214	488	296	718	437	821	1363	7.53709	7.11168	7.47577	6.15438	5.54947	6.18476	6.02014	5.33119	6.2349	7.82583	pass	-1.38271	-1.5622	-1.291	-1.51695	-1.78048	-1.24087	-1.41197	-1.51277
CACGCCGGCCCGCCTCCCCG	AES		126	459	371	26	65	123	32	52	880	628	5.58566	5.74313	5.5404	3.25285	2.82881	4.94545	1.94407	2.5037	6.33373	6.7153	pass	-2.33281	-2.91432	-0.594944	-3.64159	-3.23943	0.793338	-1.94736	-2.02922
CACGCGCAGAGCCGCGCCGC	FAM57A		62	266	267	33	104	67	61	93	138	181	4.59326	4.97547	5.07784	3.56433	3.42866	4.10764	2.68455	3.22568	3.754	4.95404	fail	-1.02893	-1.54682	-0.970201	-1.9087	-1.7498	-1.32384	-1.18198	-1.66078
CACGCGCAGTGCCCGCCGCG	SSBP4		127	617	409	233	944	202	242	417	702	235	5.59683	6.16299	5.6782	6.27545	6.48642	5.64272	4.49424	5.26533	6.01223	5.31998	pass	0.678622	0.323431	-0.0354741	-1.10259	-0.897667	0.334035	0.322193	-0.555406
CACGCGCTCATCTGCATATT	IRX2		477	1502	1212	545	2546	208	1248	2089	1163	927	7.48395	7.43462	7.22662	7.49067	7.90764	5.68412	6.80824	7.55968	6.73165	7.27267	pass	0.00672633	0.473014	-1.54251	-0.675713	0.125056	-0.494972	-0.354256	-0.348543
CACGGAGCATGCGCGACCCG	ATAD1		211	703	640	67	884	136	366	398	177	446	6.31733	6.34878	6.31396	4.52277	6.39277	5.08592	5.06923	5.19984	4.08933	6.22717	pass	-1.79455	0.0439928	-1.22804	-1.2481	-1.14895	-2.22463	-0.992867	-1.54056
CACGGCCCGGCTTCCCCGCC	NRF1		211	684	739	279	743	113	1437	1159	265	473	6.31733	6.30974	6.51903	6.53231	6.14534	4.82726	7.00998	6.71587	4.64315	6.31087	pass	0.214985	-0.1644	-1.69178	0.692658	0.406125	-1.87588	-0.547064	-0.259034
CACGGCCTAACTTGCTGATA	Non-targeting control		620	1875	1709	634	1704	931	2221	1232	3792	1239	7.86037	7.75297	7.71958	7.70777	7.3313	7.82436	7.63418	6.80318	8.42732	7.68885	pass	-0.152593	-0.421673	0.104775	-0.226191	-0.94979	0.707734	-0.156497	-0.156082
CACGGTTGCGACTCAGGCTT	P2RY8		551	1890	1564	381	1723	403	1036	2177	1908	943	7.69093	7.76441	7.59231	6.97766	7.34719	6.62467	6.54227	7.6189	7.44055	7.2972	pass	-0.713271	-0.417217	-0.967634	-1.14865	-0.145512	-0.151754	-0.699374	-0.481974
CACGTCGTGGCGCACCTCAG	EMC3		235	820	751	120	621	174	238	556	456	790	6.47089	6.56835	6.54202	5.33559	5.89057	5.43209	4.47127	5.67095	5.4018	7.04357	pass	-1.13531	-0.677778	-1.10993	-1.99962	-0.897398	-1.14022	-0.974338	-1.34575
CACGTGCACACACCCACTCC	PRKCG		525	1482	1350	380	1109	1534	783	1175	4373	915	7.62154	7.4154	7.38121	6.9739	6.71643	8.5423	6.14333	6.73546	8.63242	7.25399	pass	-0.647643	-0.698968	1.16109	-1.47821	-0.679933	1.25122	-0.0618403	-0.30231
CACGTGGACCGACAGCGCCC	VDAC2		258	825	663	101	452	91	267	447	158	536	6.60415	6.57703	6.36427	5.09361	5.44137	4.5271	4.63007	5.36303	3.93566	6.48912	pass	-1.51054	-1.13566	-1.83716	-1.97409	-1.214	-2.42861	-1.49446	-1.87223
CACGTGGCAGCCGGAAAGCG	EIF3K		308	1135	930	153	460	399	490	475	757	647	6.8573	7.03312	6.84745	5.67836	5.4661	6.61043	5.47925	5.44862	6.11943	6.7579	pass	-1.17895	-1.56702	-0.237028	-1.37806	-1.58451	-0.728027	-0.994333	-1.2302
CACTAAATGAATTAAATGCT	OR8H1		320	1024	841	216	2046	261	634	579	460	614	6.91198	6.88584	6.70365	6.16762	7.59368	6.00587	5.84359	5.72831	5.4141	6.68309	pass	-0.744363	0.707837	-0.697781	-1.06839	-1.15753	-1.28955	-0.244769	-1.17183
CACTAATTGGCTCGATTGCC	DNAH6		1062	3140	3147	832	3088	1767	2585	2776	5253	2128	8.63422	8.49415	8.59728	8.09823	8.18502	8.74579	7.85211	7.96798	8.89633	8.46625	pass	-0.535993	-0.309123	0.148515	-0.782116	-0.526165	0.299057	-0.2322	-0.336408
CACTCAGCGCGGCCAAGCGC	ADPRH		209	618	685	212	629	545	787	686	554	458	6.30376	6.1653	6.4108	6.14103	5.90873	7.05633	6.15057	5.9687	5.6766	6.26497	pass	-0.162731	-0.256564	0.645532	-0.153185	-0.196594	-0.734197	0.075412	-0.361325
CACTCAGGGGCGGGAAGTGG	NPY		570	2118	1521	269	917	209	605	719	649	1447	7.73961	7.92801	7.5523	6.48023	6.44503	5.6909	5.77724	6.03543	5.9008	7.91174	pass	-1.25937	-1.48298	-1.86139	-1.96236	-1.89259	-1.65149	-1.53458	-1.83548
CACTCCGGAAGCCGTGCCCG	PPP1R26		315	959	686	380	1428	286	1368	2239	2095	484	6.88945	6.79205	6.41288	6.9739	7.0781	6.13588	6.93956	7.65921	7.5747	6.34362	pass	0.0844471	0.286042	-0.277006	0.0501068	0.867154	1.16182	0.0311608	0.693026
CACTCGCTAGGCAAGAAAAA	SHOC2		429	1202	996	496	2154	474	905	2035	1251	835	7.33184	7.11525	6.94554	7.35555	7.66752	6.85659	6.34948	7.5221	6.83593	7.1229	pass	0.0237126	0.552261	-0.0889521	-0.98236	0.406844	-0.109612	0.16234	-0.228376
CACTCGGCGAGCTTCAAACC	PRKCH		488	1839	1592	486	3149	1214	2967	2559	4002	900	7.51666	7.72513	7.61777	7.32635	8.21315	8.20579	8.05014	7.85104	8.50486	7.2303	pass	-0.19031	0.488017	0.588015	0.533486	0.125911	0.887086	0.29524	0.515494
CACTGACGGGCTTGTGCTAA	CSHL1		242	973	959	717	1808	311	2041	1502	621	692	6.51277	6.81278	6.89138	7.88447	7.41625	6.25512	7.51288	7.08674	5.83827	6.85404	pass	1.3717	0.603473	-0.636251	1.00011	0.27396	-1.05311	0.446306	0.0736542
CACTGCAGTATTCGTGGCCT	Non-targeting control		338	1097	1150	431	1966	192	1287	1214	471	573	6.99029	6.98438	7.15139	7.15423	7.53644	5.57098	6.85224	6.78214	5.44741	6.58439	pass	0.163934	0.552062	-1.58041	-0.138053	-0.202241	-1.70398	-0.288138	-0.681424
CACTGCCAGGCACCTTGCCT	GPR61		980	3035	2774	982	3081	2803	3334	3485	8025	1700	8.5186	8.44522	8.41577	8.33657	8.18176	9.41022	8.21779	8.29496	9.50665	8.14331	pass	-0.182031	-0.263457	0.994451	-0.300804	-0.150257	1.09088	0.182988	0.213273
CACTGGCCAATAGAGAGGAG	UBE2T		389	1150	1394	25	252	67	231	286	198	1072	7.19155	7.05192	7.42721	3.2023	4.62458	4.10764	4.43017	4.73837	4.24206	7.48107	pass	-3.98925	-2.42734	-3.31957	-2.76138	-2.31355	-3.18514	-3.24538	-2.75336
CACTGGGCCCGCGACGTCGG	STUB1		254	667	546	322	1309	381	729	828	802	503	6.58185	6.2739	6.08791	6.73702	6.95354	6.54453	6.04174	6.23617	6.20157	6.3985	pass	0.155178	0.679637	0.456618	-0.540101	-0.0377305	0.113663	0.430478	-0.154723
CACTGTGCACGTGCCTGGGG	NMRAL1		140	382	379	58	53	42	87	75	110	779	5.73466	5.48363	5.57052	4.32437	2.57962	3.48284	3.12809	2.95189	3.4538	7.02349	pass	-1.41028	-2.904	-2.08768	-2.60657	-2.53174	-2.11672	-2.13399	-2.41834
CACTGTGGAAACAGCGACGG	CD93		190	585	579	235	630	114	482	333	199	410	6.16808	6.08726	6.17136	6.28762	5.91099	4.83952	5.45604	4.95023	4.24895	6.10744	pass	0.119541	-0.176274	-1.33184	-0.712043	-1.13703	-1.92241	-0.462858	-1.25716
CACTTACACATGAGGCGGTA	Non-targeting control		140	431	310	40	232	343	451	158	743	351	5.73466	5.65407	5.28733	3.82037	4.51032	6.39466	5.36239	3.92542	6.09289	5.8868	pass	-1.91429	-1.14376	1.10732	-0.372267	-1.72866	0.805555	-0.650242	-0.431789
CACTTCCCGCCCCTGAGTGG	NPY		438	1626	1179	522	2481	791	3071	2984	1658	1013	7.36161	7.54843	7.18707	7.42882	7.87048	7.59038	8.09966	8.07182	7.23919	7.39987	pass	0.0672143	0.322054	0.403313	0.738057	0.52339	0.0521184	0.264194	0.437855
CACTTCCGCCCATCCCCCTC	RPS19BP1		966	2567	2764	664	4639	1329	2161	3771	3275	1381	8.4979	8.20436	8.41057	7.77416	8.7705	8.33594	7.59487	8.4084	8.21651	7.84467	pass	-0.723734	0.566148	-0.0746349	-0.903029	0.204042	-0.194059	-0.0774069	-0.297682
CACTTCGCCAGCAGTAGCAG	NTRK2		208	654	544	71	495	91	477	272	161	535	6.29693	6.24587	6.08269	4.60289	5.56959	4.5271	5.44134	4.66874	3.96104	6.48646	pass	-1.69404	-0.676286	-1.55559	-0.855589	-1.57713	-2.12165	-1.30864	-1.51812
CACTTCTGGAGCAAAAAGGT	GPR61		422	1150	1272	207	801	374	776	1058	1154	736	7.30825	7.05192	7.29588	6.10709	6.25231	6.51806	6.13056	6.58564	6.72055	6.94222	pass	-1.20116	-0.799614	-0.777815	-1.1777	-0.466283	-0.575329	-0.926198	-0.73977
CAGAAAGAAACCAGGAAGTA	FRK		522	1342	2001	548	2146	1243	2444	2542	3525	975	7.61331	7.27312	7.94615	7.49855	7.66217	8.23973	7.77155	7.84147	8.3223	7.34504	pass	-0.114764	0.389057	0.29358	0.158235	0.568351	0.376146	0.189291	0.367577
CAGAAGGCTCAGGAAAGCAA	CEP104		390	1300	1056	633	3200	387	1486	1238	574	960	7.19523	7.22754	7.02927	7.70551	8.23625	6.56683	7.05799	6.81012	5.72679	7.32281	pass	0.510278	1.0087	-0.462437	-0.137241	-0.41742	-1.30248	0.352182	-0.619047
CAGACAAAAGCACCAGGGAG	NTRK2		207	595	534	192	412	32	870	1217	149	1107	6.29006	6.11136	6.05632	6.0002	5.31091	3.1303	6.29329	6.78566	3.85673	7.52716	pass	-0.289866	-0.800447	-2.92603	0.00322413	0.674308	-2.19959	-1.33878	-0.507354
CAGACCCGCCCCTCCCACAC	NRAS		417	1685	1552	723	2594	1789	1718	1581	3709	764	7.29117	7.59958	7.58125	7.89644	7.93447	8.7636	7.26582	7.16016	8.39548	6.99566	pass	0.605272	0.334891	1.18235	-0.0253438	-0.439422	0.814231	0.707505	0.116489
CAGACCTAGGAATGATCCAT	ZNRF4		890	3082	2318	367	1813	508	1664	1391	1001	1589	8.38002	8.46732	8.15751	6.92408	7.42021	6.9557	7.22005	6.97682	6.51744	8.04625	pass	-1.45594	-1.04711	-1.20182	-1.15997	-1.4905	-1.64007	-1.23496	-1.43018
CAGACTACTCTCCCCCATGG	GLMN		279	693	696	419	1683	279	1997	2408	275	805	6.71593	6.32837	6.43352	7.11378	7.31352	6.10064	7.48162	7.76369	4.69449	7.0705	pass	0.397847	0.985149	-0.332877	0.765684	1.43532	-1.73903	0.35004	0.153991
CAGACTTGTTGGAATGCAGT	ERBB2		462	1368	1280	449	1517	922	1687	1753	4138	532	7.43811	7.30062	7.30487	7.21285	7.16469	7.81041	7.23972	7.30816	8.55294	6.47844	pass	-0.225266	-0.135928	0.505539	-0.19839	0.00753472	1.24807	0.0481152	0.352407
CAGAGAATGGGAGCGGGAGG	CCND1		77	273	300	43	260	100	120	207	110	947	4.89416	5.01177	5.24126	3.91756	4.66787	4.65752	3.54593	4.29247	3.4538	7.30327	pass	-0.976599	-0.343904	-0.583734	-1.34823	-0.719303	-1.78745	-0.634746	-1.285
CAGAGCACTGGCCAATAGAG	UBE2T		622	2286	1957	283	982	253	954	951	534	1182	7.86499	8.0377	7.91421	6.55263	6.54274	5.96167	6.42464	6.43351	5.62461	7.62124	pass	-1.31237	-1.49496	-1.95254	-1.44035	-1.6042	-2.28959	-1.58662	-1.77805
CAGAGCAGGTTTCTCTCCAA	CTRC		284	963	1037	311	932	542	703	1057	1038	708	6.74132	6.79801	7.00327	6.68736	6.46817	7.04843	5.99016	6.58429	6.56924	6.88673	pass	-0.0539604	-0.329832	0.0451555	-0.751156	-0.213717	-0.434034	-0.112879	-0.466302
CAGAGCCAAAGCGTTACTTC	DDIAS		160	608	932	91	241	959	389	214	2421	648	5.92391	6.14209	6.85053	4.94783	4.56286	7.86692	5.15461	4.33804	7.78233	6.7601	pass	-0.976079	-1.57923	1.01639	-0.769299	-1.80405	0.931805	-0.512973	-0.547182
CAGAGCCCCGTGGACTCCGC	MAP2K6		101	305	288	117	353	72	814	214	169	173	5.27401	5.16698	5.18395	5.29998	5.09399	4.20565	6.19857	4.33804	4.02661	4.89097	fail	0.0259677	-0.0729867	-0.9783	0.924557	-0.828942	-1.15734	-0.341773	-0.35391
CAGAGCGGCGTCGGGCCTGG	EMC3		253	896	886	209	1067	396	519	569	1062	657	6.57621	6.69494	6.77815	6.12076	6.66127	6.59965	5.56039	5.70365	6.60187	6.77982	pass	-0.455454	-0.0336691	-0.178502	-1.01582	-0.991286	-0.176278	-0.222542	-0.727795
CAGAGCTCTGAGCCCCGAAC	WLS		331	1342	1088	355	1058	350	1334	1598	2107	919	6.96034	7.27312	7.07201	6.87652	6.64917	6.42346	6.90355	7.17548	7.5829	7.26025	pass	-0.0838163	-0.623947	-0.648551	-0.0567943	-0.0976349	0.510886	-0.452105	0.118819
CAGAGCTGCTGGAGGCGAGG	KLHL11		218	676	639	109	1253	318	378	733	1888	709	6.36383	6.29299	6.31173	5.20048	6.89098	6.28682	5.1144	6.06283	7.42544	6.88875	pass	-1.16335	0.59799	-0.0249129	-1.24943	-0.230158	1.1137	-0.196757	-0.12196
CAGAGGAAGGAAGAGCCGAG	YAP1		748	2294	2107	480	1391	867	1524	979	1774	1582	8.13007	8.04272	8.02033	7.30854	7.04051	7.72208	7.09415	6.47489	7.33612	8.03991	pass	-0.821536	-1.00221	-0.298249	-1.03593	-1.56783	-0.684204	-0.707333	-1.09599
CAGAGGAGGAGGAGAATGCG	EGFR		540	1438	1524	903	2758	1811	3685	3782	5665	924	7.66198	7.37217	7.55512	8.21596	8.02256	8.78119	8.36174	8.41259	9.00505	7.26802	pass	0.553983	0.650392	1.22607	0.699766	1.04042	1.44992	0.810149	1.06337
CAGAGGCGCCCCTGGAGGTG	ZBTB24		195	537	650	68	312	65	371	354	386	486	6.20504	5.96564	6.33605	4.54322	4.92141	4.06649	5.08822	5.03569	5.16754	6.3495	pass	-1.66182	-1.04423	-2.26956	-1.11682	-0.929953	-1.16851	-1.65853	-1.07176
CAGAGGGAGAGGAGACCGCG	PRKCE		674	2189	1867	622	2753	1243	1632	2230	3677	1124	7.98035	7.97539	7.84657	7.68034	8.01996	8.23973	7.19223	7.65343	8.38302	7.54903	pass	-0.300011	0.0445669	0.393159	-0.788123	-0.321964	0.536445	0.0459052	-0.191214
CAGAGGTCAAGGCTAGTGGG	POU5F1		628	2342	1966	486	2048	266	1658	1338	818	2227	7.87878	8.07248	7.9208	7.32635	7.59508	6.03283	7.21487	6.92123	6.22969	8.53167	pass	-0.552436	-0.477405	-1.88797	-0.66391	-1.15125	-1.69111	-0.972604	-1.16876
CAGATAGTGAGAGAGGGTGG	MC3R		306	1061	986	169	298	116	270	482	676	1526	6.84799	6.93662	6.9311	5.81918	4.85741	4.86374	4.64554	5.46924	5.95864	7.98812	pass	-1.02881	-2.07921	-2.06736	-2.20245	-1.46738	-0.972458	-1.72513	-1.54743
CAGATCCCTTGACTTGCTTG	TKTL1		2890	9126	8339	3358	10042	3769	10554	9411	9216	5772	10.0762	10.0307	10.0009	10.1072	9.88289	9.83689	9.87694	9.72525	9.70603	9.90325	pass	0.0310014	-0.14785	-0.163967	-0.199272	-0.305484	-0.294822	-0.0936051	-0.266526
CAGATGACCCAAGTAAACCC	ATP6V0D2		546	2326	1888	1234	4658	749	3978	4615	1762	1957	7.67784	8.06263	7.86264	8.6652	8.77639	7.51209	8.4718	8.69901	7.32639	8.34575	pass	0.987362	0.713757	-0.350552	0.793958	0.636374	-0.536248	0.450189	0.298028
CAGATGGTACCAAAGTAAAG	BDKRB1		482	1424	1357	294	1230	805	1034	1175	1294	1128	7.49891	7.35814	7.38863	6.60707	6.86448	7.61556	6.53952	6.73546	6.88426	7.55413	pass	-0.891842	-0.493667	0.226936	-0.959393	-0.62268	-0.504362	-0.386191	-0.695478
CAGATTAGCTGTGAGTCCTT	NDUFB2		577	1819	1465	637	1639	701	1621	1113	1637	1406	7.75713	7.70943	7.49847	7.71455	7.27554	7.41708	7.18254	6.65801	7.22092	7.87044	pass	-0.0425802	-0.433888	-0.0813927	-0.574596	-1.05142	-0.277552	-0.185954	-0.634522
CAGATTTCGCGGGCGACCCA	WRAP53		98	422	318	66	478	205	151	240	331	864	5.23165	5.62424	5.32316	4.50203	5.52025	5.66357	3.85186	4.49571	4.95243	7.17181	pass	-0.729619	-0.10399	0.340406	-1.37979	-1.12852	-0.370733	-0.164401	-0.959683
CAGCAAACCACAGAGAGGCG	ZNF3		171	501	413	140	193	106	421	392	297	368	6.01831	5.86719	5.69196	5.55287	4.25753	4.73835	5.26558	5.17852	4.80138	5.95391	pass	-0.465439	-1.60966	-0.953615	-0.752726	-0.688665	-0.890579	-1.00957	-0.777323
CAGCAAGCCTGCTCCTCCAC	MEIS2		800	2664	2487	848	1837	748	2362	2019	3280	1098	8.2267	8.25769	8.25869	8.12561	7.43907	7.51017	7.72254	7.51077	8.21871	7.51545	pass	-0.101088	-0.818617	-0.748523	-0.504159	-0.746917	-0.0399861	-0.556076	-0.430354
CAGCAAGCTGCTGGTGTCGC	ZCCHC14		272	711	725	642	1513	602	1846	1240	1151	545	6.67963	6.36491	6.49174	7.72578	7.16091	7.19881	7.36884	6.81243	6.71683	6.51288	pass	1.04615	0.796005	0.707071	0.689217	0.447526	0.225087	0.849743	0.453943
CAGCAGCGCCGATTGGCCGG	DPF3		252	818	701	153	1145	146	1192	1865	295	694	6.57056	6.56487	6.44373	5.67836	6.76208	5.18537	6.74261	7.39696	4.79199	6.85816	pass	-0.892204	0.197218	-1.25836	0.172046	0.832093	-1.65174	-0.651114	-0.215866
CAGCAGGCCCCTCTTACCCG	MPP7		384	1256	1384	173	634	155	740	723	234	1505	7.17302	7.17821	7.41688	5.85234	5.91997	5.26936	6.06303	6.04331	4.47129	7.9682	pass	-1.32068	-1.25824	-2.14752	-1.10999	-1.1349	-2.94559	-1.57548	-1.73016
CAGCATCCCCTTCCACCCAC	ICAM3		1160	3813	3759	2007	10277	2848	8591	9809	11650	2287	8.76126	8.7736	8.85304	9.36553	9.91622	9.43316	9.5804	9.78494	10.0438	8.56992	pass	0.604273	1.14262	0.580121	0.819139	1.01134	1.19074	0.775673	1.00707
CAGCCAACCCTTTCCGTCCG	CCND3		1533	4716	4219	2451	9083	2532	8657	9810	5943	1745	9.16268	9.07961	9.01925	9.65347	9.73824	9.26375	9.59143	9.78509	9.07403	8.18087	pass	0.490783	0.658636	0.244498	0.428742	0.705482	0.0547782	0.464639	0.396334
CAGCCACCGCTCCTCTCTAT	UBE2T		389	1252	1392	421	896	405	1325	846	976	869	7.19155	7.17364	7.42515	7.1206	6.412	6.63174	6.89386	6.26679	6.48135	7.18008	pass	-0.0709518	-0.76164	-0.793406	-0.297689	-0.906849	-0.943795	-0.541999	-0.716111
CAGCCACTCCCTGGGGAGGA	GATA1		70	195	150	53	52	14	85	31	54	422	4.7615	4.54412	4.2789	4.20109	2.55678	2.13531	3.09841	1.92024	2.55779	6.14846	pass	-0.56041	-1.98735	-2.14359	-1.66309	-2.62388	-1.72111	-1.56378	-2.00269
CAGCCAGCCTGGCTCCAGCT	BDKRB2		106	331	457	11	84	90	72	98	244	428	5.34196	5.28185	5.83533	2.20473	3.15209	4.51186	2.88904	3.29334	4.529	6.16855	pass	-3.13723	-2.12976	-1.32347	-2.45291	-1.98851	-1.30633	-2.19682	-1.91592
CAGCCAGTCACAGATGCCGA	PPM1K		385	1110	1021	422	1584	389	852	961	1260	718	7.17674	7.00124	6.98102	7.124	7.22662	6.57419	6.26351	6.44842	6.84618	6.9068	pass	-0.0527444	0.225381	-0.40683	-0.913228	-0.552817	-0.134839	-0.0780644	-0.533628
CAGCCAGTCGGCCAGTCCGA	NUDT11		390	1099	992	808	1913	754	2243	1721	1551	830	7.19523	6.98698	6.93978	8.05616	7.49723	7.52163	7.64833	7.28175	7.1436	7.1143	pass	0.860931	0.510244	0.581853	0.453096	0.294764	0.203818	0.651009	0.317226
CAGCCATATCCAGAAGGAAG	EIF3L		667	1742	1846	980	2523	1838	1945	1759	4007	1090	7.96535	7.64733	7.83032	8.33364	7.8946	8.8025	7.44377	7.31306	8.50666	7.50496	pass	0.368287	0.247266	0.972172	-0.521581	-0.334277	0.676331	0.529242	-0.0598424
CAGCCCACAGAGGGTTCCAG	FERMT3		230	667	901	320	761	178	1176	1371	575	597	6.44022	6.2739	6.80215	6.72812	6.1794	5.46413	6.72329	6.95609	5.72925	6.64298	pass	0.287898	-0.0945018	-1.33802	0.283072	0.682196	-1.0729	-0.381542	-0.0358789
CAGCCCCACCCACACGTGTA	TEPP		773	2311	2031	1097	3166	1920	2218	1699	5182	1003	8.17734	8.05333	7.96753	8.49587	8.22089	8.86533	7.63224	7.26331	8.87674	7.38564	pass	0.31853	0.167556	0.897793	-0.545102	-0.790026	0.909208	0.461293	-0.141974
CAGCCCCACGGCTTTCGGAT	STK40		284	781	787	309	1016	211	670	664	637	458	6.74132	6.49881	6.60886	6.67814	6.59132	5.70438	5.92191	5.92244	5.87433	6.26497	pass	-0.0631776	0.0925136	-0.904485	-0.819402	-0.576371	-0.73453	-0.291716	-0.710101
CAGCCCCGAGCTCGCGCAGG	GCNT1		134	531	391	116	1064	58	457	802	163	529	5.67267	5.94969	5.61456	5.28791	6.65725	3.91246	5.381	6.19076	3.97771	6.47037	pass	-0.384766	0.707556	-1.7021	-0.291679	0.241069	-1.63685	-0.45977	-0.562486
CAGCCCCTCAGAGTCACTTC	GPR61		1377	4053	3796	1545	3949	1429	4081	4034	2527	2540	9.00814	8.86147	8.86714	8.98875	8.53876	8.44029	8.50858	8.50539	7.84388	8.72092	pass	-0.0193867	-0.322714	-0.426852	-0.499563	-0.356084	-1.02326	-0.256318	-0.626303
CAGCCCCTTTCCCGGTCCCC	ZBTB10		627	2086	2089	591	1531	1508	2593	2905	3178	1562	7.8765	7.90614	8.008	7.60695	7.17786	8.5177	7.85655	8.03325	8.17329	8.02162	pass	-0.269543	-0.728284	0.509706	-0.0199481	0.127115	0.165289	-0.162707	0.0908187
CAGCCCTCTGTGTTTCCTTC	GPR87		859	2923	2484	675	3023	835	2107	3693	2306	1614	8.32903	8.39113	8.25696	7.79776	8.15444	7.66808	7.55855	8.37833	7.71245	8.06869	pass	-0.531269	-0.236691	-0.588874	-0.770479	-0.0127933	-0.54451	-0.452278	-0.442594
CAGCCGAGCTGAACAACCTC	ZNF266		466	1109	1179	281	478	332	884	742	596	763	7.45048	6.99995	7.18707	6.54251	5.52025	6.3482	6.31603	6.08017	5.78004	6.99379	pass	-0.907974	-1.4797	-0.838869	-1.13445	-0.919776	-1.40703	-1.07551	-1.15375
CAGCCGATCATCCTGTCCAG	OAZ1		775	2621	2346	652	2135	1270	2007	1804	2358	1682	8.18105	8.23429	8.17477	7.74797	7.6548	8.27063	7.48878	7.34927	7.74447	8.12801	pass	-0.43308	-0.579494	0.0958593	-0.692271	-0.885017	-0.430305	-0.305571	-0.669198
CAGCCGCTCGGCTGCTTCTC	SAMD4A		277	837	890	481	1358	328	1920	1220	1275	517	6.70565	6.59765	6.78459	7.31152	7.00613	6.33093	7.42521	6.78918	6.8631	6.43764	pass	0.60587	0.408486	-0.453666	0.719559	0.191536	0.0785124	0.186897	0.329869
CAGCCGGGGCAGGACTATCG	CCDC138		329	1001	981	282	454	453	872	448	898	714	6.95167	6.85335	6.92383	6.54758	5.44759	6.79179	6.29656	5.36618	6.36259	6.8988	pass	-0.404092	-1.40576	-0.132038	-0.655109	-1.48717	-0.561237	-0.647295	-0.901172
CAGCCGTCCCCCGCCCACCA	POLG2		329	984	908	480	1060	337	999	1017	731	768	6.95167	6.82885	6.81322	7.30854	6.65187	6.3695	6.49038	6.52922	6.06974	7.00314	pass	0.356871	-0.176985	-0.443719	-0.461288	-0.299627	-0.743476	-0.0879441	-0.501464
CAGCCTATTTTGCTACCTAC	Non-targeting control		568	2184	1761	701	3319	620	3108	3518	2319	1043	7.73456	7.9721	7.76262	7.85205	8.28875	7.24103	8.11688	8.30851	7.72052	7.44173	pass	0.117488	0.316649	-0.521589	0.382321	0.336408	-0.0421027	-0.0291507	0.225542
CAGCCTCACGCTGGCTGGAG	OXLD1		177	623	473	77	225	55	202	274	124	469	6.0673	6.17676	5.88412	4.7153	4.46808	3.84106	4.24621	4.6789	3.6117	6.29877	pass	-1.35201	-1.70868	-2.04306	-1.82109	-1.49786	-2.27242	-1.70125	-1.86379
CAGCCTCCGCCCCCTCAGCC	ST8SIA4		392	1358	1210	231	605	646	494	752	1560	725	7.20256	7.29011	7.22426	6.26317	5.85356	7.29992	5.49072	6.0992	7.15189	6.92068	pass	-0.939385	-1.43655	0.0756587	-1.71184	-1.1909	-0.0723695	-0.766757	-0.991705
CAGCCTGGCTCCCCCCACCG	IGF2BP2		261	1208	1080	114	263	140	624	464	565	1042	6.62066	7.12239	7.06144	5.26346	4.68377	5.12653	5.82105	5.4156	5.70442	7.44035	pass	-1.3572	-2.43861	-1.93492	-0.799611	-1.70679	-1.35702	-1.91024	-1.28781
CAGCCTGGTGCAAGCTAAGA	BMP3		258	964	877	238	614	379	601	818	1240	615	6.60415	6.79949	6.76356	6.30569	5.8745	6.53702	5.76785	6.21887	6.8233	6.68541	pass	-0.298465	-0.924992	-0.226543	-0.836307	-0.580617	0.0597396	-0.483333	-0.452395
CAGCGAAGTAGGAAATGTTT	DNAH6		739	2119	1783	658	2593	757	3087	2484	2237	1560	8.11267	7.92869	7.78045	7.76113	7.93392	7.52733	8.10713	7.80831	7.66883	8.01978	pass	-0.351546	0.0052264	-0.253121	-0.00553948	-0.120376	-0.111619	-0.199813	-0.0791783
CAGCGAGAGCCGCGGTTGCT	SRSF3		212	646	578	74	552	334	142	540	994	430	6.32406	6.22835	6.1689	4.66019	5.72369	6.35676	3.76952	5.62967	6.50742	6.17518	pass	-1.66387	-0.504666	0.187854	-2.55455	-0.598684	0.338521	-0.660228	-0.938236
CAGCGAGGGGATACTGAAGG	GLRA2		524	1600	1418	115	973	191	350	1105	617	861	7.6188	7.5253	7.45169	5.27574	6.5296	5.5636	5.0067	6.64771	5.82911	7.16683	pass	-2.34306	-0.995702	-1.88809	-2.6121	-0.877593	-1.62259	-1.74229	-1.70409
CAGCGATTGGCCAGGACGGA	SNRPG		413	1470	1120	331	944	355	1229	611	462	991	7.27735	7.40374	7.11352	6.77643	6.48642	6.44369	6.7863	5.80449	5.42022	7.36838	pass	-0.500923	-0.917312	-0.669838	-0.491047	-1.59924	-1.69331	-0.696024	-1.2612
CAGCGCCCCCGCTCCTCCCG	CPNE2		186	677	633	128	389	186	94	282	107	698	6.13782	6.29509	6.2983	5.42646	5.23018	5.52615	3.22739	4.71882	3.4176	6.86638	pass	-0.711354	-1.06491	-0.772145	-2.91042	-1.57627	-2.8807	-0.84947	-2.4558
CAGCGCCCGGTGACTGCGGA	RIPK4		104	264	243	50	287	7	68	103	62	279	5.31516	4.96493	4.94617	4.12172	4.80506	1.43117	2.81799	3.35797	2.72514	5.56187	pass	-1.19344	-0.159875	-3.515	-2.49717	-1.60696	-2.22104	-1.62277	-2.10839
CAGCGCCTAGGGGAGGGGAG	TKT		115	340	318	11	9	5	33	66	36	612	5.45674	5.31957	5.32316	2.20473	0.88385	1.14529	1.97706	2.79266	2.09042	6.67842	pass	-3.25201	-4.43572	-4.17788	-3.47968	-2.5269	-3.23275	-3.9552	-3.07978
CAGCGGAATGCGCAGGCGCG	NPRL3		334	1022	901	153	797	1635	319	636	3627	482	6.97325	6.88304	6.80215	5.67836	6.24518	8.63405	4.87726	5.86133	8.36333	6.33772	pass	-1.2949	-0.637864	1.8319	-2.096	-1.02171	1.56117	-0.0336209	-0.518846
CAGCGGCACAGCACTGGAAT	LNP1		280	864	810	130	778	212	548	546	221	554	6.72104	6.64299	6.65	5.44831	6.21084	5.71107	5.63722	5.64529	4.39265	6.53625	pass	-1.27273	-0.43215	-0.938933	-1.08383	-0.997697	-2.25735	-0.881272	-1.44629
CAGCGGCGGCGTTACCTGTG	RPS6KA6		242	710	826	315	1344	398	1258	1416	1741	607	6.51277	6.3629	6.67794	6.70562	6.9913	6.60684	6.81965	7.00232	7.3092	6.66671	pass	0.192845	0.628399	-0.0710985	0.306877	0.639416	0.63126	0.250048	0.525851
CAGCGGGGACCCAAGGCCAG	EGFR		265	906	1031	1036	4225	1097	3108	2733	3173	555	6.64238	6.7108	6.99497	8.41356	8.63597	8.0601	8.11688	7.94555	8.17102	6.53883	pass	1.77118	1.92517	1.06514	1.4745	1.23475	1.17605	1.58716	1.2951
CAGCGGTGCTATTTGGTCTT	Non-targeting control		1070	3152	3132	984	4216	1139	2422	4295	3665	2176	8.64502	8.49963	8.5904	8.33949	8.6329	8.11411	7.75856	8.59559	8.37832	8.49834	pass	-0.305531	0.133264	-0.476292	-0.886461	0.0959583	-0.212085	-0.216186	-0.334196
CAGCGTGCAAAGATTAACTC	SPINK4		301	1028	868	121	741	306	406	488	1023	876	6.82443	6.89142	6.74881	5.34726	6.14151	6.23205	5.21462	5.48669	6.54846	7.19157	pass	-1.47716	-0.749907	-0.516763	-1.6098	-1.40473	-0.20035	-0.914611	-1.07163
CAGCGTGCAGACGGAGAACG	GALNT5		668	2217	1543	585	3456	1065	1338	2764	2009	1401	7.9675	7.99365	7.5729	7.59231	8.34692	8.01756	6.90783	7.96176	7.51455	7.86532	pass	-0.375195	0.35327	0.444652	-1.05967	-0.0318992	-0.0583543	0.140909	-0.383308
CAGCGTTCTCTGCGGGCGCA	TMEM259		162	590	543	90	511	203	373	490	724	511	5.94154	6.09936	6.08008	4.93241	5.61453	5.6497	5.09575	5.49246	6.05607	6.421	pass	-1.00913	-0.484828	-0.430374	-0.845786	-0.606897	-0.0240075	-0.641444	-0.49223
CAGCTAATCTGGGTCAGGAG	NDUFB2		577	1715	1631	108	433	455	321	402	633	1503	7.75713	7.62491	7.65251	5.18755	5.38087	6.79809	4.88597	5.21387	5.8654	7.96629	pass	-2.56959	-2.24404	-0.854428	-2.87116	-2.41104	-1.78711	-1.88935	-2.35644
CAGCTAGTGAGAGAGGAGGA	XCR1		119	408	416	50	180	115	71	149	77	1043	5.50496	5.57657	5.7022	4.12172	4.16236	4.85168	2.87161	3.84653	2.99458	7.44173	pass	-1.38324	-1.41421	-0.850522	-2.63336	-1.73004	-2.70762	-1.21599	-2.35701
CAGCTATACTCCAGCCACAC	NEIL1		498	1593	1506	64	421	188	130	1205	288	1231	7.54576	7.51901	7.53807	4.45962	5.34131	5.54125	3.65187	6.7715	4.75861	7.67955	pass	-3.08614	-2.1777	-1.99683	-3.8939	-0.747509	-2.77947	-2.42022	-2.47362
CAGCTCGCGGCCTTGCAGGT	LPAR3		126	489	414	58	128	113	184	282	357	368	5.58566	5.83282	5.69539	4.32437	3.70287	4.82726	4.11898	4.71882	5.05812	5.95391	pass	-1.26129	-2.12994	-0.86813	-1.46668	-1.114	-0.637261	-1.41979	-1.07265
CAGCTCTCCGGGGACCCTGG	CD79B		291	1241	1247	309	2142	350	704	1759	975	957	6.77612	7.16099	7.26743	6.67814	7.6595	6.42346	5.99218	7.31306	6.47989	7.31833	pass	-0.0979814	0.498502	-0.843966	-0.783942	0.152062	-0.787535	-0.147815	-0.473138
CAGCTGAAACTAGAGGTCAT	HTR1B		355	962	890	126	1209	248	223	1713	532	543	7.06054	6.79652	6.78459	5.40427	6.83985	5.93334	4.38172	7.27507	5.61931	6.50763	pass	-1.65627	0.0433273	-0.851252	-2.67882	0.478549	-1.16528	-0.821399	-1.12185
CAGCTGACAGTGTCCGCTTT	ADAMTS12		166	524	499	206	732	109	473	1242	146	310	5.97616	5.93086	5.96004	6.1002	6.12413	4.77712	5.42947	6.81474	3.82943	5.71082	pass	0.124041	0.193275	-1.18292	-0.546692	0.883879	-2.13061	-0.288535	-0.597808
CAGCTGCGGCAGCCGCTAGG	FCHO2		97	281	394	99	61	52	279	398	201	341	5.21725	5.05217	5.62536	5.06561	2.75044	3.76593	4.69099	5.19984	4.26262	5.84582	pass	-0.151636	-2.30173	-1.85943	-0.52626	0.147668	-1.36274	-1.4376	-0.580445
CAGCTTATTGTTGGATGCGG	LYRM1		242	890	843	218	486	479	509	601	672	619	6.51277	6.68534	6.70705	6.18073	5.54368	6.8716	5.53293	5.78111	5.95022	6.69467	pass	-0.332042	-1.14166	0.164547	-0.979845	-0.904225	-0.756831	-0.436385	-0.8803
CAGCTTCCTTCATGATGGGA	IL5RA		607	1718	1701	358	1128	564	1109	1168	726	1352	7.82993	7.62742	7.71285	6.88856	6.7407	7.10541	6.63949	6.72692	6.05999	7.81419	pass	-0.941367	-0.886715	-0.607438	-1.19044	-0.900495	-1.65286	-0.81184	-1.24793
CAGCTTCTTAGCAACTAGAC	DZANK1		284	810	679	254	1561	250	1447	1564	613	728	6.74132	6.55084	6.39826	6.39841	7.20566	5.94474	7.01991	7.14467	5.81989	6.92659	pass	-0.342909	0.654822	-0.45352	0.278595	0.593833	-0.578371	-0.0472019	0.098019
CAGCTTCTTCTCCTGCAGAG	KRTAP5-9		344	1350	1122	147	553	504	321	439	589	638	7.01548	7.28164	7.11608	5.62179	5.72625	6.94438	4.88597	5.33762	5.76331	6.73788	pass	-1.39369	-1.55539	-0.171697	-2.12951	-1.94402	-1.35277	-1.04026	-1.80877
CAGCTTGCGGCAGGAGGGCC	NDUFA4		218	797	632	284	1312	261	1021	1019	665	554	6.36383	6.52775	6.29604	6.55766	6.95681	6.00587	6.52146	6.53203	5.93536	6.53625	pass	0.193832	0.429065	-0.29017	0.15763	0.00428051	-0.360687	0.110909	-0.0662588
CAGCTTTAAGAGGAGCGCGT	CHMP4A		151	459	196	163	412	132	366	494	358	272	5.8418	5.74313	4.64725	5.76797	5.31091	5.04414	5.06923	5.50393	5.06204	5.526	pass	-0.0738346	-0.432221	0.39689	-0.772575	-0.2392	0.414791	-0.0363886	-0.198995
CAGGAAAGCGATGGTGAAAG	CSNK1D		280	1037	1081	362	1227	221	658	823	580	1039	6.72104	6.90389	7.06277	6.90446	6.86098	5.76993	5.89627	6.22755	5.74151	7.43622	pass	0.183413	-0.0429046	-1.29284	-0.82477	-0.676342	-1.32126	-0.38411	-0.940791
CAGGAACGAGCTGACTGGCC	RBFOX2		203	811	627	473	1099	204	2364	1248	763	493	6.26228	6.5526	6.28473	7.28748	6.70348	5.65665	7.72376	6.82163	6.13065	6.36988	pass	1.0252	0.150885	-0.628078	1.46148	0.269029	-0.154076	0.18267	0.525478
CAGGAACTGGGCAAGACCCC	CLEC18A		182	577	512	223	832	332	552	1327	449	524	6.1069	6.06769	5.99656	6.213	6.30638	6.3482	5.6475	6.90942	5.38002	6.45682	pass	0.106097	0.238696	0.351638	-0.459402	0.841731	-0.616545	0.232144	-0.0780721
CAGGAAGAAGGACCTGACAC	HLA-F		371	1556	1391	407	1293	290	1594	1150	743	612	7.12368	7.48529	7.42412	7.07216	6.93594	6.15563	7.15847	6.70473	6.09289	6.67842	pass	-0.0515145	-0.549353	-1.26849	0.0347935	-0.78056	-1.33123	-0.623118	-0.692332
CAGGAAGCGGAAGTGCCGAT	OXLD1		738	1977	1862	406	1783	2152	1297	1378	4998	803	8.11073	7.82905	7.84272	7.06864	7.39628	9.02957	6.86331	6.96338	8.8247	7.06694	pass	-1.04209	-0.432766	1.18685	-1.24742	-0.865663	0.981977	-0.0960018	-0.377035
CAGGAAGCGGGAGCCCCACG	TAZ		291	991	1006	343	1001	476	1629	1692	775	734	6.77612	6.83899	6.95984	6.82734	6.57009	6.86261	7.18959	7.25739	6.15285	6.93833	pass	0.0512232	-0.268899	-0.0972262	0.41347	0.418401	-0.806987	-0.104967	0.00829478
CAGGAAGGAATGCCCCGCTC	MRGPRF		516	1594	1545	402	3001	428	2269	3123	1643	920	7.59672	7.51991	7.57476	7.05446	8.14394	6.71065	7.66487	8.13726	7.22616	7.2618	pass	-0.542256	0.624028	-0.864115	0.0681492	0.617357	-0.348602	-0.260781	0.112301
CAGGACGGTGATTCCTTGCA	MRGPRX2		214	905	723	249	1474	353	909	1241	783	573	6.33744	6.70922	6.4878	6.37007	7.1235	6.43563	6.35576	6.81359	6.16746	6.58439	pass	0.0326281	0.414285	-0.0521728	0.0183227	0.104367	-0.320344	0.13158	-0.0658848
CAGGAGAAAGATGGAGGTTC	NAA50		800	2532	2166	559	1832	831	1853	1681	2934	1933	8.2267	8.18462	8.06002	7.52707	7.43516	7.66119	7.37427	7.24804	8.05845	8.328	pass	-0.699636	-0.749455	-0.398828	-0.85243	-0.936578	-0.00156675	-0.615973	-0.596858
CAGGAGCTCCTCCCATCAGT	TRAF3IP3		823	2888	2822	627	3993	1249	1914	2377	1761	1437	8.26746	8.3738	8.44045	7.69183	8.5547	8.24666	7.42072	7.74508	7.32558	7.90177	pass	-0.575625	0.180898	-0.19379	-0.846737	-0.628719	-1.11487	-0.196172	-0.863441
CAGGAGGACAGCGCTGCTGC	ESM1		188	668	530	701	1337	73	2782	1943	430	307	6.15303	6.27603	6.04564	7.85205	6.98383	4.22448	7.95762	7.45573	5.31917	5.69706	pass	1.69902	0.707794	-1.82116	1.8046	1.17969	-0.726474	0.195218	0.752606
CAGGAGGAGGAGGGACCACG	SPARC		662	2163	2361	742	2202	1719	1882	3086	3766	1426	7.95454	7.95822	8.18394	7.93371	7.69916	8.70615	7.39654	8.12013	8.41742	7.89073	pass	-0.02083	-0.259064	0.522216	-0.557995	0.161911	0.233483	0.0807742	-0.0542003
CAGGAGGGGAGGGAAAGGCG	SIX4		290	765	768	286	852	297	860	1156	593	823	6.7712	6.46928	6.57397	6.56768	6.34023	6.18956	6.27682	6.71217	5.77289	7.10217	pass	-0.20352	-0.129055	-0.384407	-0.494377	0.242885	-0.801076	-0.238994	-0.350856
CAGGAGTCGCCGATACGCGT	Non-targeting control		305	805	719	124	432	490	701	647	1239	532	6.84331	6.542	6.47989	5.38174	5.37761	6.90408	5.98611	5.88565	6.82214	6.47844	pass	-1.46157	-1.16439	0.424188	-0.857191	-0.656354	0.342256	-0.733922	-0.39043
CAGGCAGCTTCCTTCATGAT	IL5RA		798	2277	2776	928	2332	1394	1561	2442	3138	1672	8.2231	8.03203	8.4168	8.25523	7.78152	8.40462	7.1285	7.78382	8.15508	8.11944	pass	0.0321264	-0.250508	-0.0121852	-1.0946	-0.248207	-0.261728	-0.0768555	-0.534844
CAGGCAGGGTGGGCGCGCGT	NFATC3		260	885	926	325	938	564	1300	931	2638	711	6.61518	6.67729	6.84129	6.75028	6.47733	7.10541	6.86661	6.4032	7.90563	6.89278	pass	0.135097	-0.199962	0.264117	0.251433	-0.27409	1.06434	0.0664171	0.347229
CAGGCCACCCGCAACGGTGT	NTN5		278	881	915	400	650	468	1354	501	1070	471	6.7108	6.67082	6.8242	7.04732	5.95534	6.83837	6.92484	5.52379	6.61259	6.30483	pass	0.336522	-0.715482	0.0141671	0.214036	-1.14703	-0.21161	-0.121598	-0.381536
CAGGCCAGCCTGAGATCACT	TNNC1		215	690	582	214	498	287	1488	305	870	1236	6.34408	6.32219	6.17871	6.15438	5.57812	6.14084	7.05991	4.8278	6.31745	7.68537	pass	-0.1897	-0.744066	-0.0378753	0.715831	-1.49439	0.138738	-0.32388	-0.213274
CAGGCCCAGCCCGGGAGGCG	S100A11		82	494	558	157	319	591	345	210	2404	382	4.98196	5.84724	6.11882	5.71487	4.95238	7.17239	4.98659	4.31218	7.77221	6.00692	pass	0.732909	-0.894859	1.05357	0.00463066	-1.53506	1.6534	0.297208	0.0409882
CAGGCCCCGCCCACAACGCC	ZNF821		538	1831	1478	415	1626	509	958	1264	852	705	7.65665	7.71887	7.51115	7.10004	7.26413	6.95851	6.43061	6.83985	6.28767	6.88066	pass	-0.556611	-0.454743	-0.552636	-1.22604	-0.879025	-1.22347	-0.52133	-1.10951
CAGGCCCGCCCCGCGCTGAC	NAA10		286	857	779	249	2393	255	927	2730	805	380	6.75135	6.63137	6.59427	6.37007	7.81861	5.97285	6.38371	7.94397	6.20689	5.99947	pass	-0.381278	1.18724	-0.621424	-0.367636	1.3126	-0.387388	0.061513	0.18586
CAGGCCCGGCGGCTGCGATA	FAM57A		229	574	692	307	356	334	511	626	734	481	6.43401	6.06028	6.4253	6.66886	5.10585	6.35676	5.53846	5.83886	6.07556	6.33476	pass	0.234854	-0.954432	-0.0685414	-0.895547	-0.221418	-0.349733	-0.262706	-0.488899
CAGGCGCGCGCCGGGCCGCG	ZNF821		35	227	286	64	54	36	139	76	50	158	3.81373	4.7546	5.17418	4.45962	2.60211	3.2818	3.74099	2.96854	2.46623	4.76473	fail	0.645893	-2.15248	-1.89238	-0.072738	-1.78606	-2.70794	-1.13299	-1.52225
CAGGCGGAGCGGTGGCGTCG	ABLIM2		286	1045	1039	362	1468	402	1319	1678	1687	872	6.75135	6.91488	7.00603	6.90446	7.11766	6.62112	6.88737	7.24548	7.26404	7.18502	pass	0.153111	0.202778	-0.384909	0.136023	0.330598	0.258005	-0.00967322	0.241542
CAGGCGGGCAGGGTCCCCGG	ANKRD53		141	636	588	219	562	398	937	489	539	350	5.74473	6.20615	6.19331	6.18724	5.7491	6.60684	6.39901	5.48958	5.63779	5.88275	pass	0.442509	-0.457045	0.413535	0.654273	-0.716568	-0.55552	0.133	-0.205938
CAGGCTAGCTGGCACGGCGG	UFSP1		102	360	333	75	445	71	119	358	173	383	5.28786	5.40002	5.38803	4.67879	5.41937	4.18658	3.53489	5.05141	4.05831	6.01063	pass	-0.609064	0.0193515	-1.20146	-1.75297	-0.348615	-1.32972	-0.597056	-1.14377
CAGGCTGAAGCGTCTTGCCC	GOLGA7B		293	704	891	578	596	170	1562	525	341	785	6.78591	6.35081	6.7862	7.57503	5.83231	5.39933	7.12942	5.58986	4.994	7.03448	pass	0.789118	-0.518494	-1.38687	0.34351	-0.760949	-1.7922	-0.372082	-0.736545
CAGGCTGCGCTTCGCAAGCT	Non-targeting control		171	449	539	100	375	146	204	636	571	415	6.01831	5.71195	6.06957	5.07968	5.17874	5.18537	4.25968	5.86133	5.71937	6.12468	pass	-0.938625	-0.533214	-0.8842	-1.75862	0.149379	-0.3502	-0.785347	-0.653149
CAGGGACCCGTCGGAGGAGG	KSR2		40	110	147	8	42	640	20	87	1212	384	3.99349	3.76516	4.25127	1.85813	2.30588	7.28654	1.47505	3.14006	6.79064	6.01434	pass	-2.13537	-1.45928	3.03527	-2.51844	-0.625102	2.53937	-0.18646	-0.201391
CAGGGATTAGCTTCGGGGCG	RBM46		226	659	777	245	849	596	422	1175	1514	641	6.4152	6.25672	6.5906	6.34699	6.3352	7.18446	5.26891	6.73546	7.10901	6.74458	pass	-0.0682155	0.0784835	0.593858	-1.14629	0.478747	0.518412	0.201375	-0.0497112
CAGGGCCGCGGCGGGGTCGG	SIM2		270	1000	871	356	1832	502	991	1291	1842	655	6.66908	6.85192	6.75375	6.88055	7.43516	6.93869	6.47891	6.87007	7.39006	6.77546	pass	0.211464	0.583245	0.184948	-0.190174	0.0181564	0.636316	0.326552	0.154766
CAGGGCCGGACGGAGGGATG	STK35		221	812	833	270	414	314	587	346	1292	940	6.38331	6.55436	6.69	6.48552	5.31772	6.26879	5.73447	5.00373	6.88205	7.29263	pass	0.102214	-1.23664	-0.421204	-0.648837	-1.55063	0.192052	-0.518543	-0.669139
CAGGGCGCATGCGCACACCG	FCHO2		207	844	729	315	2076	155	1192	3353	425	354	6.29006	6.60954	6.49959	6.70562	7.61457	5.26936	6.74261	8.23943	5.30272	5.89887	pass	0.415552	1.00503	-1.23023	0.452543	1.62989	-1.19688	0.0634514	0.295187
CAGGGCTCACAGCTCCGCGC	ZNF569		69	401	445	227	847	131	414	713	289	320	4.74151	5.55213	5.79762	6.2383	6.33184	5.0335	5.24202	6.02352	4.76342	5.75576	pass	1.49679	0.779711	-0.76412	0.500513	0.471394	-1.0342	0.504128	-0.0207631
CAGGGCTGCCGGGCCGGCCG	PIM1		263	788	770	529	2915	525	2042	3195	884	529	6.63156	6.51154	6.57768	7.44793	8.10214	7.00281	7.51359	8.17003	6.3402	6.47037	pass	0.816364	1.5906	0.425124	0.882022	1.65849	-0.237486	0.944029	0.767675
CAGGGGACCGGGAAAGGGGC	ZBTB10		463	1476	1297	659	1643	2057	2949	2352	2919	935	7.44121	7.40958	7.32378	7.76331	7.27903	8.96456	8.0414	7.7299	8.05108	7.28499	pass	0.322094	-0.130542	1.64078	0.600184	0.320322	0.727304	0.610776	0.54927
CAGGGGACGGGTGGGGCAGG	TNNT2		629	2255	2116	912	5328	1710	4807	6686	5771	1503	7.88107	8.01808	8.02645	8.23022	8.96986	8.6986	8.74419	9.23274	9.03174	7.96629	pass	0.34915	0.95178	0.672145	0.863122	1.21466	1.00529	0.657692	1.02769
CAGGGGAGGCACCAGCTCTC	CD79B		159	463	514	52	186	369	210	301	532	382	5.91501	5.75542	6.0021	4.17512	4.20706	6.49886	4.29935	4.80943	5.61931	6.00692	pass	-1.7399	-1.54835	0.496763	-1.61567	-0.94599	-0.382786	-0.930496	-0.981481
CAGGGGCCACCTGGACAATC	AXL		516	1973	1312	465	2274	1292	1416	2279	1611	907	7.59672	7.82614	7.34027	7.26303	7.74535	8.29533	6.98891	7.68463	7.19798	7.24141	pass	-0.333692	-0.0807816	0.955063	-0.60781	-0.141507	-0.142291	0.180196	-0.297202
CAGGGGCGCAGGCCTCTTGC	DES		121	371	379	104	227	232	615	207	832	301	5.52848	5.44243	5.57052	5.13462	4.48028	5.83875	5.80047	4.29247	6.25385	5.66914	pass	-0.393863	-0.962153	0.268231	0.271982	-1.14996	0.683325	-0.362595	-0.0648846
CAGGGTGCAGAACACAAGGA	PDE7A		554	1843	1971	643	4548	558	2235	5003	1064	756	7.69872	7.72825	7.92445	7.72801	8.74199	7.09009	7.6432	8.8152	6.60456	6.98059	pass	0.0292896	1.01374	-0.834358	-0.055528	1.08695	-1.31989	0.069557	-0.0961552
CAGGTCAGGACGAACATATG	NDUFA4		563	1401	1355	411	1579	245	1286	1556	525	1557	7.72186	7.3348	7.38651	7.08617	7.22209	5.91607	6.85113	7.13733	5.60059	8.01702	pass	-0.635693	-0.112706	-1.47044	-0.870734	-0.19747	-1.78592	-0.739612	-0.951374
CAGGTCCAGTGAAAAGGAGC	KRIT1		593	1857	1696	462	1347	814	1274	1263	1862	1314	7.79641	7.73912	7.70862	7.25375	6.99449	7.63152	6.83772	6.83871	7.40555	7.77324	pass	-0.542662	-0.744624	-0.0770991	-0.958693	-0.900403	-0.30307	-0.454795	-0.720722
CAGGTCCCTTGGTGGAAGGT	PPARG		441	1666	1671	580	1971	1256	2170	5848	5420	1050	7.3714	7.5833	7.6873	7.57999	7.54008	8.25469	7.60083	9.03989	8.94139	7.45132	pass	0.208592	-0.0432213	0.567395	0.229437	1.45658	1.25409	0.244255	0.980037
CAGGTGCGGAGCTTCGGGAA	STK32C		379	1248	927	221	941	171	1188	962	621	682	7.15424	7.16905	6.84283	6.20018	6.48188	5.40759	6.7378	6.44991	5.83827	6.83322	pass	-0.954062	-0.68717	-1.43525	-0.416437	-0.719146	-1.00457	-1.02549	-0.713384
CAGGTGGGCGTGCGCCTGCC	USP10		178	569	547	91	402	195	725	435	274	508	6.07531	6.04785	6.09051	4.94783	5.27636	5.59288	6.03393	5.32474	4.68943	6.4126	pass	-1.12748	-0.771484	-0.497633	-0.0413829	-0.723108	-1.40108	-0.798865	-0.721856
CAGGTTCAATAGATGTGGGT	TNFSF10		436	1325	1387	311	866	434	915	1132	2042	1508	7.35504	7.25484	7.41999	6.68736	6.36345	6.73054	6.36514	6.68219	7.53793	7.97106	pass	-0.667689	-0.891392	-0.689444	-0.989906	-0.572653	0.117942	-0.749508	-0.481539
CAGGTTGCCAGGACTGCACG	KCTD16		335	1151	1342	249	1099	193	953	3176	475	873	6.97753	7.05317	7.37269	6.37007	6.70348	5.57831	6.42315	8.16146	5.45933	7.18666	pass	-0.607464	-0.349682	-1.79437	-0.554387	1.10829	-1.91336	-0.917173	-0.45315
CAGGTTGCTGCTGCCGGCTC	DHRS2		165	587	405	41	136	204	252	148	432	599	5.96758	6.09211	5.6643	3.8535	3.7838	5.65665	4.55012	3.83749	5.32569	6.64775	pass	-2.11409	-2.30831	-0.00764273	-1.41747	-2.25462	-0.338602	-1.47668	-1.3369
CAGGTTTGCACGCATAGCTA	Non-targeting control		424	1045	1016	509	997	214	1561	1462	513	632	7.31503	6.91488	6.97399	7.39265	6.56437	5.72436	7.1285	7.04809	5.56793	6.72437	pass	0.077621	-0.350509	-1.24963	-0.186526	0.133202	-1.40606	-0.507507	-0.486462
CAGGTTTGTTATGTAACCGC	FBXO3		186	545	559	269	1003	190	443	568	1073	495	6.13782	5.98664	6.12136	6.48023	6.57294	5.55619	5.3372	5.70116	6.61659	6.37565	pass	0.342416	0.586304	-0.565175	-0.800614	-0.285473	0.495226	0.121182	-0.196954
CAGTAGCGATCGAATGTCAA	Non-targeting control		625	1848	1660	393	2089	659	1316	1206	1410	1802	7.87191	7.73214	7.67782	7.02205	7.62353	7.32848	6.88411	6.77268	7.00712	8.22709	pass	-0.849859	-0.10861	-0.349336	-0.987794	-0.959456	-0.6707	-0.435935	-0.87265
CAGTAGGGCTCGCGCAGAAT	RAF1		148	494	486	6913	12293	4782	12478	8538	9423	913	5.81336	5.84724	5.92258	11.1483	10.1744	10.18	10.1183	9.58498	9.73804	7.25086	pass	5.33489	4.32716	4.2574	4.30494	3.73774	3.81546	4.63982	3.95271
CAGTCAGTCGGCGAGCGCGG	EBF3		196	568	565	96	182	113	528	338	329	472	6.21232	6.04535	6.13655	5.02256	4.17742	4.82726	5.58468	4.97104	4.94397	6.30785	pass	-1.18976	-1.86793	-1.30929	-0.627644	-1.07431	-1.19258	-1.45566	-0.964843
CAGTCCCCGGCCTGCGGAGG	RHOC		119	259	226	101	75	21	137	42	75	310	5.50496	4.93824	4.84505	5.09361	3.00793	2.60644	3.72166	2.25491	2.96143	5.71082	pass	-0.411351	-1.93031	-2.23862	-1.78331	-2.68333	-1.88362	-1.52676	-2.11675
CAGTCCCGGTGCGAGGTGAG	BRIP1		443	1419	1368	279	886	359	742	422	519	796	7.37788	7.3531	7.4002	6.53231	6.396	6.45967	6.06686	5.28208	5.58435	7.0544	pass	-0.845573	-0.957104	-0.940537	-1.31102	-2.07102	-1.81585	-0.914405	-1.73263
CAGTCGCGTCAGCGCGCGAG	PITPNB		93	384	388	51	222	374	79	158	826	314	5.15816	5.49099	5.60368	4.14867	4.4496	6.51806	3.00554	3.92542	6.24354	5.72896	pass	-1.00949	-1.04139	0.914387	-2.15262	-1.56558	0.639866	-0.378834	-1.02611
CAGTCGGCCAGTCCGATGGG	NUDT11		118	504	388	93	902	16	206	191	127	421	5.49306	5.87565	5.60368	4.97819	6.42151	2.28631	4.27302	4.18257	3.6434	6.14509	pass	-0.514869	0.54586	-3.31736	-1.22003	-1.69309	-1.96028	-1.09546	-1.62447
CAGTCTGCATTGCTGAATCC	FBXW7		371	1203	1054	265	1002	307	831	1563	807	782	7.12368	7.11645	7.02655	6.45886	6.57152	6.23669	6.22798	7.14376	6.21042	7.029	pass	-0.664817	-0.54493	-0.789857	-0.895695	0.0273097	-0.816135	-0.666535	-0.561507
CAGTCTGTAAACAAAGGACG	KIF25		282	765	656	576	974	331	1112	456	663	758	6.73122	6.46928	6.34914	7.57006	6.53106	6.3439	6.64335	5.3911	5.93108	6.98438	pass	0.838839	0.0617811	-0.00524349	-0.087868	-1.07818	-0.41806	0.298459	-0.528037
CAGTCTTACCCCAATGCTTA	TMEM52B		691	2395	2233	530	3446	291	1336	2717	793	1386	8.01615	8.10465	8.10381	7.45064	8.34276	6.16053	6.90569	7.93711	6.18551	7.84986	pass	-0.565509	0.238106	-1.94328	-1.11046	-0.167538	-1.91829	-0.756894	-1.06543
CAGTGCAGAAACTTCCCATG	OR4D10		384	1318	998	365	1361	272	1242	1030	943	789	7.17302	7.24725	6.94841	6.91627	7.00929	6.06452	6.80135	6.54735	6.43229	7.04176	pass	-0.256751	-0.237959	-0.883887	-0.371671	-0.6999	-0.516116	-0.459532	-0.529229
CAGTGCGGGGCGGCCCGGCG	DCUN1D1		104	373	507	53	101	144	85	147	572	279	5.31516	5.45001	5.98262	4.20109	3.3904	5.16602	3.09841	3.8284	5.72185	5.56187	pass	-1.11407	-2.05961	-0.816605	-2.21675	-1.62161	-0.260779	-1.33009	-1.36638
CAGTGGCGGCTCCGGCAGAG	GAA		222	616	581	65	506	63	131	260	179	573	6.38975	6.16068	6.17627	4.48098	5.60063	4.02414	3.66205	4.60626	4.10459	6.58439	pass	-1.90876	-0.56005	-2.15213	-2.7277	-1.55442	-2.07168	-1.54032	-2.11793
CAGTGGCGTCTGCGTCCCGG	PPP4R2		599	1850	1613	341	1385	697	631	733	1097	1131	7.81087	7.73369	7.63658	6.81898	7.03432	7.40887	5.83686	6.06283	6.64818	7.55794	pass	-0.991892	-0.699376	-0.227714	-1.97401	-1.67086	-0.988403	-0.63966	-1.54443
CAGTGGGACTGCGGGCCGGA	NXT1		492	1252	1235	299	2361	661	816	1227	1593	851	7.52837	7.17364	7.25357	6.63115	7.79927	7.33282	6.20206	6.79736	7.18188	7.15009	pass	-0.897223	0.625636	0.0792584	-1.32631	-0.376273	-0.0716881	-0.0641095	-0.591425
CAGTGGGAGTGAGGTAGATA	ENSA		600	2164	1877	471	2836	881	2389	4123	2242	1452	7.81327	7.95888	7.85425	7.28141	8.06265	7.74508	7.73886	8.53678	7.67204	7.91669	pass	-0.531863	0.103762	-0.109167	-0.0744053	0.577899	-0.182207	-0.179089	0.107095
CAGTGTCCGAGCGATATTTT	Non-targeting control		486	1772	1396	327	1535	583	1442	1585	1901	895	7.51077	7.67185	7.42926	6.75905	7.18159	7.15287	7.01496	7.16378	7.43528	7.22232	pass	-0.751719	-0.490251	-0.276396	-0.49581	-0.508066	0.00601628	-0.506122	-0.33262
CAGTGTCGTAAGCGGGTGGG	NAA50		629	2116	1901	464	2602	949	780	1817	2481	1742	7.88107	7.92666	7.8725	7.25994	7.9389	7.85186	6.13787	7.35957	7.81749	8.1784	pass	-0.621127	0.0122403	-0.0206336	-1.7432	-0.567086	-0.0550048	-0.20984	-0.788431
CAGTGTGCCAGGCCGCAGCT	EXOC3L4		229	956	841	981	4584	336	687	1143	1425	645	6.43401	6.78758	6.70365	8.3351	8.75334	6.36527	5.95747	6.69601	7.02226	6.75347	pass	1.90109	1.96576	-0.33839	-0.476534	-0.0915684	0.318609	1.17616	-0.0831644
CAGTGTTTCGGAAGAGCTGT	TAF7		363	1124	1173	237	1183	1296	903	946	2817	747	7.09246	7.01918	7.17976	6.29969	6.80876	8.29978	6.34633	6.42599	7.99997	6.96345	pass	-0.792765	-0.210422	1.12002	-0.746132	-0.593193	0.82021	0.0389442	-0.173038
CAGTTAGACCAAAATGAGCG	NMRAL1		359	1229	1138	124	408	312	437	414	586	650	7.07659	7.14707	7.13636	5.38174	5.29719	6.2597	5.31802	5.25518	5.75608	6.76451	pass	-1.69485	-1.84988	-0.876665	-1.75857	-1.89189	-1.38028	-1.4738	-1.67692
CAGTTATCTCGCTCAGCGAC	MAP2K6		514	1588	1640	486	2519	956	1648	1403	1824	1277	7.59115	7.5145	7.66041	7.32635	7.89232	7.86242	7.20621	6.98912	7.37598	7.73223	pass	-0.264799	0.377823	0.202007	-0.384941	-0.525381	-0.284436	0.10501	-0.398253
CAGTTATTTCCGGACTGACA	ICAM1		994	3552	3303	1878	8243	2964	13141	13710	18537	1203	8.53901	8.67155	8.6669	9.26984	9.59842	9.49068	10.1929	10.2675	10.7134	7.64652	pass	0.730832	0.926867	0.823777	1.65392	1.59598	2.04646	0.827159	1.76545
CAGTTCCCGAGCGCTCCTCC	ZNF266		317	1102	825	121	539	571	260	393	1557	826	6.8985	6.99089	6.67621	5.34726	5.68996	7.12307	4.59331	5.1821	7.14913	7.10738	pass	-1.55124	-1.30092	0.446863	-2.30519	-1.80879	0.472918	-0.801767	-1.21369
CAGTTGCTTGGGGCGGGGGT	GLRA2		287	966	996	467	1123	477	1401	1273	2030	709	6.75634	6.80245	6.94554	7.26918	6.73436	6.86561	6.97367	6.84999	7.52947	6.88875	pass	0.512845	-0.0680974	-0.0799282	0.217333	0.0475396	0.583931	0.121606	0.282935
CAGTTTCTGACCTCCTGGCA	RASGRP3		688	2657	2475	1242	5355	2542	4686	6119	7224	1353	8.00989	8.25391	8.25174	8.6745	8.97714	9.26943	8.7075	9.10512	9.35516	7.81525	pass	0.664609	0.723229	1.01769	0.697605	0.851211	1.10342	0.801843	0.88408
CATAAAATGGACCAATCAGC	DHRS2		907	3043	2570	1183	3205	1232	3823	3081	3959	1732	8.40724	8.449	8.3059	8.60446	8.23849	8.22695	8.41463	8.1178	8.48932	8.17012	pass	0.197228	-0.21051	-0.078953	0.00739015	-0.331202	0.183414	-0.030745	-0.0467994
CATAAAGAGGCTTTGAGCTC	NFE2L3		320	966	991	569	1813	863	2036	1742	3575	779	6.91198	6.80245	6.93834	7.55251	7.42021	7.71544	7.50936	7.29913	8.34256	7.02349	pass	0.640529	0.617758	0.777101	0.597385	0.496681	1.40422	0.678462	0.832761
CATAAAGATACAAGACAAAT	MS4A12		572	1674	1728	405	1251	1336	1376	1513	1984	1254	7.74463	7.59018	7.73546	7.06511	6.88869	8.34349	6.9479	7.09719	7.49658	7.70613	pass	-0.679525	-0.701488	0.608035	-0.796735	-0.492994	-0.238874	-0.257659	-0.509534
CATAAGGTTAACTGCGTGGA	Non-targeting control		92	304	271	59	44	28	145	89	115	304	5.143	5.16238	5.09866	4.34781	2.35967	2.961	3.79749	3.16917	3.5122	5.68317	pass	-0.795189	-2.8027	-2.13767	-1.34551	-1.99321	-1.58647	-1.91185	-1.64173
CATACACAGTCTGTAAACAA	KIF25		493	1421	1422	371	1590	442	1027	1269	901	829	7.53128	7.35512	7.45573	6.93959	7.23204	6.75665	6.52982	6.84549	6.36734	7.11257	pass	-0.59169	-0.123081	-0.699085	-1.00146	-0.509628	-1.08839	-0.471285	-0.866494
CATACCGCGCTCCCATTGGC	FA2H		193	793	679	85	461	127	371	287	589	559	6.19037	6.52057	6.39826	4.85272	5.46916	4.99015	5.08822	4.74322	5.76331	6.54908	pass	-1.33765	-1.0514	-1.40811	-1.10215	-1.77735	-0.63495	-1.26572	-1.17148
CATAGAGTAGATCCTAGTCC	MDM4		1902	5893	5382	2175	9669	3078	7258	8549	7583	1987	9.47335	9.40051	9.36989	9.48134	9.82834	9.54505	9.33749	9.58683	9.42503	8.36763	pass	0.007984	0.427825	0.175157	-0.135863	0.186319	0.0551362	0.203655	0.0351974
CATAGATTGTCACAACACTC	MYF6		395	1104	1002	358	1255	75	1596	660	349	926	7.21348	6.99348	6.95413	6.88856	6.89326	4.26142	7.16027	5.91387	5.02642	7.27112	pass	-0.324922	-0.100222	-2.69272	-0.0532149	-1.07961	-1.92771	-1.03929	-1.02018
CATAGGTCCCTAGCAACTCC	Non-targeting control		200	740	670	404	1091	74	960	913	329	458	6.24108	6.4219	6.37924	7.06157	6.69305	4.24307	6.43358	6.37537	4.94397	6.26497	pass	0.820493	0.271149	-2.13617	0.192503	-0.0465274	-1.43527	-0.348176	-0.429765
CATAGTCAGCGGTCTCTTCC	DAXX		336	997	926	254	894	192	597	734	787	790	6.9818	6.84762	6.84129	6.39841	6.40881	5.57098	5.75839	6.06477	6.17471	7.04357	pass	-0.58339	-0.43881	-1.27031	-1.22341	-0.782855	-0.666583	-0.764172	-0.890949
CATCATAAATGTACAACGGG	Non-targeting control		164	626	621	171	486	42	239	366	185	943	5.95895	6.1836	6.27104	5.83585	5.54368	3.48284	4.47705	5.08234	4.14943	7.2972	pass	-0.123101	-0.639918	-2.7882	-1.4819	-1.10126	-2.1216	-1.18374	-1.56825
CATCATGGCGGCGGCCGGGC	NRF1		257	855	796	550	1953	371	745	1114	829	541	6.59861	6.62803	6.6251	7.50378	7.52692	6.50657	6.0726	6.65929	6.2487	6.50237	pass	0.905167	0.898888	-0.118529	-0.526014	0.031262	-0.376396	0.561842	-0.290383
CATCCAGCCTGAAGGACAGT	GOLGA7B		403	1450	981	530	2842	296	1511	2057	1075	795	7.24222	7.38409	6.92383	7.45064	8.06568	6.18476	7.08188	7.53753	6.61925	7.0526	pass	0.20842	0.681595	-0.739061	-0.160339	0.153437	-0.304578	0.0503178	-0.103826
CATCCCGGATCAGATTTCGC	WRAP53		260	596	502	361	709	88	703	1060	210	1190	6.61518	6.11374	5.96855	6.9005	6.07875	4.48087	5.99016	6.58833	4.32259	7.63093	pass	0.285319	-0.0349983	-1.48768	-0.625021	0.474591	-1.64597	-0.412453	-0.598798
CATCCTTCCAGTTCCGAGTG	NKAP		519	1612	1669	362	924	305	1374	1481	849	1492	7.60504	7.53602	7.68558	6.90446	6.45588	6.22739	6.94582	7.06657	6.28265	7.95574	pass	-0.700584	-1.08014	-1.45819	-0.659222	-0.469446	-1.40293	-1.07964	-0.843866
CATCGCTCTGGCCTGAACTC	RAF1		527	1570	1307	529	1951	562	1014	1346	1235	1093	7.627	7.49814	7.33479	7.44793	7.52545	7.10032	6.51164	6.92976	6.81752	7.5089	pass	-0.179068	0.027308	-0.234473	-1.11535	-0.568381	-0.517273	-0.128745	-0.733669
CATCTAACAAACAGTAGCAC	ZRANB2		567	1683	1402	206	1014	862	891	943	2847	1124	7.73203	7.59788	7.43541	6.1002	6.58851	7.71377	6.32726	6.42146	8.01519	7.54903	pass	-1.63182	-1.00937	0.278359	-1.40476	-1.17642	0.579776	-0.78761	-0.667135
CATCTAGCCCAGGGACGACG	SRSF6		488	1604	1612	455	3230	297	2273	3641	940	1187	7.51666	7.52888	7.63569	7.23187	8.24967	6.18956	7.6674	8.35794	6.42775	7.6273	pass	-0.284788	0.720784	-1.44613	0.15074	0.829056	-1.20794	-0.336711	-0.0760491
CATCTGATTCCTGCAGGTTC	GPR87		500	1780	1344	1084	2793	1312	4755	3064	3599	1100	7.55152	7.67831	7.37482	8.47872	8.04069	8.31742	8.72854	8.10985	8.35218	7.51806	pass	0.927201	0.362376	0.942602	1.17702	0.431535	0.977358	0.74406	0.861971
CATCTGGACGGAGAGACCTC	BCL2L13		495	1701	1694	899	1975	713	3087	2692	1910	802	7.53709	7.61314	7.70692	8.20958	7.54299	7.44142	8.10713	7.92383	7.44205	7.06515	pass	0.672483	-0.0701521	-0.265501	0.570039	0.310686	-0.264871	0.112276	0.205285
CATCTGGAGGCAACGGGGCA	RAMP3		399	1260	1011	575	1510	545	1365	1520	549	957	7.22792	7.18276	6.96693	7.56756	7.15807	7.05633	6.93641	7.1038	5.66378	7.31833	pass	0.339639	-0.0246933	0.0894026	-0.291507	-0.0789648	-1.30315	0.134783	-0.557874
CATCTTCTGGAAGATTAGGA	SMPX		301	758	792	116	321	39	316	279	214	604	6.82443	6.45617	6.61791	5.28791	4.9611	3.38582	4.86409	4.70398	4.34846	6.65963	pass	-1.53652	-1.49506	-3.23209	-1.96034	-1.75219	-2.26944	-2.08789	-1.99399
CATGAACATCTCTGACTGGG	SUCNR1		582	2050	1776	360	975	455	1463	1068	1362	1877	7.76952	7.88113	7.7748	6.89653	6.53253	6.79809	7.03565	6.59907	6.95754	8.28573	pass	-0.872992	-1.3486	-0.976717	-0.733869	-1.28206	-0.817261	-1.0661	-0.944397
CATGACCTCCTCTGGAATGA	CYP19A1		322	1195	1113	523	1889	484	1858	1085	1717	833	6.92089	7.10689	7.10454	7.43157	7.47911	6.88645	7.37814	6.62162	7.2893	7.11947	pass	0.510673	0.372226	-0.218094	0.457242	-0.485269	0.184759	0.221601	0.0522441
CATGAGCGCATTGAATAATA	Non-targeting control		412	1069	1105	249	909	376	909	564	796	1074	7.27387	6.94737	7.09421	6.37007	6.43254	6.52567	6.35576	5.69116	6.19089	7.48374	pass	-0.903806	-0.514838	-0.568539	-0.918111	-1.25621	-0.903327	-0.662394	-1.02588
CATGAGGAACGGAAATGCGA	WDR83OS		304	932	762	396	854	369	2232	2297	741	563	6.83861	6.75123	6.56277	7.03293	6.34357	6.49886	7.64127	7.69592	6.08906	6.55925	pass	0.194325	-0.407664	-0.0639154	0.802659	0.944694	-0.473718	-0.0924182	0.424545
CATGCGCACCTCGCCAGGGC	HASPIN		275	1044	734	280	3346	346	1006	2935	611	481	6.6953	6.91351	6.50935	6.53742	8.3004	6.40707	6.50034	8.04802	5.81526	6.33476	pass	-0.157881	1.38689	-0.102275	-0.194957	1.13451	-0.694088	0.375578	0.0818209
CATGCGCGCAGGCGGCTCCG	RTN1		189	718	819	252	423	369	235	344	1038	575	6.16057	6.37887	6.66578	6.38714	5.34798	6.49886	4.4538	4.99562	6.56924	6.58936	pass	0.226565	-1.03089	-0.166925	-1.70677	-1.38325	-0.0965436	-0.323751	-1.06219
CATGCGCGCTGTTCCGGCAG	MCOLN1		104	271	272	82	434	86	312	245	208	215	5.31516	5.00149	5.10382	4.80271	5.38412	4.44921	4.84635	4.52416	4.30948	5.19501	pass	-0.512451	0.382622	-0.654615	-0.468813	-0.477338	-0.794348	-0.261481	-0.580166
CATGCGCGGCTCCCTAGCCG	CALY		149	424	491	86	951	1165	639	199	2480	219	5.8229	5.63092	5.9371	4.86902	6.49696	8.14656	5.85472	4.23856	7.81691	5.22088	pass	-0.953887	0.866041	2.20945	0.0318189	-1.39236	1.87981	0.707201	0.17309
CATGCTCAGCCTCCAGTCGC	GK5		150	488	403	137	1028	336	515	477	464	300	5.83238	5.82992	5.65729	5.52229	6.60809	6.36527	5.54947	5.45454	5.4263	5.66443	pass	-0.310096	0.778174	0.707971	-0.282915	-0.375374	-0.23099	0.392016	-0.296426
CATGGAAACGCGGCTAGAGG	CALY		424	1112	1270	171	342	149	751	486	354	1705	7.31503	7.00382	7.29362	5.83585	5.04968	5.21391	6.084	5.4809	5.04632	8.14754	pass	-1.47918	-1.95414	-2.07971	-1.23103	-1.52292	-2.24731	-1.83767	-1.66709
CATGGCCTACGGTGTCTTTG	Non-targeting control		455	1590	1479	282	1064	388	996	847	622	972	7.41622	7.5163	7.51212	6.54758	6.65725	6.57051	6.48609	6.26847	5.84055	7.34062	pass	-0.86864	-0.859056	-0.941603	-0.930126	-1.24783	-1.67157	-0.889766	-1.28318
CATGGGGAATCAAGTTCTCT	PANK1		522	1613	1617	452	2478	707	779	2019	858	867	7.61331	7.53691	7.64014	7.22239	7.86875	7.4293	6.13604	7.51077	6.29767	7.17678	pass	-0.390923	0.331835	-0.210837	-1.47727	-0.0261378	-1.34247	-0.0899752	-0.948627
CATGGTTCCGCCCCACCGAT	OXLD1		451	1693	1478	799	2027	309	2140	2491	726	873	7.40355	7.60638	7.51115	8.04006	7.58029	6.24594	7.58085	7.81236	6.05999	7.18666	pass	0.636511	-0.0260908	-1.26521	0.177302	0.205978	-1.45116	-0.218262	-0.355959
CATGGTTCTGTAGCACCGGT	NFIB		184	637	855	340	607	375	1123	1072	588	586	6.12244	6.20838	6.72725	6.81478	5.85824	6.52187	6.65741	6.60441	5.7609	6.61642	pass	0.69234	-0.350145	-0.205373	0.534967	0.396025	-0.966344	0.0456075	-0.0117842
CATGTGCTCAGTTCGCTATC	SYS1		514	1593	1489	522	2117	904	1508	1698	2472	1318	7.59115	7.51901	7.52178	7.42882	7.64264	7.78209	7.07903	7.26246	7.81227	7.77761	pass	-0.162326	0.123635	0.260304	-0.512114	-0.256545	0.290488	0.0738712	-0.15939
CATGTGTGGCTTATAAGAGG	NXT1		388	853	1107	92	727	81	392	749	501	1528	7.18786	6.62469	7.0968	4.96309	6.11439	4.36686	5.16538	6.09352	5.53451	7.99	pass	-2.22477	-0.5103	-2.72994	-2.02248	-0.531166	-1.56229	-1.82167	-1.37198
CATTAGCACAAGCCCGTCAG	CSHL1		322	909	669	213	900	197	781	1151	252	834	6.92089	6.71552	6.37711	6.14772	6.41835	5.60729	6.13969	6.70597	4.57356	7.12119	pass	-0.773173	-0.297172	-0.769815	-0.781204	-0.00954742	-1.80355	-0.613387	-0.864769
CATTAGTCTGATACCTGTGC	Non-targeting control		276	783	622	185	1327	554	626	1060	657	616	6.70048	6.50246	6.27333	5.94747	6.97308	7.07979	5.82559	6.58833	5.91818	6.68773	pass	-0.753015	0.470622	0.806458	-0.874897	0.0858755	-0.355146	0.174688	-0.381389
CATTATTGAAACGTCCCGTG	NRAS		674	2139	2039	995	2110	920	5226	2291	2608	1913	7.98035	7.94219	7.97318	8.35548	7.63789	7.80729	8.86449	7.69217	7.8892	8.31305	pass	0.375132	-0.3043	-0.165898	0.884142	-0.250019	-0.0839806	-0.0316885	0.183381
CATTCATTGAACCGGCGACC	LSM10		401	1099	927	553	1741	158	946	2049	388	778	7.23509	6.98698	6.84283	7.51158	7.3621	5.29631	6.41263	7.53194	5.17479	7.02165	pass	0.276494	0.375112	-1.54652	-0.822454	0.544952	-1.66804	-0.298306	-0.648515
CATTCCAACAAGTCTGGGAG	ERBB2		475	1336	1275	369	732	278	841	748	1978	1267	7.47792	7.26669	7.29926	6.93186	6.12413	6.09554	6.24501	6.09162	7.49224	7.72094	pass	-0.54606	-1.14256	-1.20372	-1.23291	-1.17507	0.192983	-0.964114	-0.738333
CATTCCACTCCGCAATTTCC	ZMYM3		1262	4328	3719	1382	4902	1016	3736	3591	4282	2454	8.88258	8.95598	8.83764	8.82824	8.84988	7.94987	8.38151	8.33805	8.60216	8.67134	pass	-0.0543396	-0.106099	-0.887769	-0.501064	-0.617933	-0.235478	-0.349402	-0.451491
CATTCCCCGCGCTCCCCGCC	TOB1		249	745	998	235	1100	373	695	938	929	1090	6.55347	6.4315	6.94841	6.28762	6.70478	6.51424	5.97391	6.41388	6.41097	7.50496	pass	-0.265843	0.273285	-0.434167	-0.579556	-0.0176198	-0.537444	-0.142242	-0.378206
CATTCCCGGAGGAATGTTGG	C1R		216	692	722	300	663	331	674	810	582	506	6.3507	6.32631	6.48583	6.63592	5.98345	6.3439	5.93036	6.20488	5.74638	6.40698	pass	0.285221	-0.342862	-0.141928	-0.420335	-0.121426	-0.739447	-0.0665227	-0.427069
CATTCCCGGGACTGCCTGGG	DMRT1		337	980	745	872	1257	910	2525	2029	1950	687	6.98605	6.82303	6.53057	8.16574	6.89554	7.79159	7.81838	7.51786	7.47179	6.84366	pass	1.17968	0.0725103	1.26102	0.832324	0.694835	0.941213	0.837737	0.822791
CATTCCCTCCAACATTCCTC	C1R		1101	3603	3166	1140	4884	1248	3965	5146	2309	2494	8.68613	8.69207	8.60594	8.55119	8.84459	8.2455	8.46709	8.85577	7.71432	8.69461	pass	-0.134939	0.152523	-0.360433	-0.219037	0.163703	-0.891623	-0.114283	-0.315652
CATTGCACTCGTTGCCAACG	Non-targeting control		211	589	683	94	593	1075	431	530	1578	445	6.31733	6.09695	6.40663	4.99313	5.82516	8.03099	5.29858	5.60325	7.16832	6.22397	pass	-1.32419	-0.271785	1.62436	-1.01875	-0.493696	0.76169	0.00945882	-0.250252
CATTGCGACAGTGTGACCCT	GGT5		324	1075	820	424	1549	237	1816	1167	475	824	6.92975	6.95538	6.66753	7.13077	7.1946	5.86898	7.34535	6.7257	5.45933	7.10391	pass	0.201017	0.23922	-0.798545	0.415596	-0.229683	-1.2082	-0.119436	-0.340762
CATTGGCCCGCCCCGTGCGC	NAA10		154	530	551	219	910	86	929	358	584	375	5.86969	5.94702	6.10087	6.18724	6.4341	4.44921	6.38678	5.05141	5.75124	5.98066	pass	0.317547	0.487088	-1.65166	0.517088	-0.895609	-0.349631	-0.282342	-0.242717
CATTGGTTGGAGGGTGCGGG	ALK		236	950	831	161	300	545	521	253	774	705	6.47695	6.77857	6.68656	5.75049	4.86673	7.05633	5.56583	4.56853	6.15101	6.88066	pass	-0.726467	-1.91184	0.369769	-0.911127	-2.21005	-0.535552	-0.75618	-1.21891
CATTGTATGAACGCAATAGC	Non-targeting control		336	1109	879	504	670	304	595	883	1282	768	6.9818	6.99995	6.76681	7.37849	5.99836	6.22272	5.75364	6.32776	6.87094	7.00314	pass	0.396696	-1.00159	-0.544098	-1.22816	-0.672191	0.104122	-0.382996	-0.598743
CATTGTTGAGCGGGCGCGCT	Non-targeting control		543	1578	1411	576	1652	387	1246	2048	1117	1002	7.66993	7.50543	7.44459	7.57006	7.28687	6.56683	6.80594	7.53124	6.67399	7.38421	pass	-0.0998759	-0.218568	-0.877763	-0.863989	0.0258019	-0.770604	-0.398736	-0.536264
CATTTACGGGGTCTCCCGGA	ZCRB1		454	1651	1460	453	1663	282	1516	2072	531	1132	7.41306	7.57033	7.49357	7.22556	7.29638	6.11585	7.08661	7.54795	5.61665	7.55921	pass	-0.187502	-0.273946	-1.37772	-0.32645	-0.0223719	-1.87691	-0.613056	-0.741912
CATTTATATCCCTAAGCATT	TMEM52B		1095	3926	3662	932	3728	2286	3235	3876	4882	2412	8.67826	8.81564	8.81541	8.26141	8.4559	9.11655	8.17445	8.44791	8.79089	8.6465	pass	-0.416849	-0.35974	0.301145	-0.503808	-0.367735	-0.0245128	-0.158481	-0.298685
CATTTCCAGAGTGGAACTTT	UBL4B		299	996	973	340	1006	345	982	1189	600	547	6.81489	6.84619	6.91211	6.81478	6.5772	6.40294	6.4659	6.75239	5.78952	6.51811	pass	-0.000112662	-0.268983	-0.509166	-0.348999	-0.0937941	-1.12259	-0.259421	-0.521795
CATTTGGTGTGGTCGCCTAA	RPS27A		1017	3236	3176	704	2119	1250	2188	2616	3039	2004	8.57192	8.53747	8.61048	7.85818	7.644	8.24781	7.61269	7.88269	8.10899	8.37989	pass	-0.71374	-0.893476	-0.362669	-0.959232	-0.654786	-0.501483	-0.656628	-0.705167
CATTTGTACCGGGACGCCAA	ONECUT1		596	1963	1843	458	1911	427	1210	1650	941	961	7.80366	7.81884	7.82799	7.24129	7.49573	6.70731	6.76403	7.22137	6.42927	7.32431	pass	-0.562372	-0.323111	-1.12068	-1.03963	-0.597473	-1.39872	-0.668722	-1.01194
CCAAAACAAGAGAGCCTGGC	ESM1		130	232	306	108	225	70	657	193	130	215	5.62982	4.78488	5.26908	5.18755	4.46808	4.16724	5.89412	4.19677	3.67441	5.19501	pass	-0.442276	-0.316794	-1.10184	0.264294	-0.588107	-1.59467	-0.620302	-0.639494
CCAACCGGTGACACAGCCCG	ALG13		146	337	462	61	201	45	103	101	369	475	5.79408	5.3071	5.85075	4.39358	4.31312	3.57375	3.34578	3.33246	5.10441	6.31688	pass	-1.4005	-0.993986	-2.277	-2.4483	-1.97464	-0.74634	-1.55716	-1.72309
CCAACTCAGGGGTTATGAGG	RASGRP3		458	1411	1424	594	1130	778	1468	1346	2016	1344	7.42564	7.34499	7.45775	7.61422	6.74324	7.5666	7.04054	6.92976	7.51954	7.80566	pass	0.188579	-0.601757	0.108849	-0.385102	-0.415234	0.0617922	-0.101443	-0.246181
[truncated: 5,000 more rows]

## Sheet: Gene analysis Selumetinib
Gene Symbol	Type	Number of perturbations	Primary screen p-value	Secondary screen average LFC	Secondary screen average -log(p-values)	Empirical FDR
[truncated: 560 more rows]

[truncated: 1 more sheets: Gene analysis Trametinib]
